# Supplementary material for: The genomic landscape of molecular responses to natural drought stress in Panicum hallii
Source: Nat Commun. 2018 Dec 6;9:5213. doi: 10.1038/s41467-018-07669-x (PMC6283873; doi:10.1038/s41467-018-07669-x)
Supplement: Supplementary file 4 — Supplementary Data 1 [file 41467_2018_7669_MOESM4_ESM.csv]

# Supplementary Data 1 for Lovell et al. 'The genomic landscape of molecular responses to natural drought stress in Panicum hallii'.
# Description: Here, we present library sequencing identifiers, public repository information and sequencing effort data for each of the re-sequenced genotypes used in the population genetic analysis.
# Column metadata:
## Library_Name: a unique identifier for the library for internal use by the JGI
## BioProject: NCBI bioproject identifier. Searchable at https://www.ncbi.nlm.nih.gov/bioproject/.
## BioSample: NCBI biosample identifier. Searchable at https://www.ncbi.nlm.nih.gov/biosample
## Experiment: NCBI experiment identifier. Searchable at https://www.ncbi.nlm.nih.gov/sra
## Mbases: number of nucleotides sequences in millions (Mb).
## Mbytes: amount of data sequences in Mb.
## SRA_sample: SRA bioproject identifier. Searchable at https://www.ncbi.nlm.nih.gov/sra
## SRA_study: SRA study identifier. Searchable at https://www.ncbi.nlm.nih.gov/sra
## Sample_Name: Phytozome sample identifier. Searchable at https://genome.jgi.doe.gov/portal/Panhalsequencing_54/
## Variety: Variety name of the sample
## sample ID: The Juenger lab unique identifier of the sample
Library_Name	BioProject	BioSample	Experiment	MBases	MBytes	SRA_Sample	SRA_Study	Sample_Name	variety	sample ID
AOZWY	PRJNA332571	SAMN05445386	SRX2153103	23368	13110	SRS1683628	SRP087694	Gp0120167	filipes	CAM.1
AOZWZ	PRJNA332572	SAMN05444103	SRX2153106	17790	9309	SRS1683631	SRP087697	Gp0120168	filipes	ZAP.1
AOZXA	PRJNA332573	SAMN05445450	SRX2153110	18353	9855	SRS1683636	SRP087702	Gp0120169	filipes	MCM.1
AOZXB	PRJNA332575	SAMN05445451	SRX2153111	18272	9598	SRS1683635	SRP087701	Gp0120171	filipes	ARA.1
AOZXC	PRJNA332576	SAMN05518776	SRX2153112	26698	13733	SRS1683637	SRP087703	Gp0120172	filipes	ZAF.1
AOZXG	PRJNA332577	SAMN05518954	SRX2153113	21814	11507	SRS1683638	SRP087704	Gp0120173	filipes	ATA.1
APBGU	PRJNA332574	SAMN05444102	SRX2153109	22028	11582	SRS1683634	SRP087700	Gp0120170	filipes	JWE.1
IAWS	PRJNA337600	SAMN05518969	SRX2020534	17644	12166	SRS1615367	SRP081853	Gp0017700	filipes	FIL5
ICII	PRJNA209545	SAMN00769975	SRX114620	49038	34049	SRS284997	SRP003932	9069	filipes	FIL2
INPY		SAMN01162112	SRX183039	61019	42284	SRS360747	SRP015397	12637	filipes	EPS-1c
INPZ		SAMN01162113	SRX183040	61484	42339	SRS360748	SRP015400	12642	filipes	LAR-1a
NNUS	PRJNA250588	SAMN02949496	SRX872405	52949	36253	SRS842701	SRP053681	1018334	filipes	GNZ1
NUOY	PRJNA250587	SAMN02949493	SRX872406	41354	27214	SRS842702	SRP053682	1018331	filipes	AWR1
NZWN	PRJNA250389	SAMN02822260	SRX711864	52082	35301	SRS710440	SRP047659	1021764	filipes	NDP2
NZWT	PRJNA250398	SAMN02822257	SRX873037	52068	35113	SRS843202	SRP053914	1021734	filipes	BEE1
AOZWN	PRJNA332563	SAMN05445444	SRX3028902	22141	11447	SRS2377842	SRP113369	Gp0120159	hallii	RAN.5.G1
AOZWO	PRJNA332564	SAMN05445445	SRX3028912	22414	11672	SRS2377852	SRP113372	Gp0120160	hallii	JHC.3.G1
AOZWP	PRJNA332565	SAMN05443352	SRX3028903	26979	13781	SRS2377843	SRP113370	Gp0120161	hallii	SMF.1.G1
AOZWS	PRJNA332566	SAMN05445446	SRX2153105	22064	12328	SRS1683630	SRP087696	Gp0120162	hallii	SPJ.2.G1
AOZWT	PRJNA332567	SAMN05445447	SRX2153108	23341	12993	SRS1683633	SRP087699	Gp0120163	hallii	GMO.4.F
AOZWU	PRJNA332568	SAMN05444104	SRX2153104	20764	11639	SRS1683629	SRP087695	Gp0120164	hallii	ENR.1.F
AOZWW	PRJNA332569	SAMN05445448	SRX2153102	23173	12766	SRS1683627	SRP087693	Gp0120165	hallii	MKF.1.F
AOZWX	PRJNA332570	SAMN05445449	SRX2153107	18426	10161	SRS1683632	SRP087698	Gp0120166	hallii	CBS.1.F
IAUP		SAMN01162378	SRX183869	7931	5169	SRS361163	SRP015447	12772	hallii	UVL1-3
IAUX	PRJNA337606	SAMN05519202	SRX2020592	7576	4775	SRS1615398	SRP081866	Gp0017706	hallii	NOH5
IAUY		SAMN01163363	SRX184856	23481	16114	SRS361581	SRP015622	13063	hallii	DOF11
IAWN		SAMN01162359	SRX183774	53699	36480	SRS361124	SRP015438	12758	hallii	KNT14-5
IAWO	PRJNA337623	SAMN05518929	SRX2020542	18288	12296	SRS1615369	SRP081855	Gp0017755	hallii	SEM2-11
IAWP	PRJNA337607	SAMN05519313	SRX2020545	19837	13325	SRS1615371	SRP081857	Gp0017707	hallii	PAJ17-3
IAWU	PRJNA337602	SAMN05519201	SRX2020582	17746	12313	SRS1615395	SRP081863	Gp0017702	hallii	HUE19-7
IAWX	PRJNA337610	SAMN05518970	SRX2020551	20604	12811	SRS1615373	SRP081859	Gp0017710	hallii	SAN9-7
IAWY		SAMN01162120	SRX183046	56783	36071	SRS360755	SRP015406	12667	hallii	POI3-8
IFWI		SAMN01162379	SRX183870	73014	51545	SRS361164	SRP015448	12779	hallii	CNF2
IFWN	PRJNA337606	SAMN05519202	SRX2020589	31016	21956	SRS1615398	SRP081866	Gp0017706	hallii	NOH5
IFWO		SAMN01162377	SRX183859	64107	45433	SRS361162	SRP015446	12765	hallii	MCR19
IFWP		SAMN01162359	SRX183775	33744	23623	SRS361124	SRP015438	12758	hallii	KNT14-5
IFWT		SAMN01162378	SRX183868	33097	23213	SRS361163	SRP015447	12772	hallii	UVL1-3
IFZO	PRJNA337424	SAMN05518782	SRX2020576	34219	23532	SRS1615390	SRP081862	Gp0012895	hallii	NMX1
IGHH		SAMN01162120	SRX183045	6930	4372	SRS360755	SRP015406	12667	hallii	POI3-8
INPW		SAMN01162116	SRX183043	59830	41325	SRS360751	SRP015404	12657	hallii	PIN-1
INPX	PRJNA337601	SAMN05518809	SRX2021648	60794	41204	SRS1616283	SRP082079	Gp0017701	hallii	GIL-42
INSB		SAMN01162115	SRX183042	47277	31825	SRS360750	SRP015403	12652	hallii	COR-18
NNUN	PRJNA250550	SAMN02949498	SRX872399	52933	36222	SRS842695	SRP053675	1018322	hallii	CLA-1A
NNUO	PRJNA250548	SAMN02949499	SRX872395	55426	38416	SRS842691	SRP053671	1018313	hallii	ELG50
NNUP	PRJNA250593	SAMN02949491	SRX872401	51759	35434	SRS842697	SRP053677	1018328	hallii	GNZ6
NNUT	PRJNA250590	SAMN02949495	SRX872400	49621	33076	SRS842696	SRP053676	1018325	hallii	PCR61
NNUU	PRJNA250543	SAMN02949487	SRX872396	48145	32244	SRS842692	SRP053672	1018316	hallii	ARR2-1
NNUW	PRJNA250586	SAMN02949492	SRX872397	49246	33075	SRS842693	SRP053673	1018319	hallii	PRT50
NZWC	PRJNA250438	SAMN02822262	SRX711940	35043	22242	SRS710509	SRP047728	1021785	hallii	STW12
NZWG	PRJNA250396	SAMN02822256	SRX873034	46207	30159	SRS843199	SRP053913	1021737	hallii	CKR15
NZWO	PRJNA250444	SAMN02821631	SRX711923	48789	33314	SRS710493	SRP047712	1021782	hallii	SPR30
NZWP	PRJNA250400	SAMN02821824	SRX711881	49335	33444	SRS710457	SRP047676	1021770	hallii	SLS5
NZWS	PRJNA250415	SAMN02821412	SRX711849	49311	32526	SRS710429	SRP047649	1021752	hallii	GEO1
NZWU	PRJNA250395	SAMN02822355	SRX873042	42770	28017	SRS843208	SRP053919	1021740	hallii	COM12
NZWW	PRJNA250387	SAMN02821413	SRX873027	43047	28104	SRS843194	SRP053912	1021731	hallii	ARB1
NZWX	PRJNA250384	SAMN02822345	SRX711728	50522	33702	SRS710392	SRP047613	1021743	hallii	DRB1
NZWY	PRJNA250416	SAMN02822012	SRX711853	45226	29994	SRS710433	SRP047653	1021755	hallii	GRA1
NZXS	PRJNA250446	SAMN02822226	SRX711916	42141	27723	SRS710486	SRP047705	1021779	hallii	SPE34
NZXT	PRJNA250442	SAMN02822349	SRX711945	52914	35805	SRS710514	SRP047733	1021788	hallii	WBW16
NZXU	PRJNA250454	SAMN02821822	SRX711899	42769	28855	SRS710472	SRP047691	1021776	hallii	SNO7
NZXW	PRJNA250390	SAMN02822223	SRX711762	39478	26436	SRS710425	SRP047646	1021749	hallii	ESE2
NZXX	PRJNA250414	SAMN02822011	SRX711861	31439	20879	SRS710437	SRP047656	1021758	hallii	KIC6
NZXY	PRJNA250388	SAMN02822319	SRX711877	14425	9428	SRS710453	SRP047672	1021767	hallii	SEV2
PAGX	PRJNA250391	SAMN02822019	SRX1880834	48679	32683	SRS1527608	SRP077325	1021761	hallii	LMA10
PAGY	PRJNA250455	SAMN02821629	SRX1880835	44996	30135	SRS1527609	SRP077326	1021773	hallii	SMT6
UAGG	PRJNA249747	SAMN02821901	SRX712706	22133	13858	SRS710960	SRP048175	1031021	hallii	ABI1
UAGH	PRJNA249755	SAMN02822180	SRX712712	22018	13837	SRS710966	SRP048178	1031024	hallii	ALI4
UAGN	PRJNA249757	SAMN02821897	SRX712713	28530	18379	SRS710967	SRP048179	1031027	hallii	ART1
UAGO	PRJNA249751	SAMN02821805	SRX712714	21202	14515	SRS710968	SRP048180	1031030	hallii	BME2
UAGP	PRJNA249754	SAMN02822146	SRX712715	24271	16611	SRS710969	SRP048181	1031033	hallii	BUS3
UAGS	PRJNA249758	SAMN02822191	SRX712716	22240	14918	SRS710970	SRP048182	1031036	hallii	CCG5
UAGT	PRJNA249762	SAMN02822188	SRX712717	18897	12744	SRS710971	SRP048183	1031039	hallii	CHA2
UAGU	PRJNA249763	SAMN02821851	SRX712718	24266	16653	SRS710972	SRP048184	1031042	hallii	CLD3
UAGW	PRJNA249766	SAMN02821903	SRX712719	25380	17402	SRS710973	SRP048185	1031045	hallii	CRC1
UAGX	PRJNA249749	SAMN02821905	SRX712727	24974	17254	SRS710977	SRP048188	1031048	hallii	HAM1
UAGY	PRJNA249750	SAMN02821907	SRX712728	25177	17384	SRS710978	SRP048189	1031051	hallii	HWY1
UAGZ	PRJNA249752	SAMN02822190	SRX712729	22195	14451	SRS710979	SRP048190	1031054	hallii	LBY3
UAHA	PRJNA249753	SAMN02822022	SRX712730	27393	17742	SRS710980	SRP048191	1031057	hallii	LME5
UAHB	PRJNA249756	SAMN02822157	SRX712731	21040	13576	SRS710981	SRP048192	1031060	hallii	LOS2
UAHC	PRJNA249805	SAMN02822014	SRX712732	26467	16770	SRS710982	SRP048193	1031063	hallii	PDB2
UAHG	PRJNA249810	SAMN02821843	SRX712733	31326	19847	SRS710983	SRP048194	1031066	hallii	PDF1
UAHH	PRJNA249811	SAMN02821918	SRX712735	22435	13859	SRS710985	SRP048196	1031069	hallii	SVN3
UAHN	PRJNA249817	SAMN02822159	SRX712766	19479	11844	SRS710987	SRP048198	1031072	hallii	TNK2
WZGS	PRJNA265637	SAMN05660883	SRX2330930	22226	10221	SRS1786016	SRP092716	Gp0095893	hallii	CCL.1.F
WZGT	PRJNA265636	SAMN05661016	SRX2330931	36231	17035	SRS1786015	SRP092717	Gp0095894	hallii	CCO.3.F1
WZGU	PRJNA265635	SAMN05660283	SRX2330929	24853	11794	SRS1786014	SRP092715	Gp0095895	hallii	LMA.4.G1
WZGW	PRJNA265634	SAMN05661000	SRX2330928	19396	9182	SRS1786013	SRP092714	Gp0095896	hallii	PDK.2.F
WZGX	PRJNA265633	SAMN05660483	SRX2330934	27947	12995	SRS1786020	SRP092721	Gp0095897	hallii	PDL.4.F
WZGY	PRJNA265632	SAMN05660248	SRX2330933	31462	15590	SRS1786018	SRP092719	Gp0095898	hallii	PDS.1.F
WZGZ	PRJNA265631	SAMN05660670	SRX2330932	20807	9975	SRS1786017	SRP092718	Gp0095899	hallii	PFL.13.G1
WZHA	PRJNA265630	SAMN05660353	SRX2330966	31288	14732	SRS1786038	SRP092736	Gp0095900	hallii	PIS.2.G1
WZHB	PRJNA265629	SAMN05660447	SRX2330964	31407	14863	SRS1786036	SRP092734	Gp0095901	hallii	SMT.1.G1
YAZH	PRJNA251785	SAMN05660343	SRX2120239	85950	53847	SRS1667989	SRP085034	Gp0060927	hallii	HAL2-3-1
