# Supplementary material for: The genomic landscape of molecular responses to natural drought stress in Panicum hallii
Source: Nat Commun. 2018 Dec 6;9:5213. doi: 10.1038/s41467-018-07669-x (PMC6283873; doi:10.1038/s41467-018-07669-x)
Supplement: Supplementary file 5 — Supplementary Data 2 [file 41467_2018_7669_MOESM5_ESM.csv]

# Supplementary Data 2 for Lovell et al. 'The genomic landscape of molecular responses to natural drought stress in Panicum hallii'.
# Description: Output of demographic modelling. See associated Supplementary Fig. 1-2 for graphical depiction of data presented here
# Column metadata:
## time: years before present of the estimate
## value: The stastical value of the test (see 9th column)
## pop1: The first population for comparison.
## pop2: The second population for comparison. Set to NA if test == "effective_pop_size"
## boot: is the value from a bootstrap or a full test? If bootstrap, give the bootstrap number.
## comptype: the type of comparison. Either boot (if a bootstrap), FIL-HAL (if among variety test), FIL-FIL (within var. filipes sub populations), or HAL-HAL (within var. hallii sub populations)
## test: either 'cross_coalesncence' for divergence estimates of "effective_pop_size" for estimates of effective population size.
time	value	pop1	pop2	boot	comptype	test
906.4538462	0.004661875	FIL-Coastal	HAL-AridPlains	noboot	FIL-HAL	cross_coalescence
909.7846154	0.001447778	FIL-Coastal	HAL-BigBend	noboot	FIL-HAL	cross_coalescence
899.8615385	0.001379201	FIL-Coastal	HAL-DesertSW	noboot	FIL-HAL	cross_coalescence
930.5307692	0.001979691	FIL-Coastal	HAL-Savanah	noboot	FIL-HAL	cross_coalescence
873.4384615	0.000235531	FIL-Riparian	HAL-AridPlains	noboot	FIL-HAL	cross_coalescence
889.9846154	0.00395891	FIL-Riparian	HAL-BigBend	noboot	FIL-HAL	cross_coalescence
871.6461538	9.67E-05	FIL-Riparian	HAL-DesertSW	noboot	FIL-HAL	cross_coalescence
900.6923077	0.002489308	FIL-Riparian	HAL-Savanah	noboot	FIL-HAL	cross_coalescence
898.9846154	0.002898914	FIL-Coastal	HAL-Savanah	boot1	boot	cross_coalescence
918.9846154	0.023081475	FIL-Coastal	HAL-Savanah	boot10	boot	cross_coalescence
933.4230769	8.47E-06	FIL-Coastal	HAL-Savanah	boot11	boot	cross_coalescence
918.9846154	8.47E-06	FIL-Coastal	HAL-Savanah	boot12	boot	cross_coalescence
932.9846154	0.00032995	FIL-Coastal	HAL-Savanah	boot13	boot	cross_coalescence
938.8076923	8.64E-06	FIL-Coastal	HAL-Savanah	boot14	boot	cross_coalescence
936.9384615	1.05E-05	FIL-Coastal	HAL-Savanah	boot15	boot	cross_coalescence
952.7846154	3.01E-05	FIL-Coastal	HAL-Savanah	boot16	boot	cross_coalescence
928.9307692	8.67E-06	FIL-Coastal	HAL-Savanah	boot17	boot	cross_coalescence
913.6692308	0.005550697	FIL-Coastal	HAL-Savanah	boot18	boot	cross_coalescence
906.8307692	8.46E-06	FIL-Coastal	HAL-Savanah	boot19	boot	cross_coalescence
977.5846154	8.80E-06	FIL-Coastal	HAL-Savanah	boot2	boot	cross_coalescence
946.0538462	8.41E-06	FIL-Coastal	HAL-Savanah	boot20	boot	cross_coalescence
937.9692308	8.43E-06	FIL-Coastal	HAL-Savanah	boot21	boot	cross_coalescence
892.1076923	1.06E-05	FIL-Coastal	HAL-Savanah	boot22	boot	cross_coalescence
908.5461538	8.45E-06	FIL-Coastal	HAL-Savanah	boot23	boot	cross_coalescence
896.2769231	6.55E-05	FIL-Coastal	HAL-Savanah	boot24	boot	cross_coalescence
913.7461538	0.019296346	FIL-Coastal	HAL-Savanah	boot25	boot	cross_coalescence
914.6307692	2.93E-05	FIL-Coastal	HAL-Savanah	boot3	boot	cross_coalescence
937.0384615	8.46E-06	FIL-Coastal	HAL-Savanah	boot4	boot	cross_coalescence
988.9153846	8.23E-06	FIL-Coastal	HAL-Savanah	boot5	boot	cross_coalescence
915.0461538	4.01E-05	FIL-Coastal	HAL-Savanah	boot6	boot	cross_coalescence
920.7923077	8.46E-06	FIL-Coastal	HAL-Savanah	boot7	boot	cross_coalescence
938.4384615	8.42E-06	FIL-Coastal	HAL-Savanah	boot8	boot	cross_coalescence
914.5923077	8.39E-06	FIL-Coastal	HAL-Savanah	boot9	boot	cross_coalescence
926.4307692	3.10E-05	FIL-Coastal	HAL-AridPlains	boot1	boot	cross_coalescence
884.8153846	0.03204164	FIL-Coastal	HAL-AridPlains	boot10	boot	cross_coalescence
887.4923077	2.26E-05	FIL-Coastal	HAL-AridPlains	boot11	boot	cross_coalescence
924.6	2.19E-05	FIL-Coastal	HAL-AridPlains	boot12	boot	cross_coalescence
861.7692308	2.37E-05	FIL-Coastal	HAL-AridPlains	boot13	boot	cross_coalescence
917.5461538	2.81E-05	FIL-Coastal	HAL-AridPlains	boot14	boot	cross_coalescence
902.5846154	2.24E-05	FIL-Coastal	HAL-AridPlains	boot15	boot	cross_coalescence
910.3	2.06E-05	FIL-Coastal	HAL-AridPlains	boot16	boot	cross_coalescence
855.8076923	2.14E-05	FIL-Coastal	HAL-AridPlains	boot17	boot	cross_coalescence
888.6230769	2.18E-05	FIL-Coastal	HAL-AridPlains	boot18	boot	cross_coalescence
883.2076923	2.15E-05	FIL-Coastal	HAL-AridPlains	boot19	boot	cross_coalescence
917.2153846	0.00601096	FIL-Coastal	HAL-AridPlains	boot2	boot	cross_coalescence
918.9692308	2.28E-05	FIL-Coastal	HAL-AridPlains	boot20	boot	cross_coalescence
892.2846154	0.031423404	FIL-Coastal	HAL-AridPlains	boot21	boot	cross_coalescence
910.9384615	2.21E-05	FIL-Coastal	HAL-AridPlains	boot22	boot	cross_coalescence
891.2153846	2.18E-05	FIL-Coastal	HAL-AridPlains	boot23	boot	cross_coalescence
915.9923077	2.14E-05	FIL-Coastal	HAL-AridPlains	boot24	boot	cross_coalescence
867.0076923	3.46E-05	FIL-Coastal	HAL-AridPlains	boot25	boot	cross_coalescence
883.6923077	2.12E-05	FIL-Coastal	HAL-AridPlains	boot3	boot	cross_coalescence
921.4	0.002325977	FIL-Coastal	HAL-AridPlains	boot4	boot	cross_coalescence
929.1538462	2.34E-05	FIL-Coastal	HAL-AridPlains	boot5	boot	cross_coalescence
932.2615385	0.046702683	FIL-Coastal	HAL-AridPlains	boot6	boot	cross_coalescence
882.9230769	2.13E-05	FIL-Coastal	HAL-AridPlains	boot7	boot	cross_coalescence
913.2615385	2.07E-05	FIL-Coastal	HAL-AridPlains	boot8	boot	cross_coalescence
905.0615385	2.34E-05	FIL-Coastal	HAL-AridPlains	boot9	boot	cross_coalescence
934.6538462	1.10E-05	FIL-Coastal	HAL-BigBend	boot1	boot	cross_coalescence
923.6384615	8.17E-05	FIL-Coastal	HAL-BigBend	boot10	boot	cross_coalescence
891.2615385	1.05E-05	FIL-Coastal	HAL-BigBend	boot11	boot	cross_coalescence
938.2076923	1.17E-05	FIL-Coastal	HAL-BigBend	boot12	boot	cross_coalescence
898.4615385	1.07E-05	FIL-Coastal	HAL-BigBend	boot13	boot	cross_coalescence
935.0153846	1.19E-05	FIL-Coastal	HAL-BigBend	boot14	boot	cross_coalescence
906.8692308	0.000379401	FIL-Coastal	HAL-BigBend	boot15	boot	cross_coalescence
898.6769231	0.00030927	FIL-Coastal	HAL-BigBend	boot16	boot	cross_coalescence
868.5076923	0.006241143	FIL-Coastal	HAL-BigBend	boot17	boot	cross_coalescence
909.2307692	1.11E-05	FIL-Coastal	HAL-BigBend	boot18	boot	cross_coalescence
955.7153846	1.14E-05	FIL-Coastal	HAL-BigBend	boot19	boot	cross_coalescence
938.9769231	1.16E-05	FIL-Coastal	HAL-BigBend	boot2	boot	cross_coalescence
921.6692308	0.022579227	FIL-Coastal	HAL-BigBend	boot20	boot	cross_coalescence
908.8846154	1.11E-05	FIL-Coastal	HAL-BigBend	boot21	boot	cross_coalescence
908.0615385	1.28E-05	FIL-Coastal	HAL-BigBend	boot22	boot	cross_coalescence
924.2923077	1.11E-05	FIL-Coastal	HAL-BigBend	boot23	boot	cross_coalescence
949.2461538	1.15E-05	FIL-Coastal	HAL-BigBend	boot24	boot	cross_coalescence
906.2076923	0.005157576	FIL-Coastal	HAL-BigBend	boot25	boot	cross_coalescence
924.1076923	2.28E-05	FIL-Coastal	HAL-BigBend	boot3	boot	cross_coalescence
911.3076923	2.78E-05	FIL-Coastal	HAL-BigBend	boot4	boot	cross_coalescence
897	7.56E-05	FIL-Coastal	HAL-BigBend	boot5	boot	cross_coalescence
902.7923077	1.06E-05	FIL-Coastal	HAL-BigBend	boot6	boot	cross_coalescence
903.3615385	1.06E-05	FIL-Coastal	HAL-BigBend	boot7	boot	cross_coalescence
879.2384615	0.000201079	FIL-Coastal	HAL-BigBend	boot8	boot	cross_coalescence
909.8923077	0.000184185	FIL-Coastal	HAL-BigBend	boot9	boot	cross_coalescence
885.0923077	1.49E-05	FIL-Coastal	HAL-DesertSW	boot1	boot	cross_coalescence
879.6769231	1.50E-05	FIL-Coastal	HAL-DesertSW	boot10	boot	cross_coalescence
927.4384615	1.55E-05	FIL-Coastal	HAL-DesertSW	boot11	boot	cross_coalescence
922.9076923	1.56E-05	FIL-Coastal	HAL-DesertSW	boot12	boot	cross_coalescence
907.4769231	1.64E-05	FIL-Coastal	HAL-DesertSW	boot13	boot	cross_coalescence
880.1384615	0.000185079	FIL-Coastal	HAL-DesertSW	boot14	boot	cross_coalescence
886.0307692	4.49E-05	FIL-Coastal	HAL-DesertSW	boot15	boot	cross_coalescence
887.3538462	1.48E-05	FIL-Coastal	HAL-DesertSW	boot16	boot	cross_coalescence
891.2769231	0.002641805	FIL-Coastal	HAL-DesertSW	boot17	boot	cross_coalescence
869.7307692	8.39E-05	FIL-Coastal	HAL-DesertSW	boot18	boot	cross_coalescence
892.0846154	1.52E-05	FIL-Coastal	HAL-DesertSW	boot19	boot	cross_coalescence
862.0615385	1.56E-05	FIL-Coastal	HAL-DesertSW	boot2	boot	cross_coalescence
884.9384615	1.51E-05	FIL-Coastal	HAL-DesertSW	boot20	boot	cross_coalescence
866.2769231	2.34E-05	FIL-Coastal	HAL-DesertSW	boot21	boot	cross_coalescence
884.2769231	1.49E-05	FIL-Coastal	HAL-DesertSW	boot22	boot	cross_coalescence
915.2615385	1.48E-05	FIL-Coastal	HAL-DesertSW	boot23	boot	cross_coalescence
902.4384615	1.50E-05	FIL-Coastal	HAL-DesertSW	boot24	boot	cross_coalescence
872.0846154	1.60E-05	FIL-Coastal	HAL-DesertSW	boot25	boot	cross_coalescence
910.5846154	0.001085288	FIL-Coastal	HAL-DesertSW	boot3	boot	cross_coalescence
891.5384615	0.001128738	FIL-Coastal	HAL-DesertSW	boot4	boot	cross_coalescence
894.7692308	0.014953471	FIL-Coastal	HAL-DesertSW	boot5	boot	cross_coalescence
902.3692308	4.59E-05	FIL-Coastal	HAL-DesertSW	boot6	boot	cross_coalescence
894.9615385	1.51E-05	FIL-Coastal	HAL-DesertSW	boot7	boot	cross_coalescence
843.4461538	0.014160266	FIL-Coastal	HAL-DesertSW	boot8	boot	cross_coalescence
869.6692308	1.50E-05	FIL-Coastal	HAL-DesertSW	boot9	boot	cross_coalescence
956.3923077	1.66E-05	FIL-Riparian	HAL-Savanah	boot1	boot	cross_coalescence
903.5153846	0.001047968	FIL-Riparian	HAL-Savanah	boot10	boot	cross_coalescence
890.2153846	0.051025165	FIL-Riparian	HAL-Savanah	boot11	boot	cross_coalescence
901.1153846	0.000871476	FIL-Riparian	HAL-Savanah	boot12	boot	cross_coalescence
898.0538462	1.90E-05	FIL-Riparian	HAL-Savanah	boot13	boot	cross_coalescence
912.5538462	1.56E-05	FIL-Riparian	HAL-Savanah	boot14	boot	cross_coalescence
889.8615385	1.77E-05	FIL-Riparian	HAL-Savanah	boot15	boot	cross_coalescence
918.2153846	1.78E-05	FIL-Riparian	HAL-Savanah	boot16	boot	cross_coalescence
925.3	1.61E-05	FIL-Riparian	HAL-Savanah	boot17	boot	cross_coalescence
890.5461538	1.60E-05	FIL-Riparian	HAL-Savanah	boot18	boot	cross_coalescence
923.5461538	0.000127328	FIL-Riparian	HAL-Savanah	boot19	boot	cross_coalescence
902.3769231	1.58E-05	FIL-Riparian	HAL-Savanah	boot2	boot	cross_coalescence
899.1461538	0.010322076	FIL-Riparian	HAL-Savanah	boot20	boot	cross_coalescence
902.6923077	1.59E-05	FIL-Riparian	HAL-Savanah	boot21	boot	cross_coalescence
864.6846154	1.44E-05	FIL-Riparian	HAL-Savanah	boot22	boot	cross_coalescence
877.3153846	1.62E-05	FIL-Riparian	HAL-Savanah	boot23	boot	cross_coalescence
877.5769231	0.000833046	FIL-Riparian	HAL-Savanah	boot24	boot	cross_coalescence
887.1384615	3.76E-05	FIL-Riparian	HAL-Savanah	boot25	boot	cross_coalescence
865.2076923	1.47E-05	FIL-Riparian	HAL-Savanah	boot3	boot	cross_coalescence
900.2923077	1.58E-05	FIL-Riparian	HAL-Savanah	boot4	boot	cross_coalescence
901.4230769	1.58E-05	FIL-Riparian	HAL-Savanah	boot5	boot	cross_coalescence
919.7076923	1.92E-05	FIL-Riparian	HAL-Savanah	boot6	boot	cross_coalescence
927.3307692	6.30E-05	FIL-Riparian	HAL-Savanah	boot7	boot	cross_coalescence
925.9230769	1.61E-05	FIL-Riparian	HAL-Savanah	boot8	boot	cross_coalescence
926.4461538	1.61E-05	FIL-Riparian	HAL-Savanah	boot9	boot	cross_coalescence
909.4846154	2.74E-05	FIL-Riparian	HAL-AridPlains	boot1	boot	cross_coalescence
828.1769231	2.45E-05	FIL-Riparian	HAL-AridPlains	boot10	boot	cross_coalescence
856.4384615	8.19E-05	FIL-Riparian	HAL-AridPlains	boot11	boot	cross_coalescence
894.9846154	2.69E-05	FIL-Riparian	HAL-AridPlains	boot12	boot	cross_coalescence
860.4153846	2.70E-05	FIL-Riparian	HAL-AridPlains	boot13	boot	cross_coalescence
889.6307692	2.71E-05	FIL-Riparian	HAL-AridPlains	boot14	boot	cross_coalescence
886.7846154	3.40E-05	FIL-Riparian	HAL-AridPlains	boot15	boot	cross_coalescence
880.7307692	4.13E-05	FIL-Riparian	HAL-AridPlains	boot16	boot	cross_coalescence
855.2076923	3.29E-05	FIL-Riparian	HAL-AridPlains	boot17	boot	cross_coalescence
893.4692308	2.69E-05	FIL-Riparian	HAL-AridPlains	boot18	boot	cross_coalescence
903.1538462	2.77E-05	FIL-Riparian	HAL-AridPlains	boot19	boot	cross_coalescence
876.4538462	8.12E-05	FIL-Riparian	HAL-AridPlains	boot2	boot	cross_coalescence
879.1923077	0.001061112	FIL-Riparian	HAL-AridPlains	boot20	boot	cross_coalescence
864.2692308	3.10E-05	FIL-Riparian	HAL-AridPlains	boot21	boot	cross_coalescence
884.0846154	2.72E-05	FIL-Riparian	HAL-AridPlains	boot22	boot	cross_coalescence
866.0615385	0.002990453	FIL-Riparian	HAL-AridPlains	boot23	boot	cross_coalescence
873.7076923	0.000364229	FIL-Riparian	HAL-AridPlains	boot24	boot	cross_coalescence
891.0538462	2.84E-05	FIL-Riparian	HAL-AridPlains	boot25	boot	cross_coalescence
885.7615385	2.72E-05	FIL-Riparian	HAL-AridPlains	boot3	boot	cross_coalescence
913.4615385	2.76E-05	FIL-Riparian	HAL-AridPlains	boot4	boot	cross_coalescence
865.6769231	2.69E-05	FIL-Riparian	HAL-AridPlains	boot5	boot	cross_coalescence
851.8307692	2.67E-05	FIL-Riparian	HAL-AridPlains	boot6	boot	cross_coalescence
828.5	2.46E-05	FIL-Riparian	HAL-AridPlains	boot7	boot	cross_coalescence
856.8538462	2.67E-05	FIL-Riparian	HAL-AridPlains	boot8	boot	cross_coalescence
882.2923077	0.000387457	FIL-Riparian	HAL-AridPlains	boot9	boot	cross_coalescence
887.2461538	2.10E-05	FIL-Riparian	HAL-BigBend	boot1	boot	cross_coalescence
879.6769231	1.70E-05	FIL-Riparian	HAL-BigBend	boot10	boot	cross_coalescence
902.2692308	0.070760095	FIL-Riparian	HAL-BigBend	boot11	boot	cross_coalescence
888.5538462	0.000513585	FIL-Riparian	HAL-BigBend	boot12	boot	cross_coalescence
885.9615385	1.49E-05	FIL-Riparian	HAL-BigBend	boot13	boot	cross_coalescence
887.0769231	1.61E-05	FIL-Riparian	HAL-BigBend	boot14	boot	cross_coalescence
863.5384615	1.44E-05	FIL-Riparian	HAL-BigBend	boot15	boot	cross_coalescence
886.0461538	1.49E-05	FIL-Riparian	HAL-BigBend	boot16	boot	cross_coalescence
849.8	1.49E-05	FIL-Riparian	HAL-BigBend	boot17	boot	cross_coalescence
878.3384615	1.48E-05	FIL-Riparian	HAL-BigBend	boot18	boot	cross_coalescence
942.4307692	1.91E-05	FIL-Riparian	HAL-BigBend	boot19	boot	cross_coalescence
880.5153846	0.000972615	FIL-Riparian	HAL-BigBend	boot2	boot	cross_coalescence
878	7.59E-05	FIL-Riparian	HAL-BigBend	boot20	boot	cross_coalescence
874.1076923	1.88E-05	FIL-Riparian	HAL-BigBend	boot21	boot	cross_coalescence
872.9692308	1.43E-05	FIL-Riparian	HAL-BigBend	boot22	boot	cross_coalescence
884.1230769	1.51E-05	FIL-Riparian	HAL-BigBend	boot23	boot	cross_coalescence
865.0307692	1.43E-05	FIL-Riparian	HAL-BigBend	boot24	boot	cross_coalescence
866.9307692	1.56E-05	FIL-Riparian	HAL-BigBend	boot25	boot	cross_coalescence
906.4769231	0.000364141	FIL-Riparian	HAL-BigBend	boot3	boot	cross_coalescence
861.1923077	0.020587861	FIL-Riparian	HAL-BigBend	boot4	boot	cross_coalescence
883.3615385	1.57E-05	FIL-Riparian	HAL-BigBend	boot5	boot	cross_coalescence
924.8846154	1.51E-05	FIL-Riparian	HAL-BigBend	boot6	boot	cross_coalescence
885.1769231	1.49E-05	FIL-Riparian	HAL-BigBend	boot7	boot	cross_coalescence
880.5230769	1.51E-05	FIL-Riparian	HAL-BigBend	boot8	boot	cross_coalescence
909.2076923	0.008395036	FIL-Riparian	HAL-BigBend	boot9	boot	cross_coalescence
871.6076923	1.20E-05	FIL-Riparian	HAL-DesertSW	boot1	boot	cross_coalescence
819.2307692	1.07E-05	FIL-Riparian	HAL-DesertSW	boot10	boot	cross_coalescence
878.7307692	1.21E-05	FIL-Riparian	HAL-DesertSW	boot11	boot	cross_coalescence
836.2538462	1.16E-05	FIL-Riparian	HAL-DesertSW	boot12	boot	cross_coalescence
848.6538462	1.13E-05	FIL-Riparian	HAL-DesertSW	boot13	boot	cross_coalescence
823.9769231	1.09E-05	FIL-Riparian	HAL-DesertSW	boot14	boot	cross_coalescence
863.3153846	1.39E-05	FIL-Riparian	HAL-DesertSW	boot15	boot	cross_coalescence
907.3461538	1.33E-05	FIL-Riparian	HAL-DesertSW	boot16	boot	cross_coalescence
891.3153846	1.29E-05	FIL-Riparian	HAL-DesertSW	boot17	boot	cross_coalescence
864.1384615	3.60E-05	FIL-Riparian	HAL-DesertSW	boot18	boot	cross_coalescence
834.7769231	1.16E-05	FIL-Riparian	HAL-DesertSW	boot19	boot	cross_coalescence
906.1307692	1.26E-05	FIL-Riparian	HAL-DesertSW	boot2	boot	cross_coalescence
873.3692308	1.17E-05	FIL-Riparian	HAL-DesertSW	boot20	boot	cross_coalescence
871.6230769	1.17E-05	FIL-Riparian	HAL-DesertSW	boot21	boot	cross_coalescence
913.8384615	1.32E-05	FIL-Riparian	HAL-DesertSW	boot22	boot	cross_coalescence
849.3615385	1.15E-05	FIL-Riparian	HAL-DesertSW	boot23	boot	cross_coalescence
913.3769231	1.49E-05	FIL-Riparian	HAL-DesertSW	boot24	boot	cross_coalescence
865.7846154	1.22E-05	FIL-Riparian	HAL-DesertSW	boot25	boot	cross_coalescence
886.4615385	1.20E-05	FIL-Riparian	HAL-DesertSW	boot3	boot	cross_coalescence
890.5	1.28E-05	FIL-Riparian	HAL-DesertSW	boot4	boot	cross_coalescence
861.5153846	1.99E-05	FIL-Riparian	HAL-DesertSW	boot5	boot	cross_coalescence
877.9076923	1.21E-05	FIL-Riparian	HAL-DesertSW	boot6	boot	cross_coalescence
889.8923077	1.21E-05	FIL-Riparian	HAL-DesertSW	boot7	boot	cross_coalescence
843.3769231	1.18E-05	FIL-Riparian	HAL-DesertSW	boot8	boot	cross_coalescence
852.7	0.002001241	FIL-Riparian	HAL-DesertSW	boot9	boot	cross_coalescence
938.2846154	0.003183316	FIL-Coastal	FIL-Riparian	noboot	FIL-FIL	cross_coalescence
1398.915385	0.007549411	FIL-Coastal	HAL-AridPlains	noboot	FIL-HAL	cross_coalescence
1404.053846	0.00258643	FIL-Coastal	HAL-BigBend	noboot	FIL-HAL	cross_coalescence
1388.738462	0.002613887	FIL-Coastal	HAL-DesertSW	noboot	FIL-HAL	cross_coalescence
1436.069231	0.002857865	FIL-Coastal	HAL-Savanah	noboot	FIL-HAL	cross_coalescence
1347.953846	0.000441479	FIL-Riparian	HAL-AridPlains	noboot	FIL-HAL	cross_coalescence
1373.484615	0.005922254	FIL-Riparian	HAL-BigBend	noboot	FIL-HAL	cross_coalescence
1345.192308	0.000242233	FIL-Riparian	HAL-DesertSW	noboot	FIL-HAL	cross_coalescence
1390.015385	0.004449926	FIL-Riparian	HAL-Savanah	noboot	FIL-HAL	cross_coalescence
876.1538462	0.00637909	HAL-BigBend	HAL-AridPlains	noboot	HAL-HAL	cross_coalescence
880.0230769	0.001269006	HAL-BigBend	HAL-DesertSW	noboot	HAL-HAL	cross_coalescence
937.4923077	0.00222783	HAL-Savanah	HAL-AridPlains	noboot	HAL-HAL	cross_coalescence
974.7846154	0.00021993	HAL-Savanah	HAL-BigBend	noboot	HAL-HAL	cross_coalescence
935.0153846	7.58E-05	HAL-Savanah	HAL-DesertSW	noboot	HAL-HAL	cross_coalescence
950.7769231	0.000485726	FIL-Coastal	FIL-Riparian	boot1	boot	cross_coalescence
922.1076923	1.89E-05	FIL-Coastal	FIL-Riparian	boot10	boot	cross_coalescence
974.8230769	1.94E-05	FIL-Coastal	FIL-Riparian	boot11	boot	cross_coalescence
924.2153846	2.43E-05	FIL-Coastal	FIL-Riparian	boot12	boot	cross_coalescence
885.9	2.08E-05	FIL-Coastal	FIL-Riparian	boot13	boot	cross_coalescence
980.5923077	2.07E-05	FIL-Coastal	FIL-Riparian	boot14	boot	cross_coalescence
919.7538462	2.02E-05	FIL-Coastal	FIL-Riparian	boot15	boot	cross_coalescence
953.9692308	1.96E-05	FIL-Coastal	FIL-Riparian	boot16	boot	cross_coalescence
923.3076923	4.29E-05	FIL-Coastal	FIL-Riparian	boot17	boot	cross_coalescence
954.9923077	0.079558284	FIL-Coastal	FIL-Riparian	boot18	boot	cross_coalescence
895.5769231	1.85E-05	FIL-Coastal	FIL-Riparian	boot19	boot	cross_coalescence
968.4692308	0.0004967	FIL-Coastal	FIL-Riparian	boot2	boot	cross_coalescence
957.0230769	1.95E-05	FIL-Coastal	FIL-Riparian	boot20	boot	cross_coalescence
960.1	1.94E-05	FIL-Coastal	FIL-Riparian	boot21	boot	cross_coalescence
877.5923077	2.14E-05	FIL-Coastal	FIL-Riparian	boot22	boot	cross_coalescence
864.1769231	1.71E-05	FIL-Coastal	FIL-Riparian	boot23	boot	cross_coalescence
925.6153846	1.86E-05	FIL-Coastal	FIL-Riparian	boot24	boot	cross_coalescence
957.0307692	0.000465606	FIL-Coastal	FIL-Riparian	boot25	boot	cross_coalescence
946.2153846	1.85E-05	FIL-Coastal	FIL-Riparian	boot3	boot	cross_coalescence
944.3384615	1.91E-05	FIL-Coastal	FIL-Riparian	boot4	boot	cross_coalescence
887.6384615	1.81E-05	FIL-Coastal	FIL-Riparian	boot5	boot	cross_coalescence
939.2923077	0.000248458	FIL-Coastal	FIL-Riparian	boot6	boot	cross_coalescence
923	0.000903008	FIL-Coastal	FIL-Riparian	boot7	boot	cross_coalescence
935.3230769	0.000105823	FIL-Coastal	FIL-Riparian	boot8	boot	cross_coalescence
950.8076923	1.97E-05	FIL-Coastal	FIL-Riparian	boot9	boot	cross_coalescence
1387.376923	0.004129538	FIL-Coastal	HAL-Savanah	boot1	boot	cross_coalescence
1418.253846	0.033464304	FIL-Coastal	HAL-Savanah	boot10	boot	cross_coalescence
1440.530769	1.21E-05	FIL-Coastal	HAL-Savanah	boot11	boot	cross_coalescence
1418.246154	1.23E-05	FIL-Coastal	HAL-Savanah	boot12	boot	cross_coalescence
1439.846154	0.000471328	FIL-Coastal	HAL-Savanah	boot13	boot	cross_coalescence
1448.838462	1.25E-05	FIL-Coastal	HAL-Savanah	boot14	boot	cross_coalescence
1445.961538	1.52E-05	FIL-Coastal	HAL-Savanah	boot15	boot	cross_coalescence
1470.415385	4.45E-05	FIL-Coastal	HAL-Savanah	boot16	boot	cross_coalescence
1433.592308	1.25E-05	FIL-Coastal	HAL-Savanah	boot17	boot	cross_coalescence
1410.038462	0.007993761	FIL-Coastal	HAL-Savanah	boot18	boot	cross_coalescence
1399.484615	1.22E-05	FIL-Coastal	HAL-Savanah	boot19	boot	cross_coalescence
1508.684615	1.29E-05	FIL-Coastal	HAL-Savanah	boot2	boot	cross_coalescence
1460.030769	1.21E-05	FIL-Coastal	HAL-Savanah	boot20	boot	cross_coalescence
1447.546154	1.22E-05	FIL-Coastal	HAL-Savanah	boot21	boot	cross_coalescence
1376.761538	1.52E-05	FIL-Coastal	HAL-Savanah	boot22	boot	cross_coalescence
1402.138462	1.22E-05	FIL-Coastal	HAL-Savanah	boot23	boot	cross_coalescence
1383.2	9.39E-05	FIL-Coastal	HAL-Savanah	boot24	boot	cross_coalescence
1410.169231	0.027789373	FIL-Coastal	HAL-Savanah	boot25	boot	cross_coalescence
1411.523077	4.22E-05	FIL-Coastal	HAL-Savanah	boot3	boot	cross_coalescence
1446.115385	1.22E-05	FIL-Coastal	HAL-Savanah	boot4	boot	cross_coalescence
1526.169231	1.24E-05	FIL-Coastal	HAL-Savanah	boot5	boot	cross_coalescence
1412.169231	5.90E-05	FIL-Coastal	HAL-Savanah	boot6	boot	cross_coalescence
1421.038462	1.23E-05	FIL-Coastal	HAL-Savanah	boot7	boot	cross_coalescence
1448.269231	1.22E-05	FIL-Coastal	HAL-Savanah	boot8	boot	cross_coalescence
1411.469231	1.21E-05	FIL-Coastal	HAL-Savanah	boot9	boot	cross_coalescence
1429.746154	4.92E-05	FIL-Coastal	HAL-AridPlains	boot1	boot	cross_coalescence
1365.507692	0.052720446	FIL-Coastal	HAL-AridPlains	boot10	boot	cross_coalescence
1369.638462	3.72E-05	FIL-Coastal	HAL-AridPlains	boot11	boot	cross_coalescence
1426.915385	3.47E-05	FIL-Coastal	HAL-AridPlains	boot12	boot	cross_coalescence
1329.946154	3.99E-05	FIL-Coastal	HAL-AridPlains	boot13	boot	cross_coalescence
1416.030769	4.45E-05	FIL-Coastal	HAL-AridPlains	boot14	boot	cross_coalescence
1392.930769	3.80E-05	FIL-Coastal	HAL-AridPlains	boot15	boot	cross_coalescence
1404.846154	3.51E-05	FIL-Coastal	HAL-AridPlains	boot16	boot	cross_coalescence
1320.746154	3.59E-05	FIL-Coastal	HAL-AridPlains	boot17	boot	cross_coalescence
1371.392308	3.59E-05	FIL-Coastal	HAL-AridPlains	boot18	boot	cross_coalescence
1363.030769	3.53E-05	FIL-Coastal	HAL-AridPlains	boot19	boot	cross_coalescence
1415.515385	0.009498019	FIL-Coastal	HAL-AridPlains	boot2	boot	cross_coalescence
1418.223077	3.62E-05	FIL-Coastal	HAL-AridPlains	boot20	boot	cross_coalescence
1377.038462	0.051827274	FIL-Coastal	HAL-AridPlains	boot21	boot	cross_coalescence
1405.830769	3.73E-05	FIL-Coastal	HAL-AridPlains	boot22	boot	cross_coalescence
1375.392308	3.58E-05	FIL-Coastal	HAL-AridPlains	boot23	boot	cross_coalescence
1413.630769	3.49E-05	FIL-Coastal	HAL-AridPlains	boot24	boot	cross_coalescence
1338.030769	5.84E-05	FIL-Coastal	HAL-AridPlains	boot25	boot	cross_coalescence
1363.784615	3.50E-05	FIL-Coastal	HAL-AridPlains	boot3	boot	cross_coalescence
1421.969231	0.003684436	FIL-Coastal	HAL-AridPlains	boot4	boot	cross_coalescence
1433.938462	3.71E-05	FIL-Coastal	HAL-AridPlains	boot5	boot	cross_coalescence
1438.738462	0.073978835	FIL-Coastal	HAL-AridPlains	boot6	boot	cross_coalescence
1362.592308	3.51E-05	FIL-Coastal	HAL-AridPlains	boot7	boot	cross_coalescence
1409.415385	3.50E-05	FIL-Coastal	HAL-AridPlains	boot8	boot	cross_coalescence
1396.753846	3.98E-05	FIL-Coastal	HAL-AridPlains	boot9	boot	cross_coalescence
1442.423077	1.99E-05	FIL-Coastal	HAL-BigBend	boot1	boot	cross_coalescence
1425.423077	0.000147603	FIL-Coastal	HAL-BigBend	boot10	boot	cross_coalescence
1375.453846	1.93E-05	FIL-Coastal	HAL-BigBend	boot11	boot	cross_coalescence
1447.915385	2.19E-05	FIL-Coastal	HAL-BigBend	boot12	boot	cross_coalescence
1386.576923	1.96E-05	FIL-Coastal	HAL-BigBend	boot13	boot	cross_coalescence
1442.992308	2.15E-05	FIL-Coastal	HAL-BigBend	boot14	boot	cross_coalescence
1399.546154	0.000661474	FIL-Coastal	HAL-BigBend	boot15	boot	cross_coalescence
1386.9	0.000567328	FIL-Coastal	HAL-BigBend	boot16	boot	cross_coalescence
1340.338462	0.010886463	FIL-Coastal	HAL-BigBend	boot17	boot	cross_coalescence
1403.192308	2.00E-05	FIL-Coastal	HAL-BigBend	boot18	boot	cross_coalescence
1474.930769	2.02E-05	FIL-Coastal	HAL-BigBend	boot19	boot	cross_coalescence
1449.1	2.18E-05	FIL-Coastal	HAL-BigBend	boot2	boot	cross_coalescence
1422.392308	0.040771165	FIL-Coastal	HAL-BigBend	boot20	boot	cross_coalescence
1402.653846	2.00E-05	FIL-Coastal	HAL-BigBend	boot21	boot	cross_coalescence
1401.392308	2.32E-05	FIL-Coastal	HAL-BigBend	boot22	boot	cross_coalescence
1426.438462	2.00E-05	FIL-Coastal	HAL-BigBend	boot23	boot	cross_coalescence
1464.953846	2.03E-05	FIL-Coastal	HAL-BigBend	boot24	boot	cross_coalescence
1398.530769	0.008992059	FIL-Coastal	HAL-BigBend	boot25	boot	cross_coalescence
1426.153846	4.11E-05	FIL-Coastal	HAL-BigBend	boot3	boot	cross_coalescence
1406.4	5.02E-05	FIL-Coastal	HAL-BigBend	boot4	boot	cross_coalescence
1384.315385	0.000135892	FIL-Coastal	HAL-BigBend	boot5	boot	cross_coalescence
1393.253846	1.94E-05	FIL-Coastal	HAL-BigBend	boot6	boot	cross_coalescence
1394.130769	1.94E-05	FIL-Coastal	HAL-BigBend	boot7	boot	cross_coalescence
1356.907692	0.00035759	FIL-Coastal	HAL-BigBend	boot8	boot	cross_coalescence
1404.215385	0.000332582	FIL-Coastal	HAL-BigBend	boot9	boot	cross_coalescence
1365.938462	2.92E-05	FIL-Coastal	HAL-DesertSW	boot1	boot	cross_coalescence
1357.584615	2.95E-05	FIL-Coastal	HAL-DesertSW	boot10	boot	cross_coalescence
1431.292308	2.95E-05	FIL-Coastal	HAL-DesertSW	boot11	boot	cross_coalescence
1424.307692	2.93E-05	FIL-Coastal	HAL-DesertSW	boot12	boot	cross_coalescence
1400.492308	3.26E-05	FIL-Coastal	HAL-DesertSW	boot13	boot	cross_coalescence
1358.292308	0.000364476	FIL-Coastal	HAL-DesertSW	boot14	boot	cross_coalescence
1367.384615	8.84E-05	FIL-Coastal	HAL-DesertSW	boot15	boot	cross_coalescence
1369.430769	2.92E-05	FIL-Coastal	HAL-DesertSW	boot16	boot	cross_coalescence
1375.484615	0.005047639	FIL-Coastal	HAL-DesertSW	boot17	boot	cross_coalescence
1342.230769	0.000165218	FIL-Coastal	HAL-DesertSW	boot18	boot	cross_coalescence
1376.730769	2.91E-05	FIL-Coastal	HAL-DesertSW	boot19	boot	cross_coalescence
1330.4	3.07E-05	FIL-Coastal	HAL-DesertSW	boot2	boot	cross_coalescence
1365.7	2.98E-05	FIL-Coastal	HAL-DesertSW	boot20	boot	cross_coalescence
1336.907692	4.60E-05	FIL-Coastal	HAL-DesertSW	boot21	boot	cross_coalescence
1364.676923	2.93E-05	FIL-Coastal	HAL-DesertSW	boot22	boot	cross_coalescence
1412.5	2.95E-05	FIL-Coastal	HAL-DesertSW	boot23	boot	cross_coalescence
1392.715385	2.99E-05	FIL-Coastal	HAL-DesertSW	boot24	boot	cross_coalescence
1345.869231	3.23E-05	FIL-Coastal	HAL-DesertSW	boot25	boot	cross_coalescence
1405.284615	0.002160136	FIL-Coastal	HAL-DesertSW	boot3	boot	cross_coalescence
1375.892308	0.002156654	FIL-Coastal	HAL-DesertSW	boot4	boot	cross_coalescence
1380.876923	0.028571272	FIL-Coastal	HAL-DesertSW	boot5	boot	cross_coalescence
1392.6	9.14E-05	FIL-Coastal	HAL-DesertSW	boot6	boot	cross_coalescence
1381.169231	2.89E-05	FIL-Coastal	HAL-DesertSW	boot7	boot	cross_coalescence
1301.669231	0.026380397	FIL-Coastal	HAL-DesertSW	boot8	boot	cross_coalescence
1342.138462	2.96E-05	FIL-Coastal	HAL-DesertSW	boot9	boot	cross_coalescence
1475.976923	2.93E-05	FIL-Riparian	HAL-Savanah	boot1	boot	cross_coalescence
1394.369231	0.001874396	FIL-Riparian	HAL-Savanah	boot10	boot	cross_coalescence
1373.853846	0.091263605	FIL-Riparian	HAL-Savanah	boot11	boot	cross_coalescence
1390.669231	0.001558721	FIL-Riparian	HAL-Savanah	boot12	boot	cross_coalescence
1385.946154	3.40E-05	FIL-Riparian	HAL-Savanah	boot13	boot	cross_coalescence
1408.323077	2.83E-05	FIL-Riparian	HAL-Savanah	boot14	boot	cross_coalescence
1373.307692	3.16E-05	FIL-Riparian	HAL-Savanah	boot15	boot	cross_coalescence
1417.053846	3.24E-05	FIL-Riparian	HAL-Savanah	boot16	boot	cross_coalescence
1427.992308	2.79E-05	FIL-Riparian	HAL-Savanah	boot17	boot	cross_coalescence
1374.361538	2.86E-05	FIL-Riparian	HAL-Savanah	boot18	boot	cross_coalescence
1425.284615	0.000225459	FIL-Riparian	HAL-Savanah	boot19	boot	cross_coalescence
1392.615385	2.82E-05	FIL-Riparian	HAL-Savanah	boot2	boot	cross_coalescence
1387.630769	0.018462064	FIL-Riparian	HAL-Savanah	boot20	boot	cross_coalescence
1393.1	2.85E-05	FIL-Riparian	HAL-Savanah	boot21	boot	cross_coalescence
1334.446154	2.77E-05	FIL-Riparian	HAL-Savanah	boot22	boot	cross_coalescence
1353.946154	2.79E-05	FIL-Riparian	HAL-Savanah	boot23	boot	cross_coalescence
1354.346154	0.001430131	FIL-Riparian	HAL-Savanah	boot24	boot	cross_coalescence
1369.1	6.85E-05	FIL-Riparian	HAL-Savanah	boot25	boot	cross_coalescence
1335.253846	2.84E-05	FIL-Riparian	HAL-Savanah	boot3	boot	cross_coalescence
1389.4	2.83E-05	FIL-Riparian	HAL-Savanah	boot4	boot	cross_coalescence
1391.146154	2.82E-05	FIL-Riparian	HAL-Savanah	boot5	boot	cross_coalescence
1419.369231	3.40E-05	FIL-Riparian	HAL-Savanah	boot6	boot	cross_coalescence
1431.123077	0.000109299	FIL-Riparian	HAL-Savanah	boot7	boot	cross_coalescence
1428.953846	2.80E-05	FIL-Riparian	HAL-Savanah	boot8	boot	cross_coalescence
1429.761538	2.79E-05	FIL-Riparian	HAL-Savanah	boot9	boot	cross_coalescence
1403.584615	5.07E-05	FIL-Riparian	HAL-AridPlains	boot1	boot	cross_coalescence
1278.107692	4.96E-05	FIL-Riparian	HAL-AridPlains	boot10	boot	cross_coalescence
1321.715385	0.000159533	FIL-Riparian	HAL-AridPlains	boot11	boot	cross_coalescence
1381.215385	5.14E-05	FIL-Riparian	HAL-AridPlains	boot12	boot	cross_coalescence
1327.861538	5.09E-05	FIL-Riparian	HAL-AridPlains	boot13	boot	cross_coalescence
1372.953846	5.16E-05	FIL-Riparian	HAL-AridPlains	boot14	boot	cross_coalescence
1368.553846	6.48E-05	FIL-Riparian	HAL-AridPlains	boot15	boot	cross_coalescence
1359.207692	7.63E-05	FIL-Riparian	HAL-AridPlains	boot16	boot	cross_coalescence
1319.823077	6.42E-05	FIL-Riparian	HAL-AridPlains	boot17	boot	cross_coalescence
1378.861538	5.15E-05	FIL-Riparian	HAL-AridPlains	boot18	boot	cross_coalescence
1393.815385	5.11E-05	FIL-Riparian	HAL-AridPlains	boot19	boot	cross_coalescence
1352.607692	0.000148296	FIL-Riparian	HAL-AridPlains	boot2	boot	cross_coalescence
1356.838462	0.001962735	FIL-Riparian	HAL-AridPlains	boot20	boot	cross_coalescence
1333.8	5.85E-05	FIL-Riparian	HAL-AridPlains	boot21	boot	cross_coalescence
1364.384615	5.19E-05	FIL-Riparian	HAL-AridPlains	boot22	boot	cross_coalescence
1336.569231	0.005645228	FIL-Riparian	HAL-AridPlains	boot23	boot	cross_coalescence
1348.369231	0.000665085	FIL-Riparian	HAL-AridPlains	boot24	boot	cross_coalescence
1375.138462	5.42E-05	FIL-Riparian	HAL-AridPlains	boot25	boot	cross_coalescence
1366.976923	5.18E-05	FIL-Riparian	HAL-AridPlains	boot3	boot	cross_coalescence
1409.723077	5.23E-05	FIL-Riparian	HAL-AridPlains	boot4	boot	cross_coalescence
1335.976923	5.08E-05	FIL-Riparian	HAL-AridPlains	boot5	boot	cross_coalescence
1314.615385	5.05E-05	FIL-Riparian	HAL-AridPlains	boot6	boot	cross_coalescence
1278.607692	5.13E-05	FIL-Riparian	HAL-AridPlains	boot7	boot	cross_coalescence
1322.361538	5.21E-05	FIL-Riparian	HAL-AridPlains	boot8	boot	cross_coalescence
1361.623077	0.000738339	FIL-Riparian	HAL-AridPlains	boot9	boot	cross_coalescence
1369.269231	3.13E-05	FIL-Riparian	HAL-BigBend	boot1	boot	cross_coalescence
1357.584615	2.54E-05	FIL-Riparian	HAL-BigBend	boot10	boot	cross_coalescence
1392.446154	0.105014216	FIL-Riparian	HAL-BigBend	boot11	boot	cross_coalescence
1371.276923	0.000764937	FIL-Riparian	HAL-BigBend	boot12	boot	cross_coalescence
1367.284615	2.22E-05	FIL-Riparian	HAL-BigBend	boot13	boot	cross_coalescence
1369	2.40E-05	FIL-Riparian	HAL-BigBend	boot14	boot	cross_coalescence
1332.676923	2.22E-05	FIL-Riparian	HAL-BigBend	boot15	boot	cross_coalescence
1367.415385	2.22E-05	FIL-Riparian	HAL-BigBend	boot16	boot	cross_coalescence
1311.476923	2.31E-05	FIL-Riparian	HAL-BigBend	boot17	boot	cross_coalescence
1355.515385	2.21E-05	FIL-Riparian	HAL-BigBend	boot18	boot	cross_coalescence
1454.430769	2.85E-05	FIL-Riparian	HAL-BigBend	boot19	boot	cross_coalescence
1358.884615	0.001455228	FIL-Riparian	HAL-BigBend	boot2	boot	cross_coalescence
1355	0.000113584	FIL-Riparian	HAL-BigBend	boot20	boot	cross_coalescence
1348.984615	2.81E-05	FIL-Riparian	HAL-BigBend	boot21	boot	cross_coalescence
1347.230769	2.23E-05	FIL-Riparian	HAL-BigBend	boot22	boot	cross_coalescence
1364.446154	2.29E-05	FIL-Riparian	HAL-BigBend	boot23	boot	cross_coalescence
1334.976923	2.21E-05	FIL-Riparian	HAL-BigBend	boot24	boot	cross_coalescence
1337.915385	2.41E-05	FIL-Riparian	HAL-BigBend	boot25	boot	cross_coalescence
1398.946154	0.000540418	FIL-Riparian	HAL-BigBend	boot3	boot	cross_coalescence
1329.061538	0.031772025	FIL-Riparian	HAL-BigBend	boot4	boot	cross_coalescence
1363.269231	2.37E-05	FIL-Riparian	HAL-BigBend	boot5	boot	cross_coalescence
1427.346154	2.24E-05	FIL-Riparian	HAL-BigBend	boot6	boot	cross_coalescence
1366.069231	2.22E-05	FIL-Riparian	HAL-BigBend	boot7	boot	cross_coalescence
1358.892308	2.25E-05	FIL-Riparian	HAL-BigBend	boot8	boot	cross_coalescence
1403.153846	0.012458973	FIL-Riparian	HAL-BigBend	boot9	boot	cross_coalescence
1345.130769	3.00E-05	FIL-Riparian	HAL-DesertSW	boot1	boot	cross_coalescence
1264.3	2.80E-05	FIL-Riparian	HAL-DesertSW	boot10	boot	cross_coalescence
1356.123077	2.91E-05	FIL-Riparian	HAL-DesertSW	boot11	boot	cross_coalescence
1290.569231	2.80E-05	FIL-Riparian	HAL-DesertSW	boot12	boot	cross_coalescence
1309.707692	2.84E-05	FIL-Riparian	HAL-DesertSW	boot13	boot	cross_coalescence
1271.623077	2.80E-05	FIL-Riparian	HAL-DesertSW	boot14	boot	cross_coalescence
1332.330769	3.47E-05	FIL-Riparian	HAL-DesertSW	boot15	boot	cross_coalescence
1400.284615	3.17E-05	FIL-Riparian	HAL-DesertSW	boot16	boot	cross_coalescence
1375.553846	3.07E-05	FIL-Riparian	HAL-DesertSW	boot17	boot	cross_coalescence
1333.607692	8.97E-05	FIL-Riparian	HAL-DesertSW	boot18	boot	cross_coalescence
1288.284615	2.79E-05	FIL-Riparian	HAL-DesertSW	boot19	boot	cross_coalescence
1398.407692	3.01E-05	FIL-Riparian	HAL-DesertSW	boot2	boot	cross_coalescence
1347.853846	2.92E-05	FIL-Riparian	HAL-DesertSW	boot20	boot	cross_coalescence
1345.153846	2.92E-05	FIL-Riparian	HAL-DesertSW	boot21	boot	cross_coalescence
1410.307692	3.34E-05	FIL-Riparian	HAL-DesertSW	boot22	boot	cross_coalescence
1310.8	2.89E-05	FIL-Riparian	HAL-DesertSW	boot23	boot	cross_coalescence
1409.592308	3.77E-05	FIL-Riparian	HAL-DesertSW	boot24	boot	cross_coalescence
1336.146154	3.04E-05	FIL-Riparian	HAL-DesertSW	boot25	boot	cross_coalescence
1368.053846	3.06E-05	FIL-Riparian	HAL-DesertSW	boot3	boot	cross_coalescence
1374.284615	3.06E-05	FIL-Riparian	HAL-DesertSW	boot4	boot	cross_coalescence
1329.561538	4.97E-05	FIL-Riparian	HAL-DesertSW	boot5	boot	cross_coalescence
1354.846154	2.91E-05	FIL-Riparian	HAL-DesertSW	boot6	boot	cross_coalescence
1373.346154	3.04E-05	FIL-Riparian	HAL-DesertSW	boot7	boot	cross_coalescence
1301.561538	2.97E-05	FIL-Riparian	HAL-DesertSW	boot8	boot	cross_coalescence
1315.953846	0.00502138	FIL-Riparian	HAL-DesertSW	boot9	boot	cross_coalescence
957.9615385	1.63E-05	HAL-Savanah	HAL-AridPlains	boot1	boot	cross_coalescence
971.9615385	1.64E-05	HAL-Savanah	HAL-AridPlains	boot10	boot	cross_coalescence
923.6384615	1.65E-05	HAL-Savanah	HAL-AridPlains	boot11	boot	cross_coalescence
935.5307692	1.68E-05	HAL-Savanah	HAL-AridPlains	boot12	boot	cross_coalescence
895.9769231	1.67E-05	HAL-Savanah	HAL-AridPlains	boot13	boot	cross_coalescence
976.6923077	0.04495899	HAL-Savanah	HAL-AridPlains	boot14	boot	cross_coalescence
964.7692308	1.64E-05	HAL-Savanah	HAL-AridPlains	boot15	boot	cross_coalescence
906.5769231	2.64E-05	HAL-Savanah	HAL-AridPlains	boot16	boot	cross_coalescence
929.4846154	0.011548633	HAL-Savanah	HAL-AridPlains	boot17	boot	cross_coalescence
963.4538462	1.70E-05	HAL-Savanah	HAL-AridPlains	boot18	boot	cross_coalescence
947.0538462	1.73E-05	HAL-Savanah	HAL-AridPlains	boot19	boot	cross_coalescence
976.8923077	1.77E-05	HAL-Savanah	HAL-AridPlains	boot2	boot	cross_coalescence
935.7384615	1.69E-05	HAL-Savanah	HAL-AridPlains	boot20	boot	cross_coalescence
932.8076923	1.70E-05	HAL-Savanah	HAL-AridPlains	boot21	boot	cross_coalescence
930.1846154	1.95E-05	HAL-Savanah	HAL-AridPlains	boot22	boot	cross_coalescence
934.8384615	1.74E-05	HAL-Savanah	HAL-AridPlains	boot23	boot	cross_coalescence
962.8307692	1.64E-05	HAL-Savanah	HAL-AridPlains	boot24	boot	cross_coalescence
942.8846154	1.65E-05	HAL-Savanah	HAL-AridPlains	boot25	boot	cross_coalescence
952.9692308	0.000640192	HAL-Savanah	HAL-AridPlains	boot3	boot	cross_coalescence
912.6	1.67E-05	HAL-Savanah	HAL-AridPlains	boot4	boot	cross_coalescence
931.4692308	1.64E-05	HAL-Savanah	HAL-AridPlains	boot5	boot	cross_coalescence
923	1.66E-05	HAL-Savanah	HAL-AridPlains	boot6	boot	cross_coalescence
971.0769231	1.78E-05	HAL-Savanah	HAL-AridPlains	boot7	boot	cross_coalescence
945.2307692	1.65E-05	HAL-Savanah	HAL-AridPlains	boot8	boot	cross_coalescence
932.8769231	1.69E-05	HAL-Savanah	HAL-AridPlains	boot9	boot	cross_coalescence
975.9153846	1.84E-05	HAL-Savanah	HAL-BigBend	boot1	boot	cross_coalescence
939.2461538	1.87E-05	HAL-Savanah	HAL-BigBend	boot10	boot	cross_coalescence
989.0384615	1.83E-05	HAL-Savanah	HAL-BigBend	boot11	boot	cross_coalescence
998.8153846	0.004538564	HAL-Savanah	HAL-BigBend	boot12	boot	cross_coalescence
1018.146154	1.77E-05	HAL-Savanah	HAL-BigBend	boot13	boot	cross_coalescence
974.2230769	1.86E-05	HAL-Savanah	HAL-BigBend	boot14	boot	cross_coalescence
978.6538462	1.81E-05	HAL-Savanah	HAL-BigBend	boot15	boot	cross_coalescence
984.5153846	1.81E-05	HAL-Savanah	HAL-BigBend	boot16	boot	cross_coalescence
989.8769231	7.60E-05	HAL-Savanah	HAL-BigBend	boot17	boot	cross_coalescence
981.3384615	1.82E-05	HAL-Savanah	HAL-BigBend	boot18	boot	cross_coalescence
951.5615385	1.83E-05	HAL-Savanah	HAL-BigBend	boot19	boot	cross_coalescence
985.1384615	1.80E-05	HAL-Savanah	HAL-BigBend	boot2	boot	cross_coalescence
989.4076923	1.81E-05	HAL-Savanah	HAL-BigBend	boot20	boot	cross_coalescence
939.5615385	1.85E-05	HAL-Savanah	HAL-BigBend	boot21	boot	cross_coalescence
979.7846154	1.88E-05	HAL-Savanah	HAL-BigBend	boot22	boot	cross_coalescence
922.7153846	2.03E-05	HAL-Savanah	HAL-BigBend	boot23	boot	cross_coalescence
954.3615385	1.82E-05	HAL-Savanah	HAL-BigBend	boot24	boot	cross_coalescence
1006.423077	2.07E-05	HAL-Savanah	HAL-BigBend	boot25	boot	cross_coalescence
931.9230769	1.87E-05	HAL-Savanah	HAL-BigBend	boot3	boot	cross_coalescence
979.8692308	1.82E-05	HAL-Savanah	HAL-BigBend	boot4	boot	cross_coalescence
951.7230769	2.42E-05	HAL-Savanah	HAL-BigBend	boot5	boot	cross_coalescence
993.1923077	1.80E-05	HAL-Savanah	HAL-BigBend	boot6	boot	cross_coalescence
996.9230769	2.01E-05	HAL-Savanah	HAL-BigBend	boot7	boot	cross_coalescence
960.4230769	0.000125451	HAL-Savanah	HAL-BigBend	boot8	boot	cross_coalescence
972.4153846	1.82E-05	HAL-Savanah	HAL-BigBend	boot9	boot	cross_coalescence
957.0384615	1.70E-05	HAL-Savanah	HAL-DesertSW	boot1	boot	cross_coalescence
915.7923077	1.64E-05	HAL-Savanah	HAL-DesertSW	boot10	boot	cross_coalescence
944.2846154	0.000529444	HAL-Savanah	HAL-DesertSW	boot11	boot	cross_coalescence
951.9076923	1.71E-05	HAL-Savanah	HAL-DesertSW	boot12	boot	cross_coalescence
899.3923077	1.63E-05	HAL-Savanah	HAL-DesertSW	boot13	boot	cross_coalescence
948.6692308	1.70E-05	HAL-Savanah	HAL-DesertSW	boot14	boot	cross_coalescence
947.8692308	0.000142714	HAL-Savanah	HAL-DesertSW	boot15	boot	cross_coalescence
950.2923077	1.71E-05	HAL-Savanah	HAL-DesertSW	boot16	boot	cross_coalescence
912.5692308	1.61E-05	HAL-Savanah	HAL-DesertSW	boot17	boot	cross_coalescence
929.3307692	1.68E-05	HAL-Savanah	HAL-DesertSW	boot18	boot	cross_coalescence
941.3538462	0.000474886	HAL-Savanah	HAL-DesertSW	boot19	boot	cross_coalescence
943.0692308	1.64E-05	HAL-Savanah	HAL-DesertSW	boot2	boot	cross_coalescence
911.8307692	1.65E-05	HAL-Savanah	HAL-DesertSW	boot20	boot	cross_coalescence
935.7461538	3.87E-05	HAL-Savanah	HAL-DesertSW	boot21	boot	cross_coalescence
919.6846154	2.10E-05	HAL-Savanah	HAL-DesertSW	boot22	boot	cross_coalescence
918.8538462	1.60E-05	HAL-Savanah	HAL-DesertSW	boot23	boot	cross_coalescence
954.4923077	1.74E-05	HAL-Savanah	HAL-DesertSW	boot24	boot	cross_coalescence
931.9307692	1.89E-05	HAL-Savanah	HAL-DesertSW	boot25	boot	cross_coalescence
930.5692308	1.65E-05	HAL-Savanah	HAL-DesertSW	boot3	boot	cross_coalescence
933.3615385	1.65E-05	HAL-Savanah	HAL-DesertSW	boot4	boot	cross_coalescence
917.9923077	1.60E-05	HAL-Savanah	HAL-DesertSW	boot5	boot	cross_coalescence
943.7923077	1.77E-05	HAL-Savanah	HAL-DesertSW	boot6	boot	cross_coalescence
932.2615385	2.18E-05	HAL-Savanah	HAL-DesertSW	boot7	boot	cross_coalescence
955.7307692	1.96E-05	HAL-Savanah	HAL-DesertSW	boot8	boot	cross_coalescence
916.5384615	1.60E-05	HAL-Savanah	HAL-DesertSW	boot9	boot	cross_coalescence
874.4461538	3.03E-05	HAL-BigBend	HAL-AridPlains	boot1	boot	cross_coalescence
924.4846154	0.001876647	HAL-BigBend	HAL-AridPlains	boot10	boot	cross_coalescence
883.3307692	2.74E-05	HAL-BigBend	HAL-AridPlains	boot11	boot	cross_coalescence
854.5	2.80E-05	HAL-BigBend	HAL-AridPlains	boot12	boot	cross_coalescence
914.3461538	0.00012387	HAL-BigBend	HAL-AridPlains	boot13	boot	cross_coalescence
903.1615385	2.71E-05	HAL-BigBend	HAL-AridPlains	boot14	boot	cross_coalescence
868.8461538	0.016171391	HAL-BigBend	HAL-AridPlains	boot15	boot	cross_coalescence
844.1615385	2.90E-05	HAL-BigBend	HAL-AridPlains	boot16	boot	cross_coalescence
861.4384615	2.78E-05	HAL-BigBend	HAL-AridPlains	boot17	boot	cross_coalescence
908.3307692	0.038633465	HAL-BigBend	HAL-AridPlains	boot18	boot	cross_coalescence
832.3538462	2.77E-05	HAL-BigBend	HAL-AridPlains	boot19	boot	cross_coalescence
866.2615385	2.72E-05	HAL-BigBend	HAL-AridPlains	boot2	boot	cross_coalescence
896.9153846	2.81E-05	HAL-BigBend	HAL-AridPlains	boot20	boot	cross_coalescence
877.5769231	2.68E-05	HAL-BigBend	HAL-AridPlains	boot21	boot	cross_coalescence
913.9307692	2.72E-05	HAL-BigBend	HAL-AridPlains	boot22	boot	cross_coalescence
878.3	3.99E-05	HAL-BigBend	HAL-AridPlains	boot23	boot	cross_coalescence
838.0692308	2.78E-05	HAL-BigBend	HAL-AridPlains	boot24	boot	cross_coalescence
896.0153846	2.72E-05	HAL-BigBend	HAL-AridPlains	boot25	boot	cross_coalescence
906.7384615	0.049541855	HAL-BigBend	HAL-AridPlains	boot3	boot	cross_coalescence
918.4538462	2.73E-05	HAL-BigBend	HAL-AridPlains	boot4	boot	cross_coalescence
881.3846154	0.054856845	HAL-BigBend	HAL-AridPlains	boot5	boot	cross_coalescence
850.4384615	2.93E-05	HAL-BigBend	HAL-AridPlains	boot6	boot	cross_coalescence
927.9230769	2.74E-05	HAL-BigBend	HAL-AridPlains	boot7	boot	cross_coalescence
856.9692308	2.71E-05	HAL-BigBend	HAL-AridPlains	boot8	boot	cross_coalescence
847.8923077	3.15E-05	HAL-BigBend	HAL-AridPlains	boot9	boot	cross_coalescence
915.2384615	1.85E-05	HAL-BigBend	HAL-DesertSW	boot1	boot	cross_coalescence
891.6846154	0.00019461	HAL-BigBend	HAL-DesertSW	boot10	boot	cross_coalescence
895.0384615	1.53E-05	HAL-BigBend	HAL-DesertSW	boot11	boot	cross_coalescence
945.8846154	1.62E-05	HAL-BigBend	HAL-DesertSW	boot12	boot	cross_coalescence
882.2615385	1.67E-05	HAL-BigBend	HAL-DesertSW	boot13	boot	cross_coalescence
887.5615385	1.54E-05	HAL-BigBend	HAL-DesertSW	boot14	boot	cross_coalescence
869.6153846	1.55E-05	HAL-BigBend	HAL-DesertSW	boot15	boot	cross_coalescence
843.7307692	1.71E-05	HAL-BigBend	HAL-DesertSW	boot16	boot	cross_coalescence
838.2384615	1.61E-05	HAL-BigBend	HAL-DesertSW	boot17	boot	cross_coalescence
889.0769231	1.54E-05	HAL-BigBend	HAL-DesertSW	boot18	boot	cross_coalescence
885.8615385	4.22E-05	HAL-BigBend	HAL-DesertSW	boot19	boot	cross_coalescence
914.2230769	1.52E-05	HAL-BigBend	HAL-DesertSW	boot2	boot	cross_coalescence
897.8538462	1.52E-05	HAL-BigBend	HAL-DesertSW	boot20	boot	cross_coalescence
871.6	2.04E-05	HAL-BigBend	HAL-DesertSW	boot21	boot	cross_coalescence
836.7076923	1.64E-05	HAL-BigBend	HAL-DesertSW	boot22	boot	cross_coalescence
877.2384615	1.54E-05	HAL-BigBend	HAL-DesertSW	boot23	boot	cross_coalescence
889.8692308	1.58E-05	HAL-BigBend	HAL-DesertSW	boot24	boot	cross_coalescence
919.3230769	1.51E-05	HAL-BigBend	HAL-DesertSW	boot25	boot	cross_coalescence
874.7846154	1.56E-05	HAL-BigBend	HAL-DesertSW	boot3	boot	cross_coalescence
905.3076923	1.53E-05	HAL-BigBend	HAL-DesertSW	boot4	boot	cross_coalescence
886.5846154	1.54E-05	HAL-BigBend	HAL-DesertSW	boot5	boot	cross_coalescence
885.1	1.55E-05	HAL-BigBend	HAL-DesertSW	boot6	boot	cross_coalescence
943.7307692	0.018715525	HAL-BigBend	HAL-DesertSW	boot7	boot	cross_coalescence
901.0153846	0.012996275	HAL-BigBend	HAL-DesertSW	boot8	boot	cross_coalescence
868.0692308	1.58E-05	HAL-BigBend	HAL-DesertSW	boot9	boot	cross_coalescence
1287.476923	0.007308797	FIL-Coastal	FIL-Riparian	noboot	FIL-FIL	cross_coalescence
1919.523077	0.002821846	FIL-Coastal	HAL-AridPlains	noboot	FIL-HAL	cross_coalescence
1926.576923	0.012013757	FIL-Coastal	HAL-BigBend	noboot	FIL-HAL	cross_coalescence
1905.561538	0.00688508	FIL-Coastal	HAL-DesertSW	noboot	FIL-HAL	cross_coalescence
1970.507692	0.005210092	FIL-Coastal	HAL-Savanah	noboot	FIL-HAL	cross_coalescence
1849.6	0.007223328	FIL-Riparian	HAL-AridPlains	noboot	FIL-HAL	cross_coalescence
1884.638462	0.002508727	FIL-Riparian	HAL-BigBend	noboot	FIL-HAL	cross_coalescence
1845.807692	0.000711203	FIL-Riparian	HAL-DesertSW	noboot	FIL-HAL	cross_coalescence
1907.315385	0.004721462	FIL-Riparian	HAL-Savanah	noboot	FIL-HAL	cross_coalescence
1202.215385	0.008654827	HAL-BigBend	HAL-AridPlains	noboot	HAL-HAL	cross_coalescence
1207.530769	0.007791786	HAL-BigBend	HAL-DesertSW	noboot	HAL-HAL	cross_coalescence
1286.384615	0.001669265	HAL-Savanah	HAL-AridPlains	noboot	HAL-HAL	cross_coalescence
1337.553846	0.001470698	HAL-Savanah	HAL-BigBend	noboot	HAL-HAL	cross_coalescence
1282.984615	0.000705351	HAL-Savanah	HAL-DesertSW	noboot	HAL-HAL	cross_coalescence
1304.607692	0.019331867	FIL-Coastal	FIL-Riparian	boot1	boot	cross_coalescence
1265.276923	3.22E-05	FIL-Coastal	FIL-Riparian	boot10	boot	cross_coalescence
1337.607692	0.003031144	FIL-Coastal	FIL-Riparian	boot11	boot	cross_coalescence
1268.161538	0.000367032	FIL-Coastal	FIL-Riparian	boot12	boot	cross_coalescence
1215.592308	5.60E-05	FIL-Coastal	FIL-Riparian	boot13	boot	cross_coalescence
1345.523077	7.06E-05	FIL-Coastal	FIL-Riparian	boot14	boot	cross_coalescence
1262.038462	0.000148527	FIL-Coastal	FIL-Riparian	boot15	boot	cross_coalescence
1309	2.92E-05	FIL-Coastal	FIL-Riparian	boot16	boot	cross_coalescence
1266.923077	0.001622216	FIL-Coastal	FIL-Riparian	boot17	boot	cross_coalescence
1310.4	0.13463712	FIL-Coastal	FIL-Riparian	boot18	boot	cross_coalescence
1228.869231	0.00130183	FIL-Coastal	FIL-Riparian	boot19	boot	cross_coalescence
1328.884615	0.005238624	FIL-Coastal	FIL-Riparian	boot2	boot	cross_coalescence
1313.184615	2.90E-05	FIL-Coastal	FIL-Riparian	boot20	boot	cross_coalescence
1317.4	0.002813072	FIL-Coastal	FIL-Riparian	boot21	boot	cross_coalescence
1204.192308	4.25E-05	FIL-Coastal	FIL-Riparian	boot22	boot	cross_coalescence
1185.776923	0.000216291	FIL-Coastal	FIL-Riparian	boot23	boot	cross_coalescence
1270.084615	2.96E-05	FIL-Coastal	FIL-Riparian	boot24	boot	cross_coalescence
1313.192308	0.003415457	FIL-Coastal	FIL-Riparian	boot25	boot	cross_coalescence
1298.353846	2.93E-05	FIL-Coastal	FIL-Riparian	boot3	boot	cross_coalescence
1295.776923	0.000970107	FIL-Coastal	FIL-Riparian	boot4	boot	cross_coalescence
1217.969231	3.02E-05	FIL-Coastal	FIL-Riparian	boot5	boot	cross_coalescence
1288.853846	0.003821474	FIL-Coastal	FIL-Riparian	boot6	boot	cross_coalescence
1266.5	0.005605053	FIL-Coastal	FIL-Riparian	boot7	boot	cross_coalescence
1283.407692	0.005385239	FIL-Coastal	FIL-Riparian	boot8	boot	cross_coalescence
1304.653846	8.41E-05	FIL-Coastal	FIL-Riparian	boot9	boot	cross_coalescence
1903.7	0.055970665	FIL-Coastal	HAL-Savanah	boot1	boot	cross_coalescence
1946.061538	0.011679542	FIL-Coastal	HAL-Savanah	boot10	boot	cross_coalescence
1976.623077	1.63E-05	FIL-Coastal	HAL-Savanah	boot11	boot	cross_coalescence
1946.046154	1.64E-05	FIL-Coastal	HAL-Savanah	boot12	boot	cross_coalescence
1975.692308	0.002187522	FIL-Coastal	HAL-Savanah	boot13	boot	cross_coalescence
1988.030769	1.69E-05	FIL-Coastal	HAL-Savanah	boot14	boot	cross_coalescence
1984.076923	1.71E-05	FIL-Coastal	HAL-Savanah	boot15	boot	cross_coalescence
2017.630769	0.004085792	FIL-Coastal	HAL-Savanah	boot16	boot	cross_coalescence
1967.107692	1.62E-05	FIL-Coastal	HAL-Savanah	boot17	boot	cross_coalescence
1934.792308	0.000824796	FIL-Coastal	HAL-Savanah	boot18	boot	cross_coalescence
1920.307692	1.61E-05	FIL-Coastal	HAL-Savanah	boot19	boot	cross_coalescence
2070.146154	1.85E-05	FIL-Coastal	HAL-Savanah	boot2	boot	cross_coalescence
2003.384615	3.54E-05	FIL-Coastal	HAL-Savanah	boot20	boot	cross_coalescence
1986.253846	1.69E-05	FIL-Coastal	HAL-Savanah	boot21	boot	cross_coalescence
1889.130769	0.014994905	FIL-Coastal	HAL-Savanah	boot22	boot	cross_coalescence
1923.953846	0.008285673	FIL-Coastal	HAL-Savanah	boot23	boot	cross_coalescence
1897.961538	0.000416466	FIL-Coastal	HAL-Savanah	boot24	boot	cross_coalescence
1934.969231	0.005560805	FIL-Coastal	HAL-Savanah	boot25	boot	cross_coalescence
1936.830769	0.000848509	FIL-Coastal	HAL-Savanah	boot3	boot	cross_coalescence
1984.284615	0.000482113	FIL-Coastal	HAL-Savanah	boot4	boot	cross_coalescence
2094.146154	1.75E-05	FIL-Coastal	HAL-Savanah	boot5	boot	cross_coalescence
1937.707692	0.027617165	FIL-Coastal	HAL-Savanah	boot6	boot	cross_coalescence
1949.884615	1.64E-05	FIL-Coastal	HAL-Savanah	boot7	boot	cross_coalescence
1987.253846	1.69E-05	FIL-Coastal	HAL-Savanah	boot8	boot	cross_coalescence
1936.746154	0.001914449	FIL-Coastal	HAL-Savanah	boot9	boot	cross_coalescence
1961.830769	0.001167477	FIL-Coastal	HAL-AridPlains	boot1	boot	cross_coalescence
1873.692308	0.002452589	FIL-Coastal	HAL-AridPlains	boot10	boot	cross_coalescence
1879.361538	4.84E-05	FIL-Coastal	HAL-AridPlains	boot11	boot	cross_coalescence
1957.946154	0.00015966	FIL-Coastal	HAL-AridPlains	boot12	boot	cross_coalescence
1824.884615	0.000436431	FIL-Coastal	HAL-AridPlains	boot13	boot	cross_coalescence
1943.015385	0.000144573	FIL-Coastal	HAL-AridPlains	boot14	boot	cross_coalescence
1911.315385	4.78E-05	FIL-Coastal	HAL-AridPlains	boot15	boot	cross_coalescence
1927.661538	0.008556889	FIL-Coastal	HAL-AridPlains	boot16	boot	cross_coalescence
1812.261538	4.83E-05	FIL-Coastal	HAL-AridPlains	boot17	boot	cross_coalescence
1881.761538	4.83E-05	FIL-Coastal	HAL-AridPlains	boot18	boot	cross_coalescence
1870.292308	4.98E-05	FIL-Coastal	HAL-AridPlains	boot19	boot	cross_coalescence
1942.307692	0.000363209	FIL-Coastal	HAL-AridPlains	boot2	boot	cross_coalescence
1946.023077	5.03E-05	FIL-Coastal	HAL-AridPlains	boot20	boot	cross_coalescence
1889.515385	0.005570494	FIL-Coastal	HAL-AridPlains	boot21	boot	cross_coalescence
1929.015385	4.90E-05	FIL-Coastal	HAL-AridPlains	boot22	boot	cross_coalescence
1887.253846	0.000236915	FIL-Coastal	HAL-AridPlains	boot23	boot	cross_coalescence
1939.715385	0.00022602	FIL-Coastal	HAL-AridPlains	boot24	boot	cross_coalescence
1835.984615	0.003462526	FIL-Coastal	HAL-AridPlains	boot25	boot	cross_coalescence
1871.323077	0.001360037	FIL-Coastal	HAL-AridPlains	boot3	boot	cross_coalescence
1951.161538	0.037843859	FIL-Coastal	HAL-AridPlains	boot4	boot	cross_coalescence
1967.584615	5.82E-05	FIL-Coastal	HAL-AridPlains	boot5	boot	cross_coalescence
1974.169231	0.008085824	FIL-Coastal	HAL-AridPlains	boot6	boot	cross_coalescence
1869.692308	0.000833197	FIL-Coastal	HAL-AridPlains	boot7	boot	cross_coalescence
1933.938462	4.87E-05	FIL-Coastal	HAL-AridPlains	boot8	boot	cross_coalescence
1916.561538	5.34E-05	FIL-Coastal	HAL-AridPlains	boot9	boot	cross_coalescence
1979.230769	0.006933187	FIL-Coastal	HAL-BigBend	boot1	boot	cross_coalescence
1955.9	0.003457168	FIL-Coastal	HAL-BigBend	boot10	boot	cross_coalescence
1887.338462	0.000968603	FIL-Coastal	HAL-BigBend	boot11	boot	cross_coalescence
1986.769231	3.38E-05	FIL-Coastal	HAL-BigBend	boot12	boot	cross_coalescence
1902.592308	0.000412232	FIL-Coastal	HAL-BigBend	boot13	boot	cross_coalescence
1980	0.000103809	FIL-Coastal	HAL-BigBend	boot14	boot	cross_coalescence
1920.392308	3.17E-05	FIL-Coastal	HAL-BigBend	boot15	boot	cross_coalescence
1903.046154	0.041213947	FIL-Coastal	HAL-BigBend	boot16	boot	cross_coalescence
1839.153846	0.015067698	FIL-Coastal	HAL-BigBend	boot17	boot	cross_coalescence
1925.4	3.16E-05	FIL-Coastal	HAL-BigBend	boot18	boot	cross_coalescence
2023.830769	0.030349058	FIL-Coastal	HAL-BigBend	boot19	boot	cross_coalescence
1988.384615	0.000401597	FIL-Coastal	HAL-BigBend	boot2	boot	cross_coalescence
1951.738462	0.06080463	FIL-Coastal	HAL-BigBend	boot20	boot	cross_coalescence
1924.653846	0.002269276	FIL-Coastal	HAL-BigBend	boot21	boot	cross_coalescence
1922.923077	3.26E-05	FIL-Coastal	HAL-BigBend	boot22	boot	cross_coalescence
1957.292308	3.29E-05	FIL-Coastal	HAL-BigBend	boot23	boot	cross_coalescence
2010.138462	3.33E-05	FIL-Coastal	HAL-BigBend	boot24	boot	cross_coalescence
1919	0.005486825	FIL-Coastal	HAL-BigBend	boot25	boot	cross_coalescence
1956.9	0.033907247	FIL-Coastal	HAL-BigBend	boot3	boot	cross_coalescence
1929.8	0.038113226	FIL-Coastal	HAL-BigBend	boot4	boot	cross_coalescence
1899.5	0.037647915	FIL-Coastal	HAL-BigBend	boot5	boot	cross_coalescence
1911.761538	0.009672499	FIL-Coastal	HAL-BigBend	boot6	boot	cross_coalescence
1912.961538	0.000336095	FIL-Coastal	HAL-BigBend	boot7	boot	cross_coalescence
1861.884615	0.001695837	FIL-Coastal	HAL-BigBend	boot8	boot	cross_coalescence
1926.8	0.018951457	FIL-Coastal	HAL-BigBend	boot9	boot	cross_coalescence
1874.276923	0.000401086	FIL-Coastal	HAL-DesertSW	boot1	boot	cross_coalescence
1862.815385	0.003168719	FIL-Coastal	HAL-DesertSW	boot10	boot	cross_coalescence
1963.953846	4.49E-05	FIL-Coastal	HAL-DesertSW	boot11	boot	cross_coalescence
1954.369231	4.52E-05	FIL-Coastal	HAL-DesertSW	boot12	boot	cross_coalescence
1921.684615	4.61E-05	FIL-Coastal	HAL-DesertSW	boot13	boot	cross_coalescence
1863.784615	0.011428917	FIL-Coastal	HAL-DesertSW	boot14	boot	cross_coalescence
1876.269231	0.001469029	FIL-Coastal	HAL-DesertSW	boot15	boot	cross_coalescence
1879.076923	4.53E-05	FIL-Coastal	HAL-DesertSW	boot16	boot	cross_coalescence
1887.376923	0.001382787	FIL-Coastal	HAL-DesertSW	boot17	boot	cross_coalescence
1841.753846	0.021678507	FIL-Coastal	HAL-DesertSW	boot18	boot	cross_coalescence
1889.092308	4.52E-05	FIL-Coastal	HAL-DesertSW	boot19	boot	cross_coalescence
1825.515385	4.67E-05	FIL-Coastal	HAL-DesertSW	boot2	boot	cross_coalescence
1873.953846	0.003620822	FIL-Coastal	HAL-DesertSW	boot20	boot	cross_coalescence
1834.446154	0.002251994	FIL-Coastal	HAL-DesertSW	boot21	boot	cross_coalescence
1872.546154	0.000796395	FIL-Coastal	HAL-DesertSW	boot22	boot	cross_coalescence
1938.161538	4.51E-05	FIL-Coastal	HAL-DesertSW	boot23	boot	cross_coalescence
1911.015385	0.000879777	FIL-Coastal	HAL-DesertSW	boot24	boot	cross_coalescence
1846.746154	0.003515958	FIL-Coastal	HAL-DesertSW	boot25	boot	cross_coalescence
1928.261538	0.103226825	FIL-Coastal	HAL-DesertSW	boot3	boot	cross_coalescence
1887.938462	0.007302496	FIL-Coastal	HAL-DesertSW	boot4	boot	cross_coalescence
1894.769231	0.009017374	FIL-Coastal	HAL-DesertSW	boot5	boot	cross_coalescence
1910.869231	0.000718291	FIL-Coastal	HAL-DesertSW	boot6	boot	cross_coalescence
1895.176923	4.49E-05	FIL-Coastal	HAL-DesertSW	boot7	boot	cross_coalescence
1786.092308	0.005987724	FIL-Coastal	HAL-DesertSW	boot8	boot	cross_coalescence
1841.623077	4.41E-05	FIL-Coastal	HAL-DesertSW	boot9	boot	cross_coalescence
2025.269231	0.000118045	FIL-Riparian	HAL-Savanah	boot1	boot	cross_coalescence
1913.292308	0.015444037	FIL-Riparian	HAL-Savanah	boot10	boot	cross_coalescence
1885.130769	0.017214468	FIL-Riparian	HAL-Savanah	boot11	boot	cross_coalescence
1908.207692	0.009475655	FIL-Riparian	HAL-Savanah	boot12	boot	cross_coalescence
1901.730769	4.42E-05	FIL-Riparian	HAL-Savanah	boot13	boot	cross_coalescence
1932.430769	4.51E-05	FIL-Riparian	HAL-Savanah	boot14	boot	cross_coalescence
1884.392308	4.48E-05	FIL-Riparian	HAL-Savanah	boot15	boot	cross_coalescence
1944.423077	6.39E-05	FIL-Riparian	HAL-Savanah	boot16	boot	cross_coalescence
1959.430769	4.55E-05	FIL-Riparian	HAL-Savanah	boot17	boot	cross_coalescence
1885.838462	0.000126824	FIL-Riparian	HAL-Savanah	boot18	boot	cross_coalescence
1955.707692	0.05633999	FIL-Riparian	HAL-Savanah	boot19	boot	cross_coalescence
1910.876923	4.38E-05	FIL-Riparian	HAL-Savanah	boot2	boot	cross_coalescence
1904.046154	0.003394119	FIL-Riparian	HAL-Savanah	boot20	boot	cross_coalescence
1911.546154	0.000487195	FIL-Riparian	HAL-Savanah	boot21	boot	cross_coalescence
1831.061538	4.32E-05	FIL-Riparian	HAL-Savanah	boot22	boot	cross_coalescence
1857.823077	4.30E-05	FIL-Riparian	HAL-Savanah	boot23	boot	cross_coalescence
1858.376923	0.00637175	FIL-Riparian	HAL-Savanah	boot24	boot	cross_coalescence
1878.615385	0.001681288	FIL-Riparian	HAL-Savanah	boot25	boot	cross_coalescence
1832.169231	4.31E-05	FIL-Riparian	HAL-Savanah	boot3	boot	cross_coalescence
1906.476923	4.40E-05	FIL-Riparian	HAL-Savanah	boot4	boot	cross_coalescence
1908.861538	4.39E-05	FIL-Riparian	HAL-Savanah	boot5	boot	cross_coalescence
1947.592308	7.36E-05	FIL-Riparian	HAL-Savanah	boot6	boot	cross_coalescence
1963.723077	0.004844744	FIL-Riparian	HAL-Savanah	boot7	boot	cross_coalescence
1960.746154	4.50E-05	FIL-Riparian	HAL-Savanah	boot8	boot	cross_coalescence
1961.846154	0.001156719	FIL-Riparian	HAL-Savanah	boot9	boot	cross_coalescence
1925.930769	7.23E-05	FIL-Riparian	HAL-AridPlains	boot1	boot	cross_coalescence
1753.753846	7.21E-05	FIL-Riparian	HAL-AridPlains	boot10	boot	cross_coalescence
1813.6	0.052351634	FIL-Riparian	HAL-AridPlains	boot11	boot	cross_coalescence
1895.238462	7.19E-05	FIL-Riparian	HAL-AridPlains	boot12	boot	cross_coalescence
1822.030769	7.30E-05	FIL-Riparian	HAL-AridPlains	boot13	boot	cross_coalescence
1883.9	0.005566412	FIL-Riparian	HAL-AridPlains	boot14	boot	cross_coalescence
1877.861538	7.25E-05	FIL-Riparian	HAL-AridPlains	boot15	boot	cross_coalescence
1865.046154	0.000840916	FIL-Riparian	HAL-AridPlains	boot16	boot	cross_coalescence
1811	7.21E-05	FIL-Riparian	HAL-AridPlains	boot17	boot	cross_coalescence
1892.015385	7.19E-05	FIL-Riparian	HAL-AridPlains	boot18	boot	cross_coalescence
1912.530769	7.12E-05	FIL-Riparian	HAL-AridPlains	boot19	boot	cross_coalescence
1855.984615	0.007771201	FIL-Riparian	HAL-AridPlains	boot2	boot	cross_coalescence
1861.792308	0.002048429	FIL-Riparian	HAL-AridPlains	boot20	boot	cross_coalescence
1830.184615	0.000470877	FIL-Riparian	HAL-AridPlains	boot21	boot	cross_coalescence
1872.146154	7.26E-05	FIL-Riparian	HAL-AridPlains	boot22	boot	cross_coalescence
1833.976923	0.045986703	FIL-Riparian	HAL-AridPlains	boot23	boot	cross_coalescence
1850.169231	0.041066233	FIL-Riparian	HAL-AridPlains	boot24	boot	cross_coalescence
1886.907692	0.000378938	FIL-Riparian	HAL-AridPlains	boot25	boot	cross_coalescence
1875.7	0.00017857	FIL-Riparian	HAL-AridPlains	boot3	boot	cross_coalescence
1934.361538	7.23E-05	FIL-Riparian	HAL-AridPlains	boot4	boot	cross_coalescence
1833.169231	7.25E-05	FIL-Riparian	HAL-AridPlains	boot5	boot	cross_coalescence
1803.853846	7.33E-05	FIL-Riparian	HAL-AridPlains	boot6	boot	cross_coalescence
1754.446154	7.25E-05	FIL-Riparian	HAL-AridPlains	boot7	boot	cross_coalescence
1814.484615	7.16E-05	FIL-Riparian	HAL-AridPlains	boot8	boot	cross_coalescence
1868.361538	0.022961024	FIL-Riparian	HAL-AridPlains	boot9	boot	cross_coalescence
1878.846154	0.001369804	FIL-Riparian	HAL-BigBend	boot1	boot	cross_coalescence
1862.815385	0.004393227	FIL-Riparian	HAL-BigBend	boot10	boot	cross_coalescence
1910.646154	0.004379709	FIL-Riparian	HAL-BigBend	boot11	boot	cross_coalescence
1881.607692	0.00659201	FIL-Riparian	HAL-BigBend	boot12	boot	cross_coalescence
1876.123077	0.002061799	FIL-Riparian	HAL-BigBend	boot13	boot	cross_coalescence
1878.484615	2.96E-05	FIL-Riparian	HAL-BigBend	boot14	boot	cross_coalescence
1828.630769	2.92E-05	FIL-Riparian	HAL-BigBend	boot15	boot	cross_coalescence
1876.307692	8.25E-05	FIL-Riparian	HAL-BigBend	boot16	boot	cross_coalescence
1799.553846	0.002545279	FIL-Riparian	HAL-BigBend	boot17	boot	cross_coalescence
1859.976923	2.92E-05	FIL-Riparian	HAL-BigBend	boot18	boot	cross_coalescence
1995.7	0.002680931	FIL-Riparian	HAL-BigBend	boot19	boot	cross_coalescence
1864.592308	0.021174032	FIL-Riparian	HAL-BigBend	boot2	boot	cross_coalescence
1859.269231	0.001822353	FIL-Riparian	HAL-BigBend	boot20	boot	cross_coalescence
1851.015385	2.94E-05	FIL-Riparian	HAL-BigBend	boot21	boot	cross_coalescence
1848.615385	2.90E-05	FIL-Riparian	HAL-BigBend	boot22	boot	cross_coalescence
1872.230769	2.91E-05	FIL-Riparian	HAL-BigBend	boot23	boot	cross_coalescence
1831.792308	2.90E-05	FIL-Riparian	HAL-BigBend	boot24	boot	cross_coalescence
1835.830769	2.95E-05	FIL-Riparian	HAL-BigBend	boot25	boot	cross_coalescence
1919.569231	0.007522396	FIL-Riparian	HAL-BigBend	boot3	boot	cross_coalescence
1823.676923	0.007324011	FIL-Riparian	HAL-BigBend	boot4	boot	cross_coalescence
1870.615385	3.18E-05	FIL-Riparian	HAL-BigBend	boot5	boot	cross_coalescence
1958.538462	7.21E-05	FIL-Riparian	HAL-BigBend	boot6	boot	cross_coalescence
1874.453846	2.90E-05	FIL-Riparian	HAL-BigBend	boot7	boot	cross_coalescence
1864.615385	2.92E-05	FIL-Riparian	HAL-BigBend	boot8	boot	cross_coalescence
1925.346154	0.000197856	FIL-Riparian	HAL-BigBend	boot9	boot	cross_coalescence
1845.723077	5.71E-05	FIL-Riparian	HAL-DesertSW	boot1	boot	cross_coalescence
1734.815385	0.000229658	FIL-Riparian	HAL-DesertSW	boot10	boot	cross_coalescence
1860.807692	5.80E-05	FIL-Riparian	HAL-DesertSW	boot11	boot	cross_coalescence
1770.853846	5.59E-05	FIL-Riparian	HAL-DesertSW	boot12	boot	cross_coalescence
1797.123077	5.60E-05	FIL-Riparian	HAL-DesertSW	boot13	boot	cross_coalescence
1744.861538	6.74E-05	FIL-Riparian	HAL-DesertSW	boot14	boot	cross_coalescence
1828.161538	5.72E-05	FIL-Riparian	HAL-DesertSW	boot15	boot	cross_coalescence
1921.407692	0.009326987	FIL-Riparian	HAL-DesertSW	boot16	boot	cross_coalescence
1887.469231	6.15E-05	FIL-Riparian	HAL-DesertSW	boot17	boot	cross_coalescence
1829.915385	0.002017235	FIL-Riparian	HAL-DesertSW	boot18	boot	cross_coalescence
1767.730769	5.61E-05	FIL-Riparian	HAL-DesertSW	boot19	boot	cross_coalescence
1918.838462	5.89E-05	FIL-Riparian	HAL-DesertSW	boot2	boot	cross_coalescence
1849.461538	0.000119947	FIL-Riparian	HAL-DesertSW	boot20	boot	cross_coalescence
1845.761538	5.72E-05	FIL-Riparian	HAL-DesertSW	boot21	boot	cross_coalescence
1935.161538	5.98E-05	FIL-Riparian	HAL-DesertSW	boot22	boot	cross_coalescence
1798.623077	6.00E-05	FIL-Riparian	HAL-DesertSW	boot23	boot	cross_coalescence
1934.176923	0.001781653	FIL-Riparian	HAL-DesertSW	boot24	boot	cross_coalescence
1833.4	5.64E-05	FIL-Riparian	HAL-DesertSW	boot25	boot	cross_coalescence
1877.184615	6.27E-05	FIL-Riparian	HAL-DesertSW	boot3	boot	cross_coalescence
1885.730769	6.78E-05	FIL-Riparian	HAL-DesertSW	boot4	boot	cross_coalescence
1824.361538	0.000855725	FIL-Riparian	HAL-DesertSW	boot5	boot	cross_coalescence
1859.061538	5.80E-05	FIL-Riparian	HAL-DesertSW	boot6	boot	cross_coalescence
1884.446154	7.82E-05	FIL-Riparian	HAL-DesertSW	boot7	boot	cross_coalescence
1785.946154	5.73E-05	FIL-Riparian	HAL-DesertSW	boot8	boot	cross_coalescence
1805.684615	0.001753243	FIL-Riparian	HAL-DesertSW	boot9	boot	cross_coalescence
1314.476923	2.10E-05	HAL-Savanah	HAL-AridPlains	boot1	boot	cross_coalescence
1333.684615	2.09E-05	HAL-Savanah	HAL-AridPlains	boot10	boot	cross_coalescence
1267.376923	2.04E-05	HAL-Savanah	HAL-AridPlains	boot11	boot	cross_coalescence
1283.692308	2.07E-05	HAL-Savanah	HAL-AridPlains	boot12	boot	cross_coalescence
1229.415385	2.00E-05	HAL-Savanah	HAL-AridPlains	boot13	boot	cross_coalescence
1340.169231	0.003131136	HAL-Savanah	HAL-AridPlains	boot14	boot	cross_coalescence
1323.807692	2.10E-05	HAL-Savanah	HAL-AridPlains	boot15	boot	cross_coalescence
1243.961538	2.11E-05	HAL-Savanah	HAL-AridPlains	boot16	boot	cross_coalescence
1275.4	0.0274516	HAL-Savanah	HAL-AridPlains	boot17	boot	cross_coalescence
1322.007692	0.002754174	HAL-Savanah	HAL-AridPlains	boot18	boot	cross_coalescence
1299.5	2.07E-05	HAL-Savanah	HAL-AridPlains	boot19	boot	cross_coalescence
1340.446154	2.16E-05	HAL-Savanah	HAL-AridPlains	boot2	boot	cross_coalescence
1283.976923	2.07E-05	HAL-Savanah	HAL-AridPlains	boot20	boot	cross_coalescence
1279.953846	2.12E-05	HAL-Savanah	HAL-AridPlains	boot21	boot	cross_coalescence
1276.353846	2.05E-05	HAL-Savanah	HAL-AridPlains	boot22	boot	cross_coalescence
1282.746154	2.12E-05	HAL-Savanah	HAL-AridPlains	boot23	boot	cross_coalescence
1321.153846	2.10E-05	HAL-Savanah	HAL-AridPlains	boot24	boot	cross_coalescence
1293.784615	2.06E-05	HAL-Savanah	HAL-AridPlains	boot25	boot	cross_coalescence
1307.623077	0.009575362	HAL-Savanah	HAL-AridPlains	boot3	boot	cross_coalescence
1252.223077	2.05E-05	HAL-Savanah	HAL-AridPlains	boot4	boot	cross_coalescence
1278.115385	2.23E-05	HAL-Savanah	HAL-AridPlains	boot5	boot	cross_coalescence
1266.492308	2.05E-05	HAL-Savanah	HAL-AridPlains	boot6	boot	cross_coalescence
1332.469231	2.23E-05	HAL-Savanah	HAL-AridPlains	boot7	boot	cross_coalescence
1297	2.05E-05	HAL-Savanah	HAL-AridPlains	boot8	boot	cross_coalescence
1280.046154	4.03E-05	HAL-Savanah	HAL-AridPlains	boot9	boot	cross_coalescence
1339.1	2.58E-05	HAL-Savanah	HAL-BigBend	boot1	boot	cross_coalescence
1288.792308	0.007228576	HAL-Savanah	HAL-BigBend	boot10	boot	cross_coalescence
1357.107692	2.53E-05	HAL-Savanah	HAL-BigBend	boot11	boot	cross_coalescence
1370.530769	0.022478874	HAL-Savanah	HAL-BigBend	boot12	boot	cross_coalescence
1397.053846	3.66E-05	HAL-Savanah	HAL-BigBend	boot13	boot	cross_coalescence
1336.784615	0.000127168	HAL-Savanah	HAL-BigBend	boot14	boot	cross_coalescence
1342.869231	6.15E-05	HAL-Savanah	HAL-BigBend	boot15	boot	cross_coalescence
1350.907692	2.54E-05	HAL-Savanah	HAL-BigBend	boot16	boot	cross_coalescence
1358.269231	0.001169892	HAL-Savanah	HAL-BigBend	boot17	boot	cross_coalescence
1346.546154	2.58E-05	HAL-Savanah	HAL-BigBend	boot18	boot	cross_coalescence
1305.692308	0.000352162	HAL-Savanah	HAL-BigBend	boot19	boot	cross_coalescence
1351.761538	2.54E-05	HAL-Savanah	HAL-BigBend	boot2	boot	cross_coalescence
1357.623077	2.52E-05	HAL-Savanah	HAL-BigBend	boot20	boot	cross_coalescence
1289.223077	2.45E-05	HAL-Savanah	HAL-BigBend	boot21	boot	cross_coalescence
1344.415385	6.14E-05	HAL-Savanah	HAL-BigBend	boot22	boot	cross_coalescence
1266.107692	0.000673912	HAL-Savanah	HAL-BigBend	boot23	boot	cross_coalescence
1309.530769	2.52E-05	HAL-Savanah	HAL-BigBend	boot24	boot	cross_coalescence
1380.969231	5.68E-05	HAL-Savanah	HAL-BigBend	boot25	boot	cross_coalescence
1278.738462	0.000305414	HAL-Savanah	HAL-BigBend	boot3	boot	cross_coalescence
1344.523077	2.55E-05	HAL-Savanah	HAL-BigBend	boot4	boot	cross_coalescence
1305.915385	2.52E-05	HAL-Savanah	HAL-BigBend	boot5	boot	cross_coalescence
1362.815385	2.51E-05	HAL-Savanah	HAL-BigBend	boot6	boot	cross_coalescence
1367.930769	2.58E-05	HAL-Savanah	HAL-BigBend	boot7	boot	cross_coalescence
1317.853846	0.003987442	HAL-Savanah	HAL-BigBend	boot8	boot	cross_coalescence
1334.307692	2.55E-05	HAL-Savanah	HAL-BigBend	boot9	boot	cross_coalescence
1313.2	3.68E-05	HAL-Savanah	HAL-DesertSW	boot1	boot	cross_coalescence
1256.607692	3.55E-05	HAL-Savanah	HAL-DesertSW	boot10	boot	cross_coalescence
1295.707692	0.000332379	HAL-Savanah	HAL-DesertSW	boot11	boot	cross_coalescence
1306.161538	3.78E-05	HAL-Savanah	HAL-DesertSW	boot12	boot	cross_coalescence
1234.107692	3.62E-05	HAL-Savanah	HAL-DesertSW	boot13	boot	cross_coalescence
1301.715385	0.005745361	HAL-Savanah	HAL-DesertSW	boot14	boot	cross_coalescence
1300.623077	3.71E-05	HAL-Savanah	HAL-DesertSW	boot15	boot	cross_coalescence
1303.953846	3.70E-05	HAL-Savanah	HAL-DesertSW	boot16	boot	cross_coalescence
1252.184615	4.27E-05	HAL-Savanah	HAL-DesertSW	boot17	boot	cross_coalescence
1275.184615	3.64E-05	HAL-Savanah	HAL-DesertSW	boot18	boot	cross_coalescence
1291.676923	0.004251706	HAL-Savanah	HAL-DesertSW	boot19	boot	cross_coalescence
1294.038462	3.73E-05	HAL-Savanah	HAL-DesertSW	boot2	boot	cross_coalescence
1251.176923	0.000218045	HAL-Savanah	HAL-DesertSW	boot20	boot	cross_coalescence
1283.984615	0.004972421	HAL-Savanah	HAL-DesertSW	boot21	boot	cross_coalescence
1261.953846	0.000143889	HAL-Savanah	HAL-DesertSW	boot22	boot	cross_coalescence
1260.815385	3.67E-05	HAL-Savanah	HAL-DesertSW	boot23	boot	cross_coalescence
1309.715385	3.71E-05	HAL-Savanah	HAL-DesertSW	boot24	boot	cross_coalescence
1278.753846	3.63E-05	HAL-Savanah	HAL-DesertSW	boot25	boot	cross_coalescence
1276.884615	0.000175598	HAL-Savanah	HAL-DesertSW	boot3	boot	cross_coalescence
1280.723077	3.62E-05	HAL-Savanah	HAL-DesertSW	boot4	boot	cross_coalescence
1259.623077	3.68E-05	HAL-Savanah	HAL-DesertSW	boot5	boot	cross_coalescence
1295.030769	3.74E-05	HAL-Savanah	HAL-DesertSW	boot6	boot	cross_coalescence
1279.2	0.000163306	HAL-Savanah	HAL-DesertSW	boot7	boot	cross_coalescence
1311.415385	4.01E-05	HAL-Savanah	HAL-DesertSW	boot8	boot	cross_coalescence
1257.630769	0.00039144	HAL-Savanah	HAL-DesertSW	boot9	boot	cross_coalescence
1199.876923	7.89E-05	HAL-BigBend	HAL-AridPlains	boot1	boot	cross_coalescence
1268.530769	0.085424137	HAL-BigBend	HAL-AridPlains	boot10	boot	cross_coalescence
1212.061538	3.68E-05	HAL-BigBend	HAL-AridPlains	boot11	boot	cross_coalescence
1172.507692	0.001000001	HAL-BigBend	HAL-AridPlains	boot12	boot	cross_coalescence
1254.623077	3.57E-05	HAL-BigBend	HAL-AridPlains	boot13	boot	cross_coalescence
1239.276923	6.32E-05	HAL-BigBend	HAL-AridPlains	boot14	boot	cross_coalescence
1192.192308	0.02430012	HAL-BigBend	HAL-AridPlains	boot15	boot	cross_coalescence
1158.323077	0.000779383	HAL-BigBend	HAL-AridPlains	boot16	boot	cross_coalescence
1182.030769	3.72E-05	HAL-BigBend	HAL-AridPlains	boot17	boot	cross_coalescence
1246.361538	0.031783556	HAL-BigBend	HAL-AridPlains	boot18	boot	cross_coalescence
1142.115385	3.73E-05	HAL-BigBend	HAL-AridPlains	boot19	boot	cross_coalescence
1188.646154	0.000488152	HAL-BigBend	HAL-AridPlains	boot2	boot	cross_coalescence
1230.707692	0.000101496	HAL-BigBend	HAL-AridPlains	boot20	boot	cross_coalescence
1204.169231	3.67E-05	HAL-BigBend	HAL-AridPlains	boot21	boot	cross_coalescence
1254.053846	3.57E-05	HAL-BigBend	HAL-AridPlains	boot22	boot	cross_coalescence
1205.161538	3.74E-05	HAL-BigBend	HAL-AridPlains	boot23	boot	cross_coalescence
1149.961538	3.73E-05	HAL-BigBend	HAL-AridPlains	boot24	boot	cross_coalescence
1229.469231	0.005236208	HAL-BigBend	HAL-AridPlains	boot25	boot	cross_coalescence
1244.184615	0.039669595	HAL-BigBend	HAL-AridPlains	boot3	boot	cross_coalescence
1260.261538	0.000310565	HAL-BigBend	HAL-AridPlains	boot4	boot	cross_coalescence
1209.392308	0.017812278	HAL-BigBend	HAL-AridPlains	boot5	boot	cross_coalescence
1166.938462	7.66E-05	HAL-BigBend	HAL-AridPlains	boot6	boot	cross_coalescence
1273.253846	0.001037903	HAL-BigBend	HAL-AridPlains	boot7	boot	cross_coalescence
1175.9	0.010102084	HAL-BigBend	HAL-AridPlains	boot8	boot	cross_coalescence
1163.438462	0.000396942	HAL-BigBend	HAL-AridPlains	boot9	boot	cross_coalescence
803.0692308	3.17E-05	HAL-DesertSW	HAL-AridPlains	boot10	boot	cross_coalescence
1255.846154	3.08E-05	HAL-BigBend	HAL-DesertSW	boot1	boot	cross_coalescence
1223.530769	0.138934452	HAL-BigBend	HAL-DesertSW	boot10	boot	cross_coalescence
1228.138462	3.15E-05	HAL-BigBend	HAL-DesertSW	boot11	boot	cross_coalescence
1297.892308	0.00132153	HAL-BigBend	HAL-DesertSW	boot12	boot	cross_coalescence
1210.592308	4.23E-05	HAL-BigBend	HAL-DesertSW	boot13	boot	cross_coalescence
1217.876923	0.000128001	HAL-BigBend	HAL-DesertSW	boot14	boot	cross_coalescence
1193.246154	2.99E-05	HAL-BigBend	HAL-DesertSW	boot15	boot	cross_coalescence
1157.730769	2.62E-05	HAL-BigBend	HAL-DesertSW	boot16	boot	cross_coalescence
1150.192308	2.63E-05	HAL-BigBend	HAL-DesertSW	boot17	boot	cross_coalescence
1219.946154	2.92E-05	HAL-BigBend	HAL-DesertSW	boot18	boot	cross_coalescence
1215.530769	2.93E-05	HAL-BigBend	HAL-DesertSW	boot19	boot	cross_coalescence
1254.453846	3.08E-05	HAL-BigBend	HAL-DesertSW	boot2	boot	cross_coalescence
1231.992308	3.15E-05	HAL-BigBend	HAL-DesertSW	boot20	boot	cross_coalescence
1195.969231	0.005887671	HAL-BigBend	HAL-DesertSW	boot21	boot	cross_coalescence
1148.092308	2.63E-05	HAL-BigBend	HAL-DesertSW	boot22	boot	cross_coalescence
1203.707692	2.96E-05	HAL-BigBend	HAL-DesertSW	boot23	boot	cross_coalescence
1221.038462	2.92E-05	HAL-BigBend	HAL-DesertSW	boot24	boot	cross_coalescence
1261.461538	3.07E-05	HAL-BigBend	HAL-DesertSW	boot25	boot	cross_coalescence
1200.338462	2.97E-05	HAL-BigBend	HAL-DesertSW	boot3	boot	cross_coalescence
1242.215385	3.11E-05	HAL-BigBend	HAL-DesertSW	boot4	boot	cross_coalescence
1216.530769	2.99E-05	HAL-BigBend	HAL-DesertSW	boot5	boot	cross_coalescence
1214.492308	2.94E-05	HAL-BigBend	HAL-DesertSW	boot6	boot	cross_coalescence
1294.946154	0.002045623	HAL-BigBend	HAL-DesertSW	boot7	boot	cross_coalescence
1236.330769	0.043211107	HAL-BigBend	HAL-DesertSW	boot8	boot	cross_coalescence
1191.123077	2.80E-05	HAL-BigBend	HAL-DesertSW	boot9	boot	cross_coalescence
1656.623077	0.013304198	FIL-Coastal	FIL-Riparian	noboot	FIL-FIL	cross_coalescence
2469.9	0.003633579	FIL-Coastal	HAL-AridPlains	noboot	FIL-HAL	cross_coalescence
2478.969231	0.018378091	FIL-Coastal	HAL-BigBend	noboot	FIL-HAL	cross_coalescence
2451.930769	0.009560301	FIL-Coastal	HAL-DesertSW	noboot	FIL-HAL	cross_coalescence
2535.507692	0.007265813	FIL-Coastal	HAL-Savanah	noboot	FIL-HAL	cross_coalescence
2379.923077	0.008951128	FIL-Riparian	HAL-AridPlains	noboot	FIL-HAL	cross_coalescence
2425.007692	0.003153827	FIL-Riparian	HAL-BigBend	noboot	FIL-HAL	cross_coalescence
2375.046154	0.001149335	FIL-Riparian	HAL-DesertSW	noboot	FIL-HAL	cross_coalescence
2454.192308	0.006824283	FIL-Riparian	HAL-Savanah	noboot	FIL-HAL	cross_coalescence
1546.923077	0.010367539	HAL-BigBend	HAL-AridPlains	noboot	HAL-HAL	cross_coalescence
1553.753846	0.01078634	HAL-BigBend	HAL-DesertSW	noboot	HAL-HAL	cross_coalescence
974.5692308	0.001293859	HAL-DesertSW	HAL-AridPlains	noboot	HAL-HAL	cross_coalescence
1655.223077	0.002183611	HAL-Savanah	HAL-AridPlains	noboot	HAL-HAL	cross_coalescence
1721.061538	0.001854686	HAL-Savanah	HAL-BigBend	noboot	HAL-HAL	cross_coalescence
1650.846154	0.001116888	HAL-Savanah	HAL-DesertSW	noboot	HAL-HAL	cross_coalescence
1678.676923	0.035472071	FIL-Coastal	FIL-Riparian	boot1	boot	cross_coalescence
1628.061538	5.61E-05	FIL-Coastal	FIL-Riparian	boot10	boot	cross_coalescence
1721.138462	0.005421378	FIL-Coastal	FIL-Riparian	boot11	boot	cross_coalescence
1631.776923	0.000639649	FIL-Coastal	FIL-Riparian	boot12	boot	cross_coalescence
1564.130769	8.61E-05	FIL-Coastal	FIL-Riparian	boot13	boot	cross_coalescence
1731.323077	0.000124839	FIL-Coastal	FIL-Riparian	boot14	boot	cross_coalescence
1623.9	0.000258846	FIL-Coastal	FIL-Riparian	boot15	boot	cross_coalescence
1684.323077	5.36E-05	FIL-Coastal	FIL-Riparian	boot16	boot	cross_coalescence
1630.176923	0.002827132	FIL-Coastal	FIL-Riparian	boot17	boot	cross_coalescence
1686.123077	0.247045856	FIL-Coastal	FIL-Riparian	boot18	boot	cross_coalescence
1581.223077	0.001988044	FIL-Coastal	FIL-Riparian	boot19	boot	cross_coalescence
1709.915385	0.009265705	FIL-Coastal	FIL-Riparian	boot2	boot	cross_coalescence
1689.707692	5.38E-05	FIL-Coastal	FIL-Riparian	boot20	boot	cross_coalescence
1695.130769	0.005159847	FIL-Coastal	FIL-Riparian	boot21	boot	cross_coalescence
1549.461538	6.20E-05	FIL-Coastal	FIL-Riparian	boot22	boot	cross_coalescence
1525.769231	0.000318618	FIL-Coastal	FIL-Riparian	boot23	boot	cross_coalescence
1634.253846	5.16E-05	FIL-Coastal	FIL-Riparian	boot24	boot	cross_coalescence
1689.715385	0.006336508	FIL-Coastal	FIL-Riparian	boot25	boot	cross_coalescence
1670.623077	5.38E-05	FIL-Coastal	FIL-Riparian	boot3	boot	cross_coalescence
1667.307692	0.001780051	FIL-Coastal	FIL-Riparian	boot4	boot	cross_coalescence
1567.192308	4.64E-05	FIL-Coastal	FIL-Riparian	boot5	boot	cross_coalescence
1658.4	0.006585349	FIL-Coastal	FIL-Riparian	boot6	boot	cross_coalescence
1629.638462	0.009768258	FIL-Coastal	FIL-Riparian	boot7	boot	cross_coalescence
1651.392308	0.009385177	FIL-Coastal	FIL-Riparian	boot8	boot	cross_coalescence
1678.730769	0.000154385	FIL-Coastal	FIL-Riparian	boot9	boot	cross_coalescence
2449.538462	0.079349961	FIL-Coastal	HAL-Savanah	boot1	boot	cross_coalescence
2504.046154	0.016035925	FIL-Coastal	HAL-Savanah	boot10	boot	cross_coalescence
2543.376923	2.24E-05	FIL-Coastal	HAL-Savanah	boot11	boot	cross_coalescence
2504.030769	2.26E-05	FIL-Coastal	HAL-Savanah	boot12	boot	cross_coalescence
2542.176923	0.002993071	FIL-Coastal	HAL-Savanah	boot13	boot	cross_coalescence
2558.053846	2.22E-05	FIL-Coastal	HAL-Savanah	boot14	boot	cross_coalescence
2552.961538	2.25E-05	FIL-Coastal	HAL-Savanah	boot15	boot	cross_coalescence
2596.138462	0.005404901	FIL-Coastal	HAL-Savanah	boot16	boot	cross_coalescence
2531.130769	2.25E-05	FIL-Coastal	HAL-Savanah	boot17	boot	cross_coalescence
2489.546154	0.001121965	FIL-Coastal	HAL-Savanah	boot18	boot	cross_coalescence
2470.907692	2.26E-05	FIL-Coastal	HAL-Savanah	boot19	boot	cross_coalescence
2663.707692	2.50E-05	FIL-Coastal	HAL-Savanah	boot2	boot	cross_coalescence
2577.8	4.65E-05	FIL-Coastal	HAL-Savanah	boot20	boot	cross_coalescence
2555.761538	2.22E-05	FIL-Coastal	HAL-Savanah	boot21	boot	cross_coalescence
2430.792308	0.021063546	FIL-Coastal	HAL-Savanah	boot22	boot	cross_coalescence
2475.592308	0.011634913	FIL-Coastal	HAL-Savanah	boot23	boot	cross_coalescence
2442.153846	0.000590426	FIL-Coastal	HAL-Savanah	boot24	boot	cross_coalescence
2489.769231	0.007564325	FIL-Coastal	HAL-Savanah	boot25	boot	cross_coalescence
2492.161538	0.001164996	FIL-Coastal	HAL-Savanah	boot3	boot	cross_coalescence
2553.230769	0.000633605	FIL-Coastal	HAL-Savanah	boot4	boot	cross_coalescence
2694.584615	2.29E-05	FIL-Coastal	HAL-Savanah	boot5	boot	cross_coalescence
2493.3	0.037918162	FIL-Coastal	HAL-Savanah	boot6	boot	cross_coalescence
2508.961538	2.25E-05	FIL-Coastal	HAL-Savanah	boot7	boot	cross_coalescence
2557.046154	2.23E-05	FIL-Coastal	HAL-Savanah	boot8	boot	cross_coalescence
2492.061538	0.002628524	FIL-Coastal	HAL-Savanah	boot9	boot	cross_coalescence
2524.330769	0.001516089	FIL-Coastal	HAL-AridPlains	boot1	boot	cross_coalescence
2410.923077	0.003122443	FIL-Coastal	HAL-AridPlains	boot10	boot	cross_coalescence
2418.215385	6.16E-05	FIL-Coastal	HAL-AridPlains	boot11	boot	cross_coalescence
2519.338462	0.000207335	FIL-Coastal	HAL-AridPlains	boot12	boot	cross_coalescence
2348.123077	0.000558074	FIL-Coastal	HAL-AridPlains	boot13	boot	cross_coalescence
2500.123077	0.000187742	FIL-Coastal	HAL-AridPlains	boot14	boot	cross_coalescence
2459.338462	6.24E-05	FIL-Coastal	HAL-AridPlains	boot15	boot	cross_coalescence
2480.376923	0.010843665	FIL-Coastal	HAL-AridPlains	boot16	boot	cross_coalescence
2331.884615	6.34E-05	FIL-Coastal	HAL-AridPlains	boot17	boot	cross_coalescence
2421.307692	6.15E-05	FIL-Coastal	HAL-AridPlains	boot18	boot	cross_coalescence
2406.546154	6.34E-05	FIL-Coastal	HAL-AridPlains	boot19	boot	cross_coalescence
2499.215385	0.000471665	FIL-Coastal	HAL-AridPlains	boot2	boot	cross_coalescence
2504	6.54E-05	FIL-Coastal	HAL-AridPlains	boot20	boot	cross_coalescence
2431.284615	0.007087319	FIL-Coastal	HAL-AridPlains	boot21	boot	cross_coalescence
2482.115385	6.21E-05	FIL-Coastal	HAL-AridPlains	boot22	boot	cross_coalescence
2428.369231	0.000301426	FIL-Coastal	HAL-AridPlains	boot23	boot	cross_coalescence
2495.884615	0.00029351	FIL-Coastal	HAL-AridPlains	boot24	boot	cross_coalescence
2362.407692	0.004427603	FIL-Coastal	HAL-AridPlains	boot25	boot	cross_coalescence
2407.876923	0.001731491	FIL-Coastal	HAL-AridPlains	boot3	boot	cross_coalescence
2510.607692	0.049144138	FIL-Coastal	HAL-AridPlains	boot4	boot	cross_coalescence
2531.746154	7.70E-05	FIL-Coastal	HAL-AridPlains	boot5	boot	cross_coalescence
2540.215385	0.010382301	FIL-Coastal	HAL-AridPlains	boot6	boot	cross_coalescence
2405.776923	0.001060761	FIL-Coastal	HAL-AridPlains	boot7	boot	cross_coalescence
2488.446154	6.17E-05	FIL-Coastal	HAL-AridPlains	boot8	boot	cross_coalescence
2466.084615	6.77E-05	FIL-Coastal	HAL-AridPlains	boot9	boot	cross_coalescence
2546.723077	0.010768516	FIL-Coastal	HAL-BigBend	boot1	boot	cross_coalescence
2516.707692	0.005171786	FIL-Coastal	HAL-BigBend	boot10	boot	cross_coalescence
2428.484615	0.001526879	FIL-Coastal	HAL-BigBend	boot11	boot	cross_coalescence
2556.423077	5.15E-05	FIL-Coastal	HAL-BigBend	boot12	boot	cross_coalescence
2448.115385	0.000633795	FIL-Coastal	HAL-BigBend	boot13	boot	cross_coalescence
2547.723077	0.000161234	FIL-Coastal	HAL-BigBend	boot14	boot	cross_coalescence
2471.015385	4.88E-05	FIL-Coastal	HAL-BigBend	boot15	boot	cross_coalescence
2448.692308	0.063365228	FIL-Coastal	HAL-BigBend	boot16	boot	cross_coalescence
2366.484615	0.023922071	FIL-Coastal	HAL-BigBend	boot17	boot	cross_coalescence
2477.461538	4.95E-05	FIL-Coastal	HAL-BigBend	boot18	boot	cross_coalescence
2604.107692	0.046728694	FIL-Coastal	HAL-BigBend	boot19	boot	cross_coalescence
2558.507692	0.000594689	FIL-Coastal	HAL-BigBend	boot2	boot	cross_coalescence
2511.353846	0.090961303	FIL-Coastal	HAL-BigBend	boot20	boot	cross_coalescence
2476.507692	0.003552931	FIL-Coastal	HAL-BigBend	boot21	boot	cross_coalescence
2474.276923	5.01E-05	FIL-Coastal	HAL-BigBend	boot22	boot	cross_coalescence
2518.5	4.93E-05	FIL-Coastal	HAL-BigBend	boot23	boot	cross_coalescence
2586.5	5.02E-05	FIL-Coastal	HAL-BigBend	boot24	boot	cross_coalescence
2469.223077	0.008435832	FIL-Coastal	HAL-BigBend	boot25	boot	cross_coalescence
2517.992308	0.050723891	FIL-Coastal	HAL-BigBend	boot3	boot	cross_coalescence
2483.123077	0.05852574	FIL-Coastal	HAL-BigBend	boot4	boot	cross_coalescence
2444.130769	0.057882559	FIL-Coastal	HAL-BigBend	boot5	boot	cross_coalescence
2459.907692	0.014871182	FIL-Coastal	HAL-BigBend	boot6	boot	cross_coalescence
2461.461538	0.000516737	FIL-Coastal	HAL-BigBend	boot7	boot	cross_coalescence
2395.738462	0.002675204	FIL-Coastal	HAL-BigBend	boot8	boot	cross_coalescence
2479.261538	0.029671674	FIL-Coastal	HAL-BigBend	boot9	boot	cross_coalescence
2411.684615	0.000551123	FIL-Coastal	HAL-DesertSW	boot1	boot	cross_coalescence
2396.938462	0.004354061	FIL-Coastal	HAL-DesertSW	boot10	boot	cross_coalescence
2527.061538	6.35E-05	FIL-Coastal	HAL-DesertSW	boot11	boot	cross_coalescence
2514.730769	6.38E-05	FIL-Coastal	HAL-DesertSW	boot12	boot	cross_coalescence
2472.684615	6.40E-05	FIL-Coastal	HAL-DesertSW	boot13	boot	cross_coalescence
2398.176923	0.015704203	FIL-Coastal	HAL-DesertSW	boot14	boot	cross_coalescence
2414.238462	0.002018557	FIL-Coastal	HAL-DesertSW	boot15	boot	cross_coalescence
2417.853846	6.23E-05	FIL-Coastal	HAL-DesertSW	boot16	boot	cross_coalescence
2428.530769	0.001900055	FIL-Coastal	HAL-DesertSW	boot17	boot	cross_coalescence
2369.830769	0.030145442	FIL-Coastal	HAL-DesertSW	boot18	boot	cross_coalescence
2430.738462	6.21E-05	FIL-Coastal	HAL-DesertSW	boot19	boot	cross_coalescence
2348.938462	6.49E-05	FIL-Coastal	HAL-DesertSW	boot2	boot	cross_coalescence
2411.261538	0.004975285	FIL-Coastal	HAL-DesertSW	boot20	boot	cross_coalescence
2360.430769	0.003131551	FIL-Coastal	HAL-DesertSW	boot21	boot	cross_coalescence
2409.453846	0.001094307	FIL-Coastal	HAL-DesertSW	boot22	boot	cross_coalescence
2493.884615	6.43E-05	FIL-Coastal	HAL-DesertSW	boot23	boot	cross_coalescence
2458.953846	0.001254368	FIL-Coastal	HAL-DesertSW	boot24	boot	cross_coalescence
2376.253846	0.004889179	FIL-Coastal	HAL-DesertSW	boot25	boot	cross_coalescence
2481.146154	0.143290243	FIL-Coastal	HAL-DesertSW	boot3	boot	cross_coalescence
2429.261538	0.010034186	FIL-Coastal	HAL-DesertSW	boot4	boot	cross_coalescence
2438.053846	0.01270695	FIL-Coastal	HAL-DesertSW	boot5	boot	cross_coalescence
2458.761538	0.001024125	FIL-Coastal	HAL-DesertSW	boot6	boot	cross_coalescence
2438.576923	6.33E-05	FIL-Coastal	HAL-DesertSW	boot7	boot	cross_coalescence
2298.215385	0.008418411	FIL-Coastal	HAL-DesertSW	boot8	boot	cross_coalescence
2369.661538	6.13E-05	FIL-Coastal	HAL-DesertSW	boot9	boot	cross_coalescence
2605.969231	0.0001701	FIL-Riparian	HAL-Savanah	boot1	boot	cross_coalescence
2461.876923	0.022428495	FIL-Riparian	HAL-Savanah	boot10	boot	cross_coalescence
2425.646154	0.024721904	FIL-Riparian	HAL-Savanah	boot11	boot	cross_coalescence
2455.338462	0.013608102	FIL-Riparian	HAL-Savanah	boot12	boot	cross_coalescence
2447	6.35E-05	FIL-Riparian	HAL-Savanah	boot13	boot	cross_coalescence
2486.507692	6.49E-05	FIL-Riparian	HAL-Savanah	boot14	boot	cross_coalescence
2424.692308	6.44E-05	FIL-Riparian	HAL-Savanah	boot15	boot	cross_coalescence
2501.930769	9.09E-05	FIL-Riparian	HAL-Savanah	boot16	boot	cross_coalescence
2521.246154	6.59E-05	FIL-Riparian	HAL-Savanah	boot17	boot	cross_coalescence
2426.553846	0.000182134	FIL-Riparian	HAL-Savanah	boot18	boot	cross_coalescence
2516.461538	0.081595459	FIL-Riparian	HAL-Savanah	boot19	boot	cross_coalescence
2458.776923	6.37E-05	FIL-Riparian	HAL-Savanah	boot2	boot	cross_coalescence
2449.984615	0.004874335	FIL-Riparian	HAL-Savanah	boot20	boot	cross_coalescence
2459.638462	0.000707525	FIL-Riparian	HAL-Savanah	boot21	boot	cross_coalescence
2356.076923	6.16E-05	FIL-Riparian	HAL-Savanah	boot22	boot	cross_coalescence
2390.507692	6.23E-05	FIL-Riparian	HAL-Savanah	boot23	boot	cross_coalescence
2391.215385	0.009239835	FIL-Riparian	HAL-Savanah	boot24	boot	cross_coalescence
2417.261538	0.002446293	FIL-Riparian	HAL-Savanah	boot25	boot	cross_coalescence
2357.5	6.16E-05	FIL-Riparian	HAL-Savanah	boot3	boot	cross_coalescence
2453.107692	6.31E-05	FIL-Riparian	HAL-Savanah	boot4	boot	cross_coalescence
2456.176923	6.31E-05	FIL-Riparian	HAL-Savanah	boot5	boot	cross_coalescence
2506.015385	0.000105318	FIL-Riparian	HAL-Savanah	boot6	boot	cross_coalescence
2526.769231	0.007016493	FIL-Riparian	HAL-Savanah	boot7	boot	cross_coalescence
2522.938462	6.52E-05	FIL-Riparian	HAL-Savanah	boot8	boot	cross_coalescence
2524.361538	0.00167524	FIL-Riparian	HAL-Savanah	boot9	boot	cross_coalescence
2478.146154	8.91E-05	FIL-Riparian	HAL-AridPlains	boot1	boot	cross_coalescence
2256.6	8.97E-05	FIL-Riparian	HAL-AridPlains	boot10	boot	cross_coalescence
2333.607692	0.065505004	FIL-Riparian	HAL-AridPlains	boot11	boot	cross_coalescence
2438.653846	8.96E-05	FIL-Riparian	HAL-AridPlains	boot12	boot	cross_coalescence
2344.453846	8.93E-05	FIL-Riparian	HAL-AridPlains	boot13	boot	cross_coalescence
2424.061538	0.00675273	FIL-Riparian	HAL-AridPlains	boot14	boot	cross_coalescence
2416.292308	8.80E-05	FIL-Riparian	HAL-AridPlains	boot15	boot	cross_coalescence
2399.8	0.001044512	FIL-Riparian	HAL-AridPlains	boot16	boot	cross_coalescence
2330.253846	9.03E-05	FIL-Riparian	HAL-AridPlains	boot17	boot	cross_coalescence
2434.5	8.82E-05	FIL-Riparian	HAL-AridPlains	boot18	boot	cross_coalescence
2460.9	8.88E-05	FIL-Riparian	HAL-AridPlains	boot19	boot	cross_coalescence
2388.146154	0.009652703	FIL-Riparian	HAL-AridPlains	boot2	boot	cross_coalescence
2395.615385	0.002544378	FIL-Riparian	HAL-AridPlains	boot20	boot	cross_coalescence
2354.946154	0.000576052	FIL-Riparian	HAL-AridPlains	boot21	boot	cross_coalescence
2408.938462	8.82E-05	FIL-Riparian	HAL-AridPlains	boot22	boot	cross_coalescence
2359.823077	0.05625827	FIL-Riparian	HAL-AridPlains	boot23	boot	cross_coalescence
2380.661538	0.051030737	FIL-Riparian	HAL-AridPlains	boot24	boot	cross_coalescence
2427.930769	0.000464728	FIL-Riparian	HAL-AridPlains	boot25	boot	cross_coalescence
2413.507692	0.000216838	FIL-Riparian	HAL-AridPlains	boot3	boot	cross_coalescence
2488.992308	8.89E-05	FIL-Riparian	HAL-AridPlains	boot4	boot	cross_coalescence
2358.784615	8.87E-05	FIL-Riparian	HAL-AridPlains	boot5	boot	cross_coalescence
2321.061538	9.02E-05	FIL-Riparian	HAL-AridPlains	boot6	boot	cross_coalescence
2257.484615	9.02E-05	FIL-Riparian	HAL-AridPlains	boot7	boot	cross_coalescence
2334.738462	8.95E-05	FIL-Riparian	HAL-AridPlains	boot8	boot	cross_coalescence
2404.069231	0.028520167	FIL-Riparian	HAL-AridPlains	boot9	boot	cross_coalescence
2417.553846	0.001743593	FIL-Riparian	HAL-BigBend	boot1	boot	cross_coalescence
2396.923077	0.005470168	FIL-Riparian	HAL-BigBend	boot10	boot	cross_coalescence
2458.476923	0.005567531	FIL-Riparian	HAL-BigBend	boot11	boot	cross_coalescence
2421.115385	0.008390826	FIL-Riparian	HAL-BigBend	boot12	boot	cross_coalescence
2414.061538	0.002624419	FIL-Riparian	HAL-BigBend	boot13	boot	cross_coalescence
2417.092308	3.76E-05	FIL-Riparian	HAL-BigBend	boot14	boot	cross_coalescence
2352.946154	3.66E-05	FIL-Riparian	HAL-BigBend	boot15	boot	cross_coalescence
2414.284615	0.000104955	FIL-Riparian	HAL-BigBend	boot16	boot	cross_coalescence
2315.530769	0.003221279	FIL-Riparian	HAL-BigBend	boot17	boot	cross_coalescence
2393.284615	3.64E-05	FIL-Riparian	HAL-BigBend	boot18	boot	cross_coalescence
2567.915385	0.003404576	FIL-Riparian	HAL-BigBend	boot19	boot	cross_coalescence
2399.223077	0.026364563	FIL-Riparian	HAL-BigBend	boot2	boot	cross_coalescence
2392.361538	0.002269078	FIL-Riparian	HAL-BigBend	boot20	boot	cross_coalescence
2381.746154	3.66E-05	FIL-Riparian	HAL-BigBend	boot21	boot	cross_coalescence
2378.653846	3.66E-05	FIL-Riparian	HAL-BigBend	boot22	boot	cross_coalescence
2409.046154	3.70E-05	FIL-Riparian	HAL-BigBend	boot23	boot	cross_coalescence
2357.015385	3.70E-05	FIL-Riparian	HAL-BigBend	boot24	boot	cross_coalescence
2362.207692	3.73E-05	FIL-Riparian	HAL-BigBend	boot25	boot	cross_coalescence
2469.953846	0.009562548	FIL-Riparian	HAL-BigBend	boot3	boot	cross_coalescence
2346.569231	0.009135162	FIL-Riparian	HAL-BigBend	boot4	boot	cross_coalescence
2406.961538	4.05E-05	FIL-Riparian	HAL-BigBend	boot5	boot	cross_coalescence
2520.1	9.19E-05	FIL-Riparian	HAL-BigBend	boot6	boot	cross_coalescence
2411.907692	3.69E-05	FIL-Riparian	HAL-BigBend	boot7	boot	cross_coalescence
2399.246154	3.64E-05	FIL-Riparian	HAL-BigBend	boot8	boot	cross_coalescence
2477.392308	0.000251516	FIL-Riparian	HAL-BigBend	boot9	boot	cross_coalescence
2374.938462	9.30E-05	FIL-Riparian	HAL-DesertSW	boot1	boot	cross_coalescence
2232.230769	0.000363443	FIL-Riparian	HAL-DesertSW	boot10	boot	cross_coalescence
2394.346154	9.19E-05	FIL-Riparian	HAL-DesertSW	boot11	boot	cross_coalescence
2278.607692	9.21E-05	FIL-Riparian	HAL-DesertSW	boot12	boot	cross_coalescence
2312.4	9.21E-05	FIL-Riparian	HAL-DesertSW	boot13	boot	cross_coalescence
2245.161538	0.000105076	FIL-Riparian	HAL-DesertSW	boot14	boot	cross_coalescence
2352.346154	9.31E-05	FIL-Riparian	HAL-DesertSW	boot15	boot	cross_coalescence
2472.323077	0.015115285	FIL-Riparian	HAL-DesertSW	boot16	boot	cross_coalescence
2428.653846	9.91E-05	FIL-Riparian	HAL-DesertSW	boot17	boot	cross_coalescence
2354.6	0.003285184	FIL-Riparian	HAL-DesertSW	boot18	boot	cross_coalescence
2274.576923	9.24E-05	FIL-Riparian	HAL-DesertSW	boot19	boot	cross_coalescence
2469.015385	9.55E-05	FIL-Riparian	HAL-DesertSW	boot2	boot	cross_coalescence
2379.746154	0.000190161	FIL-Riparian	HAL-DesertSW	boot20	boot	cross_coalescence
2374.984615	9.32E-05	FIL-Riparian	HAL-DesertSW	boot21	boot	cross_coalescence
2490.015385	9.52E-05	FIL-Riparian	HAL-DesertSW	boot22	boot	cross_coalescence
2314.330769	9.87E-05	FIL-Riparian	HAL-DesertSW	boot23	boot	cross_coalescence
2488.753846	0.00283616	FIL-Riparian	HAL-DesertSW	boot24	boot	cross_coalescence
2359.076923	9.18E-05	FIL-Riparian	HAL-DesertSW	boot25	boot	cross_coalescence
2415.415385	0.000101071	FIL-Riparian	HAL-DesertSW	boot3	boot	cross_coalescence
2426.415385	0.000109243	FIL-Riparian	HAL-DesertSW	boot4	boot	cross_coalescence
2347.453846	0.001372288	FIL-Riparian	HAL-DesertSW	boot5	boot	cross_coalescence
2392.1	9.20E-05	FIL-Riparian	HAL-DesertSW	boot6	boot	cross_coalescence
2424.769231	0.000125953	FIL-Riparian	HAL-DesertSW	boot7	boot	cross_coalescence
2298.023077	9.43E-05	FIL-Riparian	HAL-DesertSW	boot8	boot	cross_coalescence
2323.423077	0.002811599	FIL-Riparian	HAL-DesertSW	boot9	boot	cross_coalescence
1691.369231	2.64E-05	HAL-Savanah	HAL-AridPlains	boot1	boot	cross_coalescence
1716.076923	2.62E-05	HAL-Savanah	HAL-AridPlains	boot10	boot	cross_coalescence
1630.761538	2.74E-05	HAL-Savanah	HAL-AridPlains	boot11	boot	cross_coalescence
1651.753846	2.70E-05	HAL-Savanah	HAL-AridPlains	boot12	boot	cross_coalescence
1581.915385	2.82E-05	HAL-Savanah	HAL-AridPlains	boot13	boot	cross_coalescence
1724.430769	0.003782688	HAL-Savanah	HAL-AridPlains	boot14	boot	cross_coalescence
1703.376923	2.63E-05	HAL-Savanah	HAL-AridPlains	boot15	boot	cross_coalescence
1600.638462	2.94E-05	HAL-Savanah	HAL-AridPlains	boot16	boot	cross_coalescence
1641.084615	0.036842447	HAL-Savanah	HAL-AridPlains	boot17	boot	cross_coalescence
1701.053846	0.003454615	HAL-Savanah	HAL-AridPlains	boot18	boot	cross_coalescence
1672.1	2.68E-05	HAL-Savanah	HAL-AridPlains	boot19	boot	cross_coalescence
1724.792308	2.61E-05	HAL-Savanah	HAL-AridPlains	boot2	boot	cross_coalescence
1652.130769	2.70E-05	HAL-Savanah	HAL-AridPlains	boot20	boot	cross_coalescence
1646.946154	2.78E-05	HAL-Savanah	HAL-AridPlains	boot21	boot	cross_coalescence
1642.315385	2.75E-05	HAL-Savanah	HAL-AridPlains	boot22	boot	cross_coalescence
1650.538462	2.78E-05	HAL-Savanah	HAL-AridPlains	boot23	boot	cross_coalescence
1699.961538	2.63E-05	HAL-Savanah	HAL-AridPlains	boot24	boot	cross_coalescence
1664.746154	2.68E-05	HAL-Savanah	HAL-AridPlains	boot25	boot	cross_coalescence
1682.546154	0.012056342	HAL-Savanah	HAL-AridPlains	boot3	boot	cross_coalescence
1611.269231	2.78E-05	HAL-Savanah	HAL-AridPlains	boot4	boot	cross_coalescence
1644.584615	2.92E-05	HAL-Savanah	HAL-AridPlains	boot5	boot	cross_coalescence
1629.630769	2.75E-05	HAL-Savanah	HAL-AridPlains	boot6	boot	cross_coalescence
1714.523077	2.80E-05	HAL-Savanah	HAL-AridPlains	boot7	boot	cross_coalescence
1668.884615	2.68E-05	HAL-Savanah	HAL-AridPlains	boot8	boot	cross_coalescence
1647.069231	5.28E-05	HAL-Savanah	HAL-AridPlains	boot9	boot	cross_coalescence
1723.053846	3.23E-05	HAL-Savanah	HAL-BigBend	boot1	boot	cross_coalescence
1658.323077	0.009456698	HAL-Savanah	HAL-BigBend	boot10	boot	cross_coalescence
1746.223077	3.18E-05	HAL-Savanah	HAL-BigBend	boot11	boot	cross_coalescence
1763.5	0.027912212	HAL-Savanah	HAL-BigBend	boot12	boot	cross_coalescence
1797.630769	4.64E-05	HAL-Savanah	HAL-BigBend	boot13	boot	cross_coalescence
1720.069231	0.000161478	HAL-Savanah	HAL-BigBend	boot14	boot	cross_coalescence
1727.9	7.71E-05	HAL-Savanah	HAL-BigBend	boot15	boot	cross_coalescence
1738.246154	3.19E-05	HAL-Savanah	HAL-BigBend	boot16	boot	cross_coalescence
1747.715385	0.00146779	HAL-Savanah	HAL-BigBend	boot17	boot	cross_coalescence
1732.630769	3.23E-05	HAL-Savanah	HAL-BigBend	boot18	boot	cross_coalescence
1680.069231	0.000448202	HAL-Savanah	HAL-BigBend	boot19	boot	cross_coalescence
1739.346154	3.19E-05	HAL-Savanah	HAL-BigBend	boot2	boot	cross_coalescence
1746.884615	3.16E-05	HAL-Savanah	HAL-BigBend	boot20	boot	cross_coalescence
1658.876923	3.21E-05	HAL-Savanah	HAL-BigBend	boot21	boot	cross_coalescence
1729.892308	7.71E-05	HAL-Savanah	HAL-BigBend	boot22	boot	cross_coalescence
1629.130769	0.000853328	HAL-Savanah	HAL-BigBend	boot23	boot	cross_coalescence
1685	3.23E-05	HAL-Savanah	HAL-BigBend	boot24	boot	cross_coalescence
1776.930769	6.96E-05	HAL-Savanah	HAL-BigBend	boot25	boot	cross_coalescence
1645.392308	0.000386725	HAL-Savanah	HAL-BigBend	boot3	boot	cross_coalescence
1730.038462	3.20E-05	HAL-Savanah	HAL-BigBend	boot4	boot	cross_coalescence
1680.353846	3.21E-05	HAL-Savanah	HAL-BigBend	boot5	boot	cross_coalescence
1753.569231	3.15E-05	HAL-Savanah	HAL-BigBend	boot6	boot	cross_coalescence
1760.153846	3.20E-05	HAL-Savanah	HAL-BigBend	boot7	boot	cross_coalescence
1695.715385	0.005111681	HAL-Savanah	HAL-BigBend	boot8	boot	cross_coalescence
1716.884615	3.17E-05	HAL-Savanah	HAL-BigBend	boot9	boot	cross_coalescence
1689.723077	6.14E-05	HAL-Savanah	HAL-DesertSW	boot1	boot	cross_coalescence
1616.907692	5.55E-05	HAL-Savanah	HAL-DesertSW	boot10	boot	cross_coalescence
1667.223077	0.00051418	HAL-Savanah	HAL-DesertSW	boot11	boot	cross_coalescence
1680.669231	5.84E-05	HAL-Savanah	HAL-DesertSW	boot12	boot	cross_coalescence
1587.961538	5.29E-05	HAL-Savanah	HAL-DesertSW	boot13	boot	cross_coalescence
1674.953846	0.008887895	HAL-Savanah	HAL-DesertSW	boot14	boot	cross_coalescence
1673.546154	5.74E-05	HAL-Savanah	HAL-DesertSW	boot15	boot	cross_coalescence
1677.830769	5.73E-05	HAL-Savanah	HAL-DesertSW	boot16	boot	cross_coalescence
1611.223077	6.46E-05	HAL-Savanah	HAL-DesertSW	boot17	boot	cross_coalescence
1640.807692	5.47E-05	HAL-Savanah	HAL-DesertSW	boot18	boot	cross_coalescence
1662.038462	0.006849913	HAL-Savanah	HAL-DesertSW	boot19	boot	cross_coalescence
1665.069231	5.77E-05	HAL-Savanah	HAL-DesertSW	boot2	boot	cross_coalescence
1609.923077	0.000330011	HAL-Savanah	HAL-DesertSW	boot20	boot	cross_coalescence
1652.138462	0.008011054	HAL-Savanah	HAL-DesertSW	boot21	boot	cross_coalescence
1623.784615	0.000215986	HAL-Savanah	HAL-DesertSW	boot22	boot	cross_coalescence
1622.315385	5.52E-05	HAL-Savanah	HAL-DesertSW	boot23	boot	cross_coalescence
1685.238462	6.19E-05	HAL-Savanah	HAL-DesertSW	boot24	boot	cross_coalescence
1645.4	5.67E-05	HAL-Savanah	HAL-DesertSW	boot25	boot	cross_coalescence
1642.992308	0.000263583	HAL-Savanah	HAL-DesertSW	boot3	boot	cross_coalescence
1647.938462	5.64E-05	HAL-Savanah	HAL-DesertSW	boot4	boot	cross_coalescence
1620.792308	5.52E-05	HAL-Savanah	HAL-DesertSW	boot5	boot	cross_coalescence
1666.346154	5.78E-05	HAL-Savanah	HAL-DesertSW	boot6	boot	cross_coalescence
1645.976923	0.000254563	HAL-Savanah	HAL-DesertSW	boot7	boot	cross_coalescence
1687.430769	6.69E-05	HAL-Savanah	HAL-DesertSW	boot8	boot	cross_coalescence
1618.223077	0.000610964	HAL-Savanah	HAL-DesertSW	boot9	boot	cross_coalescence
1543.907692	9.31E-05	HAL-BigBend	HAL-AridPlains	boot1	boot	cross_coalescence
1632.253846	0.104174412	HAL-BigBend	HAL-AridPlains	boot10	boot	cross_coalescence
1559.592308	4.34E-05	HAL-BigBend	HAL-AridPlains	boot11	boot	cross_coalescence
1508.692308	0.001157478	HAL-BigBend	HAL-AridPlains	boot12	boot	cross_coalescence
1614.353846	4.35E-05	HAL-BigBend	HAL-AridPlains	boot13	boot	cross_coalescence
1594.607692	7.58E-05	HAL-BigBend	HAL-AridPlains	boot14	boot	cross_coalescence
1534.023077	0.028055529	HAL-BigBend	HAL-AridPlains	boot15	boot	cross_coalescence
1490.446154	0.000915338	HAL-BigBend	HAL-AridPlains	boot16	boot	cross_coalescence
1520.946154	4.32E-05	HAL-BigBend	HAL-AridPlains	boot17	boot	cross_coalescence
1603.730769	0.03811954	HAL-BigBend	HAL-AridPlains	boot18	boot	cross_coalescence
1469.584615	4.30E-05	HAL-BigBend	HAL-AridPlains	boot19	boot	cross_coalescence
1529.461538	0.000563592	HAL-BigBend	HAL-AridPlains	boot2	boot	cross_coalescence
1583.576923	0.000121729	HAL-BigBend	HAL-AridPlains	boot20	boot	cross_coalescence
1549.438462	4.34E-05	HAL-BigBend	HAL-AridPlains	boot21	boot	cross_coalescence
1613.623077	4.36E-05	HAL-BigBend	HAL-AridPlains	boot22	boot	cross_coalescence
1550.715385	4.41E-05	HAL-BigBend	HAL-AridPlains	boot23	boot	cross_coalescence
1479.684615	4.39E-05	HAL-BigBend	HAL-AridPlains	boot24	boot	cross_coalescence
1581.992308	0.006280035	HAL-BigBend	HAL-AridPlains	boot25	boot	cross_coalescence
1600.923077	0.047577645	HAL-BigBend	HAL-AridPlains	boot3	boot	cross_coalescence
1621.615385	0.000378733	HAL-BigBend	HAL-AridPlains	boot4	boot	cross_coalescence
1556.161538	0.021020114	HAL-BigBend	HAL-AridPlains	boot5	boot	cross_coalescence
1501.523077	8.94E-05	HAL-BigBend	HAL-AridPlains	boot6	boot	cross_coalescence
1638.330769	0.001265719	HAL-BigBend	HAL-AridPlains	boot7	boot	cross_coalescence
1513.061538	0.011692924	HAL-BigBend	HAL-AridPlains	boot8	boot	cross_coalescence
1497.023077	0.000463416	HAL-BigBend	HAL-AridPlains	boot9	boot	cross_coalescence
1008.492308	0.000407894	HAL-DesertSW	HAL-AridPlains	boot1	boot	cross_coalescence
1033.330769	3.39E-05	HAL-DesertSW	HAL-AridPlains	boot10	boot	cross_coalescence
952.8846154	3.45E-05	HAL-DesertSW	HAL-AridPlains	boot11	boot	cross_coalescence
957.5461538	3.46E-05	HAL-DesertSW	HAL-AridPlains	boot12	boot	cross_coalescence
950.5846154	3.46E-05	HAL-DesertSW	HAL-AridPlains	boot13	boot	cross_coalescence
984.1461538	3.34E-05	HAL-DesertSW	HAL-AridPlains	boot14	boot	cross_coalescence
986.2769231	3.34E-05	HAL-DesertSW	HAL-AridPlains	boot15	boot	cross_coalescence
953.3384615	3.61E-05	HAL-DesertSW	HAL-AridPlains	boot16	boot	cross_coalescence
1003.507692	0.001810442	HAL-DesertSW	HAL-AridPlains	boot17	boot	cross_coalescence
967.4615385	3.41E-05	HAL-DesertSW	HAL-AridPlains	boot18	boot	cross_coalescence
1008.315385	3.27E-05	HAL-DesertSW	HAL-AridPlains	boot19	boot	cross_coalescence
979.2923077	3.36E-05	HAL-DesertSW	HAL-AridPlains	boot2	boot	cross_coalescence
955.9307692	3.45E-05	HAL-DesertSW	HAL-AridPlains	boot20	boot	cross_coalescence
921.9923077	0.00206193	HAL-DesertSW	HAL-AridPlains	boot21	boot	cross_coalescence
888	3.69E-05	HAL-DesertSW	HAL-AridPlains	boot22	boot	cross_coalescence
984.3307692	3.34E-05	HAL-DesertSW	HAL-AridPlains	boot23	boot	cross_coalescence
1021.661538	0.00351226	HAL-DesertSW	HAL-AridPlains	boot24	boot	cross_coalescence
992.1076923	3.46E-05	HAL-DesertSW	HAL-AridPlains	boot25	boot	cross_coalescence
963.4846154	3.42E-05	HAL-DesertSW	HAL-AridPlains	boot3	boot	cross_coalescence
937.8461538	3.50E-05	HAL-DesertSW	HAL-AridPlains	boot4	boot	cross_coalescence
945.2538462	3.53E-05	HAL-DesertSW	HAL-AridPlains	boot5	boot	cross_coalescence
943.4923077	0.000815687	HAL-DesertSW	HAL-AridPlains	boot6	boot	cross_coalescence
960.9230769	3.45E-05	HAL-DesertSW	HAL-AridPlains	boot7	boot	cross_coalescence
921.9769231	3.56E-05	HAL-DesertSW	HAL-AridPlains	boot8	boot	cross_coalescence
959.9923077	0.023869867	HAL-DesertSW	HAL-AridPlains	boot9	boot	cross_coalescence
1615.930769	4.20E-05	HAL-BigBend	HAL-DesertSW	boot1	boot	cross_coalescence
1574.346154	0.196412938	HAL-BigBend	HAL-DesertSW	boot10	boot	cross_coalescence
1580.269231	4.10E-05	HAL-BigBend	HAL-DesertSW	boot11	boot	cross_coalescence
1670.030769	0.001890459	HAL-BigBend	HAL-DesertSW	boot12	boot	cross_coalescence
1557.707692	5.73E-05	HAL-BigBend	HAL-DesertSW	boot13	boot	cross_coalescence
1567.069231	0.000173234	HAL-BigBend	HAL-DesertSW	boot14	boot	cross_coalescence
1535.376923	3.89E-05	HAL-BigBend	HAL-DesertSW	boot15	boot	cross_coalescence
1489.684615	3.85E-05	HAL-BigBend	HAL-DesertSW	boot16	boot	cross_coalescence
1479.984615	3.86E-05	HAL-BigBend	HAL-DesertSW	boot17	boot	cross_coalescence
1569.738462	3.95E-05	HAL-BigBend	HAL-DesertSW	boot18	boot	cross_coalescence
1564.061538	3.97E-05	HAL-BigBend	HAL-DesertSW	boot19	boot	cross_coalescence
1614.138462	4.20E-05	HAL-BigBend	HAL-DesertSW	boot2	boot	cross_coalescence
1585.238462	4.10E-05	HAL-BigBend	HAL-DesertSW	boot20	boot	cross_coalescence
1538.884615	0.007768879	HAL-BigBend	HAL-DesertSW	boot21	boot	cross_coalescence
1477.276923	3.78E-05	HAL-BigBend	HAL-DesertSW	boot22	boot	cross_coalescence
1548.846154	4.00E-05	HAL-BigBend	HAL-DesertSW	boot23	boot	cross_coalescence
1571.138462	3.95E-05	HAL-BigBend	HAL-DesertSW	boot24	boot	cross_coalescence
1623.146154	4.18E-05	HAL-BigBend	HAL-DesertSW	boot25	boot	cross_coalescence
1544.5	4.02E-05	HAL-BigBend	HAL-DesertSW	boot3	boot	cross_coalescence
1598.392308	4.05E-05	HAL-BigBend	HAL-DesertSW	boot4	boot	cross_coalescence
1565.338462	4.04E-05	HAL-BigBend	HAL-DesertSW	boot5	boot	cross_coalescence
1562.715385	3.98E-05	HAL-BigBend	HAL-DesertSW	boot6	boot	cross_coalescence
1666.238462	0.00292628	HAL-BigBend	HAL-DesertSW	boot7	boot	cross_coalescence
1590.823077	0.056303162	HAL-BigBend	HAL-DesertSW	boot8	boot	cross_coalescence
1532.646154	3.93E-05	HAL-BigBend	HAL-DesertSW	boot9	boot	cross_coalescence
2046.876923	0.017275318	FIL-Coastal	FIL-Riparian	noboot	FIL-FIL	cross_coalescence
3051.738462	0.00794799	FIL-Coastal	HAL-AridPlains	noboot	FIL-HAL	cross_coalescence
3062.953846	0.03106762	FIL-Coastal	HAL-BigBend	noboot	FIL-HAL	cross_coalescence
3029.538462	0.010343612	FIL-Coastal	HAL-DesertSW	noboot	FIL-HAL	cross_coalescence
3132.8	0.012422378	FIL-Coastal	HAL-Savanah	noboot	FIL-HAL	cross_coalescence
2940.569231	0.019089715	FIL-Riparian	HAL-AridPlains	noboot	FIL-HAL	cross_coalescence
2996.276923	0.004944734	FIL-Riparian	HAL-BigBend	noboot	FIL-HAL	cross_coalescence
2934.546154	0.008808649	FIL-Riparian	HAL-DesertSW	noboot	FIL-HAL	cross_coalescence
3032.338462	0.008053995	FIL-Riparian	HAL-Savanah	noboot	FIL-HAL	cross_coalescence
1911.338462	0.017223356	HAL-BigBend	HAL-AridPlains	noboot	HAL-HAL	cross_coalescence
1919.776923	0.00336113	HAL-BigBend	HAL-DesertSW	noboot	HAL-HAL	cross_coalescence
1204.146154	0.001921277	HAL-DesertSW	HAL-AridPlains	noboot	HAL-HAL	cross_coalescence
2045.153846	0.002690472	HAL-Savanah	HAL-AridPlains	noboot	HAL-HAL	cross_coalescence
2126.5	0.007966249	HAL-Savanah	HAL-BigBend	noboot	HAL-HAL	cross_coalescence
2039.738462	0.007109079	HAL-Savanah	HAL-DesertSW	noboot	HAL-HAL	cross_coalescence
2074.123077	0.060502071	FIL-Coastal	FIL-Riparian	boot1	boot	cross_coalescence
2011.584615	0.000433778	FIL-Coastal	FIL-Riparian	boot10	boot	cross_coalescence
2126.592308	0.057826128	FIL-Coastal	FIL-Riparian	boot11	boot	cross_coalescence
2016.176923	0.003853798	FIL-Coastal	FIL-Riparian	boot12	boot	cross_coalescence
1932.6	0.001649739	FIL-Coastal	FIL-Riparian	boot13	boot	cross_coalescence
2139.169231	0.004318393	FIL-Coastal	FIL-Riparian	boot14	boot	cross_coalescence
2006.446154	0.003324516	FIL-Coastal	FIL-Riparian	boot15	boot	cross_coalescence
2081.1	0.000490294	FIL-Coastal	FIL-Riparian	boot16	boot	cross_coalescence
2014.207692	0.017030425	FIL-Coastal	FIL-Riparian	boot17	boot	cross_coalescence
2083.330769	0.071156723	FIL-Coastal	FIL-Riparian	boot18	boot	cross_coalescence
1953.715385	0.025403684	FIL-Coastal	FIL-Riparian	boot19	boot	cross_coalescence
2112.723077	0.015360907	FIL-Coastal	FIL-Riparian	boot2	boot	cross_coalescence
2087.761538	0.000207596	FIL-Coastal	FIL-Riparian	boot20	boot	cross_coalescence
2094.461538	0.026836923	FIL-Coastal	FIL-Riparian	boot21	boot	cross_coalescence
1914.469231	0.001037117	FIL-Coastal	FIL-Riparian	boot22	boot	cross_coalescence
1885.2	0.010220055	FIL-Coastal	FIL-Riparian	boot23	boot	cross_coalescence
2019.238462	0.000381213	FIL-Coastal	FIL-Riparian	boot24	boot	cross_coalescence
2087.769231	0.017861657	FIL-Coastal	FIL-Riparian	boot25	boot	cross_coalescence
2064.176923	0.000851937	FIL-Coastal	FIL-Riparian	boot3	boot	cross_coalescence
2060.076923	0.029027221	FIL-Coastal	FIL-Riparian	boot4	boot	cross_coalescence
1936.384615	0.000141997	FIL-Coastal	FIL-Riparian	boot5	boot	cross_coalescence
2049.076923	0.015674082	FIL-Coastal	FIL-Riparian	boot6	boot	cross_coalescence
2013.538462	0.017937373	FIL-Coastal	FIL-Riparian	boot7	boot	cross_coalescence
2040.415385	0.052585243	FIL-Coastal	FIL-Riparian	boot8	boot	cross_coalescence
2074.192308	0.003221791	FIL-Coastal	FIL-Riparian	boot9	boot	cross_coalescence
3026.576923	0.022018591	FIL-Coastal	HAL-Savanah	boot1	boot	cross_coalescence
3093.930769	0.003928572	FIL-Coastal	HAL-Savanah	boot10	boot	cross_coalescence
3142.523077	0.000597996	FIL-Coastal	HAL-Savanah	boot11	boot	cross_coalescence
3093.907692	0.00011501	FIL-Coastal	HAL-Savanah	boot12	boot	cross_coalescence
3141.046154	0.009709893	FIL-Coastal	HAL-Savanah	boot13	boot	cross_coalescence
3160.661538	0.000315719	FIL-Coastal	HAL-Savanah	boot14	boot	cross_coalescence
3154.369231	0.000937348	FIL-Coastal	HAL-Savanah	boot15	boot	cross_coalescence
3207.715385	0.013330171	FIL-Coastal	HAL-Savanah	boot16	boot	cross_coalescence
3127.4	3.30E-05	FIL-Coastal	HAL-Savanah	boot17	boot	cross_coalescence
3076.015385	0.000559871	FIL-Coastal	HAL-Savanah	boot18	boot	cross_coalescence
3052.992308	6.66E-05	FIL-Coastal	HAL-Savanah	boot19	boot	cross_coalescence
3291.207692	0.00131198	FIL-Coastal	HAL-Savanah	boot2	boot	cross_coalescence
3185.061538	0.013084545	FIL-Coastal	HAL-Savanah	boot20	boot	cross_coalescence
3157.830769	0.000151659	FIL-Coastal	HAL-Savanah	boot21	boot	cross_coalescence
3003.423077	0.054425848	FIL-Coastal	HAL-Savanah	boot22	boot	cross_coalescence
3058.776923	0.098409901	FIL-Coastal	HAL-Savanah	boot23	boot	cross_coalescence
3017.461538	0.002265991	FIL-Coastal	HAL-Savanah	boot24	boot	cross_coalescence
3076.292308	0.002432117	FIL-Coastal	HAL-Savanah	boot25	boot	cross_coalescence
3079.253846	0.00288783	FIL-Coastal	HAL-Savanah	boot3	boot	cross_coalescence
3154.707692	0.004553313	FIL-Coastal	HAL-Savanah	boot4	boot	cross_coalescence
3329.361538	3.33E-05	FIL-Coastal	HAL-Savanah	boot5	boot	cross_coalescence
3080.653846	0.046896109	FIL-Coastal	HAL-Savanah	boot6	boot	cross_coalescence
3100.007692	6.64E-05	FIL-Coastal	HAL-Savanah	boot7	boot	cross_coalescence
3159.423077	0.000113091	FIL-Coastal	HAL-Savanah	boot8	boot	cross_coalescence
3079.123077	0.042090396	FIL-Coastal	HAL-Savanah	boot9	boot	cross_coalescence
3119	0.001948499	FIL-Coastal	HAL-AridPlains	boot1	boot	cross_coalescence
2978.869231	0.000536234	FIL-Coastal	HAL-AridPlains	boot10	boot	cross_coalescence
2987.884615	0.000428143	FIL-Coastal	HAL-AridPlains	boot11	boot	cross_coalescence
3112.823077	0.006271184	FIL-Coastal	HAL-AridPlains	boot12	boot	cross_coalescence
2901.284615	0.005662729	FIL-Coastal	HAL-AridPlains	boot13	boot	cross_coalescence
3089.084615	0.004494207	FIL-Coastal	HAL-AridPlains	boot14	boot	cross_coalescence
3038.692308	0.000113024	FIL-Coastal	HAL-AridPlains	boot15	boot	cross_coalescence
3064.684615	0.014000303	FIL-Coastal	HAL-AridPlains	boot16	boot	cross_coalescence
2881.215385	0.000210388	FIL-Coastal	HAL-AridPlains	boot17	boot	cross_coalescence
2991.707692	0.000160578	FIL-Coastal	HAL-AridPlains	boot18	boot	cross_coalescence
2973.461538	0.000130966	FIL-Coastal	HAL-AridPlains	boot19	boot	cross_coalescence
3087.961538	0.001159387	FIL-Coastal	HAL-AridPlains	boot2	boot	cross_coalescence
3093.869231	0.000260035	FIL-Coastal	HAL-AridPlains	boot20	boot	cross_coalescence
3004.023077	0.00224164	FIL-Coastal	HAL-AridPlains	boot21	boot	cross_coalescence
3066.838462	0.002284104	FIL-Coastal	HAL-AridPlains	boot22	boot	cross_coalescence
3000.430769	0.011541675	FIL-Coastal	HAL-AridPlains	boot23	boot	cross_coalescence
3083.846154	0.005341056	FIL-Coastal	HAL-AridPlains	boot24	boot	cross_coalescence
2918.930769	0.01183902	FIL-Coastal	HAL-AridPlains	boot25	boot	cross_coalescence
2975.107692	0.092137632	FIL-Coastal	HAL-AridPlains	boot3	boot	cross_coalescence
3102.046154	0.036309705	FIL-Coastal	HAL-AridPlains	boot4	boot	cross_coalescence
3128.153846	0.001422092	FIL-Coastal	HAL-AridPlains	boot5	boot	cross_coalescence
3138.623077	0.003988474	FIL-Coastal	HAL-AridPlains	boot6	boot	cross_coalescence
2972.515385	0.00058534	FIL-Coastal	HAL-AridPlains	boot7	boot	cross_coalescence
3074.653846	1.40E-05	FIL-Coastal	HAL-AridPlains	boot8	boot	cross_coalescence
3047.030769	0.000153099	FIL-Coastal	HAL-AridPlains	boot9	boot	cross_coalescence
3146.661538	0.012971441	FIL-Coastal	HAL-BigBend	boot1	boot	cross_coalescence
3109.576923	0.007571781	FIL-Coastal	HAL-BigBend	boot10	boot	cross_coalescence
3000.569231	0.010120651	FIL-Coastal	HAL-BigBend	boot11	boot	cross_coalescence
3158.646154	0.001633028	FIL-Coastal	HAL-BigBend	boot12	boot	cross_coalescence
3024.823077	0.006183451	FIL-Coastal	HAL-BigBend	boot13	boot	cross_coalescence
3147.892308	0.00111624	FIL-Coastal	HAL-BigBend	boot14	boot	cross_coalescence
3053.123077	7.15E-05	FIL-Coastal	HAL-BigBend	boot15	boot	cross_coalescence
3025.538462	0.142198232	FIL-Coastal	HAL-BigBend	boot16	boot	cross_coalescence
2923.969231	0.009881069	FIL-Coastal	HAL-BigBend	boot17	boot	cross_coalescence
3061.076923	9.42E-05	FIL-Coastal	HAL-BigBend	boot18	boot	cross_coalescence
3217.569231	0.136503117	FIL-Coastal	HAL-BigBend	boot19	boot	cross_coalescence
3161.223077	0.006005498	FIL-Coastal	HAL-BigBend	boot2	boot	cross_coalescence
3102.953846	0.042526989	FIL-Coastal	HAL-BigBend	boot20	boot	cross_coalescence
3059.9	0.030885221	FIL-Coastal	HAL-BigBend	boot21	boot	cross_coalescence
3057.146154	0.001725954	FIL-Coastal	HAL-BigBend	boot22	boot	cross_coalescence
3111.792308	0.000763197	FIL-Coastal	HAL-BigBend	boot23	boot	cross_coalescence
3195.807692	7.13E-05	FIL-Coastal	HAL-BigBend	boot24	boot	cross_coalescence
3050.907692	0.006612803	FIL-Coastal	HAL-BigBend	boot25	boot	cross_coalescence
3111.161538	0.048018562	FIL-Coastal	HAL-BigBend	boot3	boot	cross_coalescence
3068.076923	0.075230168	FIL-Coastal	HAL-BigBend	boot4	boot	cross_coalescence
3019.9	0.097121205	FIL-Coastal	HAL-BigBend	boot5	boot	cross_coalescence
3039.392308	0.10313411	FIL-Coastal	HAL-BigBend	boot6	boot	cross_coalescence
3041.307692	0.009344684	FIL-Coastal	HAL-BigBend	boot7	boot	cross_coalescence
2960.107692	0.00643372	FIL-Coastal	HAL-BigBend	boot8	boot	cross_coalescence
3063.307692	0.04457542	FIL-Coastal	HAL-BigBend	boot9	boot	cross_coalescence
2979.807692	0.006847548	FIL-Coastal	HAL-DesertSW	boot1	boot	cross_coalescence
2961.592308	0.035241573	FIL-Coastal	HAL-DesertSW	boot10	boot	cross_coalescence
3122.369231	8.40E-05	FIL-Coastal	HAL-DesertSW	boot11	boot	cross_coalescence
3107.138462	8.44E-05	FIL-Coastal	HAL-DesertSW	boot12	boot	cross_coalescence
3055.176923	0.000312383	FIL-Coastal	HAL-DesertSW	boot13	boot	cross_coalescence
2963.123077	0.020800526	FIL-Coastal	HAL-DesertSW	boot14	boot	cross_coalescence
2982.969231	0.007436566	FIL-Coastal	HAL-DesertSW	boot15	boot	cross_coalescence
2987.430769	9.94E-05	FIL-Coastal	HAL-DesertSW	boot16	boot	cross_coalescence
3000.630769	0.000344002	FIL-Coastal	HAL-DesertSW	boot17	boot	cross_coalescence
2928.092308	0.031766247	FIL-Coastal	HAL-DesertSW	boot18	boot	cross_coalescence
3003.353846	0.000850804	FIL-Coastal	HAL-DesertSW	boot19	boot	cross_coalescence
2902.284615	0.000306648	FIL-Coastal	HAL-DesertSW	boot2	boot	cross_coalescence
2979.292308	0.026574133	FIL-Coastal	HAL-DesertSW	boot20	boot	cross_coalescence
2916.484615	0.009527489	FIL-Coastal	HAL-DesertSW	boot21	boot	cross_coalescence
2977.061538	0.007159739	FIL-Coastal	HAL-DesertSW	boot22	boot	cross_coalescence
3081.376923	8.44E-05	FIL-Coastal	HAL-DesertSW	boot23	boot	cross_coalescence
3038.215385	0.008696833	FIL-Coastal	HAL-DesertSW	boot24	boot	cross_coalescence
2936.030769	0.022534639	FIL-Coastal	HAL-DesertSW	boot25	boot	cross_coalescence
3065.638462	0.067722335	FIL-Coastal	HAL-DesertSW	boot3	boot	cross_coalescence
3001.523077	0.005358548	FIL-Coastal	HAL-DesertSW	boot4	boot	cross_coalescence
3012.392308	0.003048842	FIL-Coastal	HAL-DesertSW	boot5	boot	cross_coalescence
3037.976923	0.006463268	FIL-Coastal	HAL-DesertSW	boot6	boot	cross_coalescence
3013.038462	0.000132944	FIL-Coastal	HAL-DesertSW	boot7	boot	cross_coalescence
2839.607692	0.001535375	FIL-Coastal	HAL-DesertSW	boot8	boot	cross_coalescence
2927.892308	0.000430252	FIL-Coastal	HAL-DesertSW	boot9	boot	cross_coalescence
3219.861538	0.00695032	FIL-Riparian	HAL-Savanah	boot1	boot	cross_coalescence
3041.830769	0.014193381	FIL-Riparian	HAL-Savanah	boot10	boot	cross_coalescence
2997.069231	0.001976876	FIL-Riparian	HAL-Savanah	boot11	boot	cross_coalescence
3033.753846	0.031835314	FIL-Riparian	HAL-Savanah	boot12	boot	cross_coalescence
3023.453846	0.000487317	FIL-Riparian	HAL-Savanah	boot13	boot	cross_coalescence
3072.261538	8.55E-05	FIL-Riparian	HAL-Savanah	boot14	boot	cross_coalescence
2995.884615	0.000455364	FIL-Riparian	HAL-Savanah	boot15	boot	cross_coalescence
3091.323077	0.000148522	FIL-Riparian	HAL-Savanah	boot16	boot	cross_coalescence
3115.184615	0.000136741	FIL-Riparian	HAL-Savanah	boot17	boot	cross_coalescence
2998.184615	0.002863071	FIL-Riparian	HAL-Savanah	boot18	boot	cross_coalescence
3109.269231	0.053143012	FIL-Riparian	HAL-Savanah	boot19	boot	cross_coalescence
3038	0.00023181	FIL-Riparian	HAL-Savanah	boot2	boot	cross_coalescence
3027.130769	0.000302963	FIL-Riparian	HAL-Savanah	boot20	boot	cross_coalescence
3039.061538	0.00321739	FIL-Riparian	HAL-Savanah	boot21	boot	cross_coalescence
2911.1	0.000302449	FIL-Riparian	HAL-Savanah	boot22	boot	cross_coalescence
2953.646154	0.001114675	FIL-Riparian	HAL-Savanah	boot23	boot	cross_coalescence
2954.523077	0.016150421	FIL-Riparian	HAL-Savanah	boot24	boot	cross_coalescence
2986.7	0.017275776	FIL-Riparian	HAL-Savanah	boot25	boot	cross_coalescence
2912.861538	0.000508409	FIL-Riparian	HAL-Savanah	boot3	boot	cross_coalescence
3030.992308	1.89E-05	FIL-Riparian	HAL-Savanah	boot4	boot	cross_coalescence
3034.792308	0.000211042	FIL-Riparian	HAL-Savanah	boot5	boot	cross_coalescence
3096.361538	0.000803971	FIL-Riparian	HAL-Savanah	boot6	boot	cross_coalescence
3122.015385	0.015053901	FIL-Riparian	HAL-Savanah	boot7	boot	cross_coalescence
3117.276923	0.001961181	FIL-Riparian	HAL-Savanah	boot8	boot	cross_coalescence
3119.030769	0.030553426	FIL-Riparian	HAL-Savanah	boot9	boot	cross_coalescence
3061.930769	9.88E-05	FIL-Riparian	HAL-AridPlains	boot1	boot	cross_coalescence
2788.2	0.009129154	FIL-Riparian	HAL-AridPlains	boot10	boot	cross_coalescence
2883.338462	0.005397677	FIL-Riparian	HAL-AridPlains	boot11	boot	cross_coalescence
3013.130769	0.002116324	FIL-Riparian	HAL-AridPlains	boot12	boot	cross_coalescence
2896.746154	0.000160042	FIL-Riparian	HAL-AridPlains	boot13	boot	cross_coalescence
2995.107692	0.156900238	FIL-Riparian	HAL-AridPlains	boot14	boot	cross_coalescence
2985.507692	0.001702993	FIL-Riparian	HAL-AridPlains	boot15	boot	cross_coalescence
2965.123077	0.005549983	FIL-Riparian	HAL-AridPlains	boot16	boot	cross_coalescence
2879.2	0.005139459	FIL-Riparian	HAL-AridPlains	boot17	boot	cross_coalescence
3008.007692	9.98E-05	FIL-Riparian	HAL-AridPlains	boot18	boot	cross_coalescence
3040.623077	0.001303402	FIL-Riparian	HAL-AridPlains	boot19	boot	cross_coalescence
2950.730769	0.048140951	FIL-Riparian	HAL-AridPlains	boot2	boot	cross_coalescence
2959.953846	0.001519094	FIL-Riparian	HAL-AridPlains	boot20	boot	cross_coalescence
2909.7	0.005629036	FIL-Riparian	HAL-AridPlains	boot21	boot	cross_coalescence
2976.423077	0.032600891	FIL-Riparian	HAL-AridPlains	boot22	boot	cross_coalescence
2915.730769	0.018829401	FIL-Riparian	HAL-AridPlains	boot23	boot	cross_coalescence
2941.484615	0.107935813	FIL-Riparian	HAL-AridPlains	boot24	boot	cross_coalescence
2999.884615	0.00217995	FIL-Riparian	HAL-AridPlains	boot25	boot	cross_coalescence
2982.069231	0.001348845	FIL-Riparian	HAL-AridPlains	boot3	boot	cross_coalescence
3075.330769	0.000532779	FIL-Riparian	HAL-AridPlains	boot4	boot	cross_coalescence
2914.453846	0.00027661	FIL-Riparian	HAL-AridPlains	boot5	boot	cross_coalescence
2867.838462	0.000677389	FIL-Riparian	HAL-AridPlains	boot6	boot	cross_coalescence
2789.284615	0.001044276	FIL-Riparian	HAL-AridPlains	boot7	boot	cross_coalescence
2884.746154	0.000112737	FIL-Riparian	HAL-AridPlains	boot8	boot	cross_coalescence
2970.4	0.077707816	FIL-Riparian	HAL-AridPlains	boot9	boot	cross_coalescence
2987.069231	0.002531527	FIL-Riparian	HAL-BigBend	boot1	boot	cross_coalescence
2961.576923	0.003922622	FIL-Riparian	HAL-BigBend	boot10	boot	cross_coalescence
3037.630769	0.001322196	FIL-Riparian	HAL-BigBend	boot11	boot	cross_coalescence
2991.461538	0.008911245	FIL-Riparian	HAL-BigBend	boot12	boot	cross_coalescence
2982.746154	0.009062231	FIL-Riparian	HAL-BigBend	boot13	boot	cross_coalescence
2986.492308	0.00023483	FIL-Riparian	HAL-BigBend	boot14	boot	cross_coalescence
2907.238462	0.000159422	FIL-Riparian	HAL-BigBend	boot15	boot	cross_coalescence
2983.030769	0.001967117	FIL-Riparian	HAL-BigBend	boot16	boot	cross_coalescence
2861.007692	0.035017424	FIL-Riparian	HAL-BigBend	boot17	boot	cross_coalescence
2957.076923	4.47E-05	FIL-Riparian	HAL-BigBend	boot18	boot	cross_coalescence
3172.846154	0.008569983	FIL-Riparian	HAL-BigBend	boot19	boot	cross_coalescence
2964.415385	0.030299249	FIL-Riparian	HAL-BigBend	boot2	boot	cross_coalescence
2955.938462	0.009353902	FIL-Riparian	HAL-BigBend	boot20	boot	cross_coalescence
2942.823077	0.002677172	FIL-Riparian	HAL-BigBend	boot21	boot	cross_coalescence
2939.007692	0.000759955	FIL-Riparian	HAL-BigBend	boot22	boot	cross_coalescence
2976.553846	0.001977801	FIL-Riparian	HAL-BigBend	boot23	boot	cross_coalescence
2912.261538	4.51E-05	FIL-Riparian	HAL-BigBend	boot24	boot	cross_coalescence
2918.676923	9.09E-05	FIL-Riparian	HAL-BigBend	boot25	boot	cross_coalescence
3051.807692	0.005759683	FIL-Riparian	HAL-BigBend	boot3	boot	cross_coalescence
2899.353846	7.38E-05	FIL-Riparian	HAL-BigBend	boot4	boot	cross_coalescence
2973.976923	0.002028956	FIL-Riparian	HAL-BigBend	boot5	boot	cross_coalescence
3113.769231	0.000293298	FIL-Riparian	HAL-BigBend	boot6	boot	cross_coalescence
2980.092308	4.53E-05	FIL-Riparian	HAL-BigBend	boot7	boot	cross_coalescence
2964.438462	0.000203664	FIL-Riparian	HAL-BigBend	boot8	boot	cross_coalescence
3060.992308	0.000158612	FIL-Riparian	HAL-BigBend	boot9	boot	cross_coalescence
2934.407692	0.000204536	FIL-Riparian	HAL-DesertSW	boot1	boot	cross_coalescence
2758.084615	0.001831378	FIL-Riparian	HAL-DesertSW	boot10	boot	cross_coalescence
2958.384615	0.001367081	FIL-Riparian	HAL-DesertSW	boot11	boot	cross_coalescence
2815.384615	0.000154763	FIL-Riparian	HAL-DesertSW	boot12	boot	cross_coalescence
2857.138462	0.000213774	FIL-Riparian	HAL-DesertSW	boot13	boot	cross_coalescence
2774.061538	0.000412377	FIL-Riparian	HAL-DesertSW	boot14	boot	cross_coalescence
2906.492308	0.000492126	FIL-Riparian	HAL-DesertSW	boot15	boot	cross_coalescence
3054.730769	0.078838779	FIL-Riparian	HAL-DesertSW	boot16	boot	cross_coalescence
3000.776923	0.002087348	FIL-Riparian	HAL-DesertSW	boot17	boot	cross_coalescence
2909.276923	0.047231709	FIL-Riparian	HAL-DesertSW	boot18	boot	cross_coalescence
2810.407692	0.000893966	FIL-Riparian	HAL-DesertSW	boot19	boot	cross_coalescence
3050.646154	0.000592308	FIL-Riparian	HAL-DesertSW	boot2	boot	cross_coalescence
2940.353846	0.00074558	FIL-Riparian	HAL-DesertSW	boot20	boot	cross_coalescence
2934.469231	3.33E-05	FIL-Riparian	HAL-DesertSW	boot21	boot	cross_coalescence
3076.6	0.00026716	FIL-Riparian	HAL-DesertSW	boot22	boot	cross_coalescence
2859.530769	0.000287403	FIL-Riparian	HAL-DesertSW	boot23	boot	cross_coalescence
3075.030769	0.017269531	FIL-Riparian	HAL-DesertSW	boot24	boot	cross_coalescence
2914.815385	0.000322627	FIL-Riparian	HAL-DesertSW	boot25	boot	cross_coalescence
2984.423077	0.006402403	FIL-Riparian	HAL-DesertSW	boot3	boot	cross_coalescence
2998.007692	0.011494822	FIL-Riparian	HAL-DesertSW	boot4	boot	cross_coalescence
2900.446154	0.040431209	FIL-Riparian	HAL-DesertSW	boot5	boot	cross_coalescence
2955.615385	0.00012785	FIL-Riparian	HAL-DesertSW	boot6	boot	cross_coalescence
2995.976923	0.000401943	FIL-Riparian	HAL-DesertSW	boot7	boot	cross_coalescence
2839.376923	0.000159274	FIL-Riparian	HAL-DesertSW	boot8	boot	cross_coalescence
2870.761538	0.008404195	FIL-Riparian	HAL-DesertSW	boot9	boot	cross_coalescence
2089.807692	3.23E-05	HAL-Savanah	HAL-AridPlains	boot1	boot	cross_coalescence
2120.346154	3.33E-05	HAL-Savanah	HAL-AridPlains	boot10	boot	cross_coalescence
2014.930769	3.08E-05	HAL-Savanah	HAL-AridPlains	boot11	boot	cross_coalescence
2040.861538	0.000156239	HAL-Savanah	HAL-AridPlains	boot12	boot	cross_coalescence
1954.576923	3.08E-05	HAL-Savanah	HAL-AridPlains	boot13	boot	cross_coalescence
2130.661538	0.014293115	HAL-Savanah	HAL-AridPlains	boot14	boot	cross_coalescence
2104.653846	3.35E-05	HAL-Savanah	HAL-AridPlains	boot15	boot	cross_coalescence
1977.7	3.02E-05	HAL-Savanah	HAL-AridPlains	boot16	boot	cross_coalescence
2027.684615	0.023363549	HAL-Savanah	HAL-AridPlains	boot17	boot	cross_coalescence
2101.776923	0.019870514	HAL-Savanah	HAL-AridPlains	boot18	boot	cross_coalescence
2066.007692	3.26E-05	HAL-Savanah	HAL-AridPlains	boot19	boot	cross_coalescence
2131.107692	0.000238384	HAL-Savanah	HAL-AridPlains	boot2	boot	cross_coalescence
2041.323077	3.17E-05	HAL-Savanah	HAL-AridPlains	boot20	boot	cross_coalescence
2034.923077	0.000180462	HAL-Savanah	HAL-AridPlains	boot21	boot	cross_coalescence
2029.2	3.25E-05	HAL-Savanah	HAL-AridPlains	boot22	boot	cross_coalescence
2039.361538	3.17E-05	HAL-Savanah	HAL-AridPlains	boot23	boot	cross_coalescence
2100.430769	3.36E-05	HAL-Savanah	HAL-AridPlains	boot24	boot	cross_coalescence
2056.915385	3.28E-05	HAL-Savanah	HAL-AridPlains	boot25	boot	cross_coalescence
2078.915385	0.01033001	HAL-Savanah	HAL-AridPlains	boot3	boot	cross_coalescence
1990.838462	3.53E-05	HAL-Savanah	HAL-AridPlains	boot4	boot	cross_coalescence
2032.007692	3.47E-05	HAL-Savanah	HAL-AridPlains	boot5	boot	cross_coalescence
2013.530769	3.10E-05	HAL-Savanah	HAL-AridPlains	boot6	boot	cross_coalescence
2118.415385	3.33E-05	HAL-Savanah	HAL-AridPlains	boot7	boot	cross_coalescence
2062.023077	3.27E-05	HAL-Savanah	HAL-AridPlains	boot8	boot	cross_coalescence
2035.069231	0.000514125	HAL-Savanah	HAL-AridPlains	boot9	boot	cross_coalescence
2128.961538	0.000833239	HAL-Savanah	HAL-BigBend	boot1	boot	cross_coalescence
2048.984615	0.098746516	HAL-Savanah	HAL-BigBend	boot10	boot	cross_coalescence
2157.592308	0.000180549	HAL-Savanah	HAL-BigBend	boot11	boot	cross_coalescence
2178.930769	0.022115087	HAL-Savanah	HAL-BigBend	boot12	boot	cross_coalescence
2221.1	0.000146812	HAL-Savanah	HAL-BigBend	boot13	boot	cross_coalescence
2125.269231	0.002879368	HAL-Savanah	HAL-BigBend	boot14	boot	cross_coalescence
2134.946154	0.000455023	HAL-Savanah	HAL-BigBend	boot15	boot	cross_coalescence
2147.730769	4.05E-05	HAL-Savanah	HAL-BigBend	boot16	boot	cross_coalescence
2159.430769	0.002863388	HAL-Savanah	HAL-BigBend	boot17	boot	cross_coalescence
2140.792308	5.40E-05	HAL-Savanah	HAL-BigBend	boot18	boot	cross_coalescence
2075.846154	0.024070288	HAL-Savanah	HAL-BigBend	boot19	boot	cross_coalescence
2149.084615	4.06E-05	HAL-Savanah	HAL-BigBend	boot2	boot	cross_coalescence
2158.407692	4.02E-05	HAL-Savanah	HAL-BigBend	boot20	boot	cross_coalescence
2049.669231	4.06E-05	HAL-Savanah	HAL-BigBend	boot21	boot	cross_coalescence
2137.407692	0.004715976	HAL-Savanah	HAL-BigBend	boot22	boot	cross_coalescence
2012.907692	0.003163609	HAL-Savanah	HAL-BigBend	boot23	boot	cross_coalescence
2081.938462	4.01E-05	HAL-Savanah	HAL-BigBend	boot24	boot	cross_coalescence
2195.523077	0.001314119	HAL-Savanah	HAL-BigBend	boot25	boot	cross_coalescence
2033	0.017769073	HAL-Savanah	HAL-BigBend	boot3	boot	cross_coalescence
2137.584615	4.02E-05	HAL-Savanah	HAL-BigBend	boot4	boot	cross_coalescence
2076.2	4.03E-05	HAL-Savanah	HAL-BigBend	boot5	boot	cross_coalescence
2166.661538	4.01E-05	HAL-Savanah	HAL-BigBend	boot6	boot	cross_coalescence
2174.8	6.81E-05	HAL-Savanah	HAL-BigBend	boot7	boot	cross_coalescence
2095.176923	0.02245709	HAL-Savanah	HAL-BigBend	boot8	boot	cross_coalescence
2121.330769	5.89E-05	HAL-Savanah	HAL-BigBend	boot9	boot	cross_coalescence
2087.776923	9.00E-05	HAL-Savanah	HAL-DesertSW	boot1	boot	cross_coalescence
1997.807692	9.11E-05	HAL-Savanah	HAL-DesertSW	boot10	boot	cross_coalescence
2059.969231	0.005866621	HAL-Savanah	HAL-DesertSW	boot11	boot	cross_coalescence
2076.592308	9.12E-05	HAL-Savanah	HAL-DesertSW	boot12	boot	cross_coalescence
1962.038462	0.003533259	HAL-Savanah	HAL-DesertSW	boot13	boot	cross_coalescence
2069.523077	0.079165349	HAL-Savanah	HAL-DesertSW	boot14	boot	cross_coalescence
2067.784615	9.09E-05	HAL-Savanah	HAL-DesertSW	boot15	boot	cross_coalescence
2073.076923	9.11E-05	HAL-Savanah	HAL-DesertSW	boot16	boot	cross_coalescence
1990.776923	0.000940709	HAL-Savanah	HAL-DesertSW	boot17	boot	cross_coalescence
2027.338462	0.000207894	HAL-Savanah	HAL-DesertSW	boot18	boot	cross_coalescence
2053.569231	0.007111528	HAL-Savanah	HAL-DesertSW	boot19	boot	cross_coalescence
2057.315385	8.99E-05	HAL-Savanah	HAL-DesertSW	boot2	boot	cross_coalescence
1989.176923	0.002132648	HAL-Savanah	HAL-DesertSW	boot20	boot	cross_coalescence
2041.338462	0.043284464	HAL-Savanah	HAL-DesertSW	boot21	boot	cross_coalescence
2006.3	0.00234036	HAL-Savanah	HAL-DesertSW	boot22	boot	cross_coalescence
2004.492308	0.000464954	HAL-Savanah	HAL-DesertSW	boot23	boot	cross_coalescence
2082.238462	0.001072372	HAL-Savanah	HAL-DesertSW	boot24	boot	cross_coalescence
2033.015385	9.09E-05	HAL-Savanah	HAL-DesertSW	boot25	boot	cross_coalescence
2030.038462	0.004314485	HAL-Savanah	HAL-DesertSW	boot3	boot	cross_coalescence
2036.146154	0.000611613	HAL-Savanah	HAL-DesertSW	boot4	boot	cross_coalescence
2002.607692	0.00198425	HAL-Savanah	HAL-DesertSW	boot5	boot	cross_coalescence
2058.892308	8.98E-05	HAL-Savanah	HAL-DesertSW	boot6	boot	cross_coalescence
2033.730769	0.006656627	HAL-Savanah	HAL-DesertSW	boot7	boot	cross_coalescence
2084.946154	0.004783647	HAL-Savanah	HAL-DesertSW	boot8	boot	cross_coalescence
1999.430769	0.011149601	HAL-Savanah	HAL-DesertSW	boot9	boot	cross_coalescence
1907.615385	0.000914012	HAL-BigBend	HAL-AridPlains	boot1	boot	cross_coalescence
2016.769231	0.25	HAL-BigBend	HAL-AridPlains	boot10	boot	cross_coalescence
1926.992308	4.94E-05	HAL-BigBend	HAL-AridPlains	boot11	boot	cross_coalescence
1864.1	0.017123558	HAL-BigBend	HAL-AridPlains	boot12	boot	cross_coalescence
1994.653846	6.43E-05	HAL-BigBend	HAL-AridPlains	boot13	boot	cross_coalescence
1970.253846	0.002487526	HAL-BigBend	HAL-AridPlains	boot14	boot	cross_coalescence
1895.392308	0.016675615	HAL-BigBend	HAL-AridPlains	boot15	boot	cross_coalescence
1841.553846	0.006289396	HAL-BigBend	HAL-AridPlains	boot16	boot	cross_coalescence
1879.238462	4.99E-05	HAL-BigBend	HAL-AridPlains	boot17	boot	cross_coalescence
1981.523077	0.010623848	HAL-BigBend	HAL-AridPlains	boot18	boot	cross_coalescence
1815.776923	4.99E-05	HAL-BigBend	HAL-AridPlains	boot19	boot	cross_coalescence
1889.761538	0.00317505	HAL-BigBend	HAL-AridPlains	boot2	boot	cross_coalescence
1956.630769	0.000969462	HAL-BigBend	HAL-AridPlains	boot20	boot	cross_coalescence
1914.446154	0.000416295	HAL-BigBend	HAL-AridPlains	boot21	boot	cross_coalescence
1993.746154	4.95E-05	HAL-BigBend	HAL-AridPlains	boot22	boot	cross_coalescence
1916.015385	0.0004082	HAL-BigBend	HAL-AridPlains	boot23	boot	cross_coalescence
1828.253846	0.001033923	HAL-BigBend	HAL-AridPlains	boot24	boot	cross_coalescence
1954.661538	0.034524488	HAL-BigBend	HAL-AridPlains	boot25	boot	cross_coalescence
1978.061538	0.018321766	HAL-BigBend	HAL-AridPlains	boot3	boot	cross_coalescence
2003.623077	0.002020185	HAL-BigBend	HAL-AridPlains	boot4	boot	cross_coalescence
1922.746154	0.018157139	HAL-BigBend	HAL-AridPlains	boot5	boot	cross_coalescence
1855.246154	0.001471913	HAL-BigBend	HAL-AridPlains	boot6	boot	cross_coalescence
2024.276923	0.004471891	HAL-BigBend	HAL-AridPlains	boot7	boot	cross_coalescence
1869.492308	0.045200144	HAL-BigBend	HAL-AridPlains	boot8	boot	cross_coalescence
1849.676923	0.00533777	HAL-BigBend	HAL-AridPlains	boot9	boot	cross_coalescence
1246.069231	0.004255356	HAL-DesertSW	HAL-AridPlains	boot1	boot	cross_coalescence
1276.753846	7.62E-05	HAL-DesertSW	HAL-AridPlains	boot10	boot	cross_coalescence
1177.361538	0.000230873	HAL-DesertSW	HAL-AridPlains	boot11	boot	cross_coalescence
1183.115385	6.48E-05	HAL-DesertSW	HAL-AridPlains	boot12	boot	cross_coalescence
1174.515385	0.000250255	HAL-DesertSW	HAL-AridPlains	boot13	boot	cross_coalescence
1215.992308	7.05E-05	HAL-DesertSW	HAL-AridPlains	boot14	boot	cross_coalescence
1218.615385	0.001248128	HAL-DesertSW	HAL-AridPlains	boot15	boot	cross_coalescence
1177.915385	8.27E-05	HAL-DesertSW	HAL-AridPlains	boot16	boot	cross_coalescence
1239.907692	0.003833526	HAL-DesertSW	HAL-AridPlains	boot17	boot	cross_coalescence
1195.369231	0.000746206	HAL-DesertSW	HAL-AridPlains	boot18	boot	cross_coalescence
1245.846154	7.81E-05	HAL-DesertSW	HAL-AridPlains	boot19	boot	cross_coalescence
1209.992308	0.000288915	HAL-DesertSW	HAL-AridPlains	boot2	boot	cross_coalescence
1181.123077	0.000557195	HAL-DesertSW	HAL-AridPlains	boot20	boot	cross_coalescence
1139.192308	0.001473642	HAL-DesertSW	HAL-AridPlains	boot21	boot	cross_coalescence
1097.184615	9.24E-05	HAL-DesertSW	HAL-AridPlains	boot22	boot	cross_coalescence
1216.215385	7.03E-05	HAL-DesertSW	HAL-AridPlains	boot23	boot	cross_coalescence
1262.338462	0.008858651	HAL-DesertSW	HAL-AridPlains	boot24	boot	cross_coalescence
1225.823077	0.0001229	HAL-DesertSW	HAL-AridPlains	boot25	boot	cross_coalescence
1190.453846	6.48E-05	HAL-DesertSW	HAL-AridPlains	boot3	boot	cross_coalescence
1158.776923	5.93E-05	HAL-DesertSW	HAL-AridPlains	boot4	boot	cross_coalescence
1167.923077	5.89E-05	HAL-DesertSW	HAL-AridPlains	boot5	boot	cross_coalescence
1165.753846	0.00962336	HAL-DesertSW	HAL-AridPlains	boot6	boot	cross_coalescence
1187.292308	6.47E-05	HAL-DesertSW	HAL-AridPlains	boot7	boot	cross_coalescence
1139.169231	5.50E-05	HAL-DesertSW	HAL-AridPlains	boot8	boot	cross_coalescence
1186.146154	0.016140858	HAL-DesertSW	HAL-AridPlains	boot9	boot	cross_coalescence
1996.6	5.23E-05	HAL-BigBend	HAL-DesertSW	boot1	boot	cross_coalescence
1945.215385	0.011247667	HAL-BigBend	HAL-DesertSW	boot10	boot	cross_coalescence
1952.546154	5.17E-05	HAL-BigBend	HAL-DesertSW	boot11	boot	cross_coalescence
2063.446154	0.012313225	HAL-BigBend	HAL-DesertSW	boot12	boot	cross_coalescence
1924.653846	0.00180058	HAL-BigBend	HAL-DesertSW	boot13	boot	cross_coalescence
1936.230769	0.003903978	HAL-BigBend	HAL-DesertSW	boot14	boot	cross_coalescence
1897.069231	5.09E-05	HAL-BigBend	HAL-DesertSW	boot15	boot	cross_coalescence
1840.615385	5.19E-05	HAL-BigBend	HAL-DesertSW	boot16	boot	cross_coalescence
1828.630769	0.000130147	HAL-BigBend	HAL-DesertSW	boot17	boot	cross_coalescence
1939.523077	5.20E-05	HAL-BigBend	HAL-DesertSW	boot18	boot	cross_coalescence
1932.507692	7.96E-05	HAL-BigBend	HAL-DesertSW	boot19	boot	cross_coalescence
1994.384615	5.27E-05	HAL-BigBend	HAL-DesertSW	boot2	boot	cross_coalescence
1958.676923	0.000613743	HAL-BigBend	HAL-DesertSW	boot20	boot	cross_coalescence
1901.4	0.009282746	HAL-BigBend	HAL-DesertSW	boot21	boot	cross_coalescence
1825.276923	5.11E-05	HAL-BigBend	HAL-DesertSW	boot22	boot	cross_coalescence
1913.707692	5.13E-05	HAL-BigBend	HAL-DesertSW	boot23	boot	cross_coalescence
1941.261538	5.19E-05	HAL-BigBend	HAL-DesertSW	boot24	boot	cross_coalescence
2005.523077	5.34E-05	HAL-BigBend	HAL-DesertSW	boot25	boot	cross_coalescence
1908.346154	5.14E-05	HAL-BigBend	HAL-DesertSW	boot3	boot	cross_coalescence
1974.930769	5.24E-05	HAL-BigBend	HAL-DesertSW	boot4	boot	cross_coalescence
1934.092308	5.34E-05	HAL-BigBend	HAL-DesertSW	boot5	boot	cross_coalescence
1930.846154	0.000639414	HAL-BigBend	HAL-DesertSW	boot6	boot	cross_coalescence
2058.761538	0.00088235	HAL-BigBend	HAL-DesertSW	boot7	boot	cross_coalescence
1965.576923	0.036231398	HAL-BigBend	HAL-DesertSW	boot8	boot	cross_coalescence
1893.7	5.10E-05	HAL-BigBend	HAL-DesertSW	boot9	boot	cross_coalescence
2459.446154	0.025440144	FIL-Coastal	FIL-Riparian	noboot	FIL-FIL	cross_coalescence
3666.846154	0.009338399	FIL-Coastal	HAL-AridPlains	noboot	FIL-HAL	cross_coalescence
3680.315385	0.040343621	FIL-Coastal	HAL-BigBend	noboot	FIL-HAL	cross_coalescence
3640.169231	0.01307364	FIL-Coastal	HAL-DesertSW	noboot	FIL-HAL	cross_coalescence
3764.246154	0.014826425	FIL-Coastal	HAL-Savanah	noboot	FIL-HAL	cross_coalescence
3533.269231	0.020791333	FIL-Riparian	HAL-AridPlains	noboot	FIL-HAL	cross_coalescence
3600.2	0.005988032	FIL-Riparian	HAL-BigBend	noboot	FIL-HAL	cross_coalescence
3526.030769	0.010970119	FIL-Riparian	HAL-DesertSW	noboot	FIL-HAL	cross_coalescence
3643.530769	0.010095876	FIL-Riparian	HAL-Savanah	noboot	FIL-HAL	cross_coalescence
2296.584615	0.018473943	HAL-BigBend	HAL-AridPlains	noboot	HAL-HAL	cross_coalescence
2306.730769	0.004137393	HAL-BigBend	HAL-DesertSW	noboot	HAL-HAL	cross_coalescence
1446.853846	0.002374135	HAL-DesertSW	HAL-AridPlains	noboot	HAL-HAL	cross_coalescence
2457.369231	0.003409211	HAL-Savanah	HAL-AridPlains	noboot	HAL-HAL	cross_coalescence
2555.115385	0.009861628	HAL-Savanah	HAL-BigBend	noboot	HAL-HAL	cross_coalescence
2450.869231	0.010715054	HAL-Savanah	HAL-DesertSW	noboot	HAL-HAL	cross_coalescence
2492.184615	0.089630871	FIL-Coastal	FIL-Riparian	boot1	boot	cross_coalescence
2417.038462	0.000658922	FIL-Coastal	FIL-Riparian	boot10	boot	cross_coalescence
2555.223077	0.080437154	FIL-Coastal	FIL-Riparian	boot11	boot	cross_coalescence
2422.561538	0.005854038	FIL-Coastal	FIL-Riparian	boot12	boot	cross_coalescence
2322.138462	0.002551012	FIL-Coastal	FIL-Riparian	boot13	boot	cross_coalescence
2570.338462	0.005954985	FIL-Coastal	FIL-Riparian	boot14	boot	cross_coalescence
2410.861538	0.005223733	FIL-Coastal	FIL-Riparian	boot15	boot	cross_coalescence
2500.561538	0.000700122	FIL-Coastal	FIL-Riparian	boot16	boot	cross_coalescence
2420.184615	0.02586974	FIL-Coastal	FIL-Riparian	boot17	boot	cross_coalescence
2503.246154	0.101609166	FIL-Coastal	FIL-Riparian	boot18	boot	cross_coalescence
2347.5	0.041287758	FIL-Coastal	FIL-Riparian	boot19	boot	cross_coalescence
2538.561538	0.022198808	FIL-Coastal	FIL-Riparian	boot2	boot	cross_coalescence
2508.569231	0.00029644	FIL-Coastal	FIL-Riparian	boot20	boot	cross_coalescence
2516.615385	0.038783367	FIL-Coastal	FIL-Riparian	boot21	boot	cross_coalescence
2300.353846	0.001605414	FIL-Coastal	FIL-Riparian	boot22	boot	cross_coalescence
2265.184615	0.015117812	FIL-Coastal	FIL-Riparian	boot23	boot	cross_coalescence
2426.230769	0.000579074	FIL-Coastal	FIL-Riparian	boot24	boot	cross_coalescence
2508.576923	0.025505785	FIL-Coastal	FIL-Riparian	boot25	boot	cross_coalescence
2480.230769	0.001262103	FIL-Coastal	FIL-Riparian	boot3	boot	cross_coalescence
2475.307692	0.043002413	FIL-Coastal	FIL-Riparian	boot4	boot	cross_coalescence
2326.676923	0.000219572	FIL-Coastal	FIL-Riparian	boot5	boot	cross_coalescence
2462.084615	0.022947484	FIL-Coastal	FIL-Riparian	boot6	boot	cross_coalescence
2419.384615	0.027247423	FIL-Coastal	FIL-Riparian	boot7	boot	cross_coalescence
2451.684615	0.080817401	FIL-Coastal	FIL-Riparian	boot8	boot	cross_coalescence
2492.261538	0.004772926	FIL-Coastal	FIL-Riparian	boot9	boot	cross_coalescence
3636.615385	0.026877797	FIL-Coastal	HAL-Savanah	boot1	boot	cross_coalescence
3717.538462	0.004539386	FIL-Coastal	HAL-Savanah	boot10	boot	cross_coalescence
3775.930769	0.0007063	FIL-Coastal	HAL-Savanah	boot11	boot	cross_coalescence
3717.515385	0.000132892	FIL-Coastal	HAL-Savanah	boot12	boot	cross_coalescence
3774.153846	0.011468454	FIL-Coastal	HAL-Savanah	boot13	boot	cross_coalescence
3797.723077	0.000359011	FIL-Coastal	HAL-Savanah	boot14	boot	cross_coalescence
3790.161538	0.001059736	FIL-Coastal	HAL-Savanah	boot15	boot	cross_coalescence
3854.261538	0.015597796	FIL-Coastal	HAL-Savanah	boot16	boot	cross_coalescence
3757.753846	3.92E-05	FIL-Coastal	HAL-Savanah	boot17	boot	cross_coalescence
3696.015385	0.000669192	FIL-Coastal	HAL-Savanah	boot18	boot	cross_coalescence
3668.346154	7.81E-05	FIL-Coastal	HAL-Savanah	boot19	boot	cross_coalescence
3954.576923	0.001633185	FIL-Coastal	HAL-Savanah	boot2	boot	cross_coalescence
3827.046154	0.015327871	FIL-Coastal	HAL-Savanah	boot20	boot	cross_coalescence
3794.315385	0.000172455	FIL-Coastal	HAL-Savanah	boot21	boot	cross_coalescence
3608.792308	0.066517225	FIL-Coastal	HAL-Savanah	boot22	boot	cross_coalescence
3675.3	0.115463069	FIL-Coastal	HAL-Savanah	boot23	boot	cross_coalescence
3625.653846	0.002745381	FIL-Coastal	HAL-Savanah	boot24	boot	cross_coalescence
3696.346154	0.002907015	FIL-Coastal	HAL-Savanah	boot25	boot	cross_coalescence
3699.9	0.003478654	FIL-Coastal	HAL-Savanah	boot3	boot	cross_coalescence
3790.569231	0.005147831	FIL-Coastal	HAL-Savanah	boot4	boot	cross_coalescence
4000.423077	4.28E-05	FIL-Coastal	HAL-Savanah	boot5	boot	cross_coalescence
3701.592308	0.056490638	FIL-Coastal	HAL-Savanah	boot6	boot	cross_coalescence
3724.838462	7.67E-05	FIL-Coastal	HAL-Savanah	boot7	boot	cross_coalescence
3796.230769	0.000128598	FIL-Coastal	HAL-Savanah	boot8	boot	cross_coalescence
3699.753846	0.050701718	FIL-Coastal	HAL-Savanah	boot9	boot	cross_coalescence
3747.661538	0.00228278	FIL-Coastal	HAL-AridPlains	boot1	boot	cross_coalescence
3579.292308	0.000632697	FIL-Coastal	HAL-AridPlains	boot10	boot	cross_coalescence
3590.123077	0.000505162	FIL-Coastal	HAL-AridPlains	boot11	boot	cross_coalescence
3740.246154	0.007347054	FIL-Coastal	HAL-AridPlains	boot12	boot	cross_coalescence
3486.061538	0.006595908	FIL-Coastal	HAL-AridPlains	boot13	boot	cross_coalescence
3711.723077	0.005264933	FIL-Coastal	HAL-AridPlains	boot14	boot	cross_coalescence
3651.169231	0.000132889	FIL-Coastal	HAL-AridPlains	boot15	boot	cross_coalescence
3682.4	0.016461891	FIL-Coastal	HAL-AridPlains	boot16	boot	cross_coalescence
3461.946154	0.000249888	FIL-Coastal	HAL-AridPlains	boot17	boot	cross_coalescence
3594.715385	0.000189465	FIL-Coastal	HAL-AridPlains	boot18	boot	cross_coalescence
3572.792308	0.000154525	FIL-Coastal	HAL-AridPlains	boot19	boot	cross_coalescence
3710.369231	0.001358213	FIL-Coastal	HAL-AridPlains	boot2	boot	cross_coalescence
3717.469231	0.000304629	FIL-Coastal	HAL-AridPlains	boot20	boot	cross_coalescence
3609.515385	0.002645019	FIL-Coastal	HAL-AridPlains	boot21	boot	cross_coalescence
3684.984615	0.002628814	FIL-Coastal	HAL-AridPlains	boot22	boot	cross_coalescence
3605.192308	0.013627017	FIL-Coastal	HAL-AridPlains	boot23	boot	cross_coalescence
3705.423077	0.00625701	FIL-Coastal	HAL-AridPlains	boot24	boot	cross_coalescence
3507.261538	0.013781743	FIL-Coastal	HAL-AridPlains	boot25	boot	cross_coalescence
3574.769231	0.108712338	FIL-Coastal	HAL-AridPlains	boot3	boot	cross_coalescence
3727.292308	0.042509317	FIL-Coastal	HAL-AridPlains	boot4	boot	cross_coalescence
3758.661538	0.001666063	FIL-Coastal	HAL-AridPlains	boot5	boot	cross_coalescence
3771.238462	0.004601468	FIL-Coastal	HAL-AridPlains	boot6	boot	cross_coalescence
3571.653846	0.000678905	FIL-Coastal	HAL-AridPlains	boot7	boot	cross_coalescence
3694.384615	1.61E-05	FIL-Coastal	HAL-AridPlains	boot8	boot	cross_coalescence
3661.192308	0.000180008	FIL-Coastal	HAL-AridPlains	boot9	boot	cross_coalescence
3780.9	0.016776139	FIL-Coastal	HAL-BigBend	boot1	boot	cross_coalescence
3736.346154	0.009649493	FIL-Coastal	HAL-BigBend	boot10	boot	cross_coalescence
3605.369231	0.013212018	FIL-Coastal	HAL-BigBend	boot11	boot	cross_coalescence
3795.3	0.002112017	FIL-Coastal	HAL-BigBend	boot12	boot	cross_coalescence
3634.507692	0.007979159	FIL-Coastal	HAL-BigBend	boot13	boot	cross_coalescence
3782.376923	0.001443648	FIL-Coastal	HAL-BigBend	boot14	boot	cross_coalescence
3668.507692	9.23E-05	FIL-Coastal	HAL-BigBend	boot15	boot	cross_coalescence
3635.369231	0.183493396	FIL-Coastal	HAL-BigBend	boot16	boot	cross_coalescence
3513.323077	0.013039284	FIL-Coastal	HAL-BigBend	boot17	boot	cross_coalescence
3678.069231	0.000123416	FIL-Coastal	HAL-BigBend	boot18	boot	cross_coalescence
3866.1	0.17929827	FIL-Coastal	HAL-BigBend	boot19	boot	cross_coalescence
3798.392308	0.007766991	FIL-Coastal	HAL-BigBend	boot2	boot	cross_coalescence
3728.384615	0.054196482	FIL-Coastal	HAL-BigBend	boot20	boot	cross_coalescence
3676.653846	0.039854463	FIL-Coastal	HAL-BigBend	boot21	boot	cross_coalescence
3673.346154	0.00222718	FIL-Coastal	HAL-BigBend	boot22	boot	cross_coalescence
3739	0.00097262	FIL-Coastal	HAL-BigBend	boot23	boot	cross_coalescence
3839.953846	9.54E-05	FIL-Coastal	HAL-BigBend	boot24	boot	cross_coalescence
3665.846154	0.008533198	FIL-Coastal	HAL-BigBend	boot25	boot	cross_coalescence
3738.246154	0.061194954	FIL-Coastal	HAL-BigBend	boot3	boot	cross_coalescence
3686.476923	0.098525224	FIL-Coastal	HAL-BigBend	boot4	boot	cross_coalescence
3628.592308	0.127420376	FIL-Coastal	HAL-BigBend	boot5	boot	cross_coalescence
3652.015385	0.133084834	FIL-Coastal	HAL-BigBend	boot6	boot	cross_coalescence
3654.315385	0.012058432	FIL-Coastal	HAL-BigBend	boot7	boot	cross_coalescence
3556.746154	0.008285575	FIL-Coastal	HAL-BigBend	boot8	boot	cross_coalescence
3680.738462	0.058378218	FIL-Coastal	HAL-BigBend	boot9	boot	cross_coalescence
3580.415385	0.008730115	FIL-Coastal	HAL-DesertSW	boot1	boot	cross_coalescence
3558.523077	0.04435196	FIL-Coastal	HAL-DesertSW	boot10	boot	cross_coalescence
3751.715385	0.000106711	FIL-Coastal	HAL-DesertSW	boot11	boot	cross_coalescence
3733.407692	0.000106604	FIL-Coastal	HAL-DesertSW	boot12	boot	cross_coalescence
3670.976923	0.000396547	FIL-Coastal	HAL-DesertSW	boot13	boot	cross_coalescence
3560.369231	0.026177722	FIL-Coastal	HAL-DesertSW	boot14	boot	cross_coalescence
3584.207692	0.00948107	FIL-Coastal	HAL-DesertSW	boot15	boot	cross_coalescence
3589.576923	0.000126786	FIL-Coastal	HAL-DesertSW	boot16	boot	cross_coalescence
3605.430769	0.000438577	FIL-Coastal	HAL-DesertSW	boot17	boot	cross_coalescence
3518.276923	0.040665452	FIL-Coastal	HAL-DesertSW	boot18	boot	cross_coalescence
3608.707692	0.001084712	FIL-Coastal	HAL-DesertSW	boot19	boot	cross_coalescence
3487.261538	0.000385578	FIL-Coastal	HAL-DesertSW	boot2	boot	cross_coalescence
3579.8	0.033880047	FIL-Coastal	HAL-DesertSW	boot20	boot	cross_coalescence
3504.323077	0.011956972	FIL-Coastal	HAL-DesertSW	boot21	boot	cross_coalescence
3577.115385	0.009128136	FIL-Coastal	HAL-DesertSW	boot22	boot	cross_coalescence
3702.453846	0.000107496	FIL-Coastal	HAL-DesertSW	boot23	boot	cross_coalescence
3650.6	0.011039979	FIL-Coastal	HAL-DesertSW	boot24	boot	cross_coalescence
3527.815385	0.028847641	FIL-Coastal	HAL-DesertSW	boot25	boot	cross_coalescence
3683.546154	0.08442023	FIL-Coastal	HAL-DesertSW	boot3	boot	cross_coalescence
3606.507692	0.006831751	FIL-Coastal	HAL-DesertSW	boot4	boot	cross_coalescence
3619.561538	0.003819269	FIL-Coastal	HAL-DesertSW	boot5	boot	cross_coalescence
3650.307692	0.008204635	FIL-Coastal	HAL-DesertSW	boot6	boot	cross_coalescence
3620.346154	0.000166538	FIL-Coastal	HAL-DesertSW	boot7	boot	cross_coalescence
3411.953846	0.001938853	FIL-Coastal	HAL-DesertSW	boot8	boot	cross_coalescence
3518.030769	0.000550786	FIL-Coastal	HAL-DesertSW	boot9	boot	cross_coalescence
3868.861538	0.008766038	FIL-Riparian	HAL-Savanah	boot1	boot	cross_coalescence
3654.938462	0.017645944	FIL-Riparian	HAL-Savanah	boot10	boot	cross_coalescence
3601.153846	0.002476832	FIL-Riparian	HAL-Savanah	boot11	boot	cross_coalescence
3645.230769	0.039957838	FIL-Riparian	HAL-Savanah	boot12	boot	cross_coalescence
3632.853846	0.000611652	FIL-Riparian	HAL-Savanah	boot13	boot	cross_coalescence
3691.507692	0.000108251	FIL-Riparian	HAL-Savanah	boot14	boot	cross_coalescence
3599.730769	0.000570527	FIL-Riparian	HAL-Savanah	boot15	boot	cross_coalescence
3714.407692	0.000183906	FIL-Riparian	HAL-Savanah	boot16	boot	cross_coalescence
3743.076923	0.000172607	FIL-Riparian	HAL-Savanah	boot17	boot	cross_coalescence
3602.5	0.003587147	FIL-Riparian	HAL-Savanah	boot18	boot	cross_coalescence
3735.969231	0.065961559	FIL-Riparian	HAL-Savanah	boot19	boot	cross_coalescence
3650.330769	0.000288199	FIL-Riparian	HAL-Savanah	boot2	boot	cross_coalescence
3637.276923	0.000380262	FIL-Riparian	HAL-Savanah	boot20	boot	cross_coalescence
3651.615385	0.004000026	FIL-Riparian	HAL-Savanah	boot21	boot	cross_coalescence
3497.861538	0.000379314	FIL-Riparian	HAL-Savanah	boot22	boot	cross_coalescence
3548.976923	0.001417519	FIL-Riparian	HAL-Savanah	boot23	boot	cross_coalescence
3550.030769	0.020538299	FIL-Riparian	HAL-Savanah	boot24	boot	cross_coalescence
3588.7	0.021644853	FIL-Riparian	HAL-Savanah	boot25	boot	cross_coalescence
3499.976923	0.000637617	FIL-Riparian	HAL-Savanah	boot3	boot	cross_coalescence
3641.923077	2.38E-05	FIL-Riparian	HAL-Savanah	boot4	boot	cross_coalescence
3646.476923	0.000264888	FIL-Riparian	HAL-Savanah	boot5	boot	cross_coalescence
3720.461538	0.001004462	FIL-Riparian	HAL-Savanah	boot6	boot	cross_coalescence
3751.284615	0.019002351	FIL-Riparian	HAL-Savanah	boot7	boot	cross_coalescence
3745.592308	0.002475574	FIL-Riparian	HAL-Savanah	boot8	boot	cross_coalescence
3747.7	0.038567206	FIL-Riparian	HAL-Savanah	boot9	boot	cross_coalescence
3679.092308	0.000108492	FIL-Riparian	HAL-AridPlains	boot1	boot	cross_coalescence
3350.184615	0.00997329	FIL-Riparian	HAL-AridPlains	boot10	boot	cross_coalescence
3464.5	0.005855469	FIL-Riparian	HAL-AridPlains	boot11	boot	cross_coalescence
3620.453846	0.002298522	FIL-Riparian	HAL-AridPlains	boot12	boot	cross_coalescence
3480.615385	0.000173768	FIL-Riparian	HAL-AridPlains	boot13	boot	cross_coalescence
3598.8	0.171992082	FIL-Riparian	HAL-AridPlains	boot14	boot	cross_coalescence
3587.269231	0.001845646	FIL-Riparian	HAL-AridPlains	boot15	boot	cross_coalescence
3562.769231	0.006014885	FIL-Riparian	HAL-AridPlains	boot16	boot	cross_coalescence
3459.530769	0.005643194	FIL-Riparian	HAL-AridPlains	boot17	boot	cross_coalescence
3614.292308	0.000109366	FIL-Riparian	HAL-AridPlains	boot18	boot	cross_coalescence
3653.484615	0.001430701	FIL-Riparian	HAL-AridPlains	boot19	boot	cross_coalescence
3545.476923	0.05265477	FIL-Riparian	HAL-AridPlains	boot2	boot	cross_coalescence
3556.561538	0.001646343	FIL-Riparian	HAL-AridPlains	boot20	boot	cross_coalescence
3496.176923	0.006162644	FIL-Riparian	HAL-AridPlains	boot21	boot	cross_coalescence
3576.346154	0.03533175	FIL-Riparian	HAL-AridPlains	boot22	boot	cross_coalescence
3503.430769	0.020614348	FIL-Riparian	HAL-AridPlains	boot23	boot	cross_coalescence
3534.361538	0.116731025	FIL-Riparian	HAL-AridPlains	boot24	boot	cross_coalescence
3604.538462	0.002389634	FIL-Riparian	HAL-AridPlains	boot25	boot	cross_coalescence
3583.130769	0.001461833	FIL-Riparian	HAL-AridPlains	boot3	boot	cross_coalescence
3695.192308	0.000579911	FIL-Riparian	HAL-AridPlains	boot4	boot	cross_coalescence
3501.884615	0.000302832	FIL-Riparian	HAL-AridPlains	boot5	boot	cross_coalescence
3445.876923	0.000743782	FIL-Riparian	HAL-AridPlains	boot6	boot	cross_coalescence
3351.492308	0.001140836	FIL-Riparian	HAL-AridPlains	boot7	boot	cross_coalescence
3466.192308	0.000122298	FIL-Riparian	HAL-AridPlains	boot8	boot	cross_coalescence
3569.115385	0.084217119	FIL-Riparian	HAL-AridPlains	boot9	boot	cross_coalescence
3589.138462	0.003062854	FIL-Riparian	HAL-BigBend	boot1	boot	cross_coalescence
3558.507692	0.004694902	FIL-Riparian	HAL-BigBend	boot10	boot	cross_coalescence
3649.892308	0.00159772	FIL-Riparian	HAL-BigBend	boot11	boot	cross_coalescence
3594.415385	0.010781572	FIL-Riparian	HAL-BigBend	boot12	boot	cross_coalescence
3583.946154	0.010964248	FIL-Riparian	HAL-BigBend	boot13	boot	cross_coalescence
3588.446154	0.000284117	FIL-Riparian	HAL-BigBend	boot14	boot	cross_coalescence
3493.223077	0.000191075	FIL-Riparian	HAL-BigBend	boot15	boot	cross_coalescence
3584.284615	0.002379983	FIL-Riparian	HAL-BigBend	boot16	boot	cross_coalescence
3437.669231	0.042667593	FIL-Riparian	HAL-BigBend	boot17	boot	cross_coalescence
3553.1	5.43E-05	FIL-Riparian	HAL-BigBend	boot18	boot	cross_coalescence
3812.361538	0.010565375	FIL-Riparian	HAL-BigBend	boot19	boot	cross_coalescence
3561.915385	0.036264522	FIL-Riparian	HAL-BigBend	boot2	boot	cross_coalescence
3551.738462	0.011374929	FIL-Riparian	HAL-BigBend	boot20	boot	cross_coalescence
3535.969231	0.003242927	FIL-Riparian	HAL-BigBend	boot21	boot	cross_coalescence
3531.384615	0.000920553	FIL-Riparian	HAL-BigBend	boot22	boot	cross_coalescence
3576.507692	0.00239291	FIL-Riparian	HAL-BigBend	boot23	boot	cross_coalescence
3499.253846	5.41E-05	FIL-Riparian	HAL-BigBend	boot24	boot	cross_coalescence
3506.969231	0.000108958	FIL-Riparian	HAL-BigBend	boot25	boot	cross_coalescence
3666.930769	0.006991116	FIL-Riparian	HAL-BigBend	boot3	boot	cross_coalescence
3483.746154	8.96E-05	FIL-Riparian	HAL-BigBend	boot4	boot	cross_coalescence
3573.415385	0.002466941	FIL-Riparian	HAL-BigBend	boot5	boot	cross_coalescence
3741.376923	0.000355126	FIL-Riparian	HAL-BigBend	boot6	boot	cross_coalescence
3580.753846	5.48E-05	FIL-Riparian	HAL-BigBend	boot7	boot	cross_coalescence
3561.953846	0.000243761	FIL-Riparian	HAL-BigBend	boot8	boot	cross_coalescence
3677.969231	0.000191877	FIL-Riparian	HAL-BigBend	boot9	boot	cross_coalescence
3525.869231	0.000253597	FIL-Riparian	HAL-DesertSW	boot1	boot	cross_coalescence
3314	0.002358329	FIL-Riparian	HAL-DesertSW	boot10	boot	cross_coalescence
3554.676923	0.001736869	FIL-Riparian	HAL-DesertSW	boot11	boot	cross_coalescence
3382.853846	0.000196693	FIL-Riparian	HAL-DesertSW	boot12	boot	cross_coalescence
3433.023077	0.000272028	FIL-Riparian	HAL-DesertSW	boot13	boot	cross_coalescence
3333.192308	0.000518911	FIL-Riparian	HAL-DesertSW	boot14	boot	cross_coalescence
3492.323077	0.000618606	FIL-Riparian	HAL-DesertSW	boot15	boot	cross_coalescence
3670.438462	0.097732867	FIL-Riparian	HAL-DesertSW	boot16	boot	cross_coalescence
3605.615385	0.002588074	FIL-Riparian	HAL-DesertSW	boot17	boot	cross_coalescence
3495.669231	0.059370654	FIL-Riparian	HAL-DesertSW	boot18	boot	cross_coalescence
3376.876923	0.001136168	FIL-Riparian	HAL-DesertSW	boot19	boot	cross_coalescence
3665.530769	0.000734257	FIL-Riparian	HAL-DesertSW	boot2	boot	cross_coalescence
3533.007692	0.00092442	FIL-Riparian	HAL-DesertSW	boot20	boot	cross_coalescence
3525.938462	4.13E-05	FIL-Riparian	HAL-DesertSW	boot21	boot	cross_coalescence
3696.715385	0.000330126	FIL-Riparian	HAL-DesertSW	boot22	boot	cross_coalescence
3435.892308	0.000365721	FIL-Riparian	HAL-DesertSW	boot23	boot	cross_coalescence
3694.838462	0.021339693	FIL-Riparian	HAL-DesertSW	boot24	boot	cross_coalescence
3502.315385	0.000405545	FIL-Riparian	HAL-DesertSW	boot25	boot	cross_coalescence
3585.961538	0.008021761	FIL-Riparian	HAL-DesertSW	boot3	boot	cross_coalescence
3602.284615	0.014252274	FIL-Riparian	HAL-DesertSW	boot4	boot	cross_coalescence
3485.061538	0.05025061	FIL-Riparian	HAL-DesertSW	boot5	boot	cross_coalescence
3551.346154	0.000162432	FIL-Riparian	HAL-DesertSW	boot6	boot	cross_coalescence
3599.838462	0.000498364	FIL-Riparian	HAL-DesertSW	boot7	boot	cross_coalescence
3411.676923	0.000198015	FIL-Riparian	HAL-DesertSW	boot8	boot	cross_coalescence
3449.384615	0.010553684	FIL-Riparian	HAL-DesertSW	boot9	boot	cross_coalescence
2511.023077	4.11E-05	HAL-Savanah	HAL-AridPlains	boot1	boot	cross_coalescence
2547.715385	4.06E-05	HAL-Savanah	HAL-AridPlains	boot10	boot	cross_coalescence
2421.053846	4.27E-05	HAL-Savanah	HAL-AridPlains	boot11	boot	cross_coalescence
2452.223077	0.000207757	HAL-Savanah	HAL-AridPlains	boot12	boot	cross_coalescence
2348.538462	4.43E-05	HAL-Savanah	HAL-AridPlains	boot13	boot	cross_coalescence
2560.115385	0.01742642	HAL-Savanah	HAL-AridPlains	boot14	boot	cross_coalescence
2528.861538	4.09E-05	HAL-Savanah	HAL-AridPlains	boot15	boot	cross_coalescence
2376.330769	4.36E-05	HAL-Savanah	HAL-AridPlains	boot16	boot	cross_coalescence
2436.376923	0.031067379	HAL-Savanah	HAL-AridPlains	boot17	boot	cross_coalescence
2525.415385	0.024229884	HAL-Savanah	HAL-AridPlains	boot18	boot	cross_coalescence
2482.430769	4.16E-05	HAL-Savanah	HAL-AridPlains	boot19	boot	cross_coalescence
2560.646154	0.00029055	HAL-Savanah	HAL-AridPlains	boot2	boot	cross_coalescence
2452.776923	4.21E-05	HAL-Savanah	HAL-AridPlains	boot20	boot	cross_coalescence
2445.076923	0.000239967	HAL-Savanah	HAL-AridPlains	boot21	boot	cross_coalescence
2438.2	4.33E-05	HAL-Savanah	HAL-AridPlains	boot22	boot	cross_coalescence
2450.415385	4.22E-05	HAL-Savanah	HAL-AridPlains	boot23	boot	cross_coalescence
2523.784615	4.09E-05	HAL-Savanah	HAL-AridPlains	boot24	boot	cross_coalescence
2471.5	4.18E-05	HAL-Savanah	HAL-AridPlains	boot25	boot	cross_coalescence
2497.938462	0.013166169	HAL-Savanah	HAL-AridPlains	boot3	boot	cross_coalescence
2392.115385	4.88E-05	HAL-Savanah	HAL-AridPlains	boot4	boot	cross_coalescence
2441.576923	4.61E-05	HAL-Savanah	HAL-AridPlains	boot5	boot	cross_coalescence
2419.376923	4.30E-05	HAL-Savanah	HAL-AridPlains	boot6	boot	cross_coalescence
2545.407692	4.06E-05	HAL-Savanah	HAL-AridPlains	boot7	boot	cross_coalescence
2477.646154	4.17E-05	HAL-Savanah	HAL-AridPlains	boot8	boot	cross_coalescence
2445.261538	0.000683652	HAL-Savanah	HAL-AridPlains	boot9	boot	cross_coalescence
2558.076923	0.001053497	HAL-Savanah	HAL-BigBend	boot1	boot	cross_coalescence
2461.969231	0.120746892	HAL-Savanah	HAL-BigBend	boot10	boot	cross_coalescence
2592.469231	0.000228831	HAL-Savanah	HAL-BigBend	boot11	boot	cross_coalescence
2618.115385	0.027669991	HAL-Savanah	HAL-BigBend	boot12	boot	cross_coalescence
2668.784615	0.000184124	HAL-Savanah	HAL-BigBend	boot13	boot	cross_coalescence
2553.638462	0.003640501	HAL-Savanah	HAL-BigBend	boot14	boot	cross_coalescence
2565.269231	0.000584441	HAL-Savanah	HAL-BigBend	boot15	boot	cross_coalescence
[truncated: 64,811 more rows]
