# Supplementary material for: The genomic landscape of molecular responses to natural drought stress in Panicum hallii
Source: Nat Commun. 2018 Dec 6;9:5213. doi: 10.1038/s41467-018-07669-x (PMC6283873; doi:10.1038/s41467-018-07669-x)
Supplement: Supplementary file 6 — Supplementary Data 3 [file 41467_2018_7669_MOESM6_ESM.csv]

# Supplementary Data 3 for Lovell et al. 'The genomic landscape of molecular responses to natural drought stress in Panicum hallii'.
# A list of the RBH 1:1 ortologous gene pairs between HAL2 and FIL2
# Column metadata
## FIL2 The FIL2 gene identifier
## HAL2 The HAL2 gene identifier
FIL2	HAL2
Pahal.1G000100	PhHAL.1G000100
Pahal.1G000200	PhHAL.1G000200
Pahal.1G000300	PhHAL.1G000300
Pahal.1G000500	PhHAL.1G000600
Pahal.1G000600	PhHAL.1G000700
Pahal.1G000900	PhHAL.1G001000
Pahal.1G001200	PhHAL.1G001400
Pahal.1G001300	PhHAL.1G001500
Pahal.1G001400	PhHAL.1G001600
Pahal.1G001500	PhHAL.1G001700
Pahal.1G001900	PhHAL.1G002100
Pahal.1G002100	PhHAL.1G002300
Pahal.1G002200	PhHAL.1G002400
Pahal.1G002300	PhHAL.1G002500
Pahal.1G002400	PhHAL.1G002600
Pahal.1G002500	PhHAL.1G002700
Pahal.1G002600	PhHAL.1G002800
Pahal.1G002700	PhHAL.1G002900
Pahal.1G003000	PhHAL.1G003200
Pahal.1G003100	PhHAL.1G003300
Pahal.1G003200	PhHAL.1G003400
Pahal.1G003600	PhHAL.1G003800
Pahal.1G003700	PhHAL.1G003900
Pahal.1G003800	PhHAL.1G004000
Pahal.1G003900	PhHAL.1G004100
Pahal.1G004000	PhHAL.1G004200
Pahal.1G004100	PhHAL.1G004300
Pahal.1G004200	PhHAL.1G004400
Pahal.1G004300	PhHAL.1G004500
Pahal.1G004400	PhHAL.1G004600
Pahal.1G004500	PhHAL.1G004700
Pahal.1G004700	PhHAL.1G005100
Pahal.1G004800	PhHAL.1G005200
Pahal.1G005100	PhHAL.1G005300
Pahal.1G005200	PhHAL.1G005400
Pahal.1G005300	PhHAL.1G005500
Pahal.1G005400	PhHAL.1G005600
Pahal.1G005500	PhHAL.1G005700
Pahal.1G005600	PhHAL.1G005800
Pahal.1G005800	PhHAL.1G005900
Pahal.1G005900	PhHAL.1G006000
Pahal.1G006000	PhHAL.1G006100
Pahal.1G006100	PhHAL.1G006300
Pahal.1G006200	PhHAL.1G006400
Pahal.1G006300	PhHAL.1G006500
Pahal.1G006400	PhHAL.1G006600
Pahal.1G006500	PhHAL.1G006800
Pahal.1G006700	PhHAL.1G006900
Pahal.1G006800	PhHAL.1G007000
Pahal.1G006900	PhHAL.1G007100
Pahal.1G007000	PhHAL.1G007300
Pahal.1G007200	PhHAL.1G007400
Pahal.3G183100	PhHAL.1G007700
Pahal.1G007600	PhHAL.1G007900
Pahal.1G007700	PhHAL.1G008000
Pahal.1G008600	PhHAL.1G008600
Pahal.1G009400	PhHAL.1G008900
Pahal.1G010000	PhHAL.1G009200
Pahal.1G010200	PhHAL.1G009400
Pahal.1G010300	PhHAL.1G009500
Pahal.1G010400	PhHAL.1G009600
Pahal.1G010700	PhHAL.1G009800
Pahal.1G010800	PhHAL.1G009900
Pahal.1G010900	PhHAL.1G010000
Pahal.1G011000	PhHAL.1G010100
Pahal.1G011100	PhHAL.1G010200
Pahal.1G011200	PhHAL.1G010300
Pahal.1G011300	PhHAL.1G010400
Pahal.1G011400	PhHAL.1G010500
Pahal.1G011700	PhHAL.1G010800
Pahal.1G011800	PhHAL.1G010900
Pahal.1G011900	PhHAL.1G011000
Pahal.1G012000	PhHAL.1G011100
Pahal.1G012100	PhHAL.1G011200
Pahal.1G012300	PhHAL.1G011300
Pahal.1G012400	PhHAL.1G011400
Pahal.1G012500	PhHAL.1G011500
Pahal.1G012600	PhHAL.1G011600
Pahal.1G012700	PhHAL.1G011700
Pahal.1G012900	PhHAL.1G011800
Pahal.1G013000	PhHAL.1G011900
Pahal.1G013100	PhHAL.1G012000
Pahal.1G013200	PhHAL.1G012100
Pahal.1G013300	PhHAL.1G012200
Pahal.1G013500	PhHAL.1G012400
Pahal.1G013600	PhHAL.1G012500
Pahal.1G013700	PhHAL.1G012600
Pahal.1G013800	PhHAL.1G012700
Pahal.1G013900	PhHAL.1G012800
Pahal.1G014000	PhHAL.1G012900
Pahal.1G014400	PhHAL.1G013000
Pahal.1G014600	PhHAL.1G013200
Pahal.1G014700	PhHAL.1G013400
Pahal.1G014900	PhHAL.1G013600
Pahal.1G015000	PhHAL.1G013700
Pahal.1G015200	PhHAL.1G013900
Pahal.1G015300	PhHAL.1G014000
Pahal.1G015400	PhHAL.1G014100
Pahal.1G015600	PhHAL.1G014300
Pahal.1G015700	PhHAL.1G014400
Pahal.1G015800	PhHAL.1G014600
Pahal.1G015900	PhHAL.1G014700
Pahal.1G016000	PhHAL.1G014800
Pahal.1G016100	PhHAL.1G014900
Pahal.1G016200	PhHAL.1G015000
Pahal.1G016300	PhHAL.1G015100
Pahal.1G016400	PhHAL.1G015200
Pahal.1G016500	PhHAL.1G015300
Pahal.1G016700	PhHAL.1G015400
Pahal.1G016900	PhHAL.1G015600
Pahal.1G017000	PhHAL.1G015700
Pahal.1G017100	PhHAL.1G015800
Pahal.1G017200	PhHAL.1G016000
Pahal.1G017300	PhHAL.1G016100
Pahal.1G017400	PhHAL.1G016200
Pahal.1G017500	PhHAL.1G016400
Pahal.1G017600	PhHAL.1G016500
Pahal.1G017700	PhHAL.1G016600
Pahal.1G017800	PhHAL.1G016700
Pahal.1G017900	PhHAL.1G016800
Pahal.1G018000	PhHAL.1G016900
Pahal.1G018100	PhHAL.1G017000
Pahal.1G018200	PhHAL.1G017100
Pahal.1G018300	PhHAL.1G017200
Pahal.1G018400	PhHAL.1G017300
Pahal.1G018500	PhHAL.1G017400
Pahal.1G018600	PhHAL.1G017500
Pahal.1G018700	PhHAL.1G017600
Pahal.1G019400	PhHAL.1G018400
Pahal.1G019500	PhHAL.1G018500
Pahal.1G020000	PhHAL.1G019400
Pahal.1G020100	PhHAL.1G019500
Pahal.1G020300	PhHAL.1G019700
Pahal.1G020400	PhHAL.1G019800
Pahal.1G020700	PhHAL.1G020000
Pahal.1G020800	PhHAL.1G020100
Pahal.1G020900	PhHAL.1G020600
Pahal.1G021000	PhHAL.1G020700
Pahal.1G021100	PhHAL.1G020800
Pahal.1G021200	PhHAL.1G020900
Pahal.1G021300	PhHAL.1G021000
Pahal.1G021500	PhHAL.1G021200
Pahal.1G021600	PhHAL.1G021300
Pahal.1G021700	PhHAL.1G021400
Pahal.1G021800	PhHAL.1G021500
Pahal.1G021900	PhHAL.1G021600
Pahal.1G022000	PhHAL.1G021700
Pahal.1G022100	PhHAL.1G021800
Pahal.1G022200	PhHAL.1G021900
Pahal.1G022300	PhHAL.1G022000
Pahal.1G022400	PhHAL.1G022100
Pahal.1G022500	PhHAL.1G022200
Pahal.1G022700	PhHAL.1G022400
Pahal.1G022800	PhHAL.1G022500
Pahal.1G022900	PhHAL.1G022600
Pahal.1G023000	PhHAL.1G022700
Pahal.1G023100	PhHAL.1G022800
Pahal.1G023200	PhHAL.1G022900
Pahal.1G023300	PhHAL.1G023000
Pahal.1G023400	PhHAL.1G023100
Pahal.1G023600	PhHAL.1G023400
Pahal.1G023700	PhHAL.1G023500
Pahal.1G023800	PhHAL.1G023600
Pahal.1G023900	PhHAL.1G023700
Pahal.1G024000	PhHAL.1G023800
Pahal.1G024100	PhHAL.1G023900
Pahal.1G024200	PhHAL.1G024000
Pahal.1G024300	PhHAL.1G024100
Pahal.1G024500	PhHAL.1G024300
Pahal.1G024600	PhHAL.1G024400
Pahal.1G025200	PhHAL.1G025400
Pahal.1G025300	PhHAL.1G025500
Pahal.1G025400	PhHAL.1G025600
Pahal.1G025500	PhHAL.1G025700
Pahal.1G025600	PhHAL.1G025800
Pahal.1G025700	PhHAL.1G025900
Pahal.1G025800	PhHAL.1G026200
Pahal.1G025900	PhHAL.1G026300
Pahal.1G026000	PhHAL.1G026500
Pahal.1G026100	PhHAL.1G026600
Pahal.1G026200	PhHAL.1G026800
Pahal.1G026400	PhHAL.1G026900
Pahal.1G026600	PhHAL.1G027100
Pahal.1G026700	PhHAL.1G027200
Pahal.1G026900	PhHAL.1G027300
Pahal.1G027000	PhHAL.1G027400
Pahal.1G027100	PhHAL.1G027500
Pahal.1G027200	PhHAL.1G027700
Pahal.1G027300	PhHAL.1G027800
Pahal.1G027400	PhHAL.1G027900
Pahal.1G027600	PhHAL.1G028200
Pahal.1G027700	PhHAL.1G028300
Pahal.1G027800	PhHAL.1G028400
Pahal.1G028000	PhHAL.1G028600
Pahal.1G028100	PhHAL.1G028700
Pahal.1G028200	PhHAL.1G028800
Pahal.1G028300	PhHAL.1G028900
Pahal.1G028400	PhHAL.1G029000
Pahal.1G028500	PhHAL.1G029100
Pahal.1G028600	PhHAL.1G029200
Pahal.1G028700	PhHAL.1G029300
Pahal.1G028800	PhHAL.1G029500
Pahal.1G028900	PhHAL.1G029700
Pahal.1G029000	PhHAL.1G029800
Pahal.1G029100	PhHAL.1G029900
Pahal.1G029200	PhHAL.1G030000
Pahal.1G029300	PhHAL.1G030100
Pahal.1G029700	PhHAL.1G030300
Pahal.1G029900	PhHAL.1G030400
Pahal.1G030000	PhHAL.1G030500
Pahal.1G030100	PhHAL.1G030600
Pahal.1G030200	PhHAL.1G030800
Pahal.1G030300	PhHAL.1G030900
Pahal.1G030700	PhHAL.1G031100
Pahal.1G030800	PhHAL.1G031200
Pahal.1G030900	PhHAL.1G031300
Pahal.1G031000	PhHAL.1G031400
Pahal.1G031100	PhHAL.1G031500
Pahal.1G031200	PhHAL.1G031600
Pahal.1G031300	PhHAL.1G031700
Pahal.1G031400	PhHAL.1G031800
Pahal.1G031700	PhHAL.1G032000
Pahal.1G031900	PhHAL.1G032100
Pahal.1G032100	PhHAL.1G032300
Pahal.1G032200	PhHAL.1G032400
Pahal.1G032300	PhHAL.1G032500
Pahal.1G032400	PhHAL.1G032600
Pahal.1G032500	PhHAL.1G032700
Pahal.1G032600	PhHAL.1G032900
Pahal.1G032700	PhHAL.1G033000
Pahal.1G032900	PhHAL.1G033100
Pahal.1G033000	PhHAL.1G033200
Pahal.1G033100	PhHAL.1G033300
Pahal.1G033200	PhHAL.1G033400
Pahal.1G033300	PhHAL.1G033500
Pahal.1G034000	PhHAL.1G033700
Pahal.1G034100	PhHAL.1G033800
Pahal.1G034300	PhHAL.1G034000
Pahal.1G034500	PhHAL.1G034100
Pahal.1G034600	PhHAL.1G034200
Pahal.1G034700	PhHAL.1G034300
Pahal.1G034900	PhHAL.1G034400
Pahal.1G035100	PhHAL.1G034500
Pahal.1G035200	PhHAL.1G034600
Pahal.1G035300	PhHAL.1G034700
Pahal.1G035400	PhHAL.1G034800
Pahal.1G035500	PhHAL.1G034900
Pahal.1G035600	PhHAL.1G035000
Pahal.1G035800	PhHAL.1G035200
Pahal.1G036000	PhHAL.1G035400
Pahal.1G036200	PhHAL.1G035600
Pahal.1G036300	PhHAL.1G035700
Pahal.1G036500	PhHAL.1G035800
Pahal.1G036600	PhHAL.1G035900
Pahal.1G036800	PhHAL.1G036100
Pahal.1G037100	PhHAL.1G036400
Pahal.1G037200	PhHAL.1G036500
Pahal.1G037400	PhHAL.1G036700
Pahal.1G037500	PhHAL.1G036800
Pahal.1G037700	PhHAL.1G036900
Pahal.1G037800	PhHAL.1G037000
Pahal.1G037900	PhHAL.1G037100
Pahal.1G038400	PhHAL.1G037600
Pahal.1G038700	PhHAL.1G038000
Pahal.1G039100	PhHAL.1G038400
Pahal.1G039900	PhHAL.1G039200
Pahal.1G040000	PhHAL.1G039300
Pahal.1G040100	PhHAL.1G039400
Pahal.1G040200	PhHAL.1G039500
Pahal.1G040600	PhHAL.1G040000
Pahal.1G040700	PhHAL.1G040100
Pahal.1G041000	PhHAL.1G040300
Pahal.1G041100	PhHAL.1G040400
Pahal.1G041200	PhHAL.1G040500
Pahal.1G041300	PhHAL.1G040600
Pahal.1G041400	PhHAL.1G040700
Pahal.1G041800	PhHAL.1G041000
Pahal.1G041900	PhHAL.1G041100
Pahal.1G042100	PhHAL.1G041400
Pahal.1G042500	PhHAL.1G041800
Pahal.1G042600	PhHAL.1G041900
Pahal.1G042700	PhHAL.1G042000
Pahal.1G042800	PhHAL.1G042100
Pahal.1G042900	PhHAL.1G042200
Pahal.1G043000	PhHAL.1G042300
Pahal.1G043300	PhHAL.1G042400
Pahal.1G043600	PhHAL.1G042800
Pahal.1G043700	PhHAL.1G042900
Pahal.1G043800	PhHAL.1G043000
Pahal.1G044000	PhHAL.1G043100
Pahal.1G044100	PhHAL.1G043200
Pahal.1G044200	PhHAL.1G043300
Pahal.1G044300	PhHAL.1G043400
Pahal.1G044400	PhHAL.1G043500
Pahal.1G044600	PhHAL.1G043600
Pahal.1G044700	PhHAL.1G043700
Pahal.1G044800	PhHAL.1G043800
Pahal.1G044900	PhHAL.1G043900
Pahal.1G045000	PhHAL.1G044000
Pahal.1G045100	PhHAL.1G044200
Pahal.1G045200	PhHAL.1G044300
Pahal.1G045300	PhHAL.1G044400
Pahal.1G045900	PhHAL.1G044700
Pahal.1G046100	PhHAL.1G044900
Pahal.1G046200	PhHAL.1G045000
Pahal.1G046300	PhHAL.1G045200
Pahal.1G046400	PhHAL.1G045500
Pahal.1G046500	PhHAL.1G045700
Pahal.1G046600	PhHAL.1G045800
Pahal.1G046700	PhHAL.1G045900
Pahal.1G046800	PhHAL.1G046000
Pahal.1G046900	PhHAL.1G046100
Pahal.1G047100	PhHAL.1G046400
Pahal.1G047200	PhHAL.1G046500
Pahal.1G047300	PhHAL.1G046600
Pahal.1G047400	PhHAL.1G046700
Pahal.1G047500	PhHAL.1G046800
Pahal.1G047600	PhHAL.1G046900
Pahal.1G047900	PhHAL.1G047100
Pahal.1G048200	PhHAL.1G047400
Pahal.1G048300	PhHAL.1G047500
Pahal.1G048400	PhHAL.1G047600
Pahal.1G048600	PhHAL.1G047800
Pahal.1G048700	PhHAL.1G047900
Pahal.1G048800	PhHAL.1G048000
Pahal.1G048900	PhHAL.1G048100
Pahal.1G049000	PhHAL.1G048200
Pahal.1G049100	PhHAL.1G048300
Pahal.1G049400	PhHAL.1G048800
Pahal.1G049600	PhHAL.1G049000
Pahal.1G049700	PhHAL.1G049100
Pahal.1G049900	PhHAL.1G049300
Pahal.1G050000	PhHAL.1G049400
Pahal.1G050100	PhHAL.1G049500
Pahal.1G050200	PhHAL.1G049600
Pahal.1G050300	PhHAL.1G049700
Pahal.1G050600	PhHAL.1G049900
Pahal.1G050700	PhHAL.1G050000
Pahal.1G050800	PhHAL.1G050100
Pahal.1G050900	PhHAL.1G050200
Pahal.1G051000	PhHAL.1G050300
Pahal.1G051100	PhHAL.1G050400
Pahal.1G051200	PhHAL.1G050500
Pahal.1G051400	PhHAL.1G050800
Pahal.1G051600	PhHAL.1G051100
Pahal.1G051700	PhHAL.1G051300
Pahal.1G051900	PhHAL.1G051500
Pahal.1G052600	PhHAL.1G052200
Pahal.1G052700	PhHAL.1G052300
Pahal.1G052800	PhHAL.1G052400
Pahal.1G052900	PhHAL.1G052500
Pahal.1G053000	PhHAL.1G052600
Pahal.1G053200	PhHAL.1G052700
Pahal.1G053300	PhHAL.1G052800
Pahal.1G053400	PhHAL.1G052900
Pahal.1G053500	PhHAL.1G053000
Pahal.1G053600	PhHAL.1G053100
Pahal.1G053700	PhHAL.1G053200
Pahal.1G053800	PhHAL.1G053300
Pahal.1G053900	PhHAL.1G053400
Pahal.1G054000	PhHAL.1G053500
Pahal.1G054100	PhHAL.1G053600
Pahal.1G054200	PhHAL.1G053700
Pahal.1G054800	PhHAL.1G054000
Pahal.1G054900	PhHAL.1G054100
Pahal.1G055000	PhHAL.1G054200
Pahal.1G055100	PhHAL.1G054300
Pahal.1G055200	PhHAL.1G054400
Pahal.1G055300	PhHAL.1G054500
Pahal.1G055400	PhHAL.1G054600
Pahal.1G055500	PhHAL.1G054800
Pahal.1G055600	PhHAL.1G054900
Pahal.1G055700	PhHAL.1G055000
Pahal.1G055800	PhHAL.1G055100
Pahal.1G056100	PhHAL.1G055400
Pahal.1G056300	PhHAL.1G055600
Pahal.1G056600	PhHAL.1G055900
Pahal.1G056700	PhHAL.1G056000
Pahal.1G056800	PhHAL.1G056100
Pahal.1G057100	PhHAL.1G056300
Pahal.1G057200	PhHAL.1G056400
Pahal.1G057400	PhHAL.1G056600
Pahal.1G057600	PhHAL.1G056700
Pahal.1G058000	PhHAL.1G056900
Pahal.1G057900	PhHAL.1G057000
Pahal.1G058500	PhHAL.1G057300
Pahal.1G058800	PhHAL.1G057500
Pahal.1G058900	PhHAL.1G057600
Pahal.1G059500	PhHAL.1G057900
Pahal.1G060000	PhHAL.1G058500
Pahal.1G060100	PhHAL.1G058600
Pahal.1G060700	PhHAL.1G059100
Pahal.1G060800	PhHAL.1G059200
Pahal.1G060900	PhHAL.1G059300
Pahal.1G061100	PhHAL.1G059500
Pahal.1G061200	PhHAL.1G059600
Pahal.1G061300	PhHAL.1G059700
Pahal.1G061600	PhHAL.1G059900
Pahal.1G062000	PhHAL.1G060100
Pahal.1G062100	PhHAL.1G060300
Pahal.1G062300	PhHAL.1G060500
Pahal.1G062500	PhHAL.1G060600
Pahal.1G062600	PhHAL.1G060800
Pahal.1G062700	PhHAL.1G060900
Pahal.1G062800	PhHAL.1G061000
Pahal.1G062900	PhHAL.1G061100
Pahal.1G063000	PhHAL.1G061200
Pahal.1G063100	PhHAL.1G061300
Pahal.1G063200	PhHAL.1G061400
Pahal.1G063300	PhHAL.1G061500
Pahal.1G063400	PhHAL.1G061600
Pahal.1G063500	PhHAL.1G061700
Pahal.1G063600	PhHAL.1G061800
Pahal.1G063700	PhHAL.1G061900
Pahal.1G063800	PhHAL.1G062000
Pahal.1G064200	PhHAL.1G062400
Pahal.1G064300	PhHAL.1G062500
Pahal.1G064400	PhHAL.1G062600
Pahal.1G064500	PhHAL.1G062700
Pahal.1G064600	PhHAL.1G062800
Pahal.1G064700	PhHAL.1G062900
Pahal.1G064800	PhHAL.1G063000
Pahal.1G065100	PhHAL.1G063300
Pahal.1G065200	PhHAL.1G063400
Pahal.1G065300	PhHAL.1G063500
Pahal.1G065400	PhHAL.1G063600
Pahal.1G065500	PhHAL.1G063700
Pahal.1G065600	PhHAL.1G063800
Pahal.1G065800	PhHAL.1G063900
Pahal.1G065900	PhHAL.1G064000
Pahal.1G066000	PhHAL.1G064100
Pahal.1G066100	PhHAL.1G064200
Pahal.1G066200	PhHAL.1G064300
Pahal.1G066300	PhHAL.1G064400
Pahal.1G066400	PhHAL.1G064500
Pahal.1G066500	PhHAL.1G064600
Pahal.1G066700	PhHAL.1G064800
Pahal.1G067000	PhHAL.1G065200
Pahal.1G067200	PhHAL.1G065400
Pahal.1G067400	PhHAL.1G065600
Pahal.1G067500	PhHAL.1G065700
Pahal.1G067600	PhHAL.1G065800
Pahal.1G067800	PhHAL.1G066000
Pahal.1G067900	PhHAL.1G066100
Pahal.1G068000	PhHAL.1G066200
Pahal.1G068200	PhHAL.1G066400
Pahal.1G068300	PhHAL.1G066500
Pahal.1G068400	PhHAL.1G066600
Pahal.1G068500	PhHAL.1G066700
Pahal.1G068600	PhHAL.1G066800
Pahal.1G068700	PhHAL.1G066900
Pahal.1G068800	PhHAL.1G067000
Pahal.1G068900	PhHAL.1G067200
Pahal.1G069000	PhHAL.1G067300
Pahal.1G069100	PhHAL.1G067400
Pahal.1G069200	PhHAL.1G067500
Pahal.1G069300	PhHAL.1G067600
Pahal.1G069500	PhHAL.1G067800
Pahal.1G069600	PhHAL.1G067900
Pahal.1G069700	PhHAL.1G068000
Pahal.1G069800	PhHAL.1G068100
Pahal.1G070100	PhHAL.1G068200
Pahal.1G070800	PhHAL.1G068800
Pahal.1G070900	PhHAL.1G068900
Pahal.1G071000	PhHAL.1G069000
Pahal.1G071100	PhHAL.1G069100
Pahal.1G071200	PhHAL.1G069200
Pahal.1G071300	PhHAL.1G069400
Pahal.1G071400	PhHAL.1G069500
Pahal.1G071500	PhHAL.1G069600
Pahal.1G071600	PhHAL.1G069700
Pahal.1G071800	PhHAL.1G069900
Pahal.1G071900	PhHAL.1G070000
Pahal.1G072000	PhHAL.1G070100
Pahal.1G072200	PhHAL.1G070300
Pahal.1G072400	PhHAL.1G070400
Pahal.1G072500	PhHAL.1G070500
Pahal.1G072600	PhHAL.1G070600
Pahal.1G072700	PhHAL.1G070700
Pahal.1G072800	PhHAL.1G070800
Pahal.1G072900	PhHAL.1G070900
Pahal.1G073000	PhHAL.1G071000
Pahal.1G073100	PhHAL.1G071100
Pahal.1G073200	PhHAL.1G071200
Pahal.1G073300	PhHAL.1G071300
Pahal.1G073500	PhHAL.1G071500
Pahal.1G073700	PhHAL.1G071700
Pahal.1G073800	PhHAL.1G071800
Pahal.1G073900	PhHAL.1G071900
Pahal.1G074000	PhHAL.1G072000
Pahal.1G074200	PhHAL.1G072200
Pahal.1G074300	PhHAL.1G072300
Pahal.1G074400	PhHAL.1G072400
Pahal.1G074700	PhHAL.1G072600
Pahal.1G075000	PhHAL.1G072800
Pahal.1G075100	PhHAL.1G072900
Pahal.1G075200	PhHAL.1G073000
Pahal.1G075300	PhHAL.1G073200
Pahal.1G075400	PhHAL.1G073300
Pahal.1G075600	PhHAL.1G073500
Pahal.1G075700	PhHAL.1G073600
Pahal.1G075900	PhHAL.1G073800
Pahal.1G076000	PhHAL.1G073900
Pahal.1G076100	PhHAL.1G074000
Pahal.9G419200	PhHAL.1G074200
Pahal.5G102000	PhHAL.1G074300
Pahal.1G076500	PhHAL.1G074400
Pahal.1G076600	PhHAL.1G074500
Pahal.1G076700	PhHAL.1G074600
Pahal.1G076800	PhHAL.1G074700
Pahal.1G076900	PhHAL.1G074800
Pahal.1G077000	PhHAL.1G074900
Pahal.1G077100	PhHAL.1G075000
Pahal.1G077200	PhHAL.1G075100
Pahal.1G077300	PhHAL.1G075200
Pahal.1G077400	PhHAL.1G075300
Pahal.1G077500	PhHAL.1G075400
Pahal.1G078500	PhHAL.1G076400
Pahal.1G078600	PhHAL.1G076700
Pahal.1G078700	PhHAL.1G076900
Pahal.1G078800	PhHAL.1G077000
Pahal.1G079000	PhHAL.1G077100
Pahal.1G079100	PhHAL.1G077200
Pahal.1G079300	PhHAL.1G077400
Pahal.1G079500	PhHAL.1G077600
Pahal.1G079600	PhHAL.1G077700
Pahal.1G079700	PhHAL.1G077800
Pahal.1G080000	PhHAL.1G078100
Pahal.1G080200	PhHAL.1G078300
Pahal.1G080300	PhHAL.1G078400
Pahal.1G080400	PhHAL.1G078500
Pahal.1G080500	PhHAL.1G078600
Pahal.1G080700	PhHAL.1G078800
Pahal.1G080800	PhHAL.1G078900
Pahal.1G080900	PhHAL.1G079000
Pahal.1G081000	PhHAL.1G079100
Pahal.1G081100	PhHAL.1G079200
Pahal.1G081200	PhHAL.1G079300
Pahal.1G081400	PhHAL.1G079500
Pahal.1G081500	PhHAL.1G079700
Pahal.1G081600	PhHAL.1G079800
Pahal.1G081700	PhHAL.1G079900
Pahal.1G081800	PhHAL.1G080000
Pahal.1G081900	PhHAL.1G080200
Pahal.1G082000	PhHAL.1G080300
Pahal.1G082100	PhHAL.1G080400
Pahal.1G082200	PhHAL.1G080500
Pahal.1G082400	PhHAL.1G080600
Pahal.1G082500	PhHAL.1G080700
Pahal.1G082600	PhHAL.1G080800
Pahal.1G082800	PhHAL.1G081000
Pahal.1G083000	PhHAL.1G081200
Pahal.1G083100	PhHAL.1G081300
Pahal.1G083300	PhHAL.1G081500
Pahal.1G083400	PhHAL.1G081600
Pahal.1G083500	PhHAL.1G081700
Pahal.1G083600	PhHAL.1G081800
Pahal.1G083700	PhHAL.1G081900
Pahal.1G083900	PhHAL.1G082100
Pahal.1G084000	PhHAL.1G082200
Pahal.1G084100	PhHAL.1G082500
Pahal.1G084200	PhHAL.1G082600
Pahal.1G084300	PhHAL.1G082700
Pahal.1G084700	PhHAL.1G083300
Pahal.1G085000	PhHAL.1G083600
Pahal.1G085500	PhHAL.1G083700
Pahal.1G085600	PhHAL.1G083800
Pahal.1G085700	PhHAL.1G083900
Pahal.1G085800	PhHAL.1G084000
Pahal.1G085900	PhHAL.1G084100
Pahal.1G086000	PhHAL.1G084200
Pahal.1G086200	PhHAL.1G084400
Pahal.1G086300	PhHAL.1G084500
Pahal.1G086400	PhHAL.1G084600
Pahal.1G086500	PhHAL.1G084700
Pahal.1G086800	PhHAL.1G085000
Pahal.1G087100	PhHAL.1G085100
Pahal.1G087200	PhHAL.1G085200
Pahal.1G087300	PhHAL.1G085300
Pahal.1G087800	PhHAL.1G085600
Pahal.1G087900	PhHAL.1G085700
Pahal.1G088100	PhHAL.1G086100
Pahal.1G088200	PhHAL.1G086200
Pahal.1G088300	PhHAL.1G086300
Pahal.1G088400	PhHAL.1G086400
Pahal.1G088600	PhHAL.1G086600
Pahal.1G088700	PhHAL.1G086800
Pahal.1G088800	PhHAL.1G086900
Pahal.1G089000	PhHAL.1G087100
Pahal.1G089100	PhHAL.1G087300
Pahal.1G089200	PhHAL.1G087400
Pahal.1G089300	PhHAL.1G087500
Pahal.1G089400	PhHAL.1G087600
Pahal.1G089600	PhHAL.1G087900
Pahal.1G089800	PhHAL.1G088100
Pahal.1G089900	PhHAL.1G088200
Pahal.1G090000	PhHAL.1G088300
Pahal.1G090100	PhHAL.1G088400
Pahal.1G090200	PhHAL.1G088500
Pahal.1G090300	PhHAL.1G088600
Pahal.1G090400	PhHAL.1G088700
Pahal.1G090900	PhHAL.1G088800
Pahal.1G091000	PhHAL.1G088900
Pahal.1G091100	PhHAL.1G089000
Pahal.1G091300	PhHAL.1G089200
Pahal.1G091400	PhHAL.1G089300
Pahal.1G091800	PhHAL.1G089500
Pahal.1G091900	PhHAL.1G089600
Pahal.1G092000	PhHAL.1G089800
Pahal.1G092100	PhHAL.1G090000
Pahal.1G092300	PhHAL.1G090100
Pahal.1G092400	PhHAL.1G090200
Pahal.1G092500	PhHAL.1G090400
Pahal.1G092600	PhHAL.1G090500
Pahal.1G092800	PhHAL.1G090600
Pahal.1G092900	PhHAL.1G090700
Pahal.1G093000	PhHAL.1G090800
Pahal.1G093100	PhHAL.1G090900
Pahal.1G093200	PhHAL.1G091000
Pahal.1G093300	PhHAL.1G091100
Pahal.1G093400	PhHAL.1G091200
Pahal.1G093500	PhHAL.1G091300
Pahal.1G093600	PhHAL.1G091400
Pahal.1G093700	PhHAL.1G091500
Pahal.1G093800	PhHAL.1G091600
Pahal.1G094000	PhHAL.1G091900
Pahal.1G094100	PhHAL.1G092000
Pahal.1G094200	PhHAL.1G092100
Pahal.1G094600	PhHAL.1G092400
Pahal.1G095200	PhHAL.1G092800
Pahal.1G095400	PhHAL.1G092900
Pahal.1G095600	PhHAL.1G093100
Pahal.1G095800	PhHAL.1G093300
Pahal.1G095900	PhHAL.1G093400
Pahal.1G096000	PhHAL.1G093500
Pahal.1G096100	PhHAL.1G093600
Pahal.1G096200	PhHAL.1G093700
Pahal.1G096300	PhHAL.1G093800
Pahal.1G096400	PhHAL.1G093900
Pahal.1G096500	PhHAL.1G094000
Pahal.1G096600	PhHAL.1G094100
Pahal.1G097000	PhHAL.1G094400
Pahal.1G097400	PhHAL.1G094500
Pahal.1G097600	PhHAL.1G094700
Pahal.1G097700	PhHAL.1G094800
Pahal.1G097800	PhHAL.1G094900
Pahal.1G097900	PhHAL.1G095100
Pahal.1G098000	PhHAL.1G095200
Pahal.1G098100	PhHAL.1G095300
Pahal.1G098300	PhHAL.1G095500
Pahal.1G098800	PhHAL.1G095700
Pahal.1G098900	PhHAL.1G095800
Pahal.1G099500	PhHAL.1G096000
Pahal.1G099600	PhHAL.1G096100
Pahal.1G099700	PhHAL.1G096200
Pahal.1G099900	PhHAL.1G096400
Pahal.1G100000	PhHAL.1G096500
Pahal.1G100200	PhHAL.1G096700
Pahal.1G100300	PhHAL.1G096800
Pahal.1G100400	PhHAL.1G096900
Pahal.1G100500	PhHAL.1G097100
Pahal.1G100800	PhHAL.1G097300
Pahal.1G101000	PhHAL.1G097500
Pahal.1G101100	PhHAL.1G097600
Pahal.1G101200	PhHAL.1G097700
Pahal.1G101300	PhHAL.1G097900
Pahal.1G101500	PhHAL.1G098100
Pahal.1G101600	PhHAL.1G098200
Pahal.1G101800	PhHAL.1G098600
Pahal.1G102300	PhHAL.1G099400
Pahal.1G102400	PhHAL.1G099800
Pahal.1G102600	PhHAL.1G099900
Pahal.1G102700	PhHAL.1G100100
Pahal.1G102900	PhHAL.1G100200
Pahal.1G103000	PhHAL.1G100300
Pahal.1G103100	PhHAL.1G100400
Pahal.1G103200	PhHAL.1G100500
Pahal.1G103400	PhHAL.1G100700
Pahal.1G103500	PhHAL.1G100800
Pahal.1G103600	PhHAL.1G100900
Pahal.1G103700	PhHAL.1G101100
Pahal.1G103800	PhHAL.1G101200
Pahal.1G104000	PhHAL.1G101400
Pahal.1G104200	PhHAL.1G101500
Pahal.1G104300	PhHAL.1G101600
Pahal.1G104500	PhHAL.1G101800
Pahal.1G104700	PhHAL.1G102100
Pahal.1G104800	PhHAL.1G102200
Pahal.1G104900	PhHAL.1G102300
Pahal.1G105000	PhHAL.1G102400
Pahal.1G105100	PhHAL.1G102500
Pahal.1G105300	PhHAL.1G102800
Pahal.1G105400	PhHAL.1G102900
Pahal.1G105500	PhHAL.1G103000
Pahal.1G106300	PhHAL.1G103700
Pahal.1G106500	PhHAL.1G103800
Pahal.1G106800	PhHAL.1G104100
Pahal.1G106900	PhHAL.1G104200
Pahal.1G107000	PhHAL.1G104300
Pahal.1G107300	PhHAL.1G104500
Pahal.1G107600	PhHAL.1G104700
Pahal.1G107700	PhHAL.1G104900
Pahal.1G107800	PhHAL.1G105000
Pahal.1G108000	PhHAL.1G105300
Pahal.1G108100	PhHAL.1G105400
Pahal.1G108200	PhHAL.1G105500
Pahal.1G108400	PhHAL.1G105600
Pahal.1G108800	PhHAL.1G106100
Pahal.1G108900	PhHAL.1G106200
Pahal.1G109000	PhHAL.1G106300
Pahal.1G109100	PhHAL.1G106400
Pahal.1G109300	PhHAL.1G106600
Pahal.1G109500	PhHAL.1G106800
Pahal.1G109700	PhHAL.1G106900
Pahal.1G110100	PhHAL.1G107000
Pahal.1G110300	PhHAL.1G107100
Pahal.1G110400	PhHAL.1G107200
Pahal.1G110500	PhHAL.1G107300
Pahal.1G110600	PhHAL.1G107400
Pahal.1G110700	PhHAL.1G107500
Pahal.1G110800	PhHAL.1G107700
Pahal.1G110900	PhHAL.1G107800
Pahal.1G111000	PhHAL.1G107900
Pahal.1G111100	PhHAL.1G108000
Pahal.1G111200	PhHAL.1G108100
Pahal.1G111900	PhHAL.1G108200
Pahal.1G112000	PhHAL.1G108400
Pahal.1G112300	PhHAL.1G108700
Pahal.1G112700	PhHAL.1G108800
Pahal.1G113500	PhHAL.1G109600
Pahal.1G113600	PhHAL.1G109700
Pahal.1G113700	PhHAL.1G109800
Pahal.1G113800	PhHAL.1G109900
Pahal.1G113900	PhHAL.1G110000
Pahal.1G114100	PhHAL.1G110100
Pahal.1G114600	PhHAL.1G110400
Pahal.1G114800	PhHAL.1G110500
Pahal.1G115000	PhHAL.1G110700
Pahal.1G115200	PhHAL.1G111000
Pahal.1G115600	PhHAL.1G111200
Pahal.1G115900	PhHAL.1G111700
Pahal.1G116000	PhHAL.1G111800
Pahal.1G116600	PhHAL.1G112700
Pahal.1G116700	PhHAL.1G112800
Pahal.1G116800	PhHAL.1G113000
Pahal.1G116900	PhHAL.1G113100
Pahal.1G117200	PhHAL.1G113200
Pahal.1G117300	PhHAL.1G113300
Pahal.7G077600	PhHAL.1G113600
Pahal.1G117500	PhHAL.1G113700
Pahal.1G117900	PhHAL.1G113800
Pahal.1G118000	PhHAL.1G113900
Pahal.1G118100	PhHAL.1G114000
Pahal.1G118200	PhHAL.1G114100
Pahal.1G118300	PhHAL.1G114200
Pahal.1G118600	PhHAL.1G114400
Pahal.1G118700	PhHAL.1G114500
Pahal.1G118800	PhHAL.1G114600
Pahal.1G119000	PhHAL.1G114800
Pahal.1G119400	PhHAL.1G115100
Pahal.1G119500	PhHAL.1G115300
Pahal.1G119600	PhHAL.1G115400
Pahal.1G119700	PhHAL.1G115500
Pahal.1G119800	PhHAL.1G115600
Pahal.1G120200	PhHAL.1G116000
Pahal.1G120300	PhHAL.1G116100
Pahal.1G120500	PhHAL.1G116400
Pahal.1G120600	PhHAL.1G116500
Pahal.1G120700	PhHAL.1G116600
Pahal.1G120900	PhHAL.1G116800
Pahal.1G121000	PhHAL.1G116900
Pahal.1G121100	PhHAL.1G117200
Pahal.1G121700	PhHAL.1G117700
Pahal.1G121800	PhHAL.1G117900
Pahal.1G121900	PhHAL.1G118000
Pahal.1G122300	PhHAL.1G118400
Pahal.1G122400	PhHAL.1G118700
Pahal.1G122500	PhHAL.1G118900
Pahal.1G122600	PhHAL.1G119000
Pahal.1G123000	PhHAL.1G119300
Pahal.1G123100	PhHAL.1G119400
Pahal.1G123200	PhHAL.1G119600
Pahal.1G123300	PhHAL.1G119700
Pahal.1G123700	PhHAL.1G120300
Pahal.1G123800	PhHAL.1G120400
Pahal.1G124000	PhHAL.1G120600
Pahal.1G124200	PhHAL.1G121100
Pahal.1G124300	PhHAL.1G121200
Pahal.1G124800	PhHAL.1G121600
Pahal.1G125300	PhHAL.1G121800
Pahal.1G059600	PhHAL.1G122000
Pahal.1G125400	PhHAL.1G122200
Pahal.2G366200	PhHAL.1G122400
Pahal.1G125500	PhHAL.1G122500
Pahal.1G125800	PhHAL.1G122600
Pahal.1G126000	PhHAL.1G122700
Pahal.1G126100	PhHAL.1G122900
Pahal.1G126200	PhHAL.1G123000
Pahal.1G126400	PhHAL.1G123100
Pahal.1G126600	PhHAL.1G123300
Pahal.1G126900	PhHAL.1G123400
Pahal.1G127400	PhHAL.1G123900
Pahal.1G127500	PhHAL.1G124000
Pahal.1G127700	PhHAL.1G124100
Pahal.1G127800	PhHAL.1G124200
Pahal.1G127900	PhHAL.1G124300
Pahal.1G128300	PhHAL.1G124700
Pahal.1G128600	PhHAL.1G125100
Pahal.1G128700	PhHAL.1G125200
Pahal.1G128900	PhHAL.1G125300
Pahal.1G129200	PhHAL.1G125400
Pahal.1G129400	PhHAL.1G125600
Pahal.1G129600	PhHAL.1G125800
Pahal.1G130200	PhHAL.1G126300
Pahal.1G130500	PhHAL.1G126600
Pahal.1G130600	PhHAL.1G127000
Pahal.1G130800	PhHAL.1G127200
Pahal.1G131000	PhHAL.1G127400
Pahal.1G131100	PhHAL.1G127600
Pahal.1G131500	PhHAL.1G127800
Pahal.1G132100	PhHAL.1G128400
Pahal.1G132200	PhHAL.1G128500
Pahal.1G132700	PhHAL.1G128800
Pahal.1G132900	PhHAL.1G129000
Pahal.1G133800	PhHAL.1G129400
Pahal.1G134500	PhHAL.1G129800
Pahal.1G134900	PhHAL.1G130000
Pahal.1G135400	PhHAL.1G130100
Pahal.1G135600	PhHAL.1G131100
Pahal.1G136000	PhHAL.1G131200
Pahal.1G136400	PhHAL.1G131700
Pahal.1G145000	PhHAL.1G132200
Pahal.1G144200	PhHAL.1G132900
Pahal.1G136800	PhHAL.1G133500
Pahal.1G137800	PhHAL.1G133900
Pahal.1G138400	PhHAL.1G134200
Pahal.1G139100	PhHAL.1G135600
Pahal.1G148800	PhHAL.1G136200
Pahal.1G148700	PhHAL.1G136400
Pahal.1G148100	PhHAL.1G137300
Pahal.1G148000	PhHAL.1G137800
Pahal.1G147800	PhHAL.1G137900
Pahal.1G147900	PhHAL.1G138000
Pahal.1G147700	PhHAL.1G138100
Pahal.1G140600	PhHAL.1G138300
Pahal.1G140700	PhHAL.1G138400
Pahal.1G140800	PhHAL.1G138500
Pahal.1G141000	PhHAL.1G138600
Pahal.1G141100	PhHAL.1G138900
Pahal.1G141900	PhHAL.1G139700
Pahal.1G142700	PhHAL.1G140500
Pahal.1G147500	PhHAL.1G141500
Pahal.1G139500	PhHAL.1G142600
Pahal.1G149100	PhHAL.1G144200
Pahal.1G150100	PhHAL.1G144800
Pahal.1G150400	PhHAL.1G145000
Pahal.1G150600	PhHAL.1G145400
Pahal.1G151300	PhHAL.1G146000
Pahal.1G151200	PhHAL.1G146300
Pahal.1G151000	PhHAL.1G146500
Pahal.1G150900	PhHAL.1G146600
Pahal.1G150800	PhHAL.1G146700
Pahal.1G151500	PhHAL.1G146800
Pahal.1G151600	PhHAL.1G146900
Pahal.1G152600	PhHAL.1G147500
Pahal.1G153200	PhHAL.1G147600
Pahal.1G153400	PhHAL.1G148300
Pahal.1G153500	PhHAL.1G148400
Pahal.1G153600	PhHAL.1G148500
Pahal.1G154000	PhHAL.1G149100
Pahal.1G154500	PhHAL.1G149200
Pahal.1G154600	PhHAL.1G149300
Pahal.1G156100	PhHAL.1G149900
Pahal.1G158100	PhHAL.1G150300
Pahal.9G348300	PhHAL.1G150700
Pahal.1G159800	PhHAL.1G151300
Pahal.1G160000	PhHAL.1G151400
Pahal.1G160200	PhHAL.1G151500
Pahal.1G160400	PhHAL.1G151600
Pahal.1G160500	PhHAL.1G151800
Pahal.1G160600	PhHAL.1G153200
Pahal.1G160700	PhHAL.1G153300
Pahal.1G160800	PhHAL.1G153400
Pahal.1G163200	PhHAL.1G154200
Pahal.1G164200	PhHAL.1G155300
Pahal.1G164100	PhHAL.1G155500
Pahal.1G164000	PhHAL.1G155600
Pahal.1G167800	PhHAL.1G156200
Pahal.1G168100	PhHAL.1G156300
Pahal.1G168200	PhHAL.1G156400
Pahal.1G145900	PhHAL.1G157400
Pahal.1G145800	PhHAL.1G157500
Pahal.1G145700	PhHAL.1G157600
Pahal.1G145600	PhHAL.1G157700
Pahal.1G145500	PhHAL.1G157800
Pahal.1G170100	PhHAL.1G159600
Pahal.1G170200	PhHAL.1G159700
Pahal.1G170600	PhHAL.1G160600
Pahal.1G170700	PhHAL.1G160700
Pahal.1G170800	PhHAL.1G160800
Pahal.1G170900	PhHAL.1G161000
Pahal.1G171000	PhHAL.1G161100
Pahal.1G216100	PhHAL.1G161700
Pahal.1G171500	PhHAL.1G162100
Pahal.1G169600	PhHAL.1G163400
Pahal.1G169700	PhHAL.1G163500
Pahal.1G171800	PhHAL.1G163600
Pahal.1G172000	PhHAL.1G163900
Pahal.1G172100	PhHAL.1G164000
Pahal.1G173100	PhHAL.1G164200
Pahal.1G173900	PhHAL.1G164700
Pahal.1G174100	PhHAL.1G164900
Pahal.1G174300	PhHAL.1G165000
Pahal.1G176100	PhHAL.1G166400
Pahal.1G176200	PhHAL.1G166500
Pahal.1G176300	PhHAL.1G166600
Pahal.1G176500	PhHAL.1G166800
Pahal.1G176800	PhHAL.1G167100
Pahal.1G178500	PhHAL.1G167500
Pahal.1G179100	PhHAL.1G168100
Pahal.5G293800	PhHAL.1G168200
Pahal.1G179300	PhHAL.1G168300
Pahal.1G179500	PhHAL.1G168400
Pahal.1G179600	PhHAL.1G168500
Pahal.1G179700	PhHAL.1G168600
Pahal.1G180300	PhHAL.1G169000
Pahal.1G180600	PhHAL.1G169100
Pahal.1G181500	PhHAL.1G170600
Pahal.1G181600	PhHAL.1G170700
Pahal.1G182300	PhHAL.1G171200
Pahal.1G182400	PhHAL.1G171300
Pahal.1G182500	PhHAL.1G171400
Pahal.1G183600	PhHAL.1G171600
Pahal.1G183900	PhHAL.1G172100
Pahal.1G184500	PhHAL.1G172400
Pahal.1G189300	PhHAL.1G172800
Pahal.6G217200	PhHAL.1G173300
Pahal.6G217300	PhHAL.1G173400
Pahal.1G189400	PhHAL.1G173500
Pahal.1G189500	PhHAL.1G173600
Pahal.1G189600	PhHAL.1G173700
Pahal.5G287300	PhHAL.1G175400
Pahal.1G191400	PhHAL.1G176000
Pahal.1G192400	PhHAL.1G177200
Pahal.1G192600	PhHAL.1G177500
Pahal.1G192800	PhHAL.1G177600
Pahal.1G193000	PhHAL.1G177700
Pahal.1G193200	PhHAL.1G177900
Pahal.1G193400	PhHAL.1G178100
Pahal.1G195000	PhHAL.1G179100
Pahal.1G195700	PhHAL.1G179600
Pahal.1G195900	PhHAL.1G179900
Pahal.1G196000	PhHAL.1G180000
Pahal.1G197800	PhHAL.1G180300
Pahal.1G197900	PhHAL.1G180400
Pahal.1G198200	PhHAL.1G180500
Pahal.9G466300	PhHAL.1G181600
Pahal.1G199200	PhHAL.1G182400
Pahal.1G200400	PhHAL.1G183900
Pahal.6G097100	PhHAL.1G184300
Pahal.1G200800	PhHAL.1G184700
Pahal.1G201300	PhHAL.1G185500
Pahal.1G203800	PhHAL.1G187300
Pahal.1G204600	PhHAL.1G188200
Pahal.1G204700	PhHAL.1G188300
Pahal.1G204800	PhHAL.1G188800
Pahal.1G204900	PhHAL.1G188900
Pahal.1G206000	PhHAL.1G189900
Pahal.1G206300	PhHAL.1G190300
Pahal.1G206400	PhHAL.1G190400
Pahal.1G207500	PhHAL.1G191600
Pahal.1G207700	PhHAL.1G191700
Pahal.1G208300	PhHAL.1G193100
Pahal.1G208600	PhHAL.1G193200
Pahal.1G208700	PhHAL.1G193300
Pahal.1G209100	PhHAL.1G193800
Pahal.1G209200	PhHAL.1G193900
Pahal.1G143300	PhHAL.1G194900
Pahal.1G210800	PhHAL.1G195100
Pahal.1G211100	PhHAL.1G196100
Pahal.1G211200	PhHAL.1G196300
Pahal.1G211300	PhHAL.1G196400
Pahal.1G211400	PhHAL.1G196700
Pahal.1G211500	PhHAL.1G196800
Pahal.1G211900	PhHAL.1G197100
Pahal.1G212200	PhHAL.1G197700
Pahal.1G212300	PhHAL.1G197800
Pahal.1G214200	PhHAL.1G198500
Pahal.1G214500	PhHAL.1G199100
Pahal.1G217800	PhHAL.1G204700
Pahal.1G218300	PhHAL.1G205600
Pahal.1G220100	PhHAL.1G207300
Pahal.1G220200	PhHAL.1G207400
Pahal.1G223300	PhHAL.1G209900
Pahal.1G223400	PhHAL.1G210000
Pahal.1G227900	PhHAL.1G213600
Pahal.1G173600	PhHAL.1G213800
Pahal.1G224300	PhHAL.1G215000
Pahal.1G224400	PhHAL.1G215100
Pahal.1G224900	PhHAL.1G215300
Pahal.1G184800	PhHAL.1G216800
Pahal.1G184700	PhHAL.1G216900
Pahal.1G226600	PhHAL.1G218500
Pahal.1G228300	PhHAL.1G219300
Pahal.1G186400	PhHAL.1G221400
Pahal.1G186500	PhHAL.1G221500
Pahal.1G229300	PhHAL.1G221900
Pahal.1G229400	PhHAL.1G222000
Pahal.1G229700	PhHAL.1G222100
Pahal.1G230600	PhHAL.1G222500
Pahal.1G230700	PhHAL.1G222600
Pahal.1G230800	PhHAL.1G222700
Pahal.1G230900	PhHAL.1G222800
Pahal.1G231000	PhHAL.1G222900
Pahal.1G231100	PhHAL.1G223000
Pahal.1G231200	PhHAL.1G223100
Pahal.1G197300	PhHAL.1G224600
Pahal.1G231600	PhHAL.1G226300
Pahal.1G187900	PhHAL.1G227900
Pahal.1G233600	PhHAL.1G228700
Pahal.1G234300	PhHAL.1G229400
Pahal.1G234900	PhHAL.1G229700
Pahal.1G235700	PhHAL.1G230100
Pahal.1G235600	PhHAL.1G230200
Pahal.5G273600	PhHAL.1G230300
Pahal.1G235400	PhHAL.1G230700
Pahal.1G235300	PhHAL.1G230800
Pahal.1G235900	PhHAL.1G230900
Pahal.1G236100	PhHAL.1G231400
Pahal.1G236600	PhHAL.1G232000
Pahal.1G236700	PhHAL.1G232100
Pahal.1G236800	PhHAL.1G232500
Pahal.1G236900	PhHAL.1G232600
Pahal.1G237100	PhHAL.1G232800
Pahal.1G237200	PhHAL.1G232900
Pahal.1G238200	PhHAL.1G233000
Pahal.1G238400	PhHAL.1G233200
Pahal.1G238600	PhHAL.1G233600
Pahal.1G238700	PhHAL.1G233700
Pahal.1G238800	PhHAL.1G233800
Pahal.1G238900	PhHAL.1G234000
Pahal.1G239200	PhHAL.1G234100
Pahal.1G239300	PhHAL.1G234200
Pahal.1G240200	PhHAL.1G234400
Pahal.1G240300	PhHAL.1G234500
Pahal.1G240400	PhHAL.1G234600
Pahal.1G240600	PhHAL.1G234800
Pahal.1G240900	PhHAL.1G234900
Pahal.1G241100	PhHAL.1G235100
Pahal.1G241200	PhHAL.1G235500
Pahal.1G241300	PhHAL.1G235600
Pahal.1G241400	PhHAL.1G235700
Pahal.1G241500	PhHAL.1G235800
Pahal.1G241600	PhHAL.1G235900
Pahal.1G241900	PhHAL.1G236100
Pahal.1G242000	PhHAL.1G236200
Pahal.1G242100	PhHAL.1G236300
Pahal.1G242200	PhHAL.1G236400
Pahal.1G242400	PhHAL.1G236600
Pahal.1G242600	PhHAL.1G236700
Pahal.1G242700	PhHAL.1G236800
Pahal.1G242800	PhHAL.1G236900
Pahal.1G243400	PhHAL.1G237400
Pahal.1G243500	PhHAL.1G237500
Pahal.1G243600	PhHAL.1G237600
Pahal.1G243700	PhHAL.1G238100
Pahal.1G243800	PhHAL.1G238200
Pahal.1G243900	PhHAL.1G238300
Pahal.1G244300	PhHAL.1G239200
Pahal.1G244400	PhHAL.1G239400
Pahal.1G244500	PhHAL.1G239500
Pahal.1G244800	PhHAL.1G239800
Pahal.1G245000	PhHAL.1G240100
Pahal.1G245200	PhHAL.1G240200
Pahal.1G245400	PhHAL.1G240400
Pahal.1G245500	PhHAL.1G240500
Pahal.1G245600	PhHAL.1G240600
Pahal.1G246000	PhHAL.1G240800
Pahal.1G246100	PhHAL.1G241000
Pahal.1G246300	PhHAL.1G241200
Pahal.1G246500	PhHAL.1G241300
Pahal.1G246600	PhHAL.1G241400
Pahal.1G246800	PhHAL.1G241600
Pahal.1G246900	PhHAL.1G241900
Pahal.1G247000	PhHAL.1G242000
Pahal.1G247200	PhHAL.1G242100
Pahal.1G247900	PhHAL.1G242700
Pahal.1G248700	PhHAL.1G243100
Pahal.1G248800	PhHAL.1G243200
Pahal.1G249200	PhHAL.1G243700
Pahal.1G249300	PhHAL.1G243800
Pahal.1G249400	PhHAL.1G243900
Pahal.1G249600	PhHAL.1G244000
Pahal.1G249800	PhHAL.1G244500
Pahal.1G249900	PhHAL.1G244600
Pahal.1G250000	PhHAL.1G244700
Pahal.1G250100	PhHAL.1G244800
Pahal.1G250200	PhHAL.1G244900
Pahal.1G250300	PhHAL.1G245000
Pahal.1G250700	PhHAL.1G245600
Pahal.1G250800	PhHAL.1G245700
Pahal.1G250900	PhHAL.1G245800
Pahal.1G251000	PhHAL.1G245900
Pahal.1G251100	PhHAL.1G246000
Pahal.1G251200	PhHAL.1G246100
Pahal.1G251300	PhHAL.1G246200
Pahal.1G251400	PhHAL.1G246400
Pahal.1G251500	PhHAL.1G246500
Pahal.1G251700	PhHAL.1G246600
Pahal.1G251800	PhHAL.1G246700
Pahal.1G251900	PhHAL.1G246800
Pahal.1G252000	PhHAL.1G246900
Pahal.1G252200	PhHAL.1G247200
Pahal.1G252300	PhHAL.1G247700
Pahal.1G252400	PhHAL.1G247800
Pahal.1G252500	PhHAL.1G247900
Pahal.1G252600	PhHAL.1G248000
Pahal.1G252700	PhHAL.1G248100
Pahal.1G252900	PhHAL.1G248400
Pahal.1G253000	PhHAL.1G248500
Pahal.1G253100	PhHAL.1G248600
Pahal.1G253300	PhHAL.1G248800
Pahal.1G253700	PhHAL.1G249000
Pahal.1G253800	PhHAL.1G249100
Pahal.1G254200	PhHAL.1G249600
Pahal.1G254300	PhHAL.1G249700
Pahal.1G254400	PhHAL.1G249800
Pahal.1G254500	PhHAL.1G249900
Pahal.1G254800	PhHAL.1G250000
Pahal.1G254900	PhHAL.1G250100
Pahal.1G255000	PhHAL.1G250200
Pahal.1G255100	PhHAL.1G250300
Pahal.1G255300	PhHAL.1G250500
Pahal.1G255400	PhHAL.1G250600
Pahal.1G255500	PhHAL.1G250700
Pahal.1G255600	PhHAL.1G250900
Pahal.1G255700	PhHAL.1G251000
Pahal.1G255800	PhHAL.1G251100
Pahal.1G256000	PhHAL.1G251300
Pahal.1G256100	PhHAL.1G251400
Pahal.1G256200	PhHAL.1G251500
Pahal.1G256500	PhHAL.1G251600
Pahal.1G256700	PhHAL.1G251700
Pahal.1G256900	PhHAL.1G251900
Pahal.1G257000	PhHAL.1G252000
Pahal.1G257200	PhHAL.1G252400
Pahal.1G257300	PhHAL.1G252500
Pahal.1G258000	PhHAL.1G253100
Pahal.1G258100	PhHAL.1G253200
Pahal.1G258200	PhHAL.1G253300
Pahal.1G258300	PhHAL.1G253400
Pahal.1G258400	PhHAL.1G253500
Pahal.1G258500	PhHAL.1G253600
Pahal.1G258600	PhHAL.1G253700
Pahal.1G258700	PhHAL.1G253800
Pahal.1G258800	PhHAL.1G253900
Pahal.1G259100	PhHAL.1G255000
Pahal.1G259200	PhHAL.1G255100
Pahal.1G259300	PhHAL.1G255300
Pahal.1G259400	PhHAL.1G255400
Pahal.1G259900	PhHAL.1G255600
Pahal.1G260000	PhHAL.1G255700
Pahal.1G260100	PhHAL.1G255800
Pahal.1G260200	PhHAL.1G255900
Pahal.1G260300	PhHAL.1G256100
Pahal.1G260400	PhHAL.1G256200
Pahal.1G260500	PhHAL.1G256300
Pahal.1G260600	PhHAL.1G256400
Pahal.1G260700	PhHAL.1G256500
Pahal.1G260900	PhHAL.1G256700
Pahal.1G261000	PhHAL.1G256800
Pahal.1G261200	PhHAL.1G257000
Pahal.1G261300	PhHAL.1G257100
Pahal.1G261400	PhHAL.1G257200
Pahal.1G261500	PhHAL.1G257300
Pahal.1G262100	PhHAL.1G257900
Pahal.1G262200	PhHAL.1G258100
Pahal.1G262300	PhHAL.1G258200
Pahal.1G262700	PhHAL.1G258600
Pahal.1G262800	PhHAL.1G258700
Pahal.1G262900	PhHAL.1G258800
Pahal.1G263000	PhHAL.1G258900
Pahal.1G263300	PhHAL.1G259200
Pahal.1G263400	PhHAL.1G259300
Pahal.1G263500	PhHAL.1G259400
Pahal.1G263600	PhHAL.1G259500
Pahal.1G263700	PhHAL.1G259700
Pahal.1G263800	PhHAL.1G259800
Pahal.1G263900	PhHAL.1G259900
Pahal.1G264100	PhHAL.1G260100
Pahal.1G264200	PhHAL.1G260200
Pahal.1G264300	PhHAL.1G260300
Pahal.1G264700	PhHAL.1G260700
Pahal.1G264800	PhHAL.1G260800
Pahal.1G265000	PhHAL.1G260900
Pahal.1G265100	PhHAL.1G261000
Pahal.1G265200	PhHAL.1G261100
Pahal.1G265300	PhHAL.1G261200
Pahal.1G265400	PhHAL.1G261300
Pahal.1G265500	PhHAL.1G261400
Pahal.1G265600	PhHAL.1G261500
Pahal.1G265700	PhHAL.1G261600
Pahal.1G265800	PhHAL.1G261700
Pahal.1G265900	PhHAL.1G261800
Pahal.1G266000	PhHAL.1G261900
Pahal.1G266100	PhHAL.1G262000
Pahal.1G266200	PhHAL.1G262100
Pahal.1G266400	PhHAL.1G262300
Pahal.1G266500	PhHAL.1G262400
Pahal.1G266600	PhHAL.1G262500
Pahal.1G266700	PhHAL.1G262600
Pahal.1G266800	PhHAL.1G262700
Pahal.1G266900	PhHAL.1G262800
Pahal.1G267200	PhHAL.1G263000
Pahal.1G267300	PhHAL.1G263100
Pahal.1G267600	PhHAL.1G263200
Pahal.1G267700	PhHAL.1G263300
Pahal.1G267800	PhHAL.1G263400
Pahal.1G268000	PhHAL.1G263500
Pahal.1G268200	PhHAL.1G263700
Pahal.1G268300	PhHAL.1G263800
Pahal.1G268400	PhHAL.1G263900
Pahal.1G268500	PhHAL.1G264000
Pahal.1G268600	PhHAL.1G264100
Pahal.1G268700	PhHAL.1G264200
Pahal.1G268800	PhHAL.1G264300
Pahal.1G269000	PhHAL.1G264500
Pahal.1G269100	PhHAL.1G264600
Pahal.1G269300	PhHAL.1G264700
Pahal.1G269400	PhHAL.1G264800
Pahal.1G269500	PhHAL.1G264900
Pahal.1G269600	PhHAL.1G265000
Pahal.1G269700	PhHAL.1G265100
Pahal.1G270100	PhHAL.1G265300
Pahal.1G270200	PhHAL.1G265400
Pahal.1G270600	PhHAL.1G265800
Pahal.1G270700	PhHAL.1G265900
Pahal.1G270800	PhHAL.1G266000
Pahal.1G270900	PhHAL.1G266200
Pahal.1G271100	PhHAL.1G266400
Pahal.1G271200	PhHAL.1G266500
Pahal.1G271400	PhHAL.1G266600
Pahal.1G271500	PhHAL.1G266800
Pahal.1G271600	PhHAL.1G266900
Pahal.1G271700	PhHAL.1G267000
Pahal.1G271900	PhHAL.1G267100
Pahal.1G272000	PhHAL.1G267200
Pahal.1G272100	PhHAL.1G267300
Pahal.1G272200	PhHAL.1G267400
Pahal.1G272300	PhHAL.1G267500
Pahal.1G272400	PhHAL.1G267600
Pahal.1G272500	PhHAL.1G267700
Pahal.1G272600	PhHAL.1G267800
Pahal.1G272900	PhHAL.1G268100
Pahal.1G273100	PhHAL.1G268300
Pahal.1G273400	PhHAL.1G268900
Pahal.1G273900	PhHAL.1G269100
Pahal.1G274000	PhHAL.1G269200
Pahal.1G274200	PhHAL.1G269400
Pahal.1G274300	PhHAL.1G269700
Pahal.1G274400	PhHAL.1G269800
Pahal.1G274500	PhHAL.1G269900
Pahal.1G274600	PhHAL.1G270000
Pahal.1G274700	PhHAL.1G270200
Pahal.1G274800	PhHAL.1G270300
Pahal.1G274900	PhHAL.1G270400
Pahal.1G275000	PhHAL.1G270500
Pahal.1G275100	PhHAL.1G270600
Pahal.1G275200	PhHAL.1G270700
Pahal.1G275300	PhHAL.1G270800
Pahal.1G275400	PhHAL.1G270900
Pahal.1G275600	PhHAL.1G271000
Pahal.1G275700	PhHAL.1G271100
Pahal.1G276300	PhHAL.1G271200
Pahal.1G276500	PhHAL.1G271300
Pahal.1G276700	PhHAL.1G271500
Pahal.1G276900	PhHAL.1G271700
Pahal.1G277000	PhHAL.1G271800
Pahal.1G277100	PhHAL.1G271900
Pahal.1G277200	PhHAL.1G272000
Pahal.1G277300	PhHAL.1G272100
Pahal.1G277400	PhHAL.1G272200
Pahal.1G277500	PhHAL.1G272300
Pahal.1G277600	PhHAL.1G272400
Pahal.1G277700	PhHAL.1G272500
Pahal.1G277800	PhHAL.1G272600
Pahal.1G277900	PhHAL.1G272700
Pahal.1G278100	PhHAL.1G272900
Pahal.1G278200	PhHAL.1G273100
Pahal.1G278300	PhHAL.1G273200
Pahal.1G278500	PhHAL.1G273400
Pahal.1G278600	PhHAL.1G273500
Pahal.1G278800	PhHAL.1G273600
Pahal.1G278900	PhHAL.1G273700
Pahal.1G279000	PhHAL.1G273800
Pahal.1G279100	PhHAL.1G273900
Pahal.1G279200	PhHAL.1G274100
Pahal.1G279400	PhHAL.1G274300
Pahal.1G279500	PhHAL.1G274400
Pahal.1G279600	PhHAL.1G274500
Pahal.1G279800	PhHAL.1G274700
Pahal.1G279900	PhHAL.1G274900
Pahal.1G280000	PhHAL.1G275000
Pahal.1G280400	PhHAL.1G275200
Pahal.1G280500	PhHAL.1G275300
Pahal.1G280600	PhHAL.1G275400
Pahal.1G280800	PhHAL.1G275500
Pahal.1G280900	PhHAL.1G275600
Pahal.1G281100	PhHAL.1G275700
Pahal.1G281600	PhHAL.1G276200
Pahal.1G281700	PhHAL.1G276300
Pahal.1G281800	PhHAL.1G276400
Pahal.1G282000	PhHAL.1G276500
Pahal.1G282100	PhHAL.1G276700
Pahal.1G282500	PhHAL.1G277000
Pahal.1G282600	PhHAL.1G277100
Pahal.1G282800	PhHAL.1G277300
Pahal.1G282900	PhHAL.1G277400
Pahal.1G283000	PhHAL.1G277500
Pahal.1G283100	PhHAL.1G277600
Pahal.1G283200	PhHAL.1G277700
Pahal.1G283300	PhHAL.1G277800
Pahal.1G283400	PhHAL.1G277900
Pahal.1G283500	PhHAL.1G278000
Pahal.1G283800	PhHAL.1G278200
Pahal.1G283900	PhHAL.1G278300
Pahal.1G284000	PhHAL.1G278400
Pahal.1G284100	PhHAL.1G278500
Pahal.1G284200	PhHAL.1G278600
Pahal.1G284300	PhHAL.1G278700
Pahal.1G284400	PhHAL.1G278800
Pahal.1G284500	PhHAL.1G278900
Pahal.1G284600	PhHAL.1G279000
Pahal.1G284700	PhHAL.1G279200
Pahal.1G284800	PhHAL.1G279300
Pahal.1G284900	PhHAL.1G279400
Pahal.1G285200	PhHAL.1G279700
Pahal.1G285700	PhHAL.1G280100
Pahal.1G285800	PhHAL.1G280200
Pahal.1G286000	PhHAL.1G280400
Pahal.1G286100	PhHAL.1G280500
Pahal.1G286400	PhHAL.1G280800
Pahal.1G286500	PhHAL.1G280900
Pahal.1G286600	PhHAL.1G281000
Pahal.1G286700	PhHAL.1G281100
Pahal.1G286800	PhHAL.1G281200
Pahal.1G287000	PhHAL.1G281500
Pahal.1G287100	PhHAL.1G281600
Pahal.1G287200	PhHAL.1G281700
Pahal.1G287300	PhHAL.1G281800
Pahal.1G287400	PhHAL.1G281900
Pahal.1G287700	PhHAL.1G282000
Pahal.1G288000	PhHAL.1G282200
Pahal.1G288100	PhHAL.1G282300
Pahal.1G288200	PhHAL.1G282400
Pahal.1G288300	PhHAL.1G282500
Pahal.1G288400	PhHAL.1G282600
Pahal.1G288500	PhHAL.1G282700
Pahal.1G288700	PhHAL.1G282800
Pahal.1G288800	PhHAL.1G282900
Pahal.1G288900	PhHAL.1G283000
Pahal.1G289100	PhHAL.1G283200
Pahal.1G289200	PhHAL.1G283300
Pahal.1G289300	PhHAL.1G283400
Pahal.1G289400	PhHAL.1G283600
Pahal.1G289500	PhHAL.1G283700
Pahal.1G289800	PhHAL.1G283800
Pahal.1G290500	PhHAL.1G284300
Pahal.1G290700	PhHAL.1G284500
Pahal.1G290800	PhHAL.1G284600
Pahal.1G290900	PhHAL.1G284700
Pahal.1G291100	PhHAL.1G284800
Pahal.1G291200	PhHAL.1G284900
Pahal.1G291300	PhHAL.1G285000
Pahal.1G291400	PhHAL.1G285100
Pahal.1G291500	PhHAL.1G285200
Pahal.1G291600	PhHAL.1G285300
Pahal.1G291700	PhHAL.1G285400
Pahal.1G291800	PhHAL.1G285500
Pahal.1G291900	PhHAL.1G285600
Pahal.1G292200	PhHAL.1G285900
Pahal.1G292300	PhHAL.1G286000
Pahal.1G292400	PhHAL.1G286100
Pahal.1G292500	PhHAL.1G286200
Pahal.1G292800	PhHAL.1G286400
Pahal.1G292900	PhHAL.1G286500
Pahal.1G293000	PhHAL.1G286600
Pahal.1G293100	PhHAL.1G286700
Pahal.1G293200	PhHAL.1G286800
Pahal.1G293300	PhHAL.1G286900
Pahal.1G293400	PhHAL.1G287000
Pahal.1G293500	PhHAL.1G287100
Pahal.1G293600	PhHAL.1G287200
Pahal.1G293700	PhHAL.1G287300
Pahal.1G293800	PhHAL.1G287400
Pahal.1G293900	PhHAL.1G287500
Pahal.1G294100	PhHAL.1G287600
Pahal.1G294200	PhHAL.1G287700
Pahal.1G294400	PhHAL.1G287900
Pahal.1G294500	PhHAL.1G288000
Pahal.1G294600	PhHAL.1G288100
Pahal.1G294800	PhHAL.1G288200
Pahal.1G294900	PhHAL.1G288300
Pahal.1G295000	PhHAL.1G288400
Pahal.1G295100	PhHAL.1G288500
Pahal.1G295200	PhHAL.1G288600
Pahal.1G295300	PhHAL.1G288700
Pahal.1G295400	PhHAL.1G288800
Pahal.1G295500	PhHAL.1G288900
Pahal.1G295800	PhHAL.1G289100
Pahal.1G295900	PhHAL.1G289500
Pahal.1G296000	PhHAL.1G289700
Pahal.1G296100	PhHAL.1G289800
Pahal.1G296300	PhHAL.1G290000
Pahal.1G296400	PhHAL.1G290100
Pahal.1G296600	PhHAL.1G290200
Pahal.1G296700	PhHAL.1G290300
Pahal.1G296800	PhHAL.1G290400
Pahal.1G296900	PhHAL.1G290500
Pahal.1G297100	PhHAL.1G290700
Pahal.1G297200	PhHAL.1G290800
Pahal.1G297400	PhHAL.1G291000
Pahal.1G297500	PhHAL.1G291300
Pahal.1G297600	PhHAL.1G291400
Pahal.1G297800	PhHAL.1G291500
Pahal.1G297900	PhHAL.1G291600
Pahal.1G298200	PhHAL.1G291900
Pahal.1G298400	PhHAL.1G292100
Pahal.1G298500	PhHAL.1G292200
Pahal.1G298600	PhHAL.1G292300
Pahal.1G298700	PhHAL.1G292400
Pahal.1G298800	PhHAL.1G292500
Pahal.1G298900	PhHAL.1G292600
Pahal.1G299800	PhHAL.1G293100
Pahal.1G299900	PhHAL.1G293200
Pahal.1G300200	PhHAL.1G293400
Pahal.1G300300	PhHAL.1G293500
Pahal.1G300400	PhHAL.1G293600
Pahal.1G300600	PhHAL.1G293700
Pahal.1G300700	PhHAL.1G293800
Pahal.1G300800	PhHAL.1G293900
Pahal.1G301000	PhHAL.1G294000
Pahal.1G301100	PhHAL.1G294100
Pahal.1G301900	PhHAL.1G294200
Pahal.1G301500	PhHAL.1G295100
Pahal.1G302100	PhHAL.1G295300
Pahal.1G302200	PhHAL.1G295500
Pahal.1G302300	PhHAL.1G295600
Pahal.1G302400	PhHAL.1G295700
Pahal.1G302500	PhHAL.1G295800
Pahal.1G302600	PhHAL.1G295900
Pahal.1G302700	PhHAL.1G296000
Pahal.1G302800	PhHAL.1G296100
Pahal.1G303000	PhHAL.1G296300
Pahal.1G303200	PhHAL.1G296500
Pahal.1G303300	PhHAL.1G296600
Pahal.1G303800	PhHAL.1G296900
Pahal.1G303900	PhHAL.1G297000
Pahal.1G304000	PhHAL.1G297100
Pahal.1G304100	PhHAL.1G297200
Pahal.1G304200	PhHAL.1G297300
Pahal.1G304300	PhHAL.1G297400
Pahal.1G304400	PhHAL.1G297500
Pahal.1G304500	PhHAL.1G297600
Pahal.1G304700	PhHAL.1G297800
Pahal.1G304800	PhHAL.1G297900
Pahal.1G304900	PhHAL.1G298000
Pahal.1G305000	PhHAL.1G298100
Pahal.1G305100	PhHAL.1G298300
Pahal.1G305200	PhHAL.1G298400
Pahal.1G305400	PhHAL.1G298600
Pahal.1G305500	PhHAL.1G298700
Pahal.1G305600	PhHAL.1G298800
Pahal.1G305800	PhHAL.1G299000
Pahal.1G305900	PhHAL.1G299100
Pahal.1G306000	PhHAL.1G299200
Pahal.1G306200	PhHAL.1G299400
Pahal.1G306300	PhHAL.1G299500
Pahal.1G306400	PhHAL.1G299600
Pahal.1G306500	PhHAL.1G299700
Pahal.1G306600	PhHAL.1G299900
Pahal.1G306700	PhHAL.1G300000
Pahal.1G306900	PhHAL.1G300200
Pahal.1G307700	PhHAL.1G301400
Pahal.1G308000	PhHAL.1G301600
Pahal.1G308100	PhHAL.1G301700
Pahal.1G308200	PhHAL.1G301800
Pahal.1G308400	PhHAL.1G302000
Pahal.1G308500	PhHAL.1G302100
Pahal.1G308600	PhHAL.1G302200
Pahal.1G308700	PhHAL.1G302300
Pahal.1G309000	PhHAL.1G302500
Pahal.1G309200	PhHAL.1G302800
Pahal.1G309300	PhHAL.1G302900
Pahal.1G309900	PhHAL.1G303400
Pahal.1G310000	PhHAL.1G303500
Pahal.1G310100	PhHAL.1G303600
Pahal.1G310300	PhHAL.1G303900
Pahal.1G310500	PhHAL.1G304000
Pahal.1G310600	PhHAL.1G304100
Pahal.1G310700	PhHAL.1G304200
Pahal.1G310800	PhHAL.1G304300
Pahal.1G311200	PhHAL.1G304400
Pahal.1G311300	PhHAL.1G304500
Pahal.1G311400	PhHAL.1G304700
Pahal.1G311600	PhHAL.1G304900
Pahal.1G311700	PhHAL.1G305000
Pahal.1G311800	PhHAL.1G305100
Pahal.1G311900	PhHAL.1G305200
Pahal.1G312000	PhHAL.1G305300
Pahal.1G312100	PhHAL.1G305400
Pahal.1G312200	PhHAL.1G305500
Pahal.1G312300	PhHAL.1G305600
Pahal.1G312600	PhHAL.1G305900
Pahal.1G312700	PhHAL.1G306000
Pahal.1G312800	PhHAL.1G306100
Pahal.1G312900	PhHAL.1G306200
Pahal.1G313000	PhHAL.1G306400
Pahal.1G313300	PhHAL.1G306500
Pahal.1G313500	PhHAL.1G306700
Pahal.1G313600	PhHAL.1G306800
Pahal.1G313800	PhHAL.1G307000
Pahal.1G314000	PhHAL.1G307200
Pahal.1G314100	PhHAL.1G307300
Pahal.1G314200	PhHAL.1G307400
Pahal.1G314400	PhHAL.1G307600
Pahal.1G314700	PhHAL.1G307800
Pahal.1G314800	PhHAL.1G307900
Pahal.1G314900	PhHAL.1G308000
Pahal.1G315100	PhHAL.1G308200
Pahal.1G315200	PhHAL.1G308300
Pahal.1G315400	PhHAL.1G308500
Pahal.1G315600	PhHAL.1G308900
Pahal.1G315700	PhHAL.1G309000
Pahal.1G315800	PhHAL.1G309100
Pahal.1G315900	PhHAL.1G309200
Pahal.1G316000	PhHAL.1G309300
Pahal.1G316100	PhHAL.1G309400
Pahal.1G316300	PhHAL.1G309500
Pahal.1G316400	PhHAL.1G309600
Pahal.1G317300	PhHAL.1G310000
Pahal.1G317600	PhHAL.1G310300
Pahal.1G317700	PhHAL.1G310400
Pahal.1G317900	PhHAL.1G310600
Pahal.1G318200	PhHAL.1G310700
Pahal.1G318300	PhHAL.1G310800
Pahal.1G318400	PhHAL.1G310900
Pahal.1G318900	PhHAL.1G311600
Pahal.1G319100	PhHAL.1G311700
Pahal.1G319200	PhHAL.1G311800
Pahal.1G319300	PhHAL.1G311900
Pahal.1G319400	PhHAL.1G312000
Pahal.1G319600	PhHAL.1G312100
Pahal.1G319800	PhHAL.1G312300
Pahal.1G319900	PhHAL.1G312400
Pahal.1G320100	PhHAL.1G312600
Pahal.1G320200	PhHAL.1G312700
Pahal.1G320400	PhHAL.1G312800
Pahal.1G320500	PhHAL.1G312900
Pahal.1G320700	PhHAL.1G313000
Pahal.1G321100	PhHAL.1G313200
Pahal.1G321300	PhHAL.1G313300
Pahal.1G321800	PhHAL.1G313700
Pahal.1G322000	PhHAL.1G313900
Pahal.1G322100	PhHAL.1G314000
Pahal.1G322200	PhHAL.1G314100
Pahal.1G322300	PhHAL.1G314200
Pahal.1G322400	PhHAL.1G314300
Pahal.1G322500	PhHAL.1G314400
Pahal.1G322600	PhHAL.1G314500
Pahal.1G322700	PhHAL.1G314600
Pahal.1G322800	PhHAL.1G314700
Pahal.1G322900	PhHAL.1G314900
Pahal.1G323000	PhHAL.1G315000
Pahal.1G323100	PhHAL.1G315100
Pahal.1G323300	PhHAL.1G315300
Pahal.1G323400	PhHAL.1G315400
Pahal.1G323500	PhHAL.1G315500
Pahal.1G323700	PhHAL.1G315700
Pahal.1G323800	PhHAL.1G315800
Pahal.1G323900	PhHAL.1G315900
Pahal.1G324000	PhHAL.1G316000
Pahal.1G324100	PhHAL.1G316100
Pahal.1G324300	PhHAL.1G316300
Pahal.1G324400	PhHAL.1G316400
Pahal.1G324500	PhHAL.1G316500
Pahal.1G324600	PhHAL.1G316600
Pahal.1G324800	PhHAL.1G316700
Pahal.1G324900	PhHAL.1G316800
Pahal.1G325000	PhHAL.1G316900
Pahal.1G325100	PhHAL.1G317000
Pahal.1G325200	PhHAL.1G317100
Pahal.1G325300	PhHAL.1G317200
Pahal.1G325400	PhHAL.1G317300
Pahal.1G325500	PhHAL.1G317400
Pahal.1G325600	PhHAL.1G317500
Pahal.1G325700	PhHAL.1G317600
Pahal.1G325800	PhHAL.1G317700
Pahal.1G326000	PhHAL.1G317900
Pahal.1G326100	PhHAL.1G318000
Pahal.1G326200	PhHAL.1G318100
Pahal.1G326300	PhHAL.1G318200
Pahal.1G326400	PhHAL.1G318300
Pahal.1G326500	PhHAL.1G318400
Pahal.1G326600	PhHAL.1G318500
Pahal.1G326800	PhHAL.1G318700
Pahal.1G326900	PhHAL.1G318800
Pahal.1G327100	PhHAL.1G319000
Pahal.1G327400	PhHAL.1G319200
Pahal.1G327500	PhHAL.1G319300
Pahal.1G327700	PhHAL.1G319500
Pahal.1G327900	PhHAL.1G319700
Pahal.1G328000	PhHAL.1G319800
Pahal.1G328300	PhHAL.1G320000
Pahal.1G328400	PhHAL.1G320100
Pahal.1G328500	PhHAL.1G320200
Pahal.1G328700	PhHAL.1G320400
Pahal.1G328800	PhHAL.1G320500
Pahal.1G328900	PhHAL.1G320600
Pahal.1G329000	PhHAL.1G320700
Pahal.1G329200	PhHAL.1G320900
Pahal.1G329300	PhHAL.1G321000
Pahal.1G329400	PhHAL.1G321100
Pahal.1G329500	PhHAL.1G321200
Pahal.1G329600	PhHAL.1G321300
Pahal.1G329700	PhHAL.1G321500
Pahal.1G329900	PhHAL.1G321700
Pahal.1G330000	PhHAL.1G321800
Pahal.1G330100	PhHAL.1G321900
Pahal.1G330200	PhHAL.1G322000
Pahal.1G330300	PhHAL.1G322100
Pahal.1G330400	PhHAL.1G322200
Pahal.1G330500	PhHAL.1G322300
Pahal.1G330600	PhHAL.1G322400
Pahal.1G330700	PhHAL.1G322500
Pahal.1G330900	PhHAL.1G322700
Pahal.1G331000	PhHAL.1G322800
Pahal.1G331200	PhHAL.1G323000
Pahal.1G331300	PhHAL.1G323300
Pahal.1G331400	PhHAL.1G323400
Pahal.1G331500	PhHAL.1G323500
Pahal.1G331600	PhHAL.1G323600
Pahal.1G331700	PhHAL.1G323800
Pahal.1G331800	PhHAL.1G323900
Pahal.1G331900	PhHAL.1G324000
Pahal.1G332000	PhHAL.1G324100
Pahal.1G332100	PhHAL.1G324200
Pahal.1G332200	PhHAL.1G324300
Pahal.1G332300	PhHAL.1G324400
Pahal.1G332400	PhHAL.1G324500
Pahal.1G332500	PhHAL.1G324600
Pahal.1G332600	PhHAL.1G324700
Pahal.1G332700	PhHAL.1G324800
Pahal.1G332800	PhHAL.1G324900
Pahal.1G332900	PhHAL.1G325000
Pahal.1G333000	PhHAL.1G325100
Pahal.1G333100	PhHAL.1G325200
Pahal.1G333200	PhHAL.1G325300
Pahal.1G333400	PhHAL.1G325400
Pahal.1G333500	PhHAL.1G325500
Pahal.1G333600	PhHAL.1G325600
Pahal.1G333700	PhHAL.1G325700
Pahal.1G333800	PhHAL.1G325800
Pahal.1G333900	PhHAL.1G325900
Pahal.1G334000	PhHAL.1G326000
Pahal.1G334100	PhHAL.1G326100
Pahal.1G334200	PhHAL.1G326200
Pahal.1G334300	PhHAL.1G326300
Pahal.1G334400	PhHAL.1G326400
Pahal.1G334500	PhHAL.1G326500
Pahal.1G335000	PhHAL.1G327000
Pahal.1G335300	PhHAL.1G327100
Pahal.1G335800	PhHAL.1G328100
Pahal.1G336100	PhHAL.1G328400
Pahal.1G336300	PhHAL.1G328700
Pahal.1G336400	PhHAL.1G328800
Pahal.1G336500	PhHAL.1G328900
Pahal.1G336800	PhHAL.1G329300
Pahal.1G337000	PhHAL.1G329400
Pahal.1G337200	PhHAL.1G329700
Pahal.1G337400	PhHAL.1G329900
Pahal.1G337500	PhHAL.1G330000
Pahal.1G337600	PhHAL.1G330100
Pahal.1G337700	PhHAL.1G330200
Pahal.1G337900	PhHAL.1G330400
Pahal.1G338200	PhHAL.1G330600
Pahal.1G338300	PhHAL.1G330700
Pahal.1G338400	PhHAL.1G330800
Pahal.1G338500	PhHAL.1G330900
Pahal.1G338600	PhHAL.1G331000
Pahal.1G338700	PhHAL.1G331100
Pahal.1G338800	PhHAL.1G331200
Pahal.1G339000	PhHAL.1G331400
Pahal.1G339100	PhHAL.1G331500
Pahal.1G339200	PhHAL.1G331600
Pahal.1G339300	PhHAL.1G331700
Pahal.1G339400	PhHAL.1G331800
Pahal.1G339500	PhHAL.1G331900
Pahal.1G339600	PhHAL.1G332000
Pahal.1G339800	PhHAL.1G332200
Pahal.1G339900	PhHAL.1G332300
Pahal.1G340100	PhHAL.1G332500
Pahal.1G340200	PhHAL.1G332600
Pahal.1G340300	PhHAL.1G332800
Pahal.1G340500	PhHAL.1G333100
Pahal.1G340700	PhHAL.1G333300
Pahal.1G340800	PhHAL.1G333400
Pahal.1G340900	PhHAL.1G333500
Pahal.1G341000	PhHAL.1G333600
Pahal.1G341100	PhHAL.1G333700
Pahal.1G341200	PhHAL.1G333800
Pahal.1G341300	PhHAL.1G333900
Pahal.1G341500	PhHAL.1G334100
Pahal.1G341600	PhHAL.1G334200
Pahal.1G341900	PhHAL.1G334400
Pahal.1G342000	PhHAL.1G334500
Pahal.1G342300	PhHAL.1G334800
Pahal.1G342400	PhHAL.1G334900
Pahal.1G342500	PhHAL.1G335200
Pahal.1G342600	PhHAL.1G335400
Pahal.1G342700	PhHAL.1G335500
Pahal.1G342900	PhHAL.1G335800
Pahal.1G343000	PhHAL.1G335900
Pahal.1G343300	PhHAL.1G336100
Pahal.1G343400	PhHAL.1G336300
Pahal.1G343600	PhHAL.1G336500
Pahal.1G343800	PhHAL.1G336700
Pahal.1G344100	PhHAL.1G337000
Pahal.1G344200	PhHAL.1G337100
Pahal.1G344300	PhHAL.1G337400
Pahal.1G344400	PhHAL.1G337500
Pahal.1G344600	PhHAL.1G337600
Pahal.1G344800	PhHAL.1G337800
Pahal.1G344900	PhHAL.1G337900
Pahal.1G345500	PhHAL.1G338200
Pahal.1G345600	PhHAL.1G338300
Pahal.1G345700	PhHAL.1G338400
Pahal.1G345800	PhHAL.1G338500
Pahal.1G345900	PhHAL.1G338600
Pahal.1G346000	PhHAL.1G338700
Pahal.1G346100	PhHAL.1G338800
Pahal.1G346200	PhHAL.1G338900
Pahal.1G346400	PhHAL.1G339300
Pahal.1G346500	PhHAL.1G339400
Pahal.1G346800	PhHAL.1G339500
Pahal.1G346900	PhHAL.1G339600
Pahal.1G347000	PhHAL.1G339700
Pahal.1G347200	PhHAL.1G339900
Pahal.1G347300	PhHAL.1G340000
Pahal.1G347500	PhHAL.1G340100
Pahal.1G347600	PhHAL.1G340200
Pahal.1G347700	PhHAL.1G340300
Pahal.1G347800	PhHAL.1G340400
Pahal.1G347900	PhHAL.1G340500
Pahal.1G348100	PhHAL.1G340700
Pahal.1G348300	PhHAL.1G340900
Pahal.1G348400	PhHAL.1G341000
Pahal.1G348500	PhHAL.1G341100
Pahal.1G348700	PhHAL.1G341300
Pahal.1G348800	PhHAL.1G341500
Pahal.1G348900	PhHAL.1G341600
Pahal.1G349100	PhHAL.1G341800
Pahal.1G349300	PhHAL.1G342000
Pahal.1G349500	PhHAL.1G342200
Pahal.1G349600	PhHAL.1G342300
Pahal.1G350100	PhHAL.1G342600
Pahal.1G350200	PhHAL.1G342700
Pahal.1G350300	PhHAL.1G342800
Pahal.1G350800	PhHAL.1G343200
Pahal.1G350900	PhHAL.1G343300
Pahal.1G351000	PhHAL.1G343400
Pahal.1G351100	PhHAL.1G343500
Pahal.1G351300	PhHAL.1G343600
Pahal.1G351400	PhHAL.1G343700
Pahal.1G351500	PhHAL.1G343900
Pahal.1G351700	PhHAL.1G344100
Pahal.1G351800	PhHAL.1G344200
Pahal.1G351900	PhHAL.1G344300
Pahal.1G352000	PhHAL.1G344400
Pahal.1G352100	PhHAL.1G344500
Pahal.1G352200	PhHAL.1G344600
Pahal.1G352300	PhHAL.1G344700
Pahal.1G352400	PhHAL.1G344900
Pahal.1G352800	PhHAL.1G345200
Pahal.1G352900	PhHAL.1G345300
Pahal.1G353000	PhHAL.1G345400
Pahal.1G353100	PhHAL.1G345500
Pahal.1G353200	PhHAL.1G345600
Pahal.1G353300	PhHAL.1G345700
Pahal.1G353400	PhHAL.1G345900
Pahal.1G353500	PhHAL.1G346000
Pahal.1G353700	PhHAL.1G346200
Pahal.1G353800	PhHAL.1G346400
Pahal.1G354000	PhHAL.1G346800
Pahal.1G354100	PhHAL.1G346900
Pahal.1G354200	PhHAL.1G347000
Pahal.1G354400	PhHAL.1G347300
Pahal.1G354600	PhHAL.1G347500
Pahal.1G354700	PhHAL.1G347600
Pahal.1G354800	PhHAL.1G347700
Pahal.1G354900	PhHAL.1G347800
Pahal.1G355300	PhHAL.1G348100
Pahal.1G355400	PhHAL.1G348200
Pahal.1G355500	PhHAL.1G348300
Pahal.1G355600	PhHAL.1G348400
Pahal.1G355700	PhHAL.1G348600
Pahal.1G355800	PhHAL.1G348700
Pahal.1G355900	PhHAL.1G348800
Pahal.1G356000	PhHAL.1G349000
Pahal.1G356100	PhHAL.1G349100
Pahal.1G356200	PhHAL.1G349200
Pahal.1G356300	PhHAL.1G349300
Pahal.1G356600	PhHAL.1G349600
Pahal.1G356800	PhHAL.1G349900
Pahal.1G356900	PhHAL.1G350000
Pahal.1G357000	PhHAL.1G350100
Pahal.1G357200	PhHAL.1G350300
Pahal.1G357400	PhHAL.1G350500
Pahal.1G357800	PhHAL.1G350800
Pahal.1G357900	PhHAL.1G350900
Pahal.1G358000	PhHAL.1G351000
Pahal.1G358100	PhHAL.1G351100
Pahal.1G358200	PhHAL.1G351200
Pahal.1G358300	PhHAL.1G351300
Pahal.1G358400	PhHAL.1G351400
Pahal.1G358500	PhHAL.1G351500
Pahal.1G358600	PhHAL.1G351600
Pahal.1G358700	PhHAL.1G351700
Pahal.1G358800	PhHAL.1G351800
Pahal.1G358900	PhHAL.1G351900
Pahal.1G359000	PhHAL.1G352000
Pahal.1G359100	PhHAL.1G352100
Pahal.1G359400	PhHAL.1G352500
Pahal.1G359600	PhHAL.1G352700
Pahal.1G359700	PhHAL.1G352800
Pahal.1G359900	PhHAL.1G353000
Pahal.1G360000	PhHAL.1G353100
Pahal.1G360200	PhHAL.1G353300
Pahal.1G360300	PhHAL.1G353400
Pahal.1G360400	PhHAL.1G353500
Pahal.1G360500	PhHAL.1G353600
Pahal.1G360600	PhHAL.1G353700
Pahal.1G360700	PhHAL.1G353800
Pahal.1G361000	PhHAL.1G354100
Pahal.1G361100	PhHAL.1G354200
Pahal.1G361300	PhHAL.1G354300
Pahal.1G361400	PhHAL.1G354500
Pahal.1G361500	PhHAL.1G354600
Pahal.1G361600	PhHAL.1G354700
Pahal.1G361700	PhHAL.1G354800
Pahal.1G361900	PhHAL.1G354900
Pahal.1G362000	PhHAL.1G355000
Pahal.1G362100	PhHAL.1G355100
Pahal.1G362200	PhHAL.1G355200
Pahal.1G362300	PhHAL.1G355300
Pahal.1G362400	PhHAL.1G355400
Pahal.1G362700	PhHAL.1G355600
Pahal.1G362800	PhHAL.1G355700
Pahal.1G362900	PhHAL.1G355800
Pahal.1G363000	PhHAL.1G355900
Pahal.1G363100	PhHAL.1G356000
Pahal.1G363200	PhHAL.1G356100
Pahal.1G363300	PhHAL.1G356200
Pahal.1G363400	PhHAL.1G356300
Pahal.1G363500	PhHAL.1G356400
Pahal.1G363600	PhHAL.1G356500
Pahal.1G363800	PhHAL.1G356600
Pahal.1G363900	PhHAL.1G356700
Pahal.1G364100	PhHAL.1G356800
Pahal.1G364200	PhHAL.1G356900
Pahal.1G364300	PhHAL.1G357000
Pahal.1G364400	PhHAL.1G357100
Pahal.1G364500	PhHAL.1G357200
Pahal.1G364700	PhHAL.1G357400
Pahal.1G365000	PhHAL.1G357500
Pahal.1G365100	PhHAL.1G357600
Pahal.1G365200	PhHAL.1G357700
Pahal.1G365300	PhHAL.1G357800
Pahal.1G365400	PhHAL.1G357900
Pahal.1G365700	PhHAL.1G358100
Pahal.1G365800	PhHAL.1G358200
Pahal.1G365900	PhHAL.1G358300
Pahal.1G366100	PhHAL.1G358500
Pahal.1G366200	PhHAL.1G358600
Pahal.1G366300	PhHAL.1G358700
Pahal.1G366400	PhHAL.1G358800
Pahal.1G366500	PhHAL.1G358900
Pahal.1G366600	PhHAL.1G359000
Pahal.1G366700	PhHAL.1G359100
Pahal.1G366800	PhHAL.1G359200
Pahal.1G366900	PhHAL.1G359300
Pahal.1G367000	PhHAL.1G359400
Pahal.1G367200	PhHAL.1G359600
Pahal.1G367300	PhHAL.1G359700
Pahal.1G367500	PhHAL.1G359900
Pahal.1G367600	PhHAL.1G360100
Pahal.1G367700	PhHAL.1G360200
Pahal.1G368200	PhHAL.1G360600
Pahal.1G368400	PhHAL.1G360800
Pahal.1G368500	PhHAL.1G360900
Pahal.1G368600	PhHAL.1G361000
Pahal.1G368800	PhHAL.1G361100
Pahal.1G368900	PhHAL.1G361300
Pahal.1G369100	PhHAL.1G361400
Pahal.1G369200	PhHAL.1G361500
Pahal.1G369300	PhHAL.1G361600
Pahal.1G369400	PhHAL.1G361700
Pahal.1G369500	PhHAL.1G362000
Pahal.1G369700	PhHAL.1G362100
Pahal.1G369800	PhHAL.1G362200
Pahal.1G370000	PhHAL.1G362700
Pahal.1G370200	PhHAL.1G362900
Pahal.1G370300	PhHAL.1G363000
Pahal.1G370400	PhHAL.1G363100
Pahal.1G370500	PhHAL.1G363200
Pahal.1G370600	PhHAL.1G363300
Pahal.1G370700	PhHAL.1G363400
Pahal.1G370800	PhHAL.1G363500
Pahal.1G370900	PhHAL.1G363600
Pahal.1G371000	PhHAL.1G363700
Pahal.1G371100	PhHAL.1G363800
Pahal.1G371200	PhHAL.1G364000
Pahal.1G371300	PhHAL.1G364100
Pahal.1G371500	PhHAL.1G364200
Pahal.1G371700	PhHAL.1G364400
Pahal.1G371800	PhHAL.1G364500
Pahal.1G372000	PhHAL.1G364600
Pahal.1G372100	PhHAL.1G364900
Pahal.1G372300	PhHAL.1G365000
Pahal.1G372400	PhHAL.1G365100
Pahal.1G372600	PhHAL.1G365300
Pahal.1G372700	PhHAL.1G365400
Pahal.1G372800	PhHAL.1G365500
Pahal.1G372900	PhHAL.1G365600
Pahal.1G373000	PhHAL.1G365700
Pahal.1G373100	PhHAL.1G365800
Pahal.1G373200	PhHAL.1G365900
Pahal.1G373500	PhHAL.1G366000
Pahal.1G373600	PhHAL.1G366100
Pahal.1G373700	PhHAL.1G366200
Pahal.1G373900	PhHAL.1G366400
Pahal.1G374000	PhHAL.1G366500
Pahal.1G374100	PhHAL.1G366600
Pahal.1G374200	PhHAL.1G366700
Pahal.1G374300	PhHAL.1G366800
Pahal.1G374500	PhHAL.1G367000
Pahal.1G374700	PhHAL.1G367200
Pahal.1G374800	PhHAL.1G367300
Pahal.1G374900	PhHAL.1G367400
Pahal.1G375000	PhHAL.1G367600
Pahal.1G375100	PhHAL.1G367700
Pahal.1G375300	PhHAL.1G367900
Pahal.1G375400	PhHAL.1G368000
Pahal.1G375500	PhHAL.1G368100
Pahal.1G375600	PhHAL.1G368200
Pahal.1G375700	PhHAL.1G368300
Pahal.1G375800	PhHAL.1G368400
Pahal.1G375900	PhHAL.1G368500
Pahal.1G376000	PhHAL.1G368600
Pahal.1G376200	PhHAL.1G368800
Pahal.1G376300	PhHAL.1G368900
Pahal.1G376500	PhHAL.1G369100
Pahal.1G376800	PhHAL.1G369300
Pahal.1G376900	PhHAL.1G369400
Pahal.1G377000	PhHAL.1G369500
Pahal.1G377300	PhHAL.1G369700
Pahal.1G377400	PhHAL.1G369800
Pahal.1G377500	PhHAL.1G369900
Pahal.1G377800	PhHAL.1G370200
Pahal.1G377900	PhHAL.1G370300
Pahal.1G378000	PhHAL.1G370400
Pahal.1G378300	PhHAL.1G370700
Pahal.1G378600	PhHAL.1G371200
Pahal.1G378700	PhHAL.1G371300
Pahal.1G378800	PhHAL.1G371400
Pahal.1G379000	PhHAL.1G371500
Pahal.1G379400	PhHAL.1G372000
Pahal.1G303600	PhHAL.1G372100
Pahal.1G379800	PhHAL.1G372300
Pahal.1G380000	PhHAL.1G372500
Pahal.1G380100	PhHAL.1G372600
Pahal.1G380200	PhHAL.1G372700
Pahal.1G380300	PhHAL.1G372800
Pahal.1G380400	PhHAL.1G372900
Pahal.1G380700	PhHAL.1G373200
Pahal.1G380800	PhHAL.1G373300
Pahal.1G380900	PhHAL.1G373400
Pahal.1G381100	PhHAL.1G373600
Pahal.1G381200	PhHAL.1G373700
Pahal.1G381300	PhHAL.1G373800
Pahal.1G381500	PhHAL.1G374000
Pahal.1G381600	PhHAL.1G374100
Pahal.1G381700	PhHAL.1G374200
Pahal.1G381800	PhHAL.1G374300
[truncated: 19,233 more rows]
