# Supplementary material for: The genomic landscape of molecular responses to natural drought stress in Panicum hallii
Source: Nat Commun. 2018 Dec 6;9:5213. doi: 10.1038/s41467-018-07669-x (PMC6283873; doi:10.1038/s41467-018-07669-x)
Supplement: Supplementary file 7 — Supplementary Data 4 [file 41467_2018_7669_MOESM7_ESM.csv]

# Supplementary Data 4 for Lovell et al. 'The genomic landscape of molecular responses to natural drought stress in Panicum hallii'.
# Description: Output of comparative ortholog analysis. Genes here are those within complete orthogroups constrained by collinear blocks
# Column metadata:
## genome: the genome ID (HAL2 or FIL2) of the gene id (2nd column)
## id: the gene identified
## orthology category: the category that the gene id belongs to. Options are 1_to_1 (single copy orthogroup), 2_to_2 (2+:2+ multiple copy orthogroup), 1_to_2 (single copy in HAL2, multiple copy in FIL2) and 2_to_1 (multiple copy HAL2, single copy FIL2).
genome	id	orthology category
FIL2	Pahal.1G004300	2_to_2
FIL2	Pahal.1G004400	2_to_2
HAL2	PhHAL.1G004500	2_to_2
HAL2	PhHAL.1G004600	2_to_2
FIL2	Pahal.1G003500	1_to_1
HAL2	PhHAL.1G003700	1_to_1
FIL2	Pahal.1G004100	1_to_1
HAL2	PhHAL.1G004300	1_to_1
FIL2	Pahal.1G005100	1_to_1
HAL2	PhHAL.1G005300	1_to_1
FIL2	Pahal.1G006200	1_to_1
HAL2	PhHAL.1G006400	1_to_1
FIL2	Pahal.1G000100	1_to_1
HAL2	PhHAL.1G000100	1_to_1
FIL2	Pahal.1G000200	1_to_1
HAL2	PhHAL.1G000200	1_to_1
FIL2	Pahal.1G000300	1_to_1
HAL2	PhHAL.1G000300	1_to_1
FIL2	Pahal.1G000400	1_to_1
HAL2	PhHAL.1G000400	1_to_1
FIL2	Pahal.1G000500	1_to_1
HAL2	PhHAL.1G000600	1_to_1
FIL2	Pahal.1G000700	1_to_1
HAL2	PhHAL.1G000800	1_to_1
FIL2	Pahal.1G000800	1_to_1
HAL2	PhHAL.1G000900	1_to_1
FIL2	Pahal.1G000900	1_to_1
HAL2	PhHAL.1G001000	1_to_1
FIL2	Pahal.1G001100	1_to_1
HAL2	PhHAL.1G001300	1_to_1
FIL2	Pahal.1G001200	1_to_1
HAL2	PhHAL.1G001400	1_to_1
FIL2	Pahal.1G001400	1_to_1
HAL2	PhHAL.1G001600	1_to_1
FIL2	Pahal.1G001500	1_to_1
HAL2	PhHAL.1G001700	1_to_1
FIL2	Pahal.1G001700	1_to_1
HAL2	PhHAL.1G001800	1_to_1
FIL2	Pahal.1G001800	1_to_1
HAL2	PhHAL.1G001900	1_to_1
FIL2	Pahal.1G002000	1_to_1
HAL2	PhHAL.1G002200	1_to_1
FIL2	Pahal.1G002100	1_to_1
HAL2	PhHAL.1G002300	1_to_1
FIL2	Pahal.1G002200	1_to_1
HAL2	PhHAL.1G002400	1_to_1
FIL2	Pahal.1G002300	1_to_1
HAL2	PhHAL.1G002500	1_to_1
FIL2	Pahal.1G002400	1_to_1
HAL2	PhHAL.1G002600	1_to_1
FIL2	Pahal.1G002500	1_to_1
HAL2	PhHAL.1G002700	1_to_1
FIL2	Pahal.1G002600	1_to_1
HAL2	PhHAL.1G002800	1_to_1
FIL2	Pahal.1G002800	1_to_1
HAL2	PhHAL.1G003000	1_to_1
FIL2	Pahal.1G002900	1_to_1
HAL2	PhHAL.1G003100	1_to_1
FIL2	Pahal.1G003000	1_to_1
HAL2	PhHAL.1G003200	1_to_1
FIL2	Pahal.1G003100	1_to_1
HAL2	PhHAL.1G003300	1_to_1
FIL2	Pahal.1G003300	1_to_1
HAL2	PhHAL.1G003500	1_to_1
FIL2	Pahal.1G003400	1_to_1
HAL2	PhHAL.1G003600	1_to_1
FIL2	Pahal.1G003600	1_to_1
HAL2	PhHAL.1G003800	1_to_1
FIL2	Pahal.1G003700	1_to_1
HAL2	PhHAL.1G003900	1_to_1
FIL2	Pahal.1G003800	1_to_1
HAL2	PhHAL.1G004000	1_to_1
FIL2	Pahal.1G004000	1_to_1
HAL2	PhHAL.1G004200	1_to_1
FIL2	Pahal.1G004500	1_to_1
HAL2	PhHAL.1G004700	1_to_1
FIL2	Pahal.1G004700	1_to_1
HAL2	PhHAL.1G005100	1_to_1
FIL2	Pahal.1G005300	1_to_1
HAL2	PhHAL.1G005500	1_to_1
FIL2	Pahal.1G005400	1_to_1
HAL2	PhHAL.1G005600	1_to_1
FIL2	Pahal.1G005500	1_to_1
HAL2	PhHAL.1G005700	1_to_1
FIL2	Pahal.1G005600	1_to_1
HAL2	PhHAL.1G005800	1_to_1
FIL2	Pahal.1G005800	1_to_1
HAL2	PhHAL.1G005900	1_to_1
FIL2	Pahal.1G006000	1_to_1
HAL2	PhHAL.1G006100	1_to_1
FIL2	Pahal.1G006100	1_to_1
HAL2	PhHAL.1G006300	1_to_1
FIL2	Pahal.1G006400	1_to_1
HAL2	PhHAL.1G006600	1_to_1
FIL2	Pahal.1G006500	1_to_1
HAL2	PhHAL.1G006800	1_to_1
FIL2	Pahal.1G188500	1_to_2
FIL2	Pahal.1G188900	1_to_2
FIL2	Pahal.1G189100	1_to_2
HAL2	PhHAL.1G172700	1_to_2
FIL2	Pahal.1G189400	1_to_1
HAL2	PhHAL.1G173500	1_to_1
FIL2	Pahal.1G189300	1_to_1
HAL2	PhHAL.1G172800	1_to_1
FIL2	Pahal.1G189500	1_to_1
HAL2	PhHAL.1G173600	1_to_1
FIL2	Pahal.1G189600	1_to_1
HAL2	PhHAL.1G173700	1_to_1
FIL2	Pahal.1G191400	1_to_1
HAL2	PhHAL.1G176000	1_to_1
FIL2	Pahal.1G192400	1_to_1
HAL2	PhHAL.1G177200	1_to_1
FIL2	Pahal.1G193000	1_to_1
HAL2	PhHAL.1G177700	1_to_1
FIL2	Pahal.1G193200	1_to_1
HAL2	PhHAL.1G177900	1_to_1
FIL2	Pahal.1G193400	1_to_1
HAL2	PhHAL.1G178100	1_to_1
FIL2	Pahal.1G195000	1_to_1
HAL2	PhHAL.1G179100	1_to_1
FIL2	Pahal.1G195600	1_to_1
HAL2	PhHAL.1G179500	1_to_1
FIL2	Pahal.1G195800	1_to_1
HAL2	PhHAL.1G179700	1_to_1
FIL2	Pahal.1G195900	1_to_1
HAL2	PhHAL.1G179900	1_to_1
FIL2	Pahal.1G196000	1_to_1
HAL2	PhHAL.1G180000	1_to_1
FIL2	Pahal.1G197900	1_to_1
HAL2	PhHAL.1G180400	1_to_1
FIL2	Pahal.1G199200	1_to_1
HAL2	PhHAL.1G182400	1_to_1
FIL2	Pahal.1G200800	1_to_1
HAL2	PhHAL.1G184700	1_to_1
FIL2	Pahal.1G201300	1_to_1
HAL2	PhHAL.1G185500	1_to_1
FIL2	Pahal.8G175900	2_to_2
FIL2	Pahal.8G176900	2_to_2
HAL2	PhHAL.8G175500	2_to_2
HAL2	PhHAL.8G176600	2_to_2
FIL2	Pahal.8G177700	1_to_2
FIL2	Pahal.8G178200	1_to_2
HAL2	PhHAL.8G177300	1_to_2
FIL2	Pahal.8G175600	1_to_1
HAL2	PhHAL.8G174400	1_to_1
FIL2	Pahal.8G175800	1_to_1
HAL2	PhHAL.8G175400	1_to_1
FIL2	Pahal.8G177400	1_to_1
HAL2	PhHAL.8G177100	1_to_1
FIL2	Pahal.8G177500	1_to_1
HAL2	PhHAL.8G177200	1_to_1
FIL2	Pahal.8G180900	1_to_1
HAL2	PhHAL.8G177500	1_to_1
FIL2	Pahal.8G181300	1_to_1
HAL2	PhHAL.8G178100	1_to_1
FIL2	Pahal.8G182000	1_to_1
HAL2	PhHAL.8G178400	1_to_1
FIL2	Pahal.8G231100	2_to_2
FIL2	Pahal.8G231700	2_to_2
HAL2	PhHAL.8G228000	2_to_2
HAL2	PhHAL.8G228200	2_to_2
HAL2	PhHAL.8G228600	2_to_2
FIL2	Pahal.8G250100	1_to_1
HAL2	PhHAL.8G244800	1_to_1
FIL2	Pahal.8G189300	2_to_2
FIL2	Pahal.8G190200	2_to_2
FIL2	Pahal.8G190500	2_to_2
FIL2	Pahal.8G239600	2_to_2
FIL2	Pahal.8G253900	2_to_2
FIL2	Pahal.8G257100	2_to_2
FIL2	Pahal.8G258100	2_to_2
FIL2	Pahal.8G258200	2_to_2
HAL2	PhHAL.8G184300	2_to_2
HAL2	PhHAL.8G248900	2_to_2
HAL2	PhHAL.8G252300	2_to_2
HAL2	PhHAL.8G252600	2_to_2
HAL2	PhHAL.8G252800	2_to_2
HAL2	PhHAL.8G253300	2_to_2
FIL2	Pahal.8G235400	2_to_2
FIL2	Pahal.8G235600	2_to_2
FIL2	Pahal.8G235700	2_to_2
FIL2	Pahal.8G235900	2_to_2
FIL2	Pahal.8G238100	2_to_2
FIL2	Pahal.8G238400	2_to_2
HAL2	PhHAL.8G232900	2_to_2
HAL2	PhHAL.8G233300	2_to_2
HAL2	PhHAL.8G233400	2_to_2
HAL2	PhHAL.8G235100	2_to_2
FIL2	Pahal.8G236300	2_to_1
HAL2	PhHAL.8G208200	2_to_1
HAL2	PhHAL.8G224100	2_to_1
HAL2	PhHAL.8G233800	2_to_1
FIL2	Pahal.8G195600	1_to_1
HAL2	PhHAL.8G191000	1_to_1
FIL2	Pahal.8G243900	2_to_2
FIL2	Pahal.8G244400	2_to_2
FIL2	Pahal.8G244500	2_to_2
HAL2	PhHAL.8G239200	2_to_2
HAL2	PhHAL.8G239700	2_to_2
HAL2	PhHAL.8G239800	2_to_2
FIL2	Pahal.8G192900	1_to_1
HAL2	PhHAL.8G188600	1_to_1
FIL2	Pahal.8G221400	1_to_1
HAL2	PhHAL.8G217700	1_to_1
FIL2	Pahal.8G227600	1_to_1
HAL2	PhHAL.8G224400	1_to_1
FIL2	Pahal.8G249100	2_to_2
FIL2	Pahal.8G249300	2_to_2
HAL2	PhHAL.8G244200	2_to_2
HAL2	PhHAL.8G244300	2_to_2
HAL2	PhHAL.8G244400	2_to_2
FIL2	Pahal.8G200300	2_to_2
FIL2	Pahal.8G200500	2_to_2
FIL2	Pahal.8G200600	2_to_2
HAL2	PhHAL.8G194600	2_to_2
HAL2	PhHAL.8G194800	2_to_2
HAL2	PhHAL.8G194900	2_to_2
FIL2	Pahal.8G241500	2_to_2
FIL2	Pahal.8G241600	2_to_2
HAL2	PhHAL.8G237500	2_to_2
HAL2	PhHAL.8G237600	2_to_2
FIL2	Pahal.8G222500	2_to_2
FIL2	Pahal.8G222600	2_to_2
FIL2	Pahal.8G222700	2_to_2
HAL2	PhHAL.8G219200	2_to_2
HAL2	PhHAL.8G219300	2_to_2
FIL2	Pahal.8G254200	2_to_2
FIL2	Pahal.8G254400	2_to_2
FIL2	Pahal.8G254500	2_to_2
HAL2	PhHAL.8G249300	2_to_2
HAL2	PhHAL.8G249500	2_to_2
FIL2	Pahal.8G265000	1_to_2
FIL2	Pahal.8G265100	1_to_2
HAL2	PhHAL.8G260300	1_to_2
FIL2	Pahal.8G184900	1_to_1
HAL2	PhHAL.8G182200	1_to_1
FIL2	Pahal.8G193300	1_to_1
HAL2	PhHAL.8G189000	1_to_1
FIL2	Pahal.8G193600	1_to_2
FIL2	Pahal.8G193700	1_to_2
HAL2	PhHAL.8G189300	1_to_2
FIL2	Pahal.8G200800	2_to_2
FIL2	Pahal.8G200900	2_to_2
HAL2	PhHAL.8G195100	2_to_2
HAL2	PhHAL.8G195400	2_to_2
FIL2	Pahal.8G220500	2_to_2
FIL2	Pahal.8G220600	2_to_2
HAL2	PhHAL.8G216700	2_to_2
HAL2	PhHAL.8G216800	2_to_2
FIL2	Pahal.8G240900	2_to_2
FIL2	Pahal.8G260800	2_to_2
HAL2	PhHAL.8G236900	2_to_2
HAL2	PhHAL.8G255900	2_to_2
FIL2	Pahal.8G263300	1_to_1
HAL2	PhHAL.8G258300	1_to_1
FIL2	Pahal.8G185600	1_to_1
HAL2	PhHAL.8G182900	1_to_1
FIL2	Pahal.8G189100	1_to_2
FIL2	Pahal.8G189500	1_to_2
FIL2	Pahal.8G256600	1_to_2
FIL2	Pahal.8G257700	1_to_2
HAL2	PhHAL.8G252000	1_to_2
FIL2	Pahal.8G199100	1_to_2
FIL2	Pahal.8G199300	1_to_2
FIL2	Pahal.8G199600	1_to_2
FIL2	Pahal.8G200200	1_to_2
HAL2	PhHAL.8G194400	1_to_2
FIL2	Pahal.8G205100	2_to_2
FIL2	Pahal.8G237900	2_to_2
HAL2	PhHAL.8G201100	2_to_2
HAL2	PhHAL.8G235000	2_to_2
FIL2	Pahal.8G208000	1_to_1
HAL2	PhHAL.8G203400	1_to_1
FIL2	Pahal.8G214800	2_to_2
FIL2	Pahal.8G215200	2_to_2
HAL2	PhHAL.8G211000	2_to_2
HAL2	PhHAL.8G211300	2_to_2
HAL2	PhHAL.8G211900	2_to_2
FIL2	Pahal.8G224300	1_to_2
FIL2	Pahal.8G224800	1_to_2
FIL2	Pahal.8G225000	1_to_2
HAL2	PhHAL.8G222000	1_to_2
FIL2	Pahal.8G230100	1_to_2
FIL2	Pahal.8G230300	1_to_2
HAL2	PhHAL.8G227000	1_to_2
FIL2	Pahal.8G231900	1_to_1
HAL2	PhHAL.8G229300	1_to_1
FIL2	Pahal.8G234300	1_to_1
HAL2	PhHAL.8G231600	1_to_1
FIL2	Pahal.8G239500	1_to_2
FIL2	Pahal.8G239900	1_to_2
HAL2	PhHAL.8G236100	1_to_2
FIL2	Pahal.8G245600	2_to_2
FIL2	Pahal.8G245700	2_to_2
HAL2	PhHAL.8G240700	2_to_2
HAL2	PhHAL.8G240800	2_to_2
FIL2	Pahal.8G245800	1_to_1
HAL2	PhHAL.8G240900	1_to_1
FIL2	Pahal.8G250300	1_to_1
HAL2	PhHAL.8G245100	1_to_1
FIL2	Pahal.8G252700	1_to_1
HAL2	PhHAL.8G247400	1_to_1
FIL2	Pahal.8G258000	2_to_1
HAL2	PhHAL.8G252500	2_to_1
HAL2	PhHAL.8G253000	2_to_1
FIL2	Pahal.8G264500	2_to_2
FIL2	Pahal.8G264700	2_to_2
HAL2	PhHAL.8G259900	2_to_2
HAL2	PhHAL.8G260000	2_to_2
FIL2	Pahal.8G183100	2_to_2
FIL2	Pahal.8G183300	2_to_2
HAL2	PhHAL.8G180800	2_to_2
HAL2	PhHAL.8G180900	2_to_2
FIL2	Pahal.8G190700	2_to_2
FIL2	Pahal.8G194300	2_to_2
HAL2	PhHAL.8G186400	2_to_2
HAL2	PhHAL.8G189900	2_to_2
FIL2	Pahal.8G192500	1_to_1
HAL2	PhHAL.8G188100	1_to_1
FIL2	Pahal.8G195400	1_to_1
HAL2	PhHAL.8G190800	1_to_1
FIL2	Pahal.8G204000	1_to_1
HAL2	PhHAL.8G200000	1_to_1
FIL2	Pahal.8G216000	1_to_1
HAL2	PhHAL.8G212500	1_to_1
FIL2	Pahal.8G217400	1_to_1
HAL2	PhHAL.8G213400	1_to_1
FIL2	Pahal.8G222100	2_to_1
HAL2	PhHAL.8G218400	2_to_1
HAL2	PhHAL.8G218500	2_to_1
FIL2	Pahal.8G229500	1_to_2
FIL2	Pahal.8G229700	1_to_2
HAL2	PhHAL.8G226500	1_to_2
FIL2	Pahal.8G248600	1_to_1
HAL2	PhHAL.8G243600	1_to_1
FIL2	Pahal.8G249700	2_to_1
HAL2	PhHAL.8G244600	2_to_1
HAL2	PhHAL.8G244700	2_to_1
FIL2	Pahal.8G252300	1_to_1
HAL2	PhHAL.8G246900	1_to_1
FIL2	Pahal.8G255300	2_to_1
HAL2	PhHAL.8G250300	2_to_1
HAL2	PhHAL.8G250400	2_to_1
FIL2	Pahal.8G255500	2_to_2
FIL2	Pahal.8G255600	2_to_2
HAL2	PhHAL.8G250600	2_to_2
HAL2	PhHAL.8G250700	2_to_2
FIL2	Pahal.8G261000	2_to_2
FIL2	Pahal.8G261300	2_to_2
HAL2	PhHAL.8G256100	2_to_2
HAL2	PhHAL.8G256500	2_to_2
FIL2	Pahal.8G182500	1_to_1
HAL2	PhHAL.8G179100	1_to_1
FIL2	Pahal.8G184700	1_to_1
HAL2	PhHAL.8G181900	1_to_1
FIL2	Pahal.8G185700	1_to_1
HAL2	PhHAL.8G183000	1_to_1
FIL2	Pahal.8G187100	1_to_1
HAL2	PhHAL.8G183800	1_to_1
FIL2	Pahal.8G194000	1_to_1
HAL2	PhHAL.8G189600	1_to_1
FIL2	Pahal.8G194500	1_to_1
HAL2	PhHAL.8G190200	1_to_1
FIL2	Pahal.8G202100	1_to_1
HAL2	PhHAL.8G196700	1_to_1
FIL2	Pahal.8G203400	1_to_1
HAL2	PhHAL.8G199400	1_to_1
FIL2	Pahal.8G208600	2_to_1
HAL2	PhHAL.8G204100	2_to_1
HAL2	PhHAL.8G204200	2_to_1
FIL2	Pahal.8G210200	1_to_1
HAL2	PhHAL.8G205900	1_to_1
FIL2	Pahal.8G213800	2_to_1
HAL2	PhHAL.8G209900	2_to_1
HAL2	PhHAL.8G210000	2_to_1
FIL2	Pahal.8G217200	1_to_1
HAL2	PhHAL.8G213200	1_to_1
FIL2	Pahal.8G223300	1_to_1
HAL2	PhHAL.8G220100	1_to_1
FIL2	Pahal.8G227100	1_to_1
HAL2	PhHAL.8G223700	1_to_1
FIL2	Pahal.8G228300	1_to_2
FIL2	Pahal.8G228600	1_to_2
HAL2	PhHAL.8G225500	1_to_2
FIL2	Pahal.8G228500	1_to_2
FIL2	Pahal.8G230500	1_to_2
HAL2	PhHAL.8G227400	1_to_2
FIL2	Pahal.8G229300	1_to_1
HAL2	PhHAL.8G226200	1_to_1
FIL2	Pahal.8G233400	1_to_1
HAL2	PhHAL.8G230500	1_to_1
FIL2	Pahal.8G234800	1_to_1
HAL2	PhHAL.8G232100	1_to_1
FIL2	Pahal.8G240100	1_to_1
HAL2	PhHAL.8G236300	1_to_1
FIL2	Pahal.8G241100	1_to_1
HAL2	PhHAL.8G237100	1_to_1
FIL2	Pahal.8G241200	1_to_1
HAL2	PhHAL.8G237200	1_to_1
FIL2	Pahal.8G256400	1_to_1
HAL2	PhHAL.8G251700	1_to_1
FIL2	Pahal.8G257900	2_to_1
HAL2	PhHAL.8G184400	2_to_1
HAL2	PhHAL.8G252200	2_to_1
FIL2	Pahal.8G259400	2_to_1
HAL2	PhHAL.8G254400	2_to_1
HAL2	PhHAL.8G254600	2_to_1
FIL2	Pahal.8G262800	1_to_1
HAL2	PhHAL.8G257900	1_to_1
FIL2	Pahal.8G182400	1_to_1
HAL2	PhHAL.8G178500	1_to_1
FIL2	Pahal.8G183600	1_to_1
HAL2	PhHAL.8G181300	1_to_1
FIL2	Pahal.8G183900	1_to_1
HAL2	PhHAL.8G181500	1_to_1
FIL2	Pahal.8G184000	1_to_1
HAL2	PhHAL.8G181700	1_to_1
FIL2	Pahal.8G185000	1_to_1
HAL2	PhHAL.8G182300	1_to_1
FIL2	Pahal.8G185200	1_to_1
HAL2	PhHAL.8G182500	1_to_1
FIL2	Pahal.8G185900	1_to_1
HAL2	PhHAL.8G183200	1_to_1
FIL2	Pahal.8G186600	1_to_1
HAL2	PhHAL.8G183500	1_to_1
FIL2	Pahal.8G186700	1_to_1
HAL2	PhHAL.8G183600	1_to_1
FIL2	Pahal.8G187300	1_to_1
HAL2	PhHAL.8G184000	1_to_1
FIL2	Pahal.8G187600	1_to_1
HAL2	PhHAL.8G184600	1_to_1
FIL2	Pahal.8G188100	1_to_1
HAL2	PhHAL.8G184900	1_to_1
FIL2	Pahal.8G188200	1_to_1
HAL2	PhHAL.8G185000	1_to_1
FIL2	Pahal.8G188300	1_to_1
HAL2	PhHAL.8G185100	1_to_1
FIL2	Pahal.8G188500	1_to_1
HAL2	PhHAL.8G185200	1_to_1
FIL2	Pahal.8G188600	1_to_1
HAL2	PhHAL.8G185400	1_to_1
FIL2	Pahal.8G189600	1_to_1
HAL2	PhHAL.8G185900	1_to_1
FIL2	Pahal.8G191000	1_to_1
HAL2	PhHAL.8G186500	1_to_1
FIL2	Pahal.8G191200	1_to_1
HAL2	PhHAL.8G186600	1_to_1
FIL2	Pahal.8G191900	1_to_1
HAL2	PhHAL.8G187400	1_to_1
FIL2	Pahal.8G192000	1_to_1
HAL2	PhHAL.8G187600	1_to_1
FIL2	Pahal.8G192400	1_to_1
HAL2	PhHAL.8G188000	1_to_1
FIL2	Pahal.8G192700	1_to_1
HAL2	PhHAL.8G188400	1_to_1
FIL2	Pahal.8G193100	1_to_1
HAL2	PhHAL.8G188800	1_to_1
FIL2	Pahal.8G193400	1_to_1
HAL2	PhHAL.8G189200	1_to_1
FIL2	Pahal.8G193900	1_to_1
HAL2	PhHAL.8G189500	1_to_1
FIL2	Pahal.8G194100	1_to_1
HAL2	PhHAL.8G189700	1_to_1
FIL2	Pahal.8G194200	1_to_1
HAL2	PhHAL.8G189800	1_to_1
FIL2	Pahal.8G195500	1_to_1
HAL2	PhHAL.8G190900	1_to_1
FIL2	Pahal.8G195900	1_to_1
HAL2	PhHAL.8G191100	1_to_1
FIL2	Pahal.8G196000	1_to_1
HAL2	PhHAL.8G191200	1_to_1
FIL2	Pahal.8G196100	1_to_1
HAL2	PhHAL.8G191300	1_to_1
FIL2	Pahal.8G196200	1_to_1
HAL2	PhHAL.8G191400	1_to_1
FIL2	Pahal.8G196300	1_to_1
HAL2	PhHAL.8G191500	1_to_1
FIL2	Pahal.8G196400	1_to_1
HAL2	PhHAL.8G191600	1_to_1
FIL2	Pahal.8G196500	1_to_1
HAL2	PhHAL.8G191800	1_to_1
FIL2	Pahal.8G196600	1_to_1
HAL2	PhHAL.8G191900	1_to_1
FIL2	Pahal.8G196800	1_to_1
HAL2	PhHAL.8G192000	1_to_1
FIL2	Pahal.8G196900	1_to_1
HAL2	PhHAL.8G192100	1_to_1
FIL2	Pahal.8G197200	1_to_1
HAL2	PhHAL.8G192300	1_to_1
FIL2	Pahal.8G197300	1_to_1
HAL2	PhHAL.8G192400	1_to_1
FIL2	Pahal.8G197400	1_to_1
HAL2	PhHAL.8G192500	1_to_1
FIL2	Pahal.8G197800	1_to_1
HAL2	PhHAL.8G192600	1_to_1
FIL2	Pahal.8G198500	1_to_1
HAL2	PhHAL.8G193600	1_to_1
FIL2	Pahal.8G201000	1_to_1
HAL2	PhHAL.8G195500	1_to_1
FIL2	Pahal.8G201200	1_to_1
HAL2	PhHAL.8G195700	1_to_1
FIL2	Pahal.8G201300	1_to_1
HAL2	PhHAL.8G195800	1_to_1
FIL2	Pahal.8G201400	1_to_1
HAL2	PhHAL.8G195900	1_to_1
FIL2	Pahal.8G201500	1_to_1
HAL2	PhHAL.8G196000	1_to_1
FIL2	Pahal.8G201600	1_to_1
HAL2	PhHAL.8G196100	1_to_1
FIL2	Pahal.8G201700	1_to_1
HAL2	PhHAL.8G196200	1_to_1
FIL2	Pahal.8G201800	1_to_1
HAL2	PhHAL.8G196300	1_to_1
FIL2	Pahal.8G201900	1_to_1
HAL2	PhHAL.8G196400	1_to_1
FIL2	Pahal.8G202000	1_to_1
HAL2	PhHAL.8G196500	1_to_1
FIL2	Pahal.8G202300	1_to_1
HAL2	PhHAL.8G196900	1_to_1
FIL2	Pahal.8G202400	1_to_1
HAL2	PhHAL.8G197000	1_to_1
FIL2	Pahal.8G202500	1_to_1
HAL2	PhHAL.8G197100	1_to_1
FIL2	Pahal.8G202600	1_to_1
HAL2	PhHAL.8G197200	1_to_1
FIL2	Pahal.8G203100	1_to_1
HAL2	PhHAL.8G199100	1_to_1
FIL2	Pahal.8G203200	1_to_1
HAL2	PhHAL.8G199200	1_to_1
FIL2	Pahal.8G203300	1_to_1
HAL2	PhHAL.8G199300	1_to_1
FIL2	Pahal.8G203700	1_to_1
HAL2	PhHAL.8G199800	1_to_1
FIL2	Pahal.8G203800	1_to_1
HAL2	PhHAL.8G199900	1_to_1
FIL2	Pahal.8G204100	1_to_1
HAL2	PhHAL.8G200100	1_to_1
FIL2	Pahal.8G204500	1_to_1
HAL2	PhHAL.8G200400	1_to_1
FIL2	Pahal.8G204600	1_to_1
HAL2	PhHAL.8G200500	1_to_1
FIL2	Pahal.8G204700	1_to_1
HAL2	PhHAL.8G200600	1_to_1
FIL2	Pahal.8G204800	1_to_1
HAL2	PhHAL.8G200700	1_to_1
FIL2	Pahal.8G205000	1_to_1
HAL2	PhHAL.8G200900	1_to_1
FIL2	Pahal.8G206200	1_to_1
HAL2	PhHAL.8G201600	1_to_1
FIL2	Pahal.8G206300	1_to_1
HAL2	PhHAL.8G201800	1_to_1
FIL2	Pahal.8G206400	1_to_1
HAL2	PhHAL.8G201900	1_to_1
FIL2	Pahal.8G206800	1_to_1
HAL2	PhHAL.8G202100	1_to_1
FIL2	Pahal.8G208100	1_to_1
HAL2	PhHAL.8G203500	1_to_1
FIL2	Pahal.8G208400	1_to_1
HAL2	PhHAL.8G203900	1_to_1
FIL2	Pahal.8G208700	1_to_1
HAL2	PhHAL.8G204300	1_to_1
FIL2	Pahal.8G208800	1_to_1
HAL2	PhHAL.8G204400	1_to_1
FIL2	Pahal.8G209000	1_to_1
HAL2	PhHAL.8G204700	1_to_1
FIL2	Pahal.8G209100	1_to_1
HAL2	PhHAL.8G204800	1_to_1
FIL2	Pahal.8G209200	1_to_1
HAL2	PhHAL.8G204900	1_to_1
FIL2	Pahal.8G209500	1_to_1
HAL2	PhHAL.8G205100	1_to_1
FIL2	Pahal.8G209600	1_to_1
HAL2	PhHAL.8G205200	1_to_1
FIL2	Pahal.8G209800	1_to_1
HAL2	PhHAL.8G205400	1_to_1
FIL2	Pahal.8G209900	1_to_1
HAL2	PhHAL.8G205500	1_to_1
FIL2	Pahal.8G210100	1_to_1
HAL2	PhHAL.8G205700	1_to_1
FIL2	Pahal.8G210800	1_to_1
HAL2	PhHAL.8G207200	1_to_1
FIL2	Pahal.8G211000	1_to_1
HAL2	PhHAL.8G207300	1_to_1
FIL2	Pahal.8G211100	1_to_1
HAL2	PhHAL.8G207400	1_to_1
FIL2	Pahal.8G211300	1_to_1
HAL2	PhHAL.8G207500	1_to_1
FIL2	Pahal.8G211400	1_to_1
HAL2	PhHAL.8G207700	1_to_1
FIL2	Pahal.8G212200	1_to_1
HAL2	PhHAL.8G208600	1_to_1
FIL2	Pahal.8G212300	1_to_1
HAL2	PhHAL.8G208700	1_to_1
FIL2	Pahal.8G212400	1_to_1
HAL2	PhHAL.8G208800	1_to_1
FIL2	Pahal.8G212500	1_to_1
HAL2	PhHAL.8G209000	1_to_1
FIL2	Pahal.8G212600	1_to_1
HAL2	PhHAL.8G209100	1_to_1
FIL2	Pahal.8G212700	1_to_1
HAL2	PhHAL.8G209200	1_to_1
FIL2	Pahal.8G212800	1_to_1
HAL2	PhHAL.8G209300	1_to_1
FIL2	Pahal.8G212900	1_to_1
HAL2	PhHAL.8G209400	1_to_1
FIL2	Pahal.8G213000	1_to_1
HAL2	PhHAL.8G209500	1_to_1
FIL2	Pahal.8G213700	1_to_1
HAL2	PhHAL.8G209800	1_to_1
FIL2	Pahal.8G213900	1_to_1
HAL2	PhHAL.8G210100	1_to_1
FIL2	Pahal.8G214000	1_to_1
HAL2	PhHAL.8G210200	1_to_1
FIL2	Pahal.8G214100	1_to_1
HAL2	PhHAL.8G210300	1_to_1
FIL2	Pahal.8G215300	1_to_1
HAL2	PhHAL.8G212000	1_to_1
FIL2	Pahal.8G215500	1_to_1
HAL2	PhHAL.8G212100	1_to_1
FIL2	Pahal.8G215700	1_to_1
HAL2	PhHAL.8G212200	1_to_1
FIL2	Pahal.8G215800	1_to_1
HAL2	PhHAL.8G212300	1_to_1
FIL2	Pahal.8G216200	1_to_1
HAL2	PhHAL.8G212700	1_to_1
FIL2	Pahal.8G216900	1_to_1
HAL2	PhHAL.8G212900	1_to_1
FIL2	Pahal.8G217000	1_to_1
HAL2	PhHAL.8G213000	1_to_1
FIL2	Pahal.8G217100	1_to_1
HAL2	PhHAL.8G213100	1_to_1
FIL2	Pahal.8G217500	1_to_1
HAL2	PhHAL.8G213500	1_to_1
FIL2	Pahal.8G217600	1_to_1
HAL2	PhHAL.8G213600	1_to_1
FIL2	Pahal.8G217700	1_to_1
HAL2	PhHAL.8G213700	1_to_1
FIL2	Pahal.8G218100	1_to_1
HAL2	PhHAL.8G214600	1_to_1
FIL2	Pahal.8G218300	1_to_1
HAL2	PhHAL.8G214800	1_to_1
FIL2	Pahal.8G218400	1_to_1
HAL2	PhHAL.8G214900	1_to_1
FIL2	Pahal.8G218500	1_to_1
HAL2	PhHAL.8G215000	1_to_1
FIL2	Pahal.8G218600	1_to_1
HAL2	PhHAL.8G215100	1_to_1
FIL2	Pahal.8G218700	1_to_1
HAL2	PhHAL.8G215200	1_to_1
FIL2	Pahal.8G218800	1_to_1
HAL2	PhHAL.8G215300	1_to_1
FIL2	Pahal.8G219000	1_to_1
HAL2	PhHAL.8G215400	1_to_1
FIL2	Pahal.8G219100	1_to_1
HAL2	PhHAL.8G215500	1_to_1
FIL2	Pahal.8G219300	1_to_1
HAL2	PhHAL.8G215600	1_to_1
FIL2	Pahal.8G219500	1_to_1
HAL2	PhHAL.8G215800	1_to_1
FIL2	Pahal.8G220400	1_to_1
HAL2	PhHAL.8G216500	1_to_1
FIL2	Pahal.8G220700	1_to_1
HAL2	PhHAL.8G216900	1_to_1
FIL2	Pahal.8G220800	1_to_1
HAL2	PhHAL.8G217000	1_to_1
FIL2	Pahal.8G220900	1_to_1
HAL2	PhHAL.8G217100	1_to_1
FIL2	Pahal.8G221000	1_to_1
HAL2	PhHAL.8G217200	1_to_1
FIL2	Pahal.8G221100	1_to_1
HAL2	PhHAL.8G217300	1_to_1
FIL2	Pahal.8G221200	1_to_1
HAL2	PhHAL.8G217400	1_to_1
FIL2	Pahal.8G221300	1_to_1
HAL2	PhHAL.8G217500	1_to_1
FIL2	Pahal.8G221600	1_to_1
HAL2	PhHAL.8G217900	1_to_1
FIL2	Pahal.8G222000	1_to_1
HAL2	PhHAL.8G218300	1_to_1
FIL2	Pahal.8G222300	1_to_1
HAL2	PhHAL.8G218700	1_to_1
FIL2	Pahal.8G222800	1_to_1
HAL2	PhHAL.8G219400	1_to_1
FIL2	Pahal.8G223000	1_to_1
HAL2	PhHAL.8G219700	1_to_1
FIL2	Pahal.8G223100	1_to_1
HAL2	PhHAL.8G219800	1_to_1
FIL2	Pahal.8G223600	1_to_1
HAL2	PhHAL.8G220400	1_to_1
FIL2	Pahal.8G223700	1_to_1
HAL2	PhHAL.8G220500	1_to_1
FIL2	Pahal.8G223900	1_to_1
HAL2	PhHAL.8G220700	1_to_1
FIL2	Pahal.8G224000	1_to_1
HAL2	PhHAL.8G220800	1_to_1
FIL2	Pahal.8G224100	1_to_1
HAL2	PhHAL.8G220900	1_to_1
FIL2	Pahal.8G224200	1_to_1
HAL2	PhHAL.8G221000	1_to_1
FIL2	Pahal.8G225100	1_to_1
HAL2	PhHAL.8G222100	1_to_1
FIL2	Pahal.8G225300	1_to_1
HAL2	PhHAL.8G222300	1_to_1
FIL2	Pahal.8G225400	1_to_1
HAL2	PhHAL.8G222400	1_to_1
FIL2	Pahal.8G225500	1_to_1
HAL2	PhHAL.8G222500	1_to_1
FIL2	Pahal.8G225900	1_to_1
HAL2	PhHAL.8G222600	1_to_1
FIL2	Pahal.8G226300	1_to_1
HAL2	PhHAL.8G223000	1_to_1
FIL2	Pahal.8G226700	1_to_1
HAL2	PhHAL.8G223300	1_to_1
FIL2	Pahal.8G226900	1_to_1
HAL2	PhHAL.8G223500	1_to_1
FIL2	Pahal.8G227000	1_to_1
HAL2	PhHAL.8G223600	1_to_1
FIL2	Pahal.8G227300	1_to_1
HAL2	PhHAL.8G223900	1_to_1
FIL2	Pahal.8G227400	1_to_1
HAL2	PhHAL.8G224000	1_to_1
FIL2	Pahal.8G227700	1_to_1
HAL2	PhHAL.8G224500	1_to_1
FIL2	Pahal.8G227800	1_to_1
HAL2	PhHAL.8G224600	1_to_1
FIL2	Pahal.8G227900	1_to_1
HAL2	PhHAL.8G224700	1_to_1
FIL2	Pahal.8G228000	1_to_1
HAL2	PhHAL.8G224800	1_to_1
FIL2	Pahal.8G228700	1_to_1
HAL2	PhHAL.8G225600	1_to_1
FIL2	Pahal.8G228800	1_to_1
HAL2	PhHAL.8G225700	1_to_1
FIL2	Pahal.8G228900	1_to_1
HAL2	PhHAL.8G225900	1_to_1
FIL2	Pahal.8G229800	1_to_1
HAL2	PhHAL.8G226800	1_to_1
FIL2	Pahal.8G230000	1_to_1
HAL2	PhHAL.8G226900	1_to_1
FIL2	Pahal.8G230800	1_to_1
HAL2	PhHAL.8G227700	1_to_1
FIL2	Pahal.8G230900	1_to_1
HAL2	PhHAL.8G227800	1_to_1
FIL2	Pahal.8G231000	1_to_1
HAL2	PhHAL.8G227900	1_to_1
FIL2	Pahal.8G232100	1_to_1
HAL2	PhHAL.8G229500	1_to_1
FIL2	Pahal.8G232200	1_to_1
HAL2	PhHAL.8G229600	1_to_1
FIL2	Pahal.8G232300	1_to_1
HAL2	PhHAL.8G229700	1_to_1
FIL2	Pahal.8G232400	1_to_1
HAL2	PhHAL.8G229800	1_to_1
FIL2	Pahal.8G232500	1_to_1
HAL2	PhHAL.8G229900	1_to_1
FIL2	Pahal.8G232700	1_to_1
HAL2	PhHAL.8G230100	1_to_1
FIL2	Pahal.8G232800	1_to_1
HAL2	PhHAL.8G230200	1_to_1
FIL2	Pahal.8G233500	1_to_1
HAL2	PhHAL.8G230600	1_to_1
FIL2	Pahal.8G233600	1_to_1
HAL2	PhHAL.8G230700	1_to_1
FIL2	Pahal.8G234400	1_to_1
HAL2	PhHAL.8G231700	1_to_1
FIL2	Pahal.8G234700	1_to_1
HAL2	PhHAL.8G232000	1_to_1
FIL2	Pahal.8G234900	1_to_1
HAL2	PhHAL.8G232200	1_to_1
FIL2	Pahal.8G235000	1_to_1
HAL2	PhHAL.8G232300	1_to_1
FIL2	Pahal.8G235100	1_to_1
HAL2	PhHAL.8G232400	1_to_1
FIL2	Pahal.8G235200	1_to_1
HAL2	PhHAL.8G232500	1_to_1
FIL2	Pahal.8G236200	1_to_1
HAL2	PhHAL.8G233700	1_to_1
FIL2	Pahal.8G236500	1_to_1
HAL2	PhHAL.8G234100	1_to_1
FIL2	Pahal.8G236600	1_to_1
HAL2	PhHAL.8G234200	1_to_1
FIL2	Pahal.8G238600	1_to_1
HAL2	PhHAL.8G235200	1_to_1
FIL2	Pahal.8G238700	1_to_1
HAL2	PhHAL.8G235300	1_to_1
FIL2	Pahal.8G238800	1_to_1
HAL2	PhHAL.8G235400	1_to_1
FIL2	Pahal.8G238900	1_to_1
HAL2	PhHAL.8G235500	1_to_1
FIL2	Pahal.8G239000	1_to_1
HAL2	PhHAL.8G235600	1_to_1
FIL2	Pahal.8G239100	1_to_1
HAL2	PhHAL.8G235700	1_to_1
FIL2	Pahal.8G240200	1_to_1
HAL2	PhHAL.8G236400	1_to_1
FIL2	Pahal.8G240300	1_to_1
HAL2	PhHAL.8G236500	1_to_1
FIL2	Pahal.8G240400	1_to_1
HAL2	PhHAL.8G236600	1_to_1
FIL2	Pahal.8G241400	1_to_1
HAL2	PhHAL.8G237400	1_to_1
FIL2	Pahal.8G241800	1_to_1
HAL2	PhHAL.8G237800	1_to_1
FIL2	Pahal.8G241900	1_to_1
HAL2	PhHAL.8G237900	1_to_1
FIL2	Pahal.8G242000	1_to_1
HAL2	PhHAL.8G238000	1_to_1
FIL2	Pahal.8G242300	1_to_1
HAL2	PhHAL.8G238200	1_to_1
FIL2	Pahal.8G242400	1_to_1
HAL2	PhHAL.8G238300	1_to_1
FIL2	Pahal.8G242800	1_to_1
HAL2	PhHAL.8G238800	1_to_1
FIL2	Pahal.8G242900	1_to_1
HAL2	PhHAL.8G238900	1_to_1
FIL2	Pahal.8G244200	1_to_1
HAL2	PhHAL.8G239500	1_to_1
FIL2	Pahal.8G244300	1_to_1
HAL2	PhHAL.8G239600	1_to_1
FIL2	Pahal.8G246000	1_to_1
HAL2	PhHAL.8G241000	1_to_1
FIL2	Pahal.8G246100	1_to_1
HAL2	PhHAL.8G241100	1_to_1
FIL2	Pahal.8G246200	1_to_1
HAL2	PhHAL.8G241200	1_to_1
FIL2	Pahal.8G246400	1_to_1
HAL2	PhHAL.8G241400	1_to_1
FIL2	Pahal.8G246500	1_to_1
HAL2	PhHAL.8G241500	1_to_1
FIL2	Pahal.8G247100	1_to_1
HAL2	PhHAL.8G242100	1_to_1
FIL2	Pahal.8G247200	1_to_1
HAL2	PhHAL.8G242200	1_to_1
FIL2	Pahal.8G248000	1_to_1
HAL2	PhHAL.8G242900	1_to_1
FIL2	Pahal.8G248100	1_to_1
HAL2	PhHAL.8G243000	1_to_1
FIL2	Pahal.8G248200	1_to_1
HAL2	PhHAL.8G243100	1_to_1
FIL2	Pahal.8G248400	1_to_1
HAL2	PhHAL.8G243200	1_to_1
FIL2	Pahal.8G248700	1_to_1
HAL2	PhHAL.8G243700	1_to_1
FIL2	Pahal.8G249000	1_to_1
HAL2	PhHAL.8G244000	1_to_1
FIL2	Pahal.8G250200	1_to_1
HAL2	PhHAL.8G245000	1_to_1
FIL2	Pahal.8G250500	1_to_1
HAL2	PhHAL.8G245200	1_to_1
FIL2	Pahal.8G250600	1_to_1
HAL2	PhHAL.8G245300	1_to_1
FIL2	Pahal.8G250700	1_to_1
HAL2	PhHAL.8G245500	1_to_1
FIL2	Pahal.8G250900	1_to_1
HAL2	PhHAL.8G245700	1_to_1
FIL2	Pahal.8G251000	1_to_1
HAL2	PhHAL.8G245800	1_to_1
FIL2	Pahal.8G251100	1_to_1
HAL2	PhHAL.8G245900	1_to_1
FIL2	Pahal.8G251200	1_to_1
HAL2	PhHAL.8G246000	1_to_1
FIL2	Pahal.8G251500	1_to_1
HAL2	PhHAL.8G246100	1_to_1
FIL2	Pahal.8G251700	1_to_1
HAL2	PhHAL.8G246200	1_to_1
FIL2	Pahal.8G252000	1_to_1
HAL2	PhHAL.8G246700	1_to_1
FIL2	Pahal.8G252200	1_to_1
HAL2	PhHAL.8G246800	1_to_1
FIL2	Pahal.8G252500	1_to_1
HAL2	PhHAL.8G247100	1_to_1
FIL2	Pahal.8G252800	1_to_1
HAL2	PhHAL.8G247500	1_to_1
FIL2	Pahal.8G253500	1_to_1
HAL2	PhHAL.8G248300	1_to_1
FIL2	Pahal.8G254600	1_to_1
HAL2	PhHAL.8G249600	1_to_1
FIL2	Pahal.8G254900	1_to_1
HAL2	PhHAL.8G250000	1_to_1
FIL2	Pahal.8G255100	1_to_1
HAL2	PhHAL.8G250100	1_to_1
FIL2	Pahal.8G255400	1_to_1
HAL2	PhHAL.8G250500	1_to_1
FIL2	Pahal.8G255700	1_to_1
HAL2	PhHAL.8G250800	1_to_1
FIL2	Pahal.8G255800	1_to_1
HAL2	PhHAL.8G250900	1_to_1
FIL2	Pahal.8G255900	1_to_1
HAL2	PhHAL.8G251100	1_to_1
FIL2	Pahal.8G256000	1_to_1
HAL2	PhHAL.8G251200	1_to_1
FIL2	Pahal.8G256100	1_to_1
HAL2	PhHAL.8G251300	1_to_1
FIL2	Pahal.8G256200	1_to_1
HAL2	PhHAL.8G251500	1_to_1
FIL2	Pahal.8G256500	1_to_1
HAL2	PhHAL.8G251900	1_to_1
FIL2	Pahal.8G259100	1_to_1
HAL2	PhHAL.8G254100	1_to_1
FIL2	Pahal.8G259200	1_to_1
HAL2	PhHAL.8G254200	1_to_1
FIL2	Pahal.8G259800	1_to_1
HAL2	PhHAL.8G255000	1_to_1
FIL2	Pahal.8G261200	1_to_1
HAL2	PhHAL.8G256400	1_to_1
FIL2	Pahal.8G262300	1_to_1
HAL2	PhHAL.8G257500	1_to_1
FIL2	Pahal.8G262500	1_to_1
HAL2	PhHAL.8G257400	1_to_1
FIL2	Pahal.8G262600	1_to_1
HAL2	PhHAL.8G257700	1_to_1
FIL2	Pahal.8G262700	1_to_1
HAL2	PhHAL.8G257800	1_to_1
FIL2	Pahal.8G262900	1_to_1
HAL2	PhHAL.8G258000	1_to_1
FIL2	Pahal.8G263000	1_to_1
HAL2	PhHAL.8G258100	1_to_1
FIL2	Pahal.8G263500	1_to_1
HAL2	PhHAL.8G258500	1_to_1
FIL2	Pahal.8G263700	1_to_1
HAL2	PhHAL.8G258700	1_to_1
FIL2	Pahal.8G263800	1_to_1
HAL2	PhHAL.8G258800	1_to_1
FIL2	Pahal.8G264400	1_to_1
HAL2	PhHAL.8G259700	1_to_1
FIL2	Pahal.8G264800	1_to_1
HAL2	PhHAL.8G260100	1_to_1
FIL2	Pahal.8G264900	1_to_1
HAL2	PhHAL.8G260200	1_to_1
FIL2	Pahal.8G265200	1_to_1
HAL2	PhHAL.8G260400	1_to_1
FIL2	Pahal.8G265300	1_to_1
HAL2	PhHAL.8G260500	1_to_1
FIL2	Pahal.8G265500	1_to_1
HAL2	PhHAL.8G260700	1_to_1
FIL2	Pahal.8G265600	1_to_1
HAL2	PhHAL.8G260800	1_to_1
FIL2	Pahal.8G265700	1_to_1
HAL2	PhHAL.8G260900	1_to_1
FIL2	Pahal.8G266000	1_to_1
HAL2	PhHAL.8G261000	1_to_1
FIL2	Pahal.8G266200	1_to_1
HAL2	PhHAL.8G261200	1_to_1
FIL2	Pahal.8G266900	1_to_1
HAL2	PhHAL.8G261700	1_to_1
FIL2	Pahal.8G267000	1_to_1
HAL2	PhHAL.8G261800	1_to_1
FIL2	Pahal.8G267100	1_to_1
HAL2	PhHAL.8G261900	1_to_1
FIL2	Pahal.8G267200	1_to_1
HAL2	PhHAL.8G262200	1_to_1
FIL2	Pahal.8G267400	1_to_1
HAL2	PhHAL.8G262400	1_to_1
FIL2	Pahal.8G268100	1_to_1
HAL2	PhHAL.8G263500	1_to_1
FIL2	Pahal.8G268200	1_to_1
HAL2	PhHAL.8G263600	1_to_1
FIL2	Pahal.8G268500	1_to_1
HAL2	PhHAL.8G263900	1_to_1
FIL2	Pahal.8G268600	1_to_1
HAL2	PhHAL.8G264000	1_to_1
FIL2	Pahal.8G268700	1_to_1
HAL2	PhHAL.8G264100	1_to_1
FIL2	Pahal.9G008600	2_to_2
FIL2	Pahal.9G014400	2_to_2
FIL2	Pahal.9G016300	2_to_2
HAL2	PhHAL.9G008000	2_to_2
HAL2	PhHAL.9G013900	2_to_2
HAL2	PhHAL.9G016000	2_to_2
FIL2	Pahal.9G016700	2_to_2
FIL2	Pahal.9G017900	2_to_2
FIL2	Pahal.9G018000	2_to_2
HAL2	PhHAL.9G016300	2_to_2
HAL2	PhHAL.9G017500	2_to_2
HAL2	PhHAL.9G017600	2_to_2
FIL2	Pahal.9G003100	2_to_2
FIL2	Pahal.9G017200	2_to_2
HAL2	PhHAL.9G002900	2_to_2
HAL2	PhHAL.9G016700	2_to_2
FIL2	Pahal.9G004000	2_to_2
FIL2	Pahal.9G004100	2_to_2
HAL2	PhHAL.9G003800	2_to_2
HAL2	PhHAL.9G003900	2_to_2
FIL2	Pahal.9G011100	2_to_2
FIL2	Pahal.9G011200	2_to_2
HAL2	PhHAL.9G010600	2_to_2
HAL2	PhHAL.9G010700	2_to_2
FIL2	Pahal.9G019100	2_to_2
FIL2	Pahal.9G019200	2_to_2
HAL2	PhHAL.9G018400	2_to_2
HAL2	PhHAL.9G018500	2_to_2
FIL2	Pahal.9G008500	2_to_2
FIL2	Pahal.9G012100	2_to_2
HAL2	PhHAL.9G007900	2_to_2
HAL2	PhHAL.9G011700	2_to_2
FIL2	Pahal.9G011700	1_to_1
HAL2	PhHAL.9G011200	1_to_1
FIL2	Pahal.9G012900	2_to_2
FIL2	Pahal.9G013500	2_to_2
HAL2	PhHAL.9G012400	2_to_2
HAL2	PhHAL.9G013000	2_to_2
FIL2	Pahal.9G005000	1_to_1
HAL2	PhHAL.9G004800	1_to_1
FIL2	Pahal.9G000100	1_to_1
HAL2	PhHAL.9G000200	1_to_1
FIL2	Pahal.9G000200	1_to_1
HAL2	PhHAL.9G000300	1_to_1
FIL2	Pahal.9G000300	1_to_1
HAL2	PhHAL.9G000400	1_to_1
FIL2	Pahal.9G000400	1_to_1
HAL2	PhHAL.9G000500	1_to_1
FIL2	Pahal.9G000500	1_to_1
HAL2	PhHAL.9G000600	1_to_1
FIL2	Pahal.9G000600	1_to_1
HAL2	PhHAL.9G000700	1_to_1
FIL2	Pahal.9G000700	1_to_1
HAL2	PhHAL.9G000800	1_to_1
FIL2	Pahal.9G000800	1_to_1
HAL2	PhHAL.9G000900	1_to_1
FIL2	Pahal.9G001300	1_to_1
HAL2	PhHAL.9G001200	1_to_1
FIL2	Pahal.9G001400	1_to_1
HAL2	PhHAL.9G001300	1_to_1
FIL2	Pahal.9G001500	1_to_1
HAL2	PhHAL.9G001400	1_to_1
FIL2	Pahal.9G001600	1_to_1
HAL2	PhHAL.9G001500	1_to_1
FIL2	Pahal.9G001900	1_to_1
HAL2	PhHAL.9G001800	1_to_1
FIL2	Pahal.9G002400	1_to_1
HAL2	PhHAL.9G002200	1_to_1
FIL2	Pahal.9G002500	1_to_1
HAL2	PhHAL.9G002300	1_to_1
FIL2	Pahal.9G002600	1_to_1
HAL2	PhHAL.9G002400	1_to_1
FIL2	Pahal.9G002700	1_to_1
HAL2	PhHAL.9G002500	1_to_1
FIL2	Pahal.9G002800	1_to_1
HAL2	PhHAL.9G002600	1_to_1
FIL2	Pahal.9G002900	1_to_1
HAL2	PhHAL.9G002700	1_to_1
FIL2	Pahal.9G003000	1_to_1
HAL2	PhHAL.9G002800	1_to_1
FIL2	Pahal.9G003200	1_to_1
HAL2	PhHAL.9G003000	1_to_1
FIL2	Pahal.9G003300	1_to_1
HAL2	PhHAL.9G003100	1_to_1
FIL2	Pahal.9G003400	1_to_1
HAL2	PhHAL.9G003200	1_to_1
FIL2	Pahal.9G003500	1_to_1
HAL2	PhHAL.9G003300	1_to_1
FIL2	Pahal.9G003600	1_to_1
HAL2	PhHAL.9G003400	1_to_1
FIL2	Pahal.9G003700	1_to_1
HAL2	PhHAL.9G003500	1_to_1
FIL2	Pahal.9G003800	1_to_1
HAL2	PhHAL.9G003600	1_to_1
FIL2	Pahal.9G003900	1_to_1
HAL2	PhHAL.9G003700	1_to_1
FIL2	Pahal.9G004200	1_to_1
HAL2	PhHAL.9G004000	1_to_1
FIL2	Pahal.9G004300	1_to_1
HAL2	PhHAL.9G004100	1_to_1
FIL2	Pahal.9G004400	1_to_1
HAL2	PhHAL.9G004200	1_to_1
FIL2	Pahal.9G004500	1_to_1
HAL2	PhHAL.9G004300	1_to_1
FIL2	Pahal.9G004600	1_to_1
HAL2	PhHAL.9G004400	1_to_1
FIL2	Pahal.9G004700	1_to_1
HAL2	PhHAL.9G004500	1_to_1
FIL2	Pahal.9G004800	1_to_1
HAL2	PhHAL.9G004600	1_to_1
FIL2	Pahal.9G004900	1_to_1
HAL2	PhHAL.9G004700	1_to_1
FIL2	Pahal.9G005200	1_to_1
HAL2	PhHAL.9G005000	1_to_1
FIL2	Pahal.9G005300	1_to_1
HAL2	PhHAL.9G005100	1_to_1
FIL2	Pahal.9G005400	1_to_1
HAL2	PhHAL.9G005300	1_to_1
FIL2	Pahal.9G005500	1_to_1
HAL2	PhHAL.9G005400	1_to_1
FIL2	Pahal.9G005700	1_to_1
HAL2	PhHAL.9G005500	1_to_1
FIL2	Pahal.9G005800	1_to_1
HAL2	PhHAL.9G005600	1_to_1
FIL2	Pahal.9G005900	1_to_1
HAL2	PhHAL.9G005700	1_to_1
FIL2	Pahal.9G006000	1_to_1
HAL2	PhHAL.9G005800	1_to_1
FIL2	Pahal.9G006400	1_to_1
HAL2	PhHAL.9G005900	1_to_1
FIL2	Pahal.9G006500	1_to_1
HAL2	PhHAL.9G006000	1_to_1
FIL2	Pahal.9G006600	1_to_1
HAL2	PhHAL.9G006100	1_to_1
FIL2	Pahal.9G006700	1_to_1
HAL2	PhHAL.9G006200	1_to_1
FIL2	Pahal.9G006800	1_to_1
HAL2	PhHAL.9G006300	1_to_1
FIL2	Pahal.9G006900	1_to_1
HAL2	PhHAL.9G006400	1_to_1
FIL2	Pahal.9G007000	1_to_1
HAL2	PhHAL.9G006500	1_to_1
FIL2	Pahal.9G007100	1_to_1
HAL2	PhHAL.9G006600	1_to_1
FIL2	Pahal.9G007200	1_to_1
HAL2	PhHAL.9G006700	1_to_1
FIL2	Pahal.9G007400	1_to_1
HAL2	PhHAL.9G006900	1_to_1
FIL2	Pahal.9G007500	1_to_1
HAL2	PhHAL.9G007000	1_to_1
FIL2	Pahal.9G007600	1_to_1
HAL2	PhHAL.9G007100	1_to_1
FIL2	Pahal.9G007700	1_to_1
HAL2	PhHAL.9G007200	1_to_1
FIL2	Pahal.9G007800	1_to_1
HAL2	PhHAL.9G007300	1_to_1
FIL2	Pahal.9G007900	1_to_1
HAL2	PhHAL.9G007400	1_to_1
FIL2	Pahal.9G008000	1_to_1
HAL2	PhHAL.9G007500	1_to_1
FIL2	Pahal.9G008200	1_to_1
HAL2	PhHAL.9G007600	1_to_1
FIL2	Pahal.9G008400	1_to_1
HAL2	PhHAL.9G007800	1_to_1
FIL2	Pahal.9G008700	1_to_1
HAL2	PhHAL.9G008100	1_to_1
FIL2	Pahal.9G008800	1_to_1
HAL2	PhHAL.9G008200	1_to_1
FIL2	Pahal.9G008900	1_to_1
HAL2	PhHAL.9G008300	1_to_1
FIL2	Pahal.9G009000	1_to_1
HAL2	PhHAL.9G008400	1_to_1
FIL2	Pahal.9G009100	1_to_1
HAL2	PhHAL.9G008500	1_to_1
FIL2	Pahal.9G009200	1_to_1
HAL2	PhHAL.9G008600	1_to_1
FIL2	Pahal.9G009300	1_to_1
HAL2	PhHAL.9G008700	1_to_1
FIL2	Pahal.9G009400	1_to_1
HAL2	PhHAL.9G008800	1_to_1
FIL2	Pahal.9G009600	1_to_1
HAL2	PhHAL.9G009100	1_to_1
FIL2	Pahal.9G009700	1_to_1
HAL2	PhHAL.9G009200	1_to_1
FIL2	Pahal.9G010000	1_to_1
HAL2	PhHAL.9G009500	1_to_1
FIL2	Pahal.9G010100	1_to_1
HAL2	PhHAL.9G009600	1_to_1
FIL2	Pahal.9G010200	1_to_1
HAL2	PhHAL.9G009700	1_to_1
FIL2	Pahal.9G010300	1_to_1
HAL2	PhHAL.9G009800	1_to_1
FIL2	Pahal.9G010400	1_to_1
HAL2	PhHAL.9G009900	1_to_1
FIL2	Pahal.9G010800	1_to_1
HAL2	PhHAL.9G010300	1_to_1
FIL2	Pahal.9G011300	1_to_1
HAL2	PhHAL.9G010800	1_to_1
FIL2	Pahal.9G011400	1_to_1
HAL2	PhHAL.9G010900	1_to_1
FIL2	Pahal.9G011500	1_to_1
HAL2	PhHAL.9G011000	1_to_1
FIL2	Pahal.9G011600	1_to_1
HAL2	PhHAL.9G011100	1_to_1
FIL2	Pahal.9G011800	1_to_1
HAL2	PhHAL.9G011300	1_to_1
FIL2	Pahal.9G011900	1_to_1
HAL2	PhHAL.9G011400	1_to_1
FIL2	Pahal.9G012000	1_to_1
HAL2	PhHAL.9G011500	1_to_1
FIL2	Pahal.9G012200	1_to_1
HAL2	PhHAL.9G011800	1_to_1
FIL2	Pahal.9G012300	1_to_1
HAL2	PhHAL.9G011900	1_to_1
FIL2	Pahal.9G012600	1_to_1
HAL2	PhHAL.9G012100	1_to_1
FIL2	Pahal.9G012700	1_to_1
HAL2	PhHAL.9G012200	1_to_1
FIL2	Pahal.9G013000	1_to_1
HAL2	PhHAL.9G012500	1_to_1
FIL2	Pahal.9G013100	1_to_1
HAL2	PhHAL.9G012600	1_to_1
FIL2	Pahal.9G013200	1_to_1
HAL2	PhHAL.9G012700	1_to_1
FIL2	Pahal.9G013300	1_to_1
HAL2	PhHAL.9G012800	1_to_1
FIL2	Pahal.9G013400	1_to_1
HAL2	PhHAL.9G012900	1_to_1
FIL2	Pahal.9G013600	1_to_1
HAL2	PhHAL.9G013100	1_to_1
FIL2	Pahal.9G013700	1_to_1
HAL2	PhHAL.9G013200	1_to_1
FIL2	Pahal.9G014100	1_to_1
HAL2	PhHAL.9G013600	1_to_1
FIL2	Pahal.9G014500	1_to_1
HAL2	PhHAL.9G014100	1_to_1
FIL2	Pahal.9G014700	1_to_1
HAL2	PhHAL.9G014200	1_to_1
FIL2	Pahal.9G014800	1_to_1
HAL2	PhHAL.9G014300	1_to_1
FIL2	Pahal.9G014900	1_to_1
HAL2	PhHAL.9G014400	1_to_1
FIL2	Pahal.9G015000	1_to_1
HAL2	PhHAL.9G014500	1_to_1
FIL2	Pahal.9G015100	1_to_1
HAL2	PhHAL.9G014600	1_to_1
FIL2	Pahal.9G015200	1_to_1
HAL2	PhHAL.9G014700	1_to_1
FIL2	Pahal.9G015300	1_to_1
HAL2	PhHAL.9G014800	1_to_1
FIL2	Pahal.9G015500	1_to_1
HAL2	PhHAL.9G015100	1_to_1
FIL2	Pahal.9G015600	1_to_1
HAL2	PhHAL.9G015200	1_to_1
FIL2	Pahal.9G015700	1_to_1
HAL2	PhHAL.9G015300	1_to_1
FIL2	Pahal.9G015800	1_to_1
HAL2	PhHAL.9G015400	1_to_1
FIL2	Pahal.9G015900	1_to_1
HAL2	PhHAL.9G015500	1_to_1
FIL2	Pahal.9G016000	1_to_1
HAL2	PhHAL.9G015600	1_to_1
FIL2	Pahal.9G016100	1_to_1
HAL2	PhHAL.9G015800	1_to_1
FIL2	Pahal.9G016400	1_to_1
HAL2	PhHAL.9G016100	1_to_1
FIL2	Pahal.9G016500	1_to_1
HAL2	PhHAL.9G016200	1_to_1
FIL2	Pahal.9G017000	1_to_1
HAL2	PhHAL.9G016500	1_to_1
FIL2	Pahal.9G017300	1_to_1
HAL2	PhHAL.9G016800	1_to_1
FIL2	Pahal.9G017400	1_to_1
HAL2	PhHAL.9G016900	1_to_1
FIL2	Pahal.9G017500	1_to_1
HAL2	PhHAL.9G017000	1_to_1
FIL2	Pahal.9G017600	1_to_1
HAL2	PhHAL.9G017100	1_to_1
FIL2	Pahal.9G018100	1_to_1
HAL2	PhHAL.9G017700	1_to_1
FIL2	Pahal.9G018300	1_to_1
HAL2	PhHAL.9G017800	1_to_1
FIL2	Pahal.9G018400	1_to_1
HAL2	PhHAL.9G017900	1_to_1
FIL2	Pahal.9G018800	1_to_1
HAL2	PhHAL.9G018100	1_to_1
FIL2	Pahal.9G018900	1_to_1
HAL2	PhHAL.9G018200	1_to_1
FIL2	Pahal.9G019000	1_to_1
HAL2	PhHAL.9G018300	1_to_1
FIL2	Pahal.9G019300	1_to_1
HAL2	PhHAL.9G018600	1_to_1
FIL2	Pahal.9G019400	1_to_1
HAL2	PhHAL.9G018700	1_to_1
FIL2	Pahal.9G019500	1_to_1
HAL2	PhHAL.9G018800	1_to_1
FIL2	Pahal.9G019600	1_to_1
HAL2	PhHAL.9G018900	1_to_1
FIL2	Pahal.9G019700	1_to_1
HAL2	PhHAL.9G019000	1_to_1
FIL2	Pahal.9G019900	1_to_1
HAL2	PhHAL.9G019200	1_to_1
FIL2	Pahal.9G021900	2_to_2
FIL2	Pahal.9G022200	2_to_2
HAL2	PhHAL.9G021200	2_to_2
HAL2	PhHAL.9G021500	2_to_2
FIL2	Pahal.9G021700	1_to_1
HAL2	PhHAL.9G021000	1_to_1
FIL2	Pahal.9G023800	1_to_2
FIL2	Pahal.9G023900	1_to_2
HAL2	PhHAL.9G023100	1_to_2
FIL2	Pahal.9G020000	1_to_1
HAL2	PhHAL.9G019300	1_to_1
FIL2	Pahal.9G020100	1_to_1
HAL2	PhHAL.9G019400	1_to_1
FIL2	Pahal.9G020200	1_to_1
HAL2	PhHAL.9G019500	1_to_1
FIL2	Pahal.9G020300	1_to_1
HAL2	PhHAL.9G019600	1_to_1
FIL2	Pahal.9G020400	1_to_1
HAL2	PhHAL.9G019700	1_to_1
FIL2	Pahal.9G020500	1_to_1
HAL2	PhHAL.9G019800	1_to_1
FIL2	Pahal.9G020600	1_to_1
HAL2	PhHAL.9G019900	1_to_1
FIL2	Pahal.9G020700	1_to_1
HAL2	PhHAL.9G020000	1_to_1
FIL2	Pahal.9G020800	1_to_1
HAL2	PhHAL.9G020100	1_to_1
FIL2	Pahal.9G020900	1_to_1
HAL2	PhHAL.9G020200	1_to_1
FIL2	Pahal.9G021200	1_to_1
HAL2	PhHAL.9G020500	1_to_1
FIL2	Pahal.9G021300	1_to_1
HAL2	PhHAL.9G020600	1_to_1
FIL2	Pahal.9G021500	1_to_1
HAL2	PhHAL.9G020800	1_to_1
FIL2	Pahal.9G021600	1_to_1
HAL2	PhHAL.9G020900	1_to_1
FIL2	Pahal.9G021800	1_to_1
HAL2	PhHAL.9G021100	1_to_1
FIL2	Pahal.9G022000	1_to_1
HAL2	PhHAL.9G021300	1_to_1
FIL2	Pahal.9G022300	1_to_1
HAL2	PhHAL.9G021600	1_to_1
FIL2	Pahal.9G022400	1_to_1
HAL2	PhHAL.9G021700	1_to_1
FIL2	Pahal.9G022500	1_to_1
HAL2	PhHAL.9G021800	1_to_1
FIL2	Pahal.9G022600	1_to_1
HAL2	PhHAL.9G021900	1_to_1
FIL2	Pahal.9G022700	1_to_1
HAL2	PhHAL.9G022000	1_to_1
FIL2	Pahal.9G022800	1_to_1
HAL2	PhHAL.9G022100	1_to_1
FIL2	Pahal.9G022900	1_to_1
HAL2	PhHAL.9G022200	1_to_1
FIL2	Pahal.9G023000	1_to_1
HAL2	PhHAL.9G022300	1_to_1
FIL2	Pahal.9G023100	1_to_1
HAL2	PhHAL.9G022400	1_to_1
FIL2	Pahal.9G023200	1_to_1
HAL2	PhHAL.9G022500	1_to_1
FIL2	Pahal.9G023300	1_to_1
HAL2	PhHAL.9G022600	1_to_1
FIL2	Pahal.9G023400	1_to_1
HAL2	PhHAL.9G022700	1_to_1
FIL2	Pahal.9G023600	1_to_1
HAL2	PhHAL.9G022900	1_to_1
FIL2	Pahal.9G023700	1_to_1
HAL2	PhHAL.9G023000	1_to_1
FIL2	Pahal.9G024100	1_to_1
HAL2	PhHAL.9G023300	1_to_1
FIL2	Pahal.9G024200	1_to_1
HAL2	PhHAL.9G023400	1_to_1
FIL2	Pahal.9G024300	1_to_1
HAL2	PhHAL.9G023500	1_to_1
FIL2	Pahal.9G079100	2_to_2
FIL2	Pahal.9G079200	2_to_2
FIL2	Pahal.9G079300	2_to_2
FIL2	Pahal.9G079400	2_to_2
FIL2	Pahal.9G079500	2_to_2
FIL2	Pahal.9G079600	2_to_2
HAL2	PhHAL.9G076300	2_to_2
HAL2	PhHAL.9G076400	2_to_2
HAL2	PhHAL.9G076600	2_to_2
HAL2	PhHAL.9G076700	2_to_2
HAL2	PhHAL.9G076800	2_to_2
FIL2	Pahal.9G143800	2_to_2
FIL2	Pahal.9G148400	2_to_2
FIL2	Pahal.9G148500	2_to_2
HAL2	PhHAL.9G140100	2_to_2
HAL2	PhHAL.9G144700	2_to_2
HAL2	PhHAL.9G144800	2_to_2
FIL2	Pahal.9G178800	2_to_2
FIL2	Pahal.9G178900	2_to_2
FIL2	Pahal.9G179100	2_to_2
FIL2	Pahal.9G179200	2_to_2
HAL2	PhHAL.9G174200	2_to_2
HAL2	PhHAL.9G174300	2_to_2
HAL2	PhHAL.9G174400	2_to_2
HAL2	PhHAL.9G174500	2_to_2
FIL2	Pahal.9G179700	2_to_2
FIL2	Pahal.9G179800	2_to_2
FIL2	Pahal.9G179900	2_to_2
FIL2	Pahal.9G180100	2_to_2
HAL2	PhHAL.9G175100	2_to_2
HAL2	PhHAL.9G175200	2_to_2
HAL2	PhHAL.9G175300	2_to_2
HAL2	PhHAL.9G175500	2_to_2
FIL2	Pahal.9G097700	2_to_2
FIL2	Pahal.9G098000	2_to_2
FIL2	Pahal.9G098100	2_to_2
FIL2	Pahal.9G098200	2_to_2
HAL2	PhHAL.9G094300	2_to_2
HAL2	PhHAL.9G094500	2_to_2
HAL2	PhHAL.9G094600	2_to_2
HAL2	PhHAL.9G094700	2_to_2
FIL2	Pahal.9G048600	2_to_2
FIL2	Pahal.9G053200	2_to_2
FIL2	Pahal.9G053900	2_to_2
FIL2	Pahal.9G134300	2_to_2
HAL2	PhHAL.9G046900	2_to_2
HAL2	PhHAL.9G052300	2_to_2
HAL2	PhHAL.9G130900	2_to_2
HAL2	PhHAL.9G131000	2_to_2
FIL2	Pahal.9G082300	2_to_2
FIL2	Pahal.9G082400	2_to_2
FIL2	Pahal.9G082500	2_to_2
HAL2	PhHAL.9G079700	2_to_2
HAL2	PhHAL.9G079800	2_to_2
HAL2	PhHAL.9G079900	2_to_2
FIL2	Pahal.9G101500	2_to_2
FIL2	Pahal.9G101600	2_to_2
FIL2	Pahal.9G101700	2_to_2
HAL2	PhHAL.9G098600	2_to_2
HAL2	PhHAL.9G098700	2_to_2
HAL2	PhHAL.9G098800	2_to_2
FIL2	Pahal.9G156700	2_to_2
FIL2	Pahal.9G156900	2_to_2
FIL2	Pahal.9G157000	2_to_2
HAL2	PhHAL.9G151600	2_to_2
HAL2	PhHAL.9G151800	2_to_2
HAL2	PhHAL.9G151900	2_to_2
FIL2	Pahal.9G201700	2_to_2
FIL2	Pahal.9G201800	2_to_2
FIL2	Pahal.9G201900	2_to_2
HAL2	PhHAL.9G196700	2_to_2
HAL2	PhHAL.9G196800	2_to_2
HAL2	PhHAL.9G196900	2_to_2
FIL2	Pahal.9G051000	2_to_2
FIL2	Pahal.9G051100	2_to_2
FIL2	Pahal.9G051200	2_to_2
HAL2	PhHAL.9G049600	2_to_2
HAL2	PhHAL.9G049700	2_to_2
HAL2	PhHAL.9G049800	2_to_2
FIL2	Pahal.9G081500	2_to_2
FIL2	Pahal.9G081700	2_to_2
FIL2	Pahal.9G081900	2_to_2
HAL2	PhHAL.9G078900	2_to_2
HAL2	PhHAL.9G079100	2_to_2
HAL2	PhHAL.9G079300	2_to_2
FIL2	Pahal.9G107500	2_to_2
FIL2	Pahal.9G107600	2_to_2
FIL2	Pahal.9G107700	2_to_2
HAL2	PhHAL.9G104200	2_to_2
HAL2	PhHAL.9G104300	2_to_2
HAL2	PhHAL.9G104800	2_to_2
FIL2	Pahal.9G129800	2_to_2
FIL2	Pahal.9G130200	2_to_2
FIL2	Pahal.9G130300	2_to_2
HAL2	PhHAL.9G126700	2_to_2
HAL2	PhHAL.9G127100	2_to_2
HAL2	PhHAL.9G127200	2_to_2
FIL2	Pahal.9G164600	2_to_2
FIL2	Pahal.9G165000	2_to_2
HAL2	PhHAL.9G158900	2_to_2
HAL2	PhHAL.9G159300	2_to_2
FIL2	Pahal.9G027400	2_to_2
FIL2	Pahal.9G027700	2_to_2
FIL2	Pahal.9G037300	2_to_2
FIL2	Pahal.9G045600	2_to_2
HAL2	PhHAL.9G026200	2_to_2
HAL2	PhHAL.9G035900	2_to_2
HAL2	PhHAL.9G044600	2_to_2
FIL2	Pahal.9G041300	2_to_2
FIL2	Pahal.9G041500	2_to_2
HAL2	PhHAL.9G039900	2_to_2
HAL2	PhHAL.9G040100	2_to_2
FIL2	Pahal.9G139900	2_to_1
HAL2	PhHAL.9G136100	2_to_1
HAL2	PhHAL.9G136200	2_to_1
HAL2	PhHAL.9G137500	2_to_1
FIL2	Pahal.9G157500	1_to_1
HAL2	PhHAL.9G152500	1_to_1
FIL2	Pahal.9G180400	2_to_2
FIL2	Pahal.9G180500	2_to_2
HAL2	PhHAL.9G175700	2_to_2
HAL2	PhHAL.9G175800	2_to_2
FIL2	Pahal.9G027100	1_to_1
HAL2	PhHAL.9G025900	1_to_1
FIL2	Pahal.9G057900	1_to_1
HAL2	PhHAL.9G056100	1_to_1
FIL2	Pahal.9G069400	2_to_2
FIL2	Pahal.9G106200	2_to_2
HAL2	PhHAL.9G067000	2_to_2
HAL2	PhHAL.9G103100	2_to_2
FIL2	Pahal.9G141400	2_to_2
FIL2	Pahal.9G141500	2_to_2
HAL2	PhHAL.9G137700	2_to_2
HAL2	PhHAL.9G137800	2_to_2
FIL2	Pahal.9G166300	2_to_2
FIL2	Pahal.9G166400	2_to_2
FIL2	Pahal.9G166500	2_to_2
HAL2	PhHAL.9G160900	2_to_2
HAL2	PhHAL.9G161000	2_to_2
HAL2	PhHAL.9G161100	2_to_2
HAL2	PhHAL.9G161200	2_to_2
FIL2	Pahal.9G170800	2_to_2
FIL2	Pahal.9G173400	2_to_2
HAL2	PhHAL.9G166000	2_to_2
HAL2	PhHAL.9G168900	2_to_2
FIL2	Pahal.9G171900	1_to_2
FIL2	Pahal.9G172000	1_to_2
HAL2	PhHAL.9G167300	1_to_2
FIL2	Pahal.9G186600	2_to_2
FIL2	Pahal.9G186700	2_to_2
HAL2	PhHAL.9G181600	2_to_2
HAL2	PhHAL.9G181700	2_to_2
FIL2	Pahal.9G028900	2_to_2
FIL2	Pahal.9G029000	2_to_2
HAL2	PhHAL.9G028000	2_to_2
HAL2	PhHAL.9G028100	2_to_2
FIL2	Pahal.9G043700	2_to_2
FIL2	Pahal.9G043800	2_to_2
HAL2	PhHAL.9G042600	2_to_2
HAL2	PhHAL.9G042700	2_to_2
FIL2	Pahal.9G057200	2_to_2
FIL2	Pahal.9G146200	2_to_2
HAL2	PhHAL.9G055400	2_to_2
HAL2	PhHAL.9G142300	2_to_2
FIL2	Pahal.9G059400	2_to_2
FIL2	Pahal.9G150700	2_to_2
HAL2	PhHAL.9G057600	2_to_2
HAL2	PhHAL.9G146900	2_to_2
FIL2	Pahal.9G064700	2_to_2
FIL2	Pahal.9G144200	2_to_2
HAL2	PhHAL.9G063200	2_to_2
HAL2	PhHAL.9G140500	2_to_2
FIL2	Pahal.9G075900	2_to_2
FIL2	Pahal.9G166800	2_to_2
HAL2	PhHAL.9G073300	2_to_2
HAL2	PhHAL.9G161600	2_to_2
FIL2	Pahal.9G078000	2_to_2
FIL2	Pahal.9G169000	2_to_2
HAL2	PhHAL.9G075400	2_to_2
HAL2	PhHAL.9G164000	2_to_2
FIL2	Pahal.9G081300	2_to_2
FIL2	Pahal.9G169500	2_to_2
HAL2	PhHAL.9G078700	2_to_2
HAL2	PhHAL.9G164400	2_to_2
FIL2	Pahal.9G084100	2_to_2
FIL2	Pahal.9G084400	2_to_2
HAL2	PhHAL.9G081300	2_to_2
HAL2	PhHAL.9G081500	2_to_2
FIL2	Pahal.9G110900	2_to_2
FIL2	Pahal.9G111000	2_to_2
HAL2	PhHAL.9G108100	2_to_2
HAL2	PhHAL.9G108200	2_to_2
FIL2	Pahal.9G111600	2_to_2
FIL2	Pahal.9G191700	2_to_2
HAL2	PhHAL.9G108700	2_to_2
HAL2	PhHAL.9G186900	2_to_2
FIL2	Pahal.9G118700	2_to_2
FIL2	Pahal.9G118800	2_to_2
HAL2	PhHAL.9G115700	2_to_2
HAL2	PhHAL.9G115800	2_to_2
FIL2	Pahal.9G123300	2_to_2
FIL2	Pahal.9G123600	2_to_2
HAL2	PhHAL.9G119700	2_to_2
HAL2	PhHAL.9G120000	2_to_2
FIL2	Pahal.9G125500	2_to_2
FIL2	Pahal.9G125600	2_to_2
HAL2	PhHAL.9G121900	2_to_2
HAL2	PhHAL.9G122000	2_to_2
FIL2	Pahal.9G139100	1_to_1
HAL2	PhHAL.9G174900	1_to_1
FIL2	Pahal.9G139300	2_to_2
FIL2	Pahal.9G139400	2_to_2
HAL2	PhHAL.9G135600	2_to_2
HAL2	PhHAL.9G135700	2_to_2
FIL2	Pahal.9G150300	2_to_2
FIL2	Pahal.9G150400	2_to_2
FIL2	Pahal.9G150500	2_to_2
HAL2	PhHAL.9G146600	2_to_2
HAL2	PhHAL.9G146700	2_to_2
FIL2	Pahal.9G158400	2_to_2
FIL2	Pahal.9G158900	2_to_2
HAL2	PhHAL.9G153300	2_to_2
HAL2	PhHAL.9G153700	2_to_2
FIL2	Pahal.9G165200	2_to_2
FIL2	Pahal.9G165300	2_to_2
HAL2	PhHAL.9G159600	2_to_2
HAL2	PhHAL.9G159700	2_to_2
FIL2	Pahal.9G166900	2_to_2
FIL2	Pahal.9G167000	2_to_2
HAL2	PhHAL.9G161700	2_to_2
HAL2	PhHAL.9G161800	2_to_2
FIL2	Pahal.9G190700	2_to_2
FIL2	Pahal.9G190800	2_to_2
HAL2	PhHAL.9G186000	2_to_2
HAL2	PhHAL.9G186100	2_to_2
FIL2	Pahal.9G033800	2_to_2
FIL2	Pahal.9G035800	2_to_2
HAL2	PhHAL.9G032300	2_to_2
HAL2	PhHAL.9G034400	2_to_2
FIL2	Pahal.9G039000	2_to_2
FIL2	Pahal.9G039100	2_to_2
HAL2	PhHAL.9G037700	2_to_2
HAL2	PhHAL.9G037800	2_to_2
FIL2	Pahal.9G046500	2_to_2
FIL2	Pahal.9G126300	2_to_2
HAL2	PhHAL.9G045300	2_to_2
HAL2	PhHAL.9G122800	2_to_2
FIL2	Pahal.9G083000	2_to_2
FIL2	Pahal.9G173900	2_to_2
HAL2	PhHAL.9G080200	2_to_2
HAL2	PhHAL.9G169700	2_to_2
FIL2	Pahal.9G113700	1_to_2
FIL2	Pahal.9G113900	1_to_2
HAL2	PhHAL.9G110700	1_to_2
FIL2	Pahal.9G144400	2_to_2
FIL2	Pahal.9G144500	2_to_2
HAL2	PhHAL.9G140700	2_to_2
HAL2	PhHAL.9G140800	2_to_2
FIL2	Pahal.9G181200	2_to_2
FIL2	Pahal.9G181300	2_to_2
HAL2	PhHAL.9G176400	2_to_2
HAL2	PhHAL.9G176500	2_to_2
FIL2	Pahal.9G027600	2_to_2
FIL2	Pahal.9G037200	2_to_2
HAL2	PhHAL.9G026400	2_to_2
HAL2	PhHAL.9G035800	2_to_2
FIL2	Pahal.9G034400	2_to_2
FIL2	Pahal.9G034500	2_to_2
HAL2	PhHAL.9G032800	2_to_2
HAL2	PhHAL.9G032900	2_to_2
FIL2	Pahal.9G041400	1_to_1
HAL2	PhHAL.9G040000	1_to_1
FIL2	Pahal.9G049200	1_to_1
HAL2	PhHAL.9G047600	1_to_1
FIL2	Pahal.9G057600	2_to_2
FIL2	Pahal.9G057700	2_to_2
HAL2	PhHAL.9G055800	2_to_2
HAL2	PhHAL.9G055900	2_to_2
FIL2	Pahal.9G067500	2_to_2
FIL2	Pahal.9G067700	2_to_2
HAL2	PhHAL.9G065300	2_to_2
HAL2	PhHAL.9G065500	2_to_2
FIL2	Pahal.9G074600	2_to_2
FIL2	Pahal.9G075000	2_to_2
HAL2	PhHAL.9G072100	2_to_2
HAL2	PhHAL.9G072500	2_to_2
FIL2	Pahal.9G091900	2_to_2
FIL2	Pahal.9G092000	2_to_2
HAL2	PhHAL.9G089500	2_to_2
HAL2	PhHAL.9G089600	2_to_2
FIL2	Pahal.9G099100	1_to_1
HAL2	PhHAL.9G096000	1_to_1
FIL2	Pahal.9G125800	1_to_1
HAL2	PhHAL.9G122300	1_to_1
FIL2	Pahal.9G131300	1_to_1
HAL2	PhHAL.9G128300	1_to_1
FIL2	Pahal.9G140600	2_to_1
HAL2	PhHAL.9G136900	2_to_1
HAL2	PhHAL.9G137000	2_to_1
FIL2	Pahal.9G159600	1_to_1
HAL2	PhHAL.9G154300	1_to_1
FIL2	Pahal.9G163700	1_to_1
HAL2	PhHAL.9G158200	1_to_1
FIL2	Pahal.9G163800	2_to_1
HAL2	PhHAL.9G158300	2_to_1
HAL2	PhHAL.9G158400	2_to_1
FIL2	Pahal.9G172100	2_to_2
FIL2	Pahal.9G172200	2_to_2
HAL2	PhHAL.9G167400	2_to_2
HAL2	PhHAL.9G167500	2_to_2
FIL2	Pahal.9G177100	1_to_1
HAL2	PhHAL.9G172700	1_to_1
FIL2	Pahal.9G179600	1_to_1
HAL2	PhHAL.9G175000	1_to_1
FIL2	Pahal.9G184000	1_to_1
HAL2	PhHAL.9G178800	1_to_1
FIL2	Pahal.9G184800	1_to_1
HAL2	PhHAL.9G179800	1_to_1
FIL2	Pahal.9G189700	1_to_1
HAL2	PhHAL.9G184700	1_to_1
FIL2	Pahal.9G194000	2_to_2
FIL2	Pahal.9G194400	2_to_2
HAL2	PhHAL.9G189400	2_to_2
HAL2	PhHAL.9G189900	2_to_2
FIL2	Pahal.9G196200	1_to_1
HAL2	PhHAL.9G191600	1_to_1
FIL2	Pahal.9G041700	1_to_1
HAL2	PhHAL.9G040300	1_to_1
FIL2	Pahal.9G041900	1_to_1
HAL2	PhHAL.9G040500	1_to_1
FIL2	Pahal.9G043100	1_to_1
HAL2	PhHAL.9G042000	1_to_1
FIL2	Pahal.9G044800	1_to_1
HAL2	PhHAL.9G043800	1_to_1
FIL2	Pahal.9G047200	2_to_1
HAL2	PhHAL.9G045800	2_to_1
HAL2	PhHAL.9G160500	2_to_1
FIL2	Pahal.9G053100	1_to_2
FIL2	Pahal.9G054000	1_to_2
HAL2	PhHAL.9G051900	1_to_2
FIL2	Pahal.9G060800	1_to_1
HAL2	PhHAL.9G059100	1_to_1
FIL2	Pahal.9G064100	1_to_1
HAL2	PhHAL.9G062600	1_to_1
FIL2	Pahal.9G073800	1_to_2
FIL2	Pahal.9G074000	1_to_2
HAL2	PhHAL.9G071100	1_to_2
FIL2	Pahal.9G099300	1_to_1
HAL2	PhHAL.9G096300	1_to_1
FIL2	Pahal.9G099400	1_to_1
HAL2	PhHAL.9G096500	1_to_1
FIL2	Pahal.9G126700	1_to_1
HAL2	PhHAL.9G123300	1_to_1
FIL2	Pahal.9G128200	1_to_1
HAL2	PhHAL.9G125000	1_to_1
FIL2	Pahal.9G130500	1_to_2
FIL2	Pahal.9G130600	1_to_2
HAL2	PhHAL.9G127400	1_to_2
FIL2	Pahal.9G145800	1_to_1
HAL2	PhHAL.9G141900	1_to_1
FIL2	Pahal.9G146000	1_to_1
HAL2	PhHAL.9G142100	1_to_1
FIL2	Pahal.9G146500	1_to_1
HAL2	PhHAL.9G142600	1_to_1
FIL2	Pahal.9G159700	1_to_1
HAL2	PhHAL.9G052500	1_to_1
FIL2	Pahal.9G159900	1_to_1
HAL2	PhHAL.9G154500	1_to_1
FIL2	Pahal.9G166700	1_to_1
HAL2	PhHAL.9G161500	1_to_1
FIL2	Pahal.9G170000	1_to_1
HAL2	PhHAL.9G164900	1_to_1
FIL2	Pahal.9G176200	1_to_1
HAL2	PhHAL.9G171800	1_to_1
FIL2	Pahal.9G176500	1_to_1
HAL2	PhHAL.9G172100	1_to_1
FIL2	Pahal.9G177700	1_to_1
HAL2	PhHAL.9G173200	1_to_1
FIL2	Pahal.9G177900	1_to_1
HAL2	PhHAL.9G173400	1_to_1
FIL2	Pahal.9G178300	1_to_1
HAL2	PhHAL.9G173800	1_to_1
FIL2	Pahal.9G189400	1_to_1
HAL2	PhHAL.9G184400	1_to_1
FIL2	Pahal.9G191900	1_to_1
HAL2	PhHAL.9G187100	1_to_1
FIL2	Pahal.9G196900	1_to_1
HAL2	PhHAL.9G192400	1_to_1
FIL2	Pahal.9G024400	1_to_1
HAL2	PhHAL.9G023600	1_to_1
FIL2	Pahal.9G025100	1_to_1
HAL2	PhHAL.9G023900	1_to_1
FIL2	Pahal.9G025200	1_to_1
HAL2	PhHAL.9G024000	1_to_1
FIL2	Pahal.9G025300	1_to_1
HAL2	PhHAL.9G024100	1_to_1
FIL2	Pahal.9G025500	1_to_1
HAL2	PhHAL.9G024200	1_to_1
FIL2	Pahal.9G025600	1_to_1
HAL2	PhHAL.9G024300	1_to_1
FIL2	Pahal.9G025700	1_to_1
HAL2	PhHAL.9G024400	1_to_1
FIL2	Pahal.9G025800	1_to_1
HAL2	PhHAL.9G024600	1_to_1
FIL2	Pahal.9G026000	1_to_1
HAL2	PhHAL.9G024800	1_to_1
FIL2	Pahal.9G026100	1_to_1
HAL2	PhHAL.9G024900	1_to_1
FIL2	Pahal.9G026200	1_to_1
HAL2	PhHAL.9G025000	1_to_1
FIL2	Pahal.9G026300	1_to_1
HAL2	PhHAL.9G025100	1_to_1
FIL2	Pahal.9G026400	1_to_1
HAL2	PhHAL.9G025200	1_to_1
FIL2	Pahal.9G026500	1_to_1
HAL2	PhHAL.9G025300	1_to_1
FIL2	Pahal.9G026600	1_to_1
HAL2	PhHAL.9G025400	1_to_1
FIL2	Pahal.9G026700	1_to_1
HAL2	PhHAL.9G025500	1_to_1
FIL2	Pahal.9G026800	1_to_1
HAL2	PhHAL.9G025600	1_to_1
FIL2	Pahal.9G026900	1_to_1
HAL2	PhHAL.9G025700	1_to_1
FIL2	Pahal.9G027000	1_to_1
HAL2	PhHAL.9G025800	1_to_1
FIL2	Pahal.9G027800	1_to_1
HAL2	PhHAL.9G026500	1_to_1
FIL2	Pahal.9G027900	1_to_1
HAL2	PhHAL.9G026600	1_to_1
FIL2	Pahal.9G028000	1_to_1
HAL2	PhHAL.9G026700	1_to_1
FIL2	Pahal.9G028100	1_to_1
HAL2	PhHAL.9G026800	1_to_1
FIL2	Pahal.9G028200	1_to_1
HAL2	PhHAL.9G026900	1_to_1
FIL2	Pahal.9G028300	1_to_1
HAL2	PhHAL.9G027000	1_to_1
FIL2	Pahal.9G028500	1_to_1
HAL2	PhHAL.9G027200	1_to_1
FIL2	Pahal.9G028700	1_to_1
HAL2	PhHAL.9G027400	1_to_1
FIL2	Pahal.9G028800	1_to_1
HAL2	PhHAL.9G027900	1_to_1
FIL2	Pahal.9G029200	1_to_1
HAL2	PhHAL.9G028200	1_to_1
FIL2	Pahal.9G029300	1_to_1
HAL2	PhHAL.9G028300	1_to_1
FIL2	Pahal.9G029500	1_to_1
HAL2	PhHAL.9G028500	1_to_1
FIL2	Pahal.9G029600	1_to_1
HAL2	PhHAL.9G028600	1_to_1
FIL2	Pahal.9G029700	1_to_1
HAL2	PhHAL.9G028700	1_to_1
FIL2	Pahal.9G029900	1_to_1
HAL2	PhHAL.9G028900	1_to_1
FIL2	Pahal.9G030000	1_to_1
HAL2	PhHAL.9G029000	1_to_1
FIL2	Pahal.9G030100	1_to_1
HAL2	PhHAL.9G029100	1_to_1
FIL2	Pahal.9G030200	1_to_1
HAL2	PhHAL.9G029200	1_to_1
FIL2	Pahal.9G030800	1_to_1
HAL2	PhHAL.9G029700	1_to_1
FIL2	Pahal.9G030900	1_to_1
HAL2	PhHAL.9G029800	1_to_1
FIL2	Pahal.9G031100	1_to_1
HAL2	PhHAL.9G030000	1_to_1
FIL2	Pahal.9G031200	1_to_1
HAL2	PhHAL.9G030100	1_to_1
FIL2	Pahal.9G031300	1_to_1
HAL2	PhHAL.9G030200	1_to_1
FIL2	Pahal.9G031400	1_to_1
HAL2	PhHAL.9G030300	1_to_1
FIL2	Pahal.9G031800	1_to_1
HAL2	PhHAL.9G030500	1_to_1
FIL2	Pahal.9G031900	1_to_1
HAL2	PhHAL.9G030600	1_to_1
FIL2	Pahal.9G032000	1_to_1
HAL2	PhHAL.9G030700	1_to_1
FIL2	Pahal.9G032100	1_to_1
HAL2	PhHAL.9G030800	1_to_1
FIL2	Pahal.9G032200	1_to_1
HAL2	PhHAL.9G030900	1_to_1
FIL2	Pahal.9G032400	1_to_1
HAL2	PhHAL.9G031000	1_to_1
FIL2	Pahal.9G032500	1_to_1
HAL2	PhHAL.9G031100	1_to_1
FIL2	Pahal.9G032600	1_to_1
HAL2	PhHAL.9G031200	1_to_1
FIL2	Pahal.9G032900	1_to_1
HAL2	PhHAL.9G031500	1_to_1
FIL2	Pahal.9G033000	1_to_1
HAL2	PhHAL.9G031600	1_to_1
FIL2	Pahal.9G033100	1_to_1
HAL2	PhHAL.9G031800	1_to_1
FIL2	Pahal.9G033300	1_to_1
HAL2	PhHAL.9G031900	1_to_1
FIL2	Pahal.9G033400	1_to_1
HAL2	PhHAL.9G032000	1_to_1
FIL2	Pahal.9G033500	1_to_1
HAL2	PhHAL.9G032100	1_to_1
FIL2	Pahal.9G033900	1_to_1
HAL2	PhHAL.9G032400	1_to_1
FIL2	Pahal.9G034100	1_to_1
HAL2	PhHAL.9G032500	1_to_1
FIL2	Pahal.9G034200	1_to_1
HAL2	PhHAL.9G032600	1_to_1
FIL2	Pahal.9G034300	1_to_1
HAL2	PhHAL.9G032700	1_to_1
FIL2	Pahal.9G034900	1_to_1
HAL2	PhHAL.9G033200	1_to_1
FIL2	Pahal.9G035000	1_to_1
HAL2	PhHAL.9G033300	1_to_1
FIL2	Pahal.9G035300	1_to_1
HAL2	PhHAL.9G033500	1_to_1
FIL2	Pahal.9G035400	1_to_1
HAL2	PhHAL.9G033600	1_to_1
FIL2	Pahal.9G035500	1_to_1
HAL2	PhHAL.9G033700	1_to_1
FIL2	Pahal.9G035600	1_to_1
HAL2	PhHAL.9G033800	1_to_1
FIL2	Pahal.9G035700	1_to_1
HAL2	PhHAL.9G034300	1_to_1
FIL2	Pahal.9G035900	1_to_1
HAL2	PhHAL.9G034500	1_to_1
FIL2	Pahal.9G036100	1_to_1
HAL2	PhHAL.9G034700	1_to_1
FIL2	Pahal.9G036200	1_to_1
HAL2	PhHAL.9G034800	1_to_1
FIL2	Pahal.9G036300	1_to_1
HAL2	PhHAL.9G034900	1_to_1
FIL2	Pahal.9G036400	1_to_1
HAL2	PhHAL.9G035000	1_to_1
FIL2	Pahal.9G036500	1_to_1
HAL2	PhHAL.9G035200	1_to_1
FIL2	Pahal.9G036700	1_to_1
HAL2	PhHAL.9G035400	1_to_1
FIL2	Pahal.9G036800	1_to_1
HAL2	PhHAL.9G035500	1_to_1
FIL2	Pahal.9G036900	1_to_1
HAL2	PhHAL.9G035600	1_to_1
FIL2	Pahal.9G037000	1_to_1
HAL2	PhHAL.9G035700	1_to_1
FIL2	Pahal.9G037400	1_to_1
HAL2	PhHAL.9G036000	1_to_1
FIL2	Pahal.9G037500	1_to_1
HAL2	PhHAL.9G036100	1_to_1
FIL2	Pahal.9G037600	1_to_1
HAL2	PhHAL.9G036200	1_to_1
FIL2	Pahal.9G037700	1_to_1
HAL2	PhHAL.9G036300	1_to_1
FIL2	Pahal.9G037900	1_to_1
HAL2	PhHAL.9G036500	1_to_1
FIL2	Pahal.9G038000	1_to_1
HAL2	PhHAL.9G036600	1_to_1
FIL2	Pahal.9G038100	1_to_1
HAL2	PhHAL.9G036700	1_to_1
FIL2	Pahal.9G038200	1_to_1
HAL2	PhHAL.9G036800	1_to_1
FIL2	Pahal.9G038300	1_to_1
HAL2	PhHAL.9G036900	1_to_1
FIL2	Pahal.9G038400	1_to_1
HAL2	PhHAL.9G037000	1_to_1
FIL2	Pahal.9G038500	1_to_1
HAL2	PhHAL.9G037100	1_to_1
FIL2	Pahal.9G038600	1_to_1
HAL2	PhHAL.9G037300	1_to_1
FIL2	Pahal.9G038700	1_to_1
HAL2	PhHAL.9G037400	1_to_1
FIL2	Pahal.9G038800	1_to_1
HAL2	PhHAL.9G037500	1_to_1
FIL2	Pahal.9G038900	1_to_1
HAL2	PhHAL.9G037600	1_to_1
FIL2	Pahal.9G039200	1_to_1
HAL2	PhHAL.9G037900	1_to_1
FIL2	Pahal.9G039400	1_to_1
HAL2	PhHAL.9G038100	1_to_1
FIL2	Pahal.9G039800	1_to_1
HAL2	PhHAL.9G038300	1_to_1
FIL2	Pahal.9G039900	1_to_1
HAL2	PhHAL.9G038400	1_to_1
FIL2	Pahal.9G040000	1_to_1
HAL2	PhHAL.9G038500	1_to_1
FIL2	Pahal.9G040100	1_to_1
HAL2	PhHAL.9G038600	1_to_1
FIL2	Pahal.9G040200	1_to_1
HAL2	PhHAL.9G038700	1_to_1
FIL2	Pahal.9G040300	1_to_1
HAL2	PhHAL.9G038800	1_to_1
FIL2	Pahal.9G040400	1_to_1
HAL2	PhHAL.9G038900	1_to_1
FIL2	Pahal.9G040500	1_to_1
HAL2	PhHAL.9G039000	1_to_1
FIL2	Pahal.9G040600	1_to_1
HAL2	PhHAL.9G039100	1_to_1
FIL2	Pahal.9G040800	1_to_1
HAL2	PhHAL.9G039300	1_to_1
FIL2	Pahal.9G040900	1_to_1
HAL2	PhHAL.9G039500	1_to_1
FIL2	Pahal.9G041000	1_to_1
HAL2	PhHAL.9G039600	1_to_1
FIL2	Pahal.9G041200	1_to_1
HAL2	PhHAL.9G039800	1_to_1
FIL2	Pahal.9G041600	1_to_1
HAL2	PhHAL.9G040200	1_to_1
FIL2	Pahal.9G042100	1_to_1
HAL2	PhHAL.9G040700	1_to_1
FIL2	Pahal.9G042200	1_to_1
HAL2	PhHAL.9G040800	1_to_1
FIL2	Pahal.9G042300	1_to_1
HAL2	PhHAL.9G040900	1_to_1
FIL2	Pahal.9G042500	1_to_1
HAL2	PhHAL.9G041100	1_to_1
FIL2	Pahal.9G042600	1_to_1
HAL2	PhHAL.9G041200	1_to_1
FIL2	Pahal.9G042900	1_to_1
HAL2	PhHAL.9G041800	1_to_1
FIL2	Pahal.9G043200	1_to_1
HAL2	PhHAL.9G042100	1_to_1
FIL2	Pahal.9G043400	1_to_1
HAL2	PhHAL.9G042300	1_to_1
FIL2	Pahal.9G043500	1_to_1
HAL2	PhHAL.9G042400	1_to_1
FIL2	Pahal.9G043600	1_to_1
HAL2	PhHAL.9G042500	1_to_1
FIL2	Pahal.9G044300	1_to_1
HAL2	PhHAL.9G043100	1_to_1
FIL2	Pahal.9G044400	1_to_1
HAL2	PhHAL.9G043300	1_to_1
FIL2	Pahal.9G044500	1_to_1
HAL2	PhHAL.9G043500	1_to_1
FIL2	Pahal.9G044700	1_to_1
HAL2	PhHAL.9G043700	1_to_1
FIL2	Pahal.9G044900	1_to_1
HAL2	PhHAL.9G043900	1_to_1
FIL2	Pahal.9G045000	1_to_1
HAL2	PhHAL.9G044000	1_to_1
FIL2	Pahal.9G045100	1_to_1
HAL2	PhHAL.9G044100	1_to_1
FIL2	Pahal.9G045200	1_to_1
HAL2	PhHAL.9G044200	1_to_1
FIL2	Pahal.9G045300	1_to_1
HAL2	PhHAL.9G044300	1_to_1
FIL2	Pahal.9G045400	1_to_1
HAL2	PhHAL.9G044400	1_to_1
FIL2	Pahal.9G045500	1_to_1
HAL2	PhHAL.9G044500	1_to_1
FIL2	Pahal.9G045700	1_to_1
HAL2	PhHAL.9G044700	1_to_1
FIL2	Pahal.9G046200	1_to_1
HAL2	PhHAL.9G045000	1_to_1
FIL2	Pahal.9G046300	1_to_1
[truncated: 39,024 more rows]
