# Supplementary material for: The genomic landscape of molecular responses to natural drought stress in Panicum hallii
Source: Nat Commun. 2018 Dec 6;9:5213. doi: 10.1038/s41467-018-07669-x (PMC6283873; doi:10.1038/s41467-018-07669-x)
Supplement: Supplementary file 8 — Supplementary Data 5 [file 41467_2018_7669_MOESM8_ESM.csv]

# Supplementary Data 5 for Lovell et al. 'The genomic landscape of molecular responses to natural drought stress in Panicum hallii'.
# Description: Output of comparative ortholog analysis. List of [private] gene models that are only found in orthogroups belonging to either HAL2 or FIL2 and never in outgroup genomes
# Column metadata:
## genome: the genome ID (HAL2 or FIL2) of the gene id (2nd column)
## id: the gene identified
genome	id
FIL2	Pahal.1G001600
FIL2	Pahal.1G004600
FIL2	Pahal.1G004900
FIL2	Pahal.1G006600
HAL2	PhHAL.1G000500
HAL2	PhHAL.1G002000
HAL2	PhHAL.1G004800
HAL2	PhHAL.1G004900
HAL2	PhHAL.1G005000
HAL2	PhHAL.1G006200
HAL2	PhHAL.1G007200
FIL2	Pahal.1G188700
FIL2	Pahal.1G189000
FIL2	Pahal.1G190100
FIL2	Pahal.1G190300
FIL2	Pahal.1G190800
FIL2	Pahal.1G191000
FIL2	Pahal.1G191100
FIL2	Pahal.1G191300
FIL2	Pahal.1G192000
FIL2	Pahal.1G192100
FIL2	Pahal.1G192500
FIL2	Pahal.1G192900
FIL2	Pahal.1G194400
FIL2	Pahal.1G195300
FIL2	Pahal.1G195500
FIL2	Pahal.1G196100
FIL2	Pahal.1G196300
FIL2	Pahal.1G196400
FIL2	Pahal.1G196500
FIL2	Pahal.1G196600
FIL2	Pahal.1G197100
FIL2	Pahal.1G197200
FIL2	Pahal.1G197300
FIL2	Pahal.1G197500
FIL2	Pahal.1G199400
FIL2	Pahal.1G199600
FIL2	Pahal.1G200200
FIL2	Pahal.1G200500
FIL2	Pahal.1G200600
FIL2	Pahal.1G201200
HAL2	PhHAL.1G172900
HAL2	PhHAL.1G173100
HAL2	PhHAL.1G173200
HAL2	PhHAL.1G173300
HAL2	PhHAL.1G173400
HAL2	PhHAL.1G173900
HAL2	PhHAL.1G174400
HAL2	PhHAL.1G174600
HAL2	PhHAL.1G175400
HAL2	PhHAL.1G175600
HAL2	PhHAL.1G176800
HAL2	PhHAL.1G176900
HAL2	PhHAL.1G177300
HAL2	PhHAL.1G177400
HAL2	PhHAL.1G178500
HAL2	PhHAL.1G178600
HAL2	PhHAL.1G178700
HAL2	PhHAL.1G178800
HAL2	PhHAL.1G179200
HAL2	PhHAL.1G179800
HAL2	PhHAL.1G180100
HAL2	PhHAL.1G180200
HAL2	PhHAL.1G180900
HAL2	PhHAL.1G181600
HAL2	PhHAL.1G181700
HAL2	PhHAL.1G181800
HAL2	PhHAL.1G182100
HAL2	PhHAL.1G182300
HAL2	PhHAL.1G182500
HAL2	PhHAL.1G182600
HAL2	PhHAL.1G183100
HAL2	PhHAL.1G183700
HAL2	PhHAL.1G184100
HAL2	PhHAL.1G184200
HAL2	PhHAL.1G184300
HAL2	PhHAL.1G184500
HAL2	PhHAL.1G185400
FIL2	Pahal.8G175700
FIL2	Pahal.8G176200
FIL2	Pahal.8G176500
FIL2	Pahal.8G177200
FIL2	Pahal.8G178000
FIL2	Pahal.8G178300
FIL2	Pahal.8G178400
FIL2	Pahal.8G178500
FIL2	Pahal.8G178600
FIL2	Pahal.8G178700
FIL2	Pahal.8G178800
FIL2	Pahal.8G178900
FIL2	Pahal.8G179000
FIL2	Pahal.8G179100
FIL2	Pahal.8G179200
FIL2	Pahal.8G179300
FIL2	Pahal.8G179400
FIL2	Pahal.8G179500
FIL2	Pahal.8G179600
FIL2	Pahal.8G179700
FIL2	Pahal.8G179800
FIL2	Pahal.8G179900
FIL2	Pahal.8G180000
FIL2	Pahal.8G180100
FIL2	Pahal.8G180200
FIL2	Pahal.8G180300
FIL2	Pahal.8G180400
FIL2	Pahal.8G180500
FIL2	Pahal.8G180600
FIL2	Pahal.8G180700
FIL2	Pahal.8G180800
FIL2	Pahal.8G181200
FIL2	Pahal.8G181500
FIL2	Pahal.8G181600
FIL2	Pahal.8G181700
FIL2	Pahal.8G181800
FIL2	Pahal.8G181900
FIL2	Pahal.8G182300
HAL2	PhHAL.8G174500
HAL2	PhHAL.8G174600
HAL2	PhHAL.8G175000
HAL2	PhHAL.8G175100
HAL2	PhHAL.8G176200
HAL2	PhHAL.8G176700
HAL2	PhHAL.8G176800
HAL2	PhHAL.8G177000
HAL2	PhHAL.8G177400
HAL2	PhHAL.8G178200
FIL2	Pahal.8G182600
FIL2	Pahal.8G183400
FIL2	Pahal.8G184300
FIL2	Pahal.8G184400
FIL2	Pahal.8G186000
FIL2	Pahal.8G186200
FIL2	Pahal.8G186500
FIL2	Pahal.8G187000
FIL2	Pahal.8G187200
FIL2	Pahal.8G187400
FIL2	Pahal.8G187900
FIL2	Pahal.8G188400
FIL2	Pahal.8G188900
FIL2	Pahal.8G189400
FIL2	Pahal.8G189700
FIL2	Pahal.8G190000
FIL2	Pahal.8G190300
FIL2	Pahal.8G190900
FIL2	Pahal.8G191100
FIL2	Pahal.8G191700
FIL2	Pahal.8G192200
FIL2	Pahal.8G193800
FIL2	Pahal.8G195300
FIL2	Pahal.8G195800
FIL2	Pahal.8G199200
FIL2	Pahal.8G199400
FIL2	Pahal.8G199700
FIL2	Pahal.8G199800
FIL2	Pahal.8G200100
FIL2	Pahal.8G205200
FIL2	Pahal.8G205700
FIL2	Pahal.8G205800
FIL2	Pahal.8G205900
FIL2	Pahal.8G206500
FIL2	Pahal.8G206600
FIL2	Pahal.8G207800
FIL2	Pahal.8G207900
FIL2	Pahal.8G210900
FIL2	Pahal.8G211200
FIL2	Pahal.8G211900
FIL2	Pahal.8G213200
FIL2	Pahal.8G213300
FIL2	Pahal.8G213400
FIL2	Pahal.8G213500
FIL2	Pahal.8G213600
FIL2	Pahal.8G214400
FIL2	Pahal.8G215000
FIL2	Pahal.8G215400
FIL2	Pahal.8G215600
FIL2	Pahal.8G216100
FIL2	Pahal.8G217800
FIL2	Pahal.8G218900
FIL2	Pahal.8G219200
FIL2	Pahal.8G221500
FIL2	Pahal.8G221900
FIL2	Pahal.8G222200
FIL2	Pahal.8G223500
FIL2	Pahal.8G224700
FIL2	Pahal.8G224900
FIL2	Pahal.8G226100
FIL2	Pahal.8G226400
FIL2	Pahal.8G226500
FIL2	Pahal.8G229100
FIL2	Pahal.8G229600
FIL2	Pahal.8G229900
FIL2	Pahal.8G231200
FIL2	Pahal.8G231300
FIL2	Pahal.8G231400
FIL2	Pahal.8G231500
FIL2	Pahal.8G233200
FIL2	Pahal.8G233300
FIL2	Pahal.8G233900
FIL2	Pahal.8G236000
FIL2	Pahal.8G237000
FIL2	Pahal.8G237100
FIL2	Pahal.8G237500
FIL2	Pahal.8G237600
FIL2	Pahal.8G238000
FIL2	Pahal.8G238300
FIL2	Pahal.8G239800
FIL2	Pahal.8G240000
FIL2	Pahal.8G240600
FIL2	Pahal.8G240700
FIL2	Pahal.8G241700
FIL2	Pahal.8G242100
FIL2	Pahal.8G243700
FIL2	Pahal.8G244000
FIL2	Pahal.8G245500
FIL2	Pahal.8G245900
FIL2	Pahal.8G246300
FIL2	Pahal.8G246600
FIL2	Pahal.8G246700
FIL2	Pahal.8G247800
FIL2	Pahal.8G248300
FIL2	Pahal.8G249200
FIL2	Pahal.8G249600
FIL2	Pahal.8G251600
FIL2	Pahal.8G253600
FIL2	Pahal.8G254700
FIL2	Pahal.8G255000
FIL2	Pahal.8G256900
FIL2	Pahal.8G257000
FIL2	Pahal.8G257300
FIL2	Pahal.8G257400
FIL2	Pahal.8G257500
FIL2	Pahal.8G258600
FIL2	Pahal.8G259700
FIL2	Pahal.8G260000
FIL2	Pahal.8G262100
FIL2	Pahal.8G262200
FIL2	Pahal.8G262400
FIL2	Pahal.8G263100
FIL2	Pahal.8G263600
FIL2	Pahal.8G264100
FIL2	Pahal.8G264600
FIL2	Pahal.8G266300
FIL2	Pahal.8G266400
FIL2	Pahal.8G267300
FIL2	Pahal.8G267600
FIL2	Pahal.8G267900
FIL2	Pahal.8G268800
HAL2	PhHAL.8G178600
HAL2	PhHAL.8G178700
HAL2	PhHAL.8G179200
HAL2	PhHAL.8G179300
HAL2	PhHAL.8G179800
HAL2	PhHAL.8G180000
HAL2	PhHAL.8G181600
HAL2	PhHAL.8G182400
HAL2	PhHAL.8G183400
HAL2	PhHAL.8G183900
HAL2	PhHAL.8G184100
HAL2	PhHAL.8G184500
HAL2	PhHAL.8G184800
HAL2	PhHAL.8G185300
HAL2	PhHAL.8G185500
HAL2	PhHAL.8G186100
HAL2	PhHAL.8G187000
HAL2	PhHAL.8G187200
HAL2	PhHAL.8G187700
HAL2	PhHAL.8G187900
HAL2	PhHAL.8G188200
HAL2	PhHAL.8G188900
HAL2	PhHAL.8G189100
HAL2	PhHAL.8G190300
HAL2	PhHAL.8G190400
HAL2	PhHAL.8G191700
HAL2	PhHAL.8G193100
HAL2	PhHAL.8G193700
HAL2	PhHAL.8G194300
HAL2	PhHAL.8G194700
HAL2	PhHAL.8G195300
HAL2	PhHAL.8G197800
HAL2	PhHAL.8G198400
HAL2	PhHAL.8G198500
HAL2	PhHAL.8G198600
HAL2	PhHAL.8G198700
HAL2	PhHAL.8G198900
HAL2	PhHAL.8G199000
HAL2	PhHAL.8G199500
HAL2	PhHAL.8G201000
HAL2	PhHAL.8G202200
HAL2	PhHAL.8G202300
HAL2	PhHAL.8G202500
HAL2	PhHAL.8G202600
HAL2	PhHAL.8G203200
HAL2	PhHAL.8G203300
HAL2	PhHAL.8G205800
HAL2	PhHAL.8G207600
HAL2	PhHAL.8G208300
HAL2	PhHAL.8G208400
HAL2	PhHAL.8G208900
HAL2	PhHAL.8G210500
HAL2	PhHAL.8G212600
HAL2	PhHAL.8G213800
HAL2	PhHAL.8G214000
HAL2	PhHAL.8G214700
HAL2	PhHAL.8G217800
HAL2	PhHAL.8G218200
HAL2	PhHAL.8G218800
HAL2	PhHAL.8G219600
HAL2	PhHAL.8G220000
HAL2	PhHAL.8G220300
HAL2	PhHAL.8G221100
HAL2	PhHAL.8G221200
HAL2	PhHAL.8G221300
HAL2	PhHAL.8G221700
HAL2	PhHAL.8G221800
HAL2	PhHAL.8G221900
HAL2	PhHAL.8G222200
HAL2	PhHAL.8G222700
HAL2	PhHAL.8G222900
HAL2	PhHAL.8G223200
HAL2	PhHAL.8G224200
HAL2	PhHAL.8G225100
HAL2	PhHAL.8G225200
HAL2	PhHAL.8G225300
HAL2	PhHAL.8G225400
HAL2	PhHAL.8G225800
HAL2	PhHAL.8G226300
HAL2	PhHAL.8G226400
HAL2	PhHAL.8G226600
HAL2	PhHAL.8G227200
HAL2	PhHAL.8G227300
HAL2	PhHAL.8G230400
HAL2	PhHAL.8G231300
HAL2	PhHAL.8G232700
HAL2	PhHAL.8G233500
HAL2	PhHAL.8G233900
HAL2	PhHAL.8G234700
HAL2	PhHAL.8G236200
HAL2	PhHAL.8G238700
HAL2	PhHAL.8G239300
HAL2	PhHAL.8G241300
HAL2	PhHAL.8G241800
HAL2	PhHAL.8G242600
HAL2	PhHAL.8G242700
HAL2	PhHAL.8G243300
HAL2	PhHAL.8G244100
HAL2	PhHAL.8G244900
HAL2	PhHAL.8G245400
HAL2	PhHAL.8G246400
HAL2	PhHAL.8G248400
HAL2	PhHAL.8G248700
HAL2	PhHAL.8G248800
HAL2	PhHAL.8G249100
HAL2	PhHAL.8G249700
HAL2	PhHAL.8G249900
HAL2	PhHAL.8G251400
HAL2	PhHAL.8G251800
HAL2	PhHAL.8G253100
HAL2	PhHAL.8G253200
HAL2	PhHAL.8G253400
HAL2	PhHAL.8G253500
HAL2	PhHAL.8G253600
HAL2	PhHAL.8G253900
HAL2	PhHAL.8G254000
HAL2	PhHAL.8G254700
HAL2	PhHAL.8G254800
HAL2	PhHAL.8G256300
HAL2	PhHAL.8G257300
HAL2	PhHAL.8G257600
HAL2	PhHAL.8G258600
HAL2	PhHAL.8G259100
HAL2	PhHAL.8G259300
HAL2	PhHAL.8G259400
HAL2	PhHAL.8G259800
HAL2	PhHAL.8G262600
HAL2	PhHAL.8G263000
HAL2	PhHAL.8G263100
HAL2	PhHAL.8G263200
FIL2	Pahal.9G001000
FIL2	Pahal.9G001100
FIL2	Pahal.9G005600
FIL2	Pahal.9G006100
FIL2	Pahal.9G006200
FIL2	Pahal.9G006300
FIL2	Pahal.9G008300
FIL2	Pahal.9G012400
FIL2	Pahal.9G013900
FIL2	Pahal.9G016600
FIL2	Pahal.9G018200
FIL2	Pahal.9G018500
FIL2	Pahal.9G018600
HAL2	PhHAL.9G001100
HAL2	PhHAL.9G005200
HAL2	PhHAL.9G007700
HAL2	PhHAL.9G008900
HAL2	PhHAL.9G011600
HAL2	PhHAL.9G014900
HAL2	PhHAL.9G015700
HAL2	PhHAL.9G017200
FIL2	Pahal.9G024600
FIL2	Pahal.9G025400
FIL2	Pahal.9G029100
FIL2	Pahal.9G031500
FIL2	Pahal.9G031600
FIL2	Pahal.9G031700
FIL2	Pahal.9G033700
FIL2	Pahal.9G034600
FIL2	Pahal.9G035200
FIL2	Pahal.9G037100
FIL2	Pahal.9G037800
FIL2	Pahal.9G039700
FIL2	Pahal.9G045900
FIL2	Pahal.9G046000
FIL2	Pahal.9G046100
FIL2	Pahal.9G047000
FIL2	Pahal.9G047100
FIL2	Pahal.9G048400
FIL2	Pahal.9G053300
FIL2	Pahal.9G054100
FIL2	Pahal.9G054900
FIL2	Pahal.9G056500
FIL2	Pahal.9G056600
FIL2	Pahal.9G058000
FIL2	Pahal.9G058100
FIL2	Pahal.9G059900
FIL2	Pahal.9G060300
FIL2	Pahal.9G063600
FIL2	Pahal.9G063700
FIL2	Pahal.9G063800
FIL2	Pahal.9G063900
FIL2	Pahal.9G065400
FIL2	Pahal.9G066800
FIL2	Pahal.9G068000
FIL2	Pahal.9G068100
FIL2	Pahal.9G072700
FIL2	Pahal.9G072800
FIL2	Pahal.9G073100
FIL2	Pahal.9G073300
FIL2	Pahal.9G073500
FIL2	Pahal.9G073600
FIL2	Pahal.9G075800
FIL2	Pahal.9G076700
FIL2	Pahal.9G077000
FIL2	Pahal.9G078100
FIL2	Pahal.9G078800
FIL2	Pahal.9G079800
FIL2	Pahal.9G080400
FIL2	Pahal.9G082100
FIL2	Pahal.9G085000
FIL2	Pahal.9G085700
FIL2	Pahal.9G087400
FIL2	Pahal.9G091500
FIL2	Pahal.9G092100
FIL2	Pahal.9G092800
FIL2	Pahal.9G093000
FIL2	Pahal.9G093800
FIL2	Pahal.9G094200
FIL2	Pahal.9G094800
FIL2	Pahal.9G095200
FIL2	Pahal.9G096300
FIL2	Pahal.9G097900
FIL2	Pahal.9G100700
FIL2	Pahal.9G102100
FIL2	Pahal.9G102800
FIL2	Pahal.9G104200
FIL2	Pahal.9G105000
FIL2	Pahal.9G107200
FIL2	Pahal.9G107300
FIL2	Pahal.9G109200
FIL2	Pahal.9G109800
FIL2	Pahal.9G110400
FIL2	Pahal.9G110800
FIL2	Pahal.9G112300
FIL2	Pahal.9G112600
FIL2	Pahal.9G112700
FIL2	Pahal.9G112800
FIL2	Pahal.9G114900
FIL2	Pahal.9G116200
FIL2	Pahal.9G120200
FIL2	Pahal.9G120300
FIL2	Pahal.9G121100
FIL2	Pahal.9G122800
FIL2	Pahal.9G123000
FIL2	Pahal.9G130700
FIL2	Pahal.9G131700
FIL2	Pahal.9G133200
FIL2	Pahal.9G133300
FIL2	Pahal.9G133400
FIL2	Pahal.9G134200
FIL2	Pahal.9G134500
FIL2	Pahal.9G136000
FIL2	Pahal.9G136300
FIL2	Pahal.9G137000
FIL2	Pahal.9G138100
FIL2	Pahal.9G138500
FIL2	Pahal.9G140000
FIL2	Pahal.9G140300
FIL2	Pahal.9G141800
FIL2	Pahal.9G143500
FIL2	Pahal.9G149400
FIL2	Pahal.9G149800
FIL2	Pahal.9G150900
FIL2	Pahal.9G151000
FIL2	Pahal.9G151100
FIL2	Pahal.9G151200
FIL2	Pahal.9G151500
FIL2	Pahal.9G152600
FIL2	Pahal.9G152800
FIL2	Pahal.9G153600
FIL2	Pahal.9G154400
FIL2	Pahal.9G154500
FIL2	Pahal.9G154600
FIL2	Pahal.9G154800
FIL2	Pahal.9G155200
FIL2	Pahal.9G155300
FIL2	Pahal.9G156000
FIL2	Pahal.9G156600
FIL2	Pahal.9G158200
FIL2	Pahal.9G158500
FIL2	Pahal.9G158600
FIL2	Pahal.9G158700
FIL2	Pahal.9G160400
FIL2	Pahal.9G160800
FIL2	Pahal.9G161300
FIL2	Pahal.9G163300
FIL2	Pahal.9G164900
FIL2	Pahal.9G168900
FIL2	Pahal.9G169300
FIL2	Pahal.9G169400
FIL2	Pahal.9G175400
FIL2	Pahal.9G178500
FIL2	Pahal.9G179000
FIL2	Pahal.9G180000
FIL2	Pahal.9G180200
FIL2	Pahal.9G182500
FIL2	Pahal.9G182900
FIL2	Pahal.9G183600
FIL2	Pahal.9G183700
FIL2	Pahal.9G188200
FIL2	Pahal.9G189300
FIL2	Pahal.9G191600
FIL2	Pahal.9G192300
FIL2	Pahal.9G194500
FIL2	Pahal.9G194600
FIL2	Pahal.9G194800
FIL2	Pahal.9G195100
FIL2	Pahal.9G195400
FIL2	Pahal.9G197200
FIL2	Pahal.9G197300
FIL2	Pahal.9G198100
FIL2	Pahal.9G198400
FIL2	Pahal.9G198500
FIL2	Pahal.9G199500
FIL2	Pahal.9G199700
FIL2	Pahal.9G199800
FIL2	Pahal.9G200200
FIL2	Pahal.9G202000
FIL2	Pahal.9G202300
HAL2	PhHAL.9G023700
HAL2	PhHAL.9G024500
HAL2	PhHAL.9G030400
HAL2	PhHAL.9G035100
HAL2	PhHAL.9G037200
HAL2	PhHAL.9G038200
HAL2	PhHAL.9G039400
HAL2	PhHAL.9G041300
HAL2	PhHAL.9G041400
HAL2	PhHAL.9G042800
HAL2	PhHAL.9G043200
HAL2	PhHAL.9G043400
HAL2	PhHAL.9G047500
HAL2	PhHAL.9G048700
HAL2	PhHAL.9G048800
HAL2	PhHAL.9G050800
HAL2	PhHAL.9G052000
HAL2	PhHAL.9G052400
HAL2	PhHAL.9G052600
HAL2	PhHAL.9G054800
HAL2	PhHAL.9G056500
HAL2	PhHAL.9G058100
HAL2	PhHAL.9G058200
HAL2	PhHAL.9G058600
HAL2	PhHAL.9G060400
HAL2	PhHAL.9G062100
HAL2	PhHAL.9G062300
HAL2	PhHAL.9G062400
HAL2	PhHAL.9G068800
HAL2	PhHAL.9G069100
HAL2	PhHAL.9G070500
HAL2	PhHAL.9G070600
HAL2	PhHAL.9G071000
HAL2	PhHAL.9G073200
HAL2	PhHAL.9G073500
HAL2	PhHAL.9G073600
HAL2	PhHAL.9G077000
HAL2	PhHAL.9G077600
HAL2	PhHAL.9G077700
HAL2	PhHAL.9G078100
HAL2	PhHAL.9G081700
HAL2	PhHAL.9G082300
HAL2	PhHAL.9G082700
HAL2	PhHAL.9G084900
HAL2	PhHAL.9G086300
HAL2	PhHAL.9G088700
HAL2	PhHAL.9G088800
HAL2	PhHAL.9G090400
HAL2	PhHAL.9G093000
HAL2	PhHAL.9G093100
HAL2	PhHAL.9G095600
HAL2	PhHAL.9G095700
HAL2	PhHAL.9G095900
HAL2	PhHAL.9G096200
HAL2	PhHAL.9G097700
HAL2	PhHAL.9G098000
HAL2	PhHAL.9G099000
HAL2	PhHAL.9G099300
HAL2	PhHAL.9G104600
HAL2	PhHAL.9G104700
HAL2	PhHAL.9G104900
HAL2	PhHAL.9G106100
HAL2	PhHAL.9G106600
HAL2	PhHAL.9G108800
HAL2	PhHAL.9G109100
HAL2	PhHAL.9G109500
HAL2	PhHAL.9G109700
HAL2	PhHAL.9G111800
HAL2	PhHAL.9G112000
HAL2	PhHAL.9G115200
HAL2	PhHAL.9G118300
HAL2	PhHAL.9G119400
HAL2	PhHAL.9G121200
HAL2	PhHAL.9G122900
HAL2	PhHAL.9G123500
HAL2	PhHAL.9G125200
HAL2	PhHAL.9G126200
HAL2	PhHAL.9G127500
HAL2	PhHAL.9G127600
HAL2	PhHAL.9G128400
HAL2	PhHAL.9G131200
HAL2	PhHAL.9G132700
HAL2	PhHAL.9G133800
HAL2	PhHAL.9G135500
HAL2	PhHAL.9G136400
HAL2	PhHAL.9G139700
HAL2	PhHAL.9G139800
HAL2	PhHAL.9G143200
HAL2	PhHAL.9G143800
HAL2	PhHAL.9G145900
HAL2	PhHAL.9G147200
HAL2	PhHAL.9G148700
HAL2	PhHAL.9G149100
HAL2	PhHAL.9G149300
HAL2	PhHAL.9G151200
HAL2	PhHAL.9G152300
HAL2	PhHAL.9G153400
HAL2	PhHAL.9G153600
HAL2	PhHAL.9G155300
HAL2	PhHAL.9G155800
HAL2	PhHAL.9G157900
HAL2	PhHAL.9G158800
HAL2	PhHAL.9G159200
HAL2	PhHAL.9G160600
HAL2	PhHAL.9G162600
HAL2	PhHAL.9G163700
HAL2	PhHAL.9G163900
HAL2	PhHAL.9G164300
HAL2	PhHAL.9G165700
HAL2	PhHAL.9G166100
HAL2	PhHAL.9G175400
HAL2	PhHAL.9G175600
HAL2	PhHAL.9G177500
HAL2	PhHAL.9G177800
HAL2	PhHAL.9G178500
HAL2	PhHAL.9G182200
HAL2	PhHAL.9G185500
HAL2	PhHAL.9G185900
HAL2	PhHAL.9G187400
HAL2	PhHAL.9G187500
HAL2	PhHAL.9G187700
HAL2	PhHAL.9G189600
HAL2	PhHAL.9G189700
HAL2	PhHAL.9G190100
HAL2	PhHAL.9G190400
HAL2	PhHAL.9G192200
HAL2	PhHAL.9G192700
HAL2	PhHAL.9G193200
HAL2	PhHAL.9G193600
HAL2	PhHAL.9G193700
HAL2	PhHAL.9G194700
HAL2	PhHAL.9G194900
FIL2	Pahal.9G203200
FIL2	Pahal.9G203600
FIL2	Pahal.9G203900
FIL2	Pahal.9G206000
FIL2	Pahal.9G207100
FIL2	Pahal.9G207500
FIL2	Pahal.9G207700
FIL2	Pahal.9G208500
FIL2	Pahal.9G208700
FIL2	Pahal.9G208800
FIL2	Pahal.9G208900
FIL2	Pahal.9G209300
FIL2	Pahal.9G210400
FIL2	Pahal.9G211700
FIL2	Pahal.9G213900
FIL2	Pahal.9G214000
FIL2	Pahal.9G215000
FIL2	Pahal.9G217500
FIL2	Pahal.9G217900
FIL2	Pahal.9G218700
FIL2	Pahal.9G219000
FIL2	Pahal.9G220200
FIL2	Pahal.9G221900
FIL2	Pahal.9G222500
FIL2	Pahal.9G223700
FIL2	Pahal.9G225100
FIL2	Pahal.9G225200
FIL2	Pahal.9G226000
FIL2	Pahal.9G226700
FIL2	Pahal.9G227500
FIL2	Pahal.9G227900
FIL2	Pahal.9G228000
FIL2	Pahal.9G229300
FIL2	Pahal.9G229700
FIL2	Pahal.9G230900
FIL2	Pahal.9G232600
FIL2	Pahal.9G233100
FIL2	Pahal.9G234600
FIL2	Pahal.9G235800
FIL2	Pahal.9G237200
FIL2	Pahal.9G237900
FIL2	Pahal.9G238300
FIL2	Pahal.9G239800
FIL2	Pahal.9G244000
FIL2	Pahal.9G244100
HAL2	PhHAL.9G197500
HAL2	PhHAL.9G198600
HAL2	PhHAL.9G201100
HAL2	PhHAL.9G201300
HAL2	PhHAL.9G202200
HAL2	PhHAL.9G203300
HAL2	PhHAL.9G203600
HAL2	PhHAL.9G206500
HAL2	PhHAL.9G206600
HAL2	PhHAL.9G207300
HAL2	PhHAL.9G207700
HAL2	PhHAL.9G208600
HAL2	PhHAL.9G209700
HAL2	PhHAL.9G210100
HAL2	PhHAL.9G212100
HAL2	PhHAL.9G214200
HAL2	PhHAL.9G214500
HAL2	PhHAL.9G216000
HAL2	PhHAL.9G216200
HAL2	PhHAL.9G216300
HAL2	PhHAL.9G216800
HAL2	PhHAL.9G217300
HAL2	PhHAL.9G218500
HAL2	PhHAL.9G220600
HAL2	PhHAL.9G220700
HAL2	PhHAL.9G221000
HAL2	PhHAL.9G221200
HAL2	PhHAL.9G222500
HAL2	PhHAL.9G223200
HAL2	PhHAL.9G225300
HAL2	PhHAL.9G226100
HAL2	PhHAL.9G226200
HAL2	PhHAL.9G227700
HAL2	PhHAL.9G228000
HAL2	PhHAL.9G228400
HAL2	PhHAL.9G230000
HAL2	PhHAL.9G230300
HAL2	PhHAL.9G230900
HAL2	PhHAL.9G231400
HAL2	PhHAL.9G231700
HAL2	PhHAL.9G233000
HAL2	PhHAL.9G233100
HAL2	PhHAL.9G233700
HAL2	PhHAL.9G233900
HAL2	PhHAL.9G237600
HAL2	PhHAL.9G238100
HAL2	PhHAL.9G238600
FIL2	Pahal.9G245100
FIL2	Pahal.9G246000
FIL2	Pahal.9G246100
FIL2	Pahal.9G246400
FIL2	Pahal.9G246500
FIL2	Pahal.9G247500
FIL2	Pahal.9G248500
FIL2	Pahal.9G249200
FIL2	Pahal.9G254400
FIL2	Pahal.9G254600
FIL2	Pahal.9G255200
FIL2	Pahal.9G255300
FIL2	Pahal.9G255500
FIL2	Pahal.9G255800
FIL2	Pahal.9G257000
HAL2	PhHAL.9G241200
HAL2	PhHAL.9G243100
HAL2	PhHAL.9G243600
HAL2	PhHAL.9G244300
HAL2	PhHAL.9G245400
HAL2	PhHAL.9G249300
HAL2	PhHAL.9G250200
HAL2	PhHAL.9G250900
HAL2	PhHAL.9G251500
HAL2	PhHAL.9G251900
HAL2	PhHAL.9G252100
HAL2	PhHAL.9G252800
HAL2	PhHAL.9G253100
HAL2	PhHAL.9G253400
HAL2	PhHAL.9G253900
HAL2	PhHAL.9G254500
HAL2	PhHAL.9G258300
FIL2	Pahal.9G257700
FIL2	Pahal.9G257800
FIL2	Pahal.9G257900
FIL2	Pahal.9G258400
FIL2	Pahal.9G258500
FIL2	Pahal.9G259700
FIL2	Pahal.9G260500
FIL2	Pahal.9G262500
FIL2	Pahal.9G262700
FIL2	Pahal.9G264300
FIL2	Pahal.9G264700
FIL2	Pahal.9G265000
FIL2	Pahal.9G265100
FIL2	Pahal.9G265800
FIL2	Pahal.9G266400
HAL2	PhHAL.9G258500
HAL2	PhHAL.9G258600
HAL2	PhHAL.9G258900
HAL2	PhHAL.9G259000
HAL2	PhHAL.9G259600
HAL2	PhHAL.9G260300
HAL2	PhHAL.9G260900
HAL2	PhHAL.9G262000
HAL2	PhHAL.9G262200
HAL2	PhHAL.9G262500
HAL2	PhHAL.9G262800
HAL2	PhHAL.9G263200
FIL2	Pahal.9G267100
FIL2	Pahal.9G267200
FIL2	Pahal.9G267300
FIL2	Pahal.9G267400
FIL2	Pahal.9G267600
FIL2	Pahal.9G267700
FIL2	Pahal.9G268900
FIL2	Pahal.9G269200
FIL2	Pahal.9G269300
FIL2	Pahal.9G269400
FIL2	Pahal.9G269600
FIL2	Pahal.9G271100
FIL2	Pahal.9G271200
FIL2	Pahal.9G271400
FIL2	Pahal.9G271500
FIL2	Pahal.9G272300
FIL2	Pahal.9G272500
FIL2	Pahal.9G273500
FIL2	Pahal.9G273600
FIL2	Pahal.9G274400
FIL2	Pahal.9G276200
FIL2	Pahal.9G276500
FIL2	Pahal.9G276600
FIL2	Pahal.9G276800
FIL2	Pahal.9G278700
FIL2	Pahal.9G278800
FIL2	Pahal.9G278900
FIL2	Pahal.9G279900
FIL2	Pahal.9G280000
FIL2	Pahal.9G280100
FIL2	Pahal.9G280500
FIL2	Pahal.9G280600
FIL2	Pahal.9G282300
HAL2	PhHAL.9G277000
HAL2	PhHAL.9G277800
HAL2	PhHAL.9G277900
HAL2	PhHAL.9G278000
HAL2	PhHAL.9G278600
HAL2	PhHAL.9G279100
HAL2	PhHAL.9G279200
HAL2	PhHAL.9G279900
HAL2	PhHAL.9G280800
HAL2	PhHAL.9G282800
HAL2	PhHAL.9G284200
HAL2	PhHAL.9G284300
HAL2	PhHAL.9G284400
HAL2	PhHAL.9G284500
HAL2	PhHAL.9G285900
HAL2	PhHAL.9G286000
HAL2	PhHAL.9G286900
HAL2	PhHAL.9G287300
HAL2	PhHAL.9G287400
HAL2	PhHAL.9G287500
HAL2	PhHAL.9G287600
HAL2	PhHAL.9G287700
HAL2	PhHAL.9G287800
HAL2	PhHAL.9G287900
HAL2	PhHAL.9G288000
HAL2	PhHAL.9G288100
HAL2	PhHAL.9G288400
HAL2	PhHAL.9G290300
HAL2	PhHAL.9G290700
HAL2	PhHAL.9G291100
HAL2	PhHAL.9G291600
HAL2	PhHAL.9G291900
HAL2	PhHAL.9G292100
HAL2	PhHAL.9G292800
HAL2	PhHAL.9G295200
HAL2	PhHAL.9G295500
HAL2	PhHAL.9G295600
HAL2	PhHAL.9G295900
HAL2	PhHAL.9G297000
HAL2	PhHAL.9G297100
HAL2	PhHAL.9G297200
HAL2	PhHAL.9G298200
FIL2	Pahal.9G290000
FIL2	Pahal.9G293500
FIL2	Pahal.9G293700
FIL2	Pahal.9G294200
FIL2	Pahal.9G294800
FIL2	Pahal.9G295400
FIL2	Pahal.9G295700
FIL2	Pahal.9G296600
FIL2	Pahal.9G297000
FIL2	Pahal.9G297200
FIL2	Pahal.9G300000
FIL2	Pahal.9G300100
FIL2	Pahal.9G300800
FIL2	Pahal.9G300900
FIL2	Pahal.9G301000
FIL2	Pahal.9G301100
FIL2	Pahal.9G301200
FIL2	Pahal.9G302300
HAL2	PhHAL.9G298700
HAL2	PhHAL.9G298800
HAL2	PhHAL.9G300000
HAL2	PhHAL.9G300100
HAL2	PhHAL.9G301200
HAL2	PhHAL.9G301300
HAL2	PhHAL.9G301500
HAL2	PhHAL.9G304900
HAL2	PhHAL.9G306000
HAL2	PhHAL.9G306700
HAL2	PhHAL.9G308200
HAL2	PhHAL.9G309300
HAL2	PhHAL.9G309800
HAL2	PhHAL.9G309900
FIL2	Pahal.1G201500
FIL2	Pahal.1G202200
FIL2	Pahal.1G202900
FIL2	Pahal.1G203700
FIL2	Pahal.1G204000
FIL2	Pahal.1G204300
FIL2	Pahal.1G205600
FIL2	Pahal.1G206100
FIL2	Pahal.1G208800
FIL2	Pahal.1G209400
FIL2	Pahal.1G210200
FIL2	Pahal.1G211000
FIL2	Pahal.1G213100
FIL2	Pahal.1G213600
FIL2	Pahal.1G214300
FIL2	Pahal.1G216100
FIL2	Pahal.1G216200
FIL2	Pahal.1G216300
FIL2	Pahal.1G216400
FIL2	Pahal.1G216500
FIL2	Pahal.1G216700
FIL2	Pahal.1G217200
FIL2	Pahal.1G217500
FIL2	Pahal.1G218400
FIL2	Pahal.1G220700
FIL2	Pahal.1G221100
FIL2	Pahal.1G221500
FIL2	Pahal.1G222000
FIL2	Pahal.1G223500
FIL2	Pahal.1G223600
FIL2	Pahal.1G223900
FIL2	Pahal.1G224500
FIL2	Pahal.1G224600
FIL2	Pahal.1G224700
FIL2	Pahal.1G225200
FIL2	Pahal.1G229800
FIL2	Pahal.1G229900
FIL2	Pahal.1G230000
FIL2	Pahal.1G230200
FIL2	Pahal.1G230300
FIL2	Pahal.1G230400
FIL2	Pahal.1G230500
FIL2	Pahal.1G231900
FIL2	Pahal.1G232400
FIL2	Pahal.1G233200
FIL2	Pahal.1G233500
FIL2	Pahal.1G233600
FIL2	Pahal.1G233700
FIL2	Pahal.1G233800
FIL2	Pahal.1G234100
HAL2	PhHAL.1G186300
HAL2	PhHAL.1G187500
HAL2	PhHAL.1G191500
HAL2	PhHAL.1G191900
HAL2	PhHAL.1G192000
HAL2	PhHAL.1G192100
HAL2	PhHAL.1G192200
HAL2	PhHAL.1G192300
HAL2	PhHAL.1G192400
HAL2	PhHAL.1G192500
HAL2	PhHAL.1G193600
HAL2	PhHAL.1G194600
HAL2	PhHAL.1G194900
HAL2	PhHAL.1G195200
HAL2	PhHAL.1G196200
HAL2	PhHAL.1G197400
HAL2	PhHAL.1G202300
HAL2	PhHAL.1G203000
HAL2	PhHAL.1G204400
HAL2	PhHAL.1G206400
HAL2	PhHAL.1G210100
HAL2	PhHAL.1G210800
HAL2	PhHAL.1G211000
HAL2	PhHAL.1G212300
HAL2	PhHAL.1G213800
HAL2	PhHAL.1G213900
HAL2	PhHAL.1G214000
HAL2	PhHAL.1G214800
HAL2	PhHAL.1G216800
HAL2	PhHAL.1G216900
HAL2	PhHAL.1G221000
HAL2	PhHAL.1G221100
HAL2	PhHAL.1G221200
HAL2	PhHAL.1G224400
HAL2	PhHAL.1G225000
HAL2	PhHAL.1G225100
HAL2	PhHAL.1G225700
HAL2	PhHAL.1G226200
HAL2	PhHAL.1G226800
HAL2	PhHAL.1G227500
HAL2	PhHAL.1G227600
FIL2	Pahal.9G313900
FIL2	Pahal.9G323200
FIL2	Pahal.9G327200
FIL2	Pahal.9G338000
FIL2	Pahal.9G403500
FIL2	Pahal.9G302700
FIL2	Pahal.9G303300
FIL2	Pahal.9G305100
FIL2	Pahal.9G306200
FIL2	Pahal.9G306800
FIL2	Pahal.9G306900
FIL2	Pahal.9G307100
FIL2	Pahal.9G307300
FIL2	Pahal.9G307400
FIL2	Pahal.9G307500
FIL2	Pahal.9G307600
FIL2	Pahal.9G308100
FIL2	Pahal.9G308900
FIL2	Pahal.9G309700
FIL2	Pahal.9G310000
FIL2	Pahal.9G310100
FIL2	Pahal.9G310300
FIL2	Pahal.9G310700
FIL2	Pahal.9G311600
FIL2	Pahal.9G313300
FIL2	Pahal.9G316300
FIL2	Pahal.9G317900
FIL2	Pahal.9G318000
FIL2	Pahal.9G318300
FIL2	Pahal.9G318400
FIL2	Pahal.9G318600
FIL2	Pahal.9G319100
FIL2	Pahal.9G319300
FIL2	Pahal.9G319400
FIL2	Pahal.9G319800
FIL2	Pahal.9G320400
FIL2	Pahal.9G321400
FIL2	Pahal.9G321500
FIL2	Pahal.9G322000
FIL2	Pahal.9G323700
FIL2	Pahal.9G325000
FIL2	Pahal.9G325500
FIL2	Pahal.9G326600
FIL2	Pahal.9G327900
FIL2	Pahal.9G328300
FIL2	Pahal.9G328600
FIL2	Pahal.9G328700
FIL2	Pahal.9G328800
FIL2	Pahal.9G330600
FIL2	Pahal.9G331800
FIL2	Pahal.9G332100
FIL2	Pahal.9G332400
FIL2	Pahal.9G332500
FIL2	Pahal.9G334200
FIL2	Pahal.9G334900
FIL2	Pahal.9G335000
FIL2	Pahal.9G335100
FIL2	Pahal.9G335900
FIL2	Pahal.9G336200
FIL2	Pahal.9G336300
FIL2	Pahal.9G337600
FIL2	Pahal.9G339600
FIL2	Pahal.9G340000
FIL2	Pahal.9G340100
FIL2	Pahal.9G340200
FIL2	Pahal.9G340300
FIL2	Pahal.9G340900
FIL2	Pahal.9G341100
FIL2	Pahal.9G341200
FIL2	Pahal.9G341300
FIL2	Pahal.9G341400
FIL2	Pahal.9G341600
FIL2	Pahal.9G341700
FIL2	Pahal.9G342000
FIL2	Pahal.9G342100
FIL2	Pahal.9G343000
FIL2	Pahal.9G343200
FIL2	Pahal.9G343300
FIL2	Pahal.9G344300
FIL2	Pahal.9G344400
FIL2	Pahal.9G345200
FIL2	Pahal.9G346200
FIL2	Pahal.9G346800
FIL2	Pahal.9G346900
FIL2	Pahal.9G347000
FIL2	Pahal.9G348300
FIL2	Pahal.9G348400
FIL2	Pahal.9G348500
FIL2	Pahal.9G348800
FIL2	Pahal.9G349800
FIL2	Pahal.9G350400
FIL2	Pahal.9G350800
FIL2	Pahal.9G351100
FIL2	Pahal.9G351300
FIL2	Pahal.9G354600
FIL2	Pahal.9G354700
FIL2	Pahal.9G354800
FIL2	Pahal.9G354900
FIL2	Pahal.9G355000
FIL2	Pahal.9G357800
FIL2	Pahal.9G357900
FIL2	Pahal.9G358200
FIL2	Pahal.9G361000
FIL2	Pahal.9G361300
FIL2	Pahal.9G361700
FIL2	Pahal.9G361800
FIL2	Pahal.9G361900
FIL2	Pahal.9G362000
FIL2	Pahal.9G362100
FIL2	Pahal.9G362200
FIL2	Pahal.9G362300
FIL2	Pahal.9G362400
FIL2	Pahal.9G362600
FIL2	Pahal.9G363000
FIL2	Pahal.9G363400
FIL2	Pahal.9G363700
FIL2	Pahal.9G364400
FIL2	Pahal.9G365600
FIL2	Pahal.9G365700
FIL2	Pahal.9G368600
FIL2	Pahal.9G368900
FIL2	Pahal.9G370900
FIL2	Pahal.9G371200
FIL2	Pahal.9G372800
FIL2	Pahal.9G373100
FIL2	Pahal.9G374100
FIL2	Pahal.9G374300
FIL2	Pahal.9G375700
FIL2	Pahal.9G376900
FIL2	Pahal.9G379500
FIL2	Pahal.9G381900
FIL2	Pahal.9G385000
FIL2	Pahal.9G385900
FIL2	Pahal.9G386900
FIL2	Pahal.9G387000
FIL2	Pahal.9G387100
FIL2	Pahal.9G388900
FIL2	Pahal.9G391700
FIL2	Pahal.9G391800
FIL2	Pahal.9G392800
FIL2	Pahal.9G393300
FIL2	Pahal.9G393900
FIL2	Pahal.9G396800
FIL2	Pahal.9G398100
FIL2	Pahal.9G398300
FIL2	Pahal.9G399100
FIL2	Pahal.9G400400
FIL2	Pahal.9G400900
FIL2	Pahal.9G401200
FIL2	Pahal.9G401400
FIL2	Pahal.9G402300
FIL2	Pahal.9G402400
FIL2	Pahal.9G402800
FIL2	Pahal.9G403700
FIL2	Pahal.9G403900
FIL2	Pahal.9G406500
FIL2	Pahal.9G407500
FIL2	Pahal.9G408000
FIL2	Pahal.9G410300
FIL2	Pahal.9G410500
FIL2	Pahal.9G410600
FIL2	Pahal.9G410700
FIL2	Pahal.9G410800
FIL2	Pahal.9G410900
FIL2	Pahal.9G411000
FIL2	Pahal.9G411100
FIL2	Pahal.9G411500
FIL2	Pahal.9G411700
FIL2	Pahal.9G411800
FIL2	Pahal.9G411900
FIL2	Pahal.9G412000
FIL2	Pahal.9G414400
FIL2	Pahal.9G416900
FIL2	Pahal.9G419100
FIL2	Pahal.9G419200
FIL2	Pahal.9G419300
FIL2	Pahal.9G419600
FIL2	Pahal.9G420400
FIL2	Pahal.9G422100
FIL2	Pahal.9G423200
FIL2	Pahal.9G423400
FIL2	Pahal.9G424800
FIL2	Pahal.9G425300
FIL2	Pahal.9G425700
FIL2	Pahal.9G425800
FIL2	Pahal.9G426100
FIL2	Pahal.9G426800
FIL2	Pahal.9G426900
FIL2	Pahal.9G428900
FIL2	Pahal.9G431000
FIL2	Pahal.9G431200
FIL2	Pahal.9G431400
FIL2	Pahal.9G432000
FIL2	Pahal.9G434700
FIL2	Pahal.9G436200
FIL2	Pahal.9G438000
FIL2	Pahal.9G440000
FIL2	Pahal.9G440100
FIL2	Pahal.9G440200
FIL2	Pahal.9G440500
FIL2	Pahal.9G442400
FIL2	Pahal.9G443000
FIL2	Pahal.9G444800
FIL2	Pahal.9G445700
FIL2	Pahal.9G445900
FIL2	Pahal.9G446100
FIL2	Pahal.9G446200
FIL2	Pahal.9G446600
FIL2	Pahal.9G446800
FIL2	Pahal.9G447000
FIL2	Pahal.9G448800
FIL2	Pahal.9G449300
FIL2	Pahal.9G450600
FIL2	Pahal.9G451300
FIL2	Pahal.9G454100
FIL2	Pahal.9G456500
FIL2	Pahal.9G456600
FIL2	Pahal.9G461100
FIL2	Pahal.9G462800
FIL2	Pahal.9G462900
FIL2	Pahal.9G463000
FIL2	Pahal.9G463100
FIL2	Pahal.9G463200
FIL2	Pahal.9G463300
FIL2	Pahal.9G463400
FIL2	Pahal.9G463500
FIL2	Pahal.9G463700
FIL2	Pahal.9G464900
FIL2	Pahal.9G465900
FIL2	Pahal.9G466100
FIL2	Pahal.9G466200
FIL2	Pahal.9G466300
FIL2	Pahal.9G466400
FIL2	Pahal.9G466500
FIL2	Pahal.9G466600
FIL2	Pahal.9G468100
FIL2	Pahal.9G468200
FIL2	Pahal.9G469000
FIL2	Pahal.9G469200
FIL2	Pahal.9G470100
FIL2	Pahal.9G475000
FIL2	Pahal.9G478200
FIL2	Pahal.9G480100
FIL2	Pahal.9G484800
FIL2	Pahal.9G485300
FIL2	Pahal.9G487000
FIL2	Pahal.9G488800
FIL2	Pahal.9G489200
FIL2	Pahal.9G489300
FIL2	Pahal.9G494400
FIL2	Pahal.9G494500
FIL2	Pahal.9G494800
FIL2	Pahal.9G496400
FIL2	Pahal.9G496500
FIL2	Pahal.9G497700
FIL2	Pahal.9G501400
FIL2	Pahal.9G501500
FIL2	Pahal.9G503400
FIL2	Pahal.9G503500
FIL2	Pahal.9G509100
FIL2	Pahal.9G513000
HAL2	PhHAL.9G311800
HAL2	PhHAL.9G311900
HAL2	PhHAL.9G312000
HAL2	PhHAL.9G312200
HAL2	PhHAL.9G312400
HAL2	PhHAL.9G312500
HAL2	PhHAL.9G312600
HAL2	PhHAL.9G312700
HAL2	PhHAL.9G314600
HAL2	PhHAL.9G314700
HAL2	PhHAL.9G315000
HAL2	PhHAL.9G315200
HAL2	PhHAL.9G315300
HAL2	PhHAL.9G317000
HAL2	PhHAL.9G317400
HAL2	PhHAL.9G317500
HAL2	PhHAL.9G318000
HAL2	PhHAL.9G318900
HAL2	PhHAL.9G321400
HAL2	PhHAL.9G321500
HAL2	PhHAL.9G321600
HAL2	PhHAL.9G321700
HAL2	PhHAL.9G327600
HAL2	PhHAL.9G328000
HAL2	PhHAL.9G328100
HAL2	PhHAL.9G329000
HAL2	PhHAL.9G330900
HAL2	PhHAL.9G331000
HAL2	PhHAL.9G331500
HAL2	PhHAL.9G331600
HAL2	PhHAL.9G331700
HAL2	PhHAL.9G331800
HAL2	PhHAL.9G331900
HAL2	PhHAL.9G332000
HAL2	PhHAL.9G332100
HAL2	PhHAL.9G332200
HAL2	PhHAL.9G332300
HAL2	PhHAL.9G332400
HAL2	PhHAL.9G332500
HAL2	PhHAL.9G332700
HAL2	PhHAL.9G332800
HAL2	PhHAL.9G332900
HAL2	PhHAL.9G333000
HAL2	PhHAL.9G333100
HAL2	PhHAL.9G333200
HAL2	PhHAL.9G333300
HAL2	PhHAL.9G333400
HAL2	PhHAL.9G333500
HAL2	PhHAL.9G333600
HAL2	PhHAL.9G333700
HAL2	PhHAL.9G333800
HAL2	PhHAL.9G333900
HAL2	PhHAL.9G334000
HAL2	PhHAL.9G334100
HAL2	PhHAL.9G334200
HAL2	PhHAL.9G334300
HAL2	PhHAL.9G334400
HAL2	PhHAL.9G334800
HAL2	PhHAL.9G335100
HAL2	PhHAL.9G335300
HAL2	PhHAL.9G335900
HAL2	PhHAL.9G336100
HAL2	PhHAL.9G337900
HAL2	PhHAL.9G339700
HAL2	PhHAL.9G339800
HAL2	PhHAL.9G340400
HAL2	PhHAL.9G340700
HAL2	PhHAL.9G340900
HAL2	PhHAL.9G341000
HAL2	PhHAL.9G344400
HAL2	PhHAL.9G344800
HAL2	PhHAL.9G345900
HAL2	PhHAL.9G346000
HAL2	PhHAL.9G346500
HAL2	PhHAL.9G347300
HAL2	PhHAL.9G351000
HAL2	PhHAL.9G351200
HAL2	PhHAL.9G351300
HAL2	PhHAL.9G351400
HAL2	PhHAL.9G351500
HAL2	PhHAL.9G351600
HAL2	PhHAL.9G351700
HAL2	PhHAL.9G351800
HAL2	PhHAL.9G351900
HAL2	PhHAL.9G353300
HAL2	PhHAL.9G354000
HAL2	PhHAL.9G354700
HAL2	PhHAL.9G354900
HAL2	PhHAL.9G355000
HAL2	PhHAL.9G355600
HAL2	PhHAL.9G355900
HAL2	PhHAL.9G356200
HAL2	PhHAL.9G356400
HAL2	PhHAL.9G356700
HAL2	PhHAL.9G356900
HAL2	PhHAL.9G357000
HAL2	PhHAL.9G357100
HAL2	PhHAL.9G357200
HAL2	PhHAL.9G357300
HAL2	PhHAL.9G358300
HAL2	PhHAL.9G358700
HAL2	PhHAL.9G358800
HAL2	PhHAL.9G358900
HAL2	PhHAL.9G359300
HAL2	PhHAL.9G359700
HAL2	PhHAL.9G361200
HAL2	PhHAL.9G362000
HAL2	PhHAL.9G362100
HAL2	PhHAL.9G362700
HAL2	PhHAL.9G363400
HAL2	PhHAL.9G364900
HAL2	PhHAL.9G365100
HAL2	PhHAL.9G365200
HAL2	PhHAL.9G365800
HAL2	PhHAL.9G366400
HAL2	PhHAL.9G366600
HAL2	PhHAL.9G366700
HAL2	PhHAL.9G367500
HAL2	PhHAL.9G368700
HAL2	PhHAL.9G368800
HAL2	PhHAL.9G369500
HAL2	PhHAL.9G369600
HAL2	PhHAL.9G369700
HAL2	PhHAL.9G370200
HAL2	PhHAL.9G370800
HAL2	PhHAL.9G372300
HAL2	PhHAL.9G373100
HAL2	PhHAL.9G374000
HAL2	PhHAL.9G374200
HAL2	PhHAL.9G374400
HAL2	PhHAL.9G375400
HAL2	PhHAL.9G375700
HAL2	PhHAL.9G376600
HAL2	PhHAL.9G378000
HAL2	PhHAL.9G382100
HAL2	PhHAL.9G382800
HAL2	PhHAL.9G383200
HAL2	PhHAL.9G385600
HAL2	PhHAL.9G385700
HAL2	PhHAL.9G386500
HAL2	PhHAL.9G388000
HAL2	PhHAL.9G388100
HAL2	PhHAL.9G388500
HAL2	PhHAL.9G389500
HAL2	PhHAL.9G389900
HAL2	PhHAL.9G390500
HAL2	PhHAL.9G391700
HAL2	PhHAL.9G392500
HAL2	PhHAL.9G392600
HAL2	PhHAL.9G392800
HAL2	PhHAL.9G393300
HAL2	PhHAL.9G397400
HAL2	PhHAL.9G398600
HAL2	PhHAL.9G399100
HAL2	PhHAL.9G399700
HAL2	PhHAL.9G400400
HAL2	PhHAL.9G401700
HAL2	PhHAL.9G401900
HAL2	PhHAL.9G403200
HAL2	PhHAL.9G403400
HAL2	PhHAL.9G403500
HAL2	PhHAL.9G403600
HAL2	PhHAL.9G403700
HAL2	PhHAL.9G403800
HAL2	PhHAL.9G403900
HAL2	PhHAL.9G404800
HAL2	PhHAL.9G405700
HAL2	PhHAL.9G408300
HAL2	PhHAL.9G408900
HAL2	PhHAL.9G409300
HAL2	PhHAL.9G410400
HAL2	PhHAL.9G410500
HAL2	PhHAL.9G413300
HAL2	PhHAL.9G413500
HAL2	PhHAL.9G413700
HAL2	PhHAL.9G414400
HAL2	PhHAL.9G414700
HAL2	PhHAL.9G415600
HAL2	PhHAL.9G416500
HAL2	PhHAL.9G417100
HAL2	PhHAL.9G417500
HAL2	PhHAL.9G419700
HAL2	PhHAL.9G421100
HAL2	PhHAL.9G421500
HAL2	PhHAL.9G422100
HAL2	PhHAL.9G424800
HAL2	PhHAL.9G426700
HAL2	PhHAL.9G427100
HAL2	PhHAL.9G427500
HAL2	PhHAL.9G430900
HAL2	PhHAL.9G432600
HAL2	PhHAL.9G432700
HAL2	PhHAL.9G433600
HAL2	PhHAL.9G435300
HAL2	PhHAL.9G437400
HAL2	PhHAL.9G437500
HAL2	PhHAL.9G437900
HAL2	PhHAL.9G438000
HAL2	PhHAL.9G439000
HAL2	PhHAL.9G439400
HAL2	PhHAL.9G439800
HAL2	PhHAL.9G439900
HAL2	PhHAL.9G440100
HAL2	PhHAL.9G440400
HAL2	PhHAL.9G441600
HAL2	PhHAL.9G442000
HAL2	PhHAL.9G443700
HAL2	PhHAL.9G443800
HAL2	PhHAL.9G445000
HAL2	PhHAL.9G445100
HAL2	PhHAL.9G446200
HAL2	PhHAL.9G446300
HAL2	PhHAL.9G448700
HAL2	PhHAL.9G451100
HAL2	PhHAL.9G452000
HAL2	PhHAL.9G452100
HAL2	PhHAL.9G453100
HAL2	PhHAL.9G454500
HAL2	PhHAL.9G456000
HAL2	PhHAL.9G456500
HAL2	PhHAL.9G457100
HAL2	PhHAL.9G457700
HAL2	PhHAL.9G458300
HAL2	PhHAL.9G459400
HAL2	PhHAL.9G459700
HAL2	PhHAL.9G463600
HAL2	PhHAL.9G464500
HAL2	PhHAL.9G470600
HAL2	PhHAL.9G471600
HAL2	PhHAL.9G471800
HAL2	PhHAL.9G475100
HAL2	PhHAL.9G476400
HAL2	PhHAL.9G478600
HAL2	PhHAL.9G478900
HAL2	PhHAL.9G479400
HAL2	PhHAL.9G481100
HAL2	PhHAL.9G481500
HAL2	PhHAL.9G482400
HAL2	PhHAL.9G482500
HAL2	PhHAL.9G483100
HAL2	PhHAL.9G485000
HAL2	PhHAL.9G486600
HAL2	PhHAL.9G486900
HAL2	PhHAL.9G491200
HAL2	PhHAL.9G491300
HAL2	PhHAL.9G492100
HAL2	PhHAL.9G493200
HAL2	PhHAL.9G495200
HAL2	PhHAL.9G495300
HAL2	PhHAL.9G495800
HAL2	PhHAL.9G496500
HAL2	PhHAL.9G498000
HAL2	PhHAL.9G501000
HAL2	PhHAL.9G502500
HAL2	PhHAL.9G504700
HAL2	PhHAL.9G506300
HAL2	PhHAL.9G507800
HAL2	PhHAL.9G513200
HAL2	PhHAL.9G513300
HAL2	PhHAL.9G513900
HAL2	PhHAL.9G515500
HAL2	PhHAL.9G515900
HAL2	PhHAL.9G517800
HAL2	PhHAL.9G519400
HAL2	PhHAL.9G520400
HAL2	PhHAL.9G521600
HAL2	PhHAL.9G525000
HAL2	PhHAL.9G525400
FIL2	Pahal.9G516000
FIL2	Pahal.9G517500
FIL2	Pahal.9G517700
FIL2	Pahal.9G518000
FIL2	Pahal.9G521100
FIL2	Pahal.9G523400
FIL2	Pahal.9G523600
HAL2	PhHAL.9G527600
HAL2	PhHAL.9G527700
HAL2	PhHAL.9G527800
HAL2	PhHAL.9G527900
HAL2	PhHAL.9G528400
HAL2	PhHAL.9G529400
HAL2	PhHAL.9G529600
HAL2	PhHAL.9G534000
FIL2	Pahal.9G528900
FIL2	Pahal.9G529200
FIL2	Pahal.9G529300
FIL2	Pahal.9G530600
FIL2	Pahal.9G533200
FIL2	Pahal.9G538100
FIL2	Pahal.9G538200
FIL2	Pahal.9G538300
FIL2	Pahal.9G539700
FIL2	Pahal.9G539800
FIL2	Pahal.9G541900
FIL2	Pahal.9G543300
FIL2	Pahal.9G543800
FIL2	Pahal.9G544700
FIL2	Pahal.9G545000
FIL2	Pahal.9G545600
FIL2	Pahal.9G545800
FIL2	Pahal.9G549000
FIL2	Pahal.9G549100
FIL2	Pahal.9G553900
FIL2	Pahal.9G555000
FIL2	Pahal.9G555500
FIL2	Pahal.9G557300
FIL2	Pahal.9G561100
FIL2	Pahal.9G561900
FIL2	Pahal.9G562800
FIL2	Pahal.9G565300
FIL2	Pahal.9G566000
FIL2	Pahal.9G566700
FIL2	Pahal.9G567400
FIL2	Pahal.9G568100
FIL2	Pahal.9G568900
FIL2	Pahal.9G569400
FIL2	Pahal.9G569600
FIL2	Pahal.9G569800
FIL2	Pahal.9G570000
FIL2	Pahal.9G570500
FIL2	Pahal.9G570900
FIL2	Pahal.9G571500
FIL2	Pahal.9G572000
FIL2	Pahal.9G572100
FIL2	Pahal.9G573400
FIL2	Pahal.9G573800
FIL2	Pahal.9G574900
FIL2	Pahal.9G575000
FIL2	Pahal.9G577300
FIL2	Pahal.9G577400
FIL2	Pahal.9G579500
FIL2	Pahal.9G580600
FIL2	Pahal.9G581600
FIL2	Pahal.9G582200
FIL2	Pahal.9G582400
FIL2	Pahal.9G584800
FIL2	Pahal.9G586200
FIL2	Pahal.9G588400
FIL2	Pahal.9G588800
FIL2	Pahal.9G589100
FIL2	Pahal.9G591600
FIL2	Pahal.9G592000
FIL2	Pahal.9G593700
FIL2	Pahal.9G594900
FIL2	Pahal.9G596300
FIL2	Pahal.9G597500
FIL2	Pahal.9G598300
FIL2	Pahal.9G600100
FIL2	Pahal.9G600200
FIL2	Pahal.9G605300
FIL2	Pahal.9G606000
FIL2	Pahal.9G606200
FIL2	Pahal.9G608200
FIL2	Pahal.9G608300
FIL2	Pahal.9G608800
FIL2	Pahal.9G612900
FIL2	Pahal.9G615700
FIL2	Pahal.9G616200
FIL2	Pahal.9G616600
FIL2	Pahal.9G618900
FIL2	Pahal.9G619400
FIL2	Pahal.9G621100
FIL2	Pahal.9G622500
FIL2	Pahal.9G623500
FIL2	Pahal.9G624200
FIL2	Pahal.9G625900
FIL2	Pahal.9G626400
FIL2	Pahal.9G626700
FIL2	Pahal.9G628000
FIL2	Pahal.9G633400
FIL2	Pahal.9G634000
FIL2	Pahal.9G634300
FIL2	Pahal.9G637400
FIL2	Pahal.9G637500
FIL2	Pahal.9G638100
FIL2	Pahal.9G639100
HAL2	PhHAL.9G536200
HAL2	PhHAL.9G536700
HAL2	PhHAL.9G537400
HAL2	PhHAL.9G539100
HAL2	PhHAL.9G547100
HAL2	PhHAL.9G549700
HAL2	PhHAL.9G552100
HAL2	PhHAL.9G554600
HAL2	PhHAL.9G554900
HAL2	PhHAL.9G555900
HAL2	PhHAL.9G557200
HAL2	PhHAL.9G557800
HAL2	PhHAL.9G557900
HAL2	PhHAL.9G558200
HAL2	PhHAL.9G558500
HAL2	PhHAL.9G559100
HAL2	PhHAL.9G559900
HAL2	PhHAL.9G560400
HAL2	PhHAL.9G561700
HAL2	PhHAL.9G562800
HAL2	PhHAL.9G565800
HAL2	PhHAL.9G569600
HAL2	PhHAL.9G575600
HAL2	PhHAL.9G576800
HAL2	PhHAL.9G576900
HAL2	PhHAL.9G579400
HAL2	PhHAL.9G579700
HAL2	PhHAL.9G579900
HAL2	PhHAL.9G580400
HAL2	PhHAL.9G580500
HAL2	PhHAL.9G581400
HAL2	PhHAL.9G582400
HAL2	PhHAL.9G583100
HAL2	PhHAL.9G584300
HAL2	PhHAL.9G588600
HAL2	PhHAL.9G589000
HAL2	PhHAL.9G589200
HAL2	PhHAL.9G590400
HAL2	PhHAL.9G590500
HAL2	PhHAL.9G591600
HAL2	PhHAL.9G592900
HAL2	PhHAL.9G596800
HAL2	PhHAL.9G598800
HAL2	PhHAL.9G598900
HAL2	PhHAL.9G599400
HAL2	PhHAL.9G600400
HAL2	PhHAL.9G600700
HAL2	PhHAL.9G601000
HAL2	PhHAL.9G601300
HAL2	PhHAL.9G601800
HAL2	PhHAL.9G603100
HAL2	PhHAL.9G603300
HAL2	PhHAL.9G603900
HAL2	PhHAL.9G604200
HAL2	PhHAL.9G604500
HAL2	PhHAL.9G604600
HAL2	PhHAL.9G605100
HAL2	PhHAL.9G606000
HAL2	PhHAL.9G607200
HAL2	PhHAL.9G607900
HAL2	PhHAL.9G610200
HAL2	PhHAL.9G615100
HAL2	PhHAL.9G615700
HAL2	PhHAL.9G616900
HAL2	PhHAL.9G617800
HAL2	PhHAL.9G618300
HAL2	PhHAL.9G623300
HAL2	PhHAL.9G625900
HAL2	PhHAL.9G626100
HAL2	PhHAL.9G626300
HAL2	PhHAL.9G628000
HAL2	PhHAL.9G628400
HAL2	PhHAL.9G631200
HAL2	PhHAL.9G631300
HAL2	PhHAL.9G632400
HAL2	PhHAL.9G632700
HAL2	PhHAL.9G635100
HAL2	PhHAL.9G636100
HAL2	PhHAL.9G637100
HAL2	PhHAL.9G637200
HAL2	PhHAL.9G637300
HAL2	PhHAL.9G637400
HAL2	PhHAL.9G637500
HAL2	PhHAL.9G637600
HAL2	PhHAL.9G637700
HAL2	PhHAL.9G637800
HAL2	PhHAL.9G638700
HAL2	PhHAL.9G640600
HAL2	PhHAL.9G644800
HAL2	PhHAL.9G645600
HAL2	PhHAL.9G646100
HAL2	PhHAL.9G647500
HAL2	PhHAL.9G648300
HAL2	PhHAL.9G652700
FIL2	Pahal.4G163900
FIL2	Pahal.4G164700
FIL2	Pahal.4G164800
FIL2	Pahal.4G164900
FIL2	Pahal.4G167200
FIL2	Pahal.4G168000
FIL2	Pahal.4G169100
FIL2	Pahal.4G169200
FIL2	Pahal.4G169300
FIL2	Pahal.4G169400
FIL2	Pahal.4G169500
FIL2	Pahal.4G173100
FIL2	Pahal.4G173200
FIL2	Pahal.4G173300
FIL2	Pahal.4G173600
FIL2	Pahal.4G173700
FIL2	Pahal.4G174400
FIL2	Pahal.4G175100
FIL2	Pahal.4G175200
FIL2	Pahal.4G175500
FIL2	Pahal.4G175600
FIL2	Pahal.4G176100
FIL2	Pahal.4G176200
FIL2	Pahal.4G176600
FIL2	Pahal.4G179100
HAL2	PhHAL.4G152700
HAL2	PhHAL.4G155300
HAL2	PhHAL.4G155400
HAL2	PhHAL.4G155500
HAL2	PhHAL.4G155600
HAL2	PhHAL.4G155700
HAL2	PhHAL.4G155800
HAL2	PhHAL.4G155900
HAL2	PhHAL.4G156000
HAL2	PhHAL.4G156100
HAL2	PhHAL.4G156200
HAL2	PhHAL.4G156300
HAL2	PhHAL.4G156400
HAL2	PhHAL.4G156500
HAL2	PhHAL.4G156600
HAL2	PhHAL.4G156700
HAL2	PhHAL.4G156800
HAL2	PhHAL.4G156900
HAL2	PhHAL.4G157000
HAL2	PhHAL.4G157100
HAL2	PhHAL.4G157200
HAL2	PhHAL.4G157300
HAL2	PhHAL.4G157400
HAL2	PhHAL.4G157500
HAL2	PhHAL.4G157600
HAL2	PhHAL.4G157700
HAL2	PhHAL.4G157800
HAL2	PhHAL.4G157900
HAL2	PhHAL.4G158000
HAL2	PhHAL.4G158100
HAL2	PhHAL.4G158200
HAL2	PhHAL.4G158300
HAL2	PhHAL.4G158400
HAL2	PhHAL.4G158500
HAL2	PhHAL.4G158600
HAL2	PhHAL.4G158700
HAL2	PhHAL.4G158800
HAL2	PhHAL.4G158900
HAL2	PhHAL.4G159000
HAL2	PhHAL.4G159100
HAL2	PhHAL.4G159200
HAL2	PhHAL.4G159300
HAL2	PhHAL.4G159400
HAL2	PhHAL.4G159500
HAL2	PhHAL.4G159600
HAL2	PhHAL.4G159700
HAL2	PhHAL.4G159800
HAL2	PhHAL.4G159900
HAL2	PhHAL.4G160000
HAL2	PhHAL.4G160100
HAL2	PhHAL.4G160200
HAL2	PhHAL.4G160300
HAL2	PhHAL.4G160400
HAL2	PhHAL.4G160500
HAL2	PhHAL.4G160600
HAL2	PhHAL.4G160700
HAL2	PhHAL.4G160800
HAL2	PhHAL.4G160900
HAL2	PhHAL.4G161000
HAL2	PhHAL.4G161100
HAL2	PhHAL.4G161200
HAL2	PhHAL.4G161300
HAL2	PhHAL.4G161400
HAL2	PhHAL.4G161500
HAL2	PhHAL.4G161600
HAL2	PhHAL.4G161700
HAL2	PhHAL.4G161800
HAL2	PhHAL.4G161900
HAL2	PhHAL.4G162000
HAL2	PhHAL.4G162200
HAL2	PhHAL.4G162300
HAL2	PhHAL.4G162400
HAL2	PhHAL.4G162500
HAL2	PhHAL.4G162600
HAL2	PhHAL.4G162700
HAL2	PhHAL.4G162800
HAL2	PhHAL.4G162900
HAL2	PhHAL.4G163000
HAL2	PhHAL.4G163100
HAL2	PhHAL.4G163200
HAL2	PhHAL.4G163300
HAL2	PhHAL.4G163400
HAL2	PhHAL.4G163500
HAL2	PhHAL.4G163600
HAL2	PhHAL.4G163700
HAL2	PhHAL.4G163800
HAL2	PhHAL.4G163900
HAL2	PhHAL.4G164000
HAL2	PhHAL.4G164100
HAL2	PhHAL.4G164200
HAL2	PhHAL.4G166200
HAL2	PhHAL.4G166600
HAL2	PhHAL.4G166700
HAL2	PhHAL.4G166800
HAL2	PhHAL.4G166900
HAL2	PhHAL.4G167000
HAL2	PhHAL.4G167100
HAL2	PhHAL.4G167200
HAL2	PhHAL.4G167300
HAL2	PhHAL.4G167400
HAL2	PhHAL.4G167500
HAL2	PhHAL.4G167600
HAL2	PhHAL.4G167700
HAL2	PhHAL.4G167800
HAL2	PhHAL.4G167900
HAL2	PhHAL.4G168000
HAL2	PhHAL.4G168100
HAL2	PhHAL.4G168200
HAL2	PhHAL.4G168300
HAL2	PhHAL.4G168400
HAL2	PhHAL.4G168500
HAL2	PhHAL.4G168600
HAL2	PhHAL.4G168700
HAL2	PhHAL.4G168800
HAL2	PhHAL.4G168900
HAL2	PhHAL.4G169000
HAL2	PhHAL.4G169100
HAL2	PhHAL.4G169200
HAL2	PhHAL.4G169300
HAL2	PhHAL.4G169400
HAL2	PhHAL.4G169500
HAL2	PhHAL.4G169600
HAL2	PhHAL.4G169700
HAL2	PhHAL.4G169800
HAL2	PhHAL.4G169900
HAL2	PhHAL.4G170000
HAL2	PhHAL.4G170100
HAL2	PhHAL.4G170200
HAL2	PhHAL.4G170600
HAL2	PhHAL.4G172400
HAL2	PhHAL.4G172500
HAL2	PhHAL.4G175400
HAL2	PhHAL.4G175500
HAL2	PhHAL.4G176900
HAL2	PhHAL.4G177100
HAL2	PhHAL.4G177200
HAL2	PhHAL.4G177300
HAL2	PhHAL.4G177400
HAL2	PhHAL.4G179800
HAL2	PhHAL.4G180400
HAL2	PhHAL.4G180500
HAL2	PhHAL.4G180600
HAL2	PhHAL.4G180700
HAL2	PhHAL.4G180800
HAL2	PhHAL.4G183600
HAL2	PhHAL.4G185100
HAL2	PhHAL.4G188400
HAL2	PhHAL.4G188600
HAL2	PhHAL.4G188800
HAL2	PhHAL.4G189000
HAL2	PhHAL.4G189100
HAL2	PhHAL.4G189200
HAL2	PhHAL.4G189300
HAL2	PhHAL.4G189400
HAL2	PhHAL.4G189500
HAL2	PhHAL.4G189900
HAL2	PhHAL.4G190000
HAL2	PhHAL.4G190100
HAL2	PhHAL.4G190200
HAL2	PhHAL.4G190300
HAL2	PhHAL.4G190400
HAL2	PhHAL.4G190500
HAL2	PhHAL.4G190600
HAL2	PhHAL.4G190700
HAL2	PhHAL.4G190900
HAL2	PhHAL.4G191900
FIL2	Pahal.5G366400
FIL2	Pahal.5G366500
FIL2	Pahal.5G366600
FIL2	Pahal.5G366700
FIL2	Pahal.5G366800
FIL2	Pahal.5G367100
FIL2	Pahal.5G367200
FIL2	Pahal.5G367400
FIL2	Pahal.5G368100
FIL2	Pahal.5G369700
FIL2	Pahal.5G370100
FIL2	Pahal.5G370200
FIL2	Pahal.5G370900
FIL2	Pahal.5G371000
FIL2	Pahal.5G371100
FIL2	Pahal.5G371200
FIL2	Pahal.5G371300
FIL2	Pahal.5G371400
FIL2	Pahal.5G371500
FIL2	Pahal.5G371600
FIL2	Pahal.5G371700
FIL2	Pahal.5G371800
FIL2	Pahal.5G371900
FIL2	Pahal.5G372000
FIL2	Pahal.5G372100
FIL2	Pahal.5G373300
FIL2	Pahal.5G373800
FIL2	Pahal.5G373900
FIL2	Pahal.5G374400
FIL2	Pahal.5G374800
FIL2	Pahal.5G376500
FIL2	Pahal.5G376700
FIL2	Pahal.5G377300
FIL2	Pahal.5G377400
[truncated: 7,432 more rows]
