# Supplementary material for: The genomic landscape of molecular responses to natural drought stress in Panicum hallii
Source: Nat Commun. 2018 Dec 6;9:5213. doi: 10.1038/s41467-018-07669-x (PMC6283873; doi:10.1038/s41467-018-07669-x)
Supplement: Supplementary file 9 — Supplementary Data 6 [file 41467_2018_7669_MOESM9_ESM.csv]

# Supplementary Data 6 for Lovell et al. 'The genomic landscape of molecular responses to natural drought stress in Panicum hallii'.
# Description: Output of comparative ortholog analysis. Gene mapping to assembly genomic sequence where an ortholog is not annotated.
# Column metadata:
## genome: the genome ID (HAL2 or FIL2) of the gene id (2nd column)
## id: the gene identified
## proportion of CDS length coverage: the amount of the CDS coverage from the gene in 'id' when mapped with exonerate to the alternate genome
## category of coverage: thresholded gene category. >.9 = 'un-annotated', �.9 & >.1 = 'pseudogene', � .1 = ' deleted'.
genome	id	proportion of CDS length coverage	category of coverage
FIL2	Pahal.1G005700	0.487703609	pseudogene
HAL2	PhHAL.1G006700	0.74522293	pseudogene
FIL2	Pahal.8G251400	0.439679548	pseudogene
FIL2	Pahal.8G192300	0.299043404	pseudogene
FIL2	Pahal.8G216700	0.092064884	deleted
HAL2	PhHAL.8G192900	1	un-annotated
FIL2	Pahal.8G252100	1	un-annotated
HAL2	PhHAL.8G185800	0.989463286	un-annotated
HAL2	PhHAL.8G237700	1	un-annotated
HAL2	PhHAL.8G259200	0.124022346	pseudogene
FIL2	Pahal.8G183800	0.990288119	un-annotated
FIL2	Pahal.8G225200	0.709118696	pseudogene
FIL2	Pahal.8G234000	0.995539697	un-annotated
FIL2	Pahal.8G257600	0.02394958	deleted
HAL2	PhHAL.8G201400	1	un-annotated
HAL2	PhHAL.8G218600	0.722167488	pseudogene
HAL2	PhHAL.8G234400	0.385714286	pseudogene
FIL2	Pahal.8G186800	0.000393391	deleted
FIL2	Pahal.8G193200	0.997963858	un-annotated
FIL2	Pahal.8G200700	0.996276992	un-annotated
FIL2	Pahal.8G234100	1	un-annotated
HAL2	PhHAL.8G195000	1	un-annotated
HAL2	PhHAL.8G217600	0.294233613	pseudogene
HAL2	PhHAL.8G233000	0.430278884	pseudogene
HAL2	PhHAL.8G262000	0.997314235	un-annotated
HAL2	PhHAL.9G010400	0.9	pseudogene
FIL2	Pahal.9G010700	0.73221216	pseudogene
HAL2	PhHAL.9G056400	0.957074722	un-annotated
HAL2	PhHAL.9G079600	0.998498498	un-annotated
FIL2	Pahal.9G024500	0.994609164	un-annotated
FIL2	Pahal.9G034000	1	un-annotated
FIL2	Pahal.9G039500	0.540652512	pseudogene
FIL2	Pahal.9G060900	0.504405286	pseudogene
FIL2	Pahal.9G071200	0.468	pseudogene
FIL2	Pahal.9G071500	0.325947105	pseudogene
FIL2	Pahal.9G124800	0.740608229	pseudogene
FIL2	Pahal.9G153500	0.251542575	pseudogene
FIL2	Pahal.9G178400	0.967816092	un-annotated
FIL2	Pahal.9G182600	0.543879908	pseudogene
HAL2	PhHAL.9G050700	0.401807724	pseudogene
HAL2	PhHAL.9G091300	0.431153184	pseudogene
HAL2	PhHAL.9G096400	0.479326187	pseudogene
HAL2	PhHAL.9G113400	0.907641334	un-annotated
HAL2	PhHAL.9G145700	0.587628866	pseudogene
HAL2	PhHAL.9G173900	0.939172749	un-annotated
FIL2	Pahal.9G039600	0.950859951	un-annotated
FIL2	Pahal.9G076100	1	un-annotated
FIL2	Pahal.9G084300	1	un-annotated
FIL2	Pahal.9G086700	0.360759494	pseudogene
FIL2	Pahal.9G103000	1	un-annotated
FIL2	Pahal.9G129200	0.227537923	pseudogene
HAL2	PhHAL.9G071900	0.215311005	pseudogene
HAL2	PhHAL.9G101900	0.076514346	deleted
HAL2	PhHAL.9G110900	1	un-annotated
HAL2	PhHAL.9G124600	0.956656347	un-annotated
HAL2	PhHAL.9G136600	1	un-annotated
HAL2	PhHAL.9G179700	0.301378071	pseudogene
HAL2	PhHAL.9G212500	0.929095355	un-annotated
FIL2	Pahal.9G209700	0.541223404	pseudogene
FIL2	Pahal.9G210300	0.388782664	pseudogene
HAL2	PhHAL.9G199600	0.001194743	deleted
FIL2	Pahal.9G202600	0.437623274	pseudogene
FIL2	Pahal.9G206600	0.776978417	pseudogene
FIL2	Pahal.9G220500	0.909688013	un-annotated
HAL2	PhHAL.9G224900	0.267973124	pseudogene
HAL2	PhHAL.9G239700	0.997938144	un-annotated
FIL2	Pahal.9G252100	0.302702703	pseudogene
HAL2	PhHAL.9G252700	0.991212654	un-annotated
FIL2	Pahal.9G299200	0.625832224	pseudogene
HAL2	PhHAL.9G309700	1	un-annotated
HAL2	PhHAL.1G202900	0.99408284	un-annotated
HAL2	PhHAL.9G362900	0.470471661	pseudogene
HAL2	PhHAL.9G451900	1	un-annotated
HAL2	PhHAL.9G436000	1	un-annotated
FIL2	Pahal.9G316100	0.99767712	un-annotated
FIL2	Pahal.9G332700	0.634430587	pseudogene
FIL2	Pahal.9G363100	0.998502994	un-annotated
FIL2	Pahal.9G390700	0.689095128	pseudogene
FIL2	Pahal.9G439600	0.598423683	pseudogene
FIL2	Pahal.9G454000	0.377916019	pseudogene
FIL2	Pahal.9G493400	0.779334038	pseudogene
FIL2	Pahal.9G501100	0.986359761	un-annotated
FIL2	Pahal.9G511400	0.995575221	un-annotated
HAL2	PhHAL.9G327500	0.535832415	pseudogene
HAL2	PhHAL.9G361600	1	un-annotated
HAL2	PhHAL.9G411600	0.08328797	deleted
HAL2	PhHAL.9G415000	1	un-annotated
HAL2	PhHAL.9G416600	0.834482759	pseudogene
HAL2	PhHAL.9G422000	0.983625731	un-annotated
HAL2	PhHAL.9G422600	0.304195804	pseudogene
HAL2	PhHAL.9G439500	1	un-annotated
HAL2	PhHAL.9G445500	0.995901639	un-annotated
HAL2	PhHAL.9G460200	0.994764398	un-annotated
HAL2	PhHAL.9G467700	0.994526236	un-annotated
HAL2	PhHAL.9G490500	0.322049405	pseudogene
HAL2	PhHAL.9G499400	0.243083004	pseudogene
FIL2	Pahal.9G313200	0.647798742	pseudogene
FIL2	Pahal.9G348000	1	un-annotated
FIL2	Pahal.9G348600	0.875912409	pseudogene
FIL2	Pahal.9G360500	0.995551601	un-annotated
FIL2	Pahal.9G362500	0.261971831	pseudogene
FIL2	Pahal.9G378500	0.358641679	pseudogene
FIL2	Pahal.9G380000	0.994565217	un-annotated
FIL2	Pahal.9G401000	0.485266458	pseudogene
FIL2	Pahal.9G429700	1	un-annotated
FIL2	Pahal.9G480000	0.469336671	pseudogene
FIL2	Pahal.9G481700	1	un-annotated
FIL2	Pahal.9G496100	1	un-annotated
HAL2	PhHAL.9G351100	0.006782216	deleted
HAL2	PhHAL.9G374100	1	un-annotated
HAL2	PhHAL.9G376900	0.417916042	pseudogene
HAL2	PhHAL.9G378500	0.421875	pseudogene
HAL2	PhHAL.9G388200	0.520408163	pseudogene
HAL2	PhHAL.9G415800	0.277332208	pseudogene
HAL2	PhHAL.9G429600	0.868292683	pseudogene
HAL2	PhHAL.9G460700	0.119236884	pseudogene
HAL2	PhHAL.9G477300	0.967885816	un-annotated
HAL2	PhHAL.9G522900	0.407329105	pseudogene
FIL2	Pahal.9G517300	0.441544318	pseudogene
FIL2	Pahal.9G535900	1	un-annotated
FIL2	Pahal.9G536800	0.81124498	pseudogene
FIL2	Pahal.9G539300	0.99471831	un-annotated
FIL2	Pahal.9G572900	0.460253456	pseudogene
FIL2	Pahal.9G607600	0.948208891	un-annotated
FIL2	Pahal.9G616700	0.479792362	pseudogene
HAL2	PhHAL.9G544500	0.995824635	un-annotated
HAL2	PhHAL.9G585300	0.571099408	pseudogene
HAL2	PhHAL.9G588400	1	un-annotated
HAL2	PhHAL.9G634500	0.443914081	pseudogene
FIL2	Pahal.9G550100	0.88123965	pseudogene
FIL2	Pahal.9G572600	0.882951654	pseudogene
FIL2	Pahal.9G587200	0.998021108	un-annotated
FIL2	Pahal.9G593500	0.997840173	un-annotated
FIL2	Pahal.9G614300	0.997885835	un-annotated
FIL2	Pahal.9G630000	0.225567747	pseudogene
HAL2	PhHAL.9G575300	0.444550669	pseudogene
HAL2	PhHAL.9G582100	1	un-annotated
HAL2	PhHAL.9G609700	0.888175985	pseudogene
HAL2	PhHAL.9G616200	0.993270525	un-annotated
HAL2	PhHAL.9G638600	0.259014423	pseudogene
HAL2	PhHAL.9G641700	0.487226277	pseudogene
FIL2	Pahal.5G369600	0.981679389	un-annotated
FIL2	Pahal.1G247100	0.535476718	pseudogene
FIL2	Pahal.1G257500	1	un-annotated
FIL2	Pahal.1G264900	0.96882494	un-annotated
FIL2	Pahal.1G194400	0.010572687	deleted
FIL2	Pahal.1G246700	0.537463374	pseudogene
FIL2	Pahal.1G248400	0.034008464	deleted
FIL2	Pahal.1G256600	0.257037944	pseudogene
HAL2	PhHAL.1G263600	0.061687544	deleted
HAL2	PhHAL.1G268700	0.675911252	pseudogene
FIL2	Pahal.1G273500	0.5	pseudogene
FIL2	Pahal.1G275800	0.2388	pseudogene
FIL2	Pahal.1G294000	0.603773585	pseudogene
FIL2	Pahal.1G315500	0.844509752	pseudogene
FIL2	Pahal.1G273800	1	un-annotated
FIL2	Pahal.1G276000	0.326612903	pseudogene
FIL2	Pahal.1G299700	0.999172185	un-annotated
FIL2	Pahal.1G300900	0.245543416	pseudogene
FIL2	Pahal.1G309700	0.99389313	un-annotated
HAL2	PhHAL.1G273000	0.889010588	pseudogene
HAL2	PhHAL.1G311000	0.28606357	pseudogene
FIL2	Pahal.1G352700	1	un-annotated
FIL2	Pahal.1G357100	0.089734386	deleted
FIL2	Pahal.1G378900	0.485327314	pseudogene
HAL2	PhHAL.1G345100	0.580349345	pseudogene
HAL2	PhHAL.1G349700	0.908658421	un-annotated
FIL2	Pahal.1G345000	0.321206744	pseudogene
FIL2	Pahal.1G351200	0.841359773	pseudogene
HAL2	PhHAL.1G329100	1	un-annotated
HAL2	PhHAL.1G336400	0.996712329	un-annotated
HAL2	PhHAL.1G340600	0.998929336	un-annotated
HAL2	PhHAL.1G353200	0.273592387	pseudogene
HAL2	PhHAL.1G360000	0.526123937	pseudogene
FIL2	Pahal.1G383800	0.998136067	un-annotated
HAL2	PhHAL.1G382600	0.646025878	pseudogene
HAL2	PhHAL.1G385100	0.350901526	pseudogene
HAL2	PhHAL.1G392500	0.957055215	un-annotated
FIL2	Pahal.1G431700	1	un-annotated
HAL2	PhHAL.1G409500	1	un-annotated
HAL2	PhHAL.1G428800	1	un-annotated
FIL2	Pahal.1G418300	0.371482176	pseudogene
FIL2	Pahal.1G435000	0.420886076	pseudogene
FIL2	Pahal.1G405400	0.486725664	pseudogene
HAL2	PhHAL.1G426800	0.073573987	deleted
FIL2	Pahal.2G058300	0.157360406	pseudogene
FIL2	Pahal.2G049500	0.383254344	pseudogene
HAL2	PhHAL.2G063600	0.553784861	pseudogene
FIL2	Pahal.2G068900	0.279344262	pseudogene
HAL2	PhHAL.2G055500	0.971273292	un-annotated
FIL2	Pahal.2G000300	0.997914494	un-annotated
FIL2	Pahal.2G006800	0.942896936	un-annotated
FIL2	Pahal.2G009900	0.73615917	pseudogene
FIL2	Pahal.2G017800	0.468045977	pseudogene
FIL2	Pahal.2G059400	0.420035738	pseudogene
FIL2	Pahal.2G060600	0.501280082	pseudogene
HAL2	PhHAL.2G025800	0.271008403	pseudogene
HAL2	PhHAL.2G049000	0.772845953	pseudogene
HAL2	PhHAL.2G053800	0.274298056	pseudogene
FIL2	Pahal.2G021400	0.70605613	pseudogene
FIL2	Pahal.2G021600	0.527511962	pseudogene
FIL2	Pahal.2G026700	0.644661054	pseudogene
FIL2	Pahal.2G029600	0.540898804	pseudogene
FIL2	Pahal.2G031900	0.546525324	pseudogene
FIL2	Pahal.2G032200	0.495863133	pseudogene
FIL2	Pahal.2G043900	0.11516035	pseudogene
HAL2	PhHAL.2G007900	0.213455657	pseudogene
HAL2	PhHAL.2G013600	0.339039821	pseudogene
HAL2	PhHAL.2G019700	0.736387208	pseudogene
HAL2	PhHAL.2G022400	0.998795906	un-annotated
HAL2	PhHAL.2G022800	0.516728625	pseudogene
HAL2	PhHAL.1G057700	0.289674568	pseudogene
HAL2	PhHAL.1G018600	0.991416309	un-annotated
FIL2	Pahal.1G032800	0.114818449	pseudogene
FIL2	Pahal.1G075800	0.996156802	un-annotated
HAL2	PhHAL.1G008700	1	un-annotated
HAL2	PhHAL.1G013300	0.957692308	un-annotated
HAL2	PhHAL.1G020200	0.273848684	pseudogene
HAL2	PhHAL.1G042700	0.961832061	un-annotated
HAL2	PhHAL.1G046300	0.996183206	un-annotated
HAL2	PhHAL.1G051200	1	un-annotated
HAL2	PhHAL.1G069300	0.377418081	pseudogene
HAL2	PhHAL.1G078000	0.261477046	pseudogene
FIL2	Pahal.1G025000	0.664295875	pseudogene
FIL2	Pahal.1G039300	0.997171146	un-annotated
HAL2	PhHAL.1G026700	1	un-annotated
HAL2	PhHAL.1G029400	0.154580153	pseudogene
HAL2	PhHAL.1G037900	0.967005076	un-annotated
HAL2	PhHAL.1G048900	0.230487805	pseudogene
HAL2	PhHAL.2G086800	0.215767635	pseudogene
HAL2	PhHAL.2G073100	0.598901099	pseudogene
FIL2	Pahal.2G072000	0.309163347	pseudogene
HAL2	PhHAL.2G069700	0.043392505	deleted
HAL2	PhHAL.2G077100	0.339	pseudogene
HAL2	PhHAL.2G077500	0.363369246	pseudogene
FIL2	Pahal.2G111100	0.997080292	un-annotated
HAL2	PhHAL.2G106100	0.998130841	un-annotated
FIL2	Pahal.2G109400	0.216853035	pseudogene
HAL2	PhHAL.2G107300	0.357875116	pseudogene
HAL2	PhHAL.2G127900	0.983580508	un-annotated
FIL2	Pahal.2G181500	0.298941799	pseudogene
FIL2	Pahal.2G130100	0.80438675	pseudogene
FIL2	Pahal.2G138900	0.978245614	un-annotated
FIL2	Pahal.2G149700	0.000700771	deleted
FIL2	Pahal.2G160300	1	un-annotated
FIL2	Pahal.2G170700	1	un-annotated
HAL2	PhHAL.2G136600	0.605571848	pseudogene
HAL2	PhHAL.2G150300	0.3384	pseudogene
FIL2	Pahal.2G404400	1	un-annotated
HAL2	PhHAL.2G308200	1	un-annotated
FIL2	Pahal.2G438800	0.339416058	pseudogene
FIL2	Pahal.2G214500	0.705736349	pseudogene
FIL2	Pahal.2G229200	0.481093394	pseudogene
FIL2	Pahal.2G304800	0.99702381	un-annotated
FIL2	Pahal.2G311000	0.371207615	pseudogene
FIL2	Pahal.2G402100	0.974736842	un-annotated
HAL2	PhHAL.2G459700	0.99951472	un-annotated
HAL2	PhHAL.2G230000	1	un-annotated
HAL2	PhHAL.2G443000	0.993000875	un-annotated
FIL2	Pahal.2G254900	0.832593165	pseudogene
FIL2	Pahal.2G315800	1	un-annotated
FIL2	Pahal.2G319800	0.451652387	pseudogene
FIL2	Pahal.2G328400	0.611131059	pseudogene
FIL2	Pahal.2G345700	1	un-annotated
FIL2	Pahal.2G346800	0.912793483	un-annotated
FIL2	Pahal.2G389600	0.754716981	pseudogene
FIL2	Pahal.2G390200	0.733595064	pseudogene
FIL2	Pahal.2G411300	0.996175908	un-annotated
FIL2	Pahal.2G427300	0.312843407	pseudogene
FIL2	Pahal.2G441400	0.596153846	pseudogene
FIL2	Pahal.2G456900	0.541666667	pseudogene
HAL2	PhHAL.2G212400	0.300771208	pseudogene
HAL2	PhHAL.2G218600	0.608376439	pseudogene
HAL2	PhHAL.2G242000	0.50835396	pseudogene
HAL2	PhHAL.2G250300	0.986161986	un-annotated
HAL2	PhHAL.2G253400	0.434782609	pseudogene
HAL2	PhHAL.2G262300	1	un-annotated
HAL2	PhHAL.2G324600	0.221340738	pseudogene
HAL2	PhHAL.2G406500	0.804232804	pseudogene
HAL2	PhHAL.2G423100	0.387453875	pseudogene
HAL2	PhHAL.2G453900	0.70576671	pseudogene
FIL2	Pahal.2G244000	0.865791393	pseudogene
FIL2	Pahal.2G280400	0.372031662	pseudogene
FIL2	Pahal.2G300200	0.381818182	pseudogene
FIL2	Pahal.2G331900	0.723684211	pseudogene
FIL2	Pahal.2G335200	0.390463918	pseudogene
FIL2	Pahal.2G406900	0.957114026	un-annotated
FIL2	Pahal.2G418600	1	un-annotated
FIL2	Pahal.2G422300	1	un-annotated
HAL2	PhHAL.2G221200	0.385793019	pseudogene
HAL2	PhHAL.2G223600	0.614391144	pseudogene
HAL2	PhHAL.2G232600	1	un-annotated
HAL2	PhHAL.2G240300	0.999388005	un-annotated
HAL2	PhHAL.2G256900	0.995522388	un-annotated
HAL2	PhHAL.2G270400	0.002227171	deleted
HAL2	PhHAL.2G284100	1	un-annotated
HAL2	PhHAL.2G299200	0.344322344	pseudogene
HAL2	PhHAL.2G334600	0.709145427	pseudogene
HAL2	PhHAL.2G359400	1	un-annotated
HAL2	PhHAL.2G406600	0.998366013	un-annotated
HAL2	PhHAL.2G418300	0.49015748	pseudogene
HAL2	PhHAL.2G430800	0.981294964	un-annotated
HAL2	PhHAL.2G432100	0.975876578	un-annotated
HAL2	PhHAL.2G440200	0.957585644	un-annotated
HAL2	PhHAL.2G453400	1	un-annotated
HAL2	PhHAL.2G471300	0.998290598	un-annotated
HAL2	PhHAL.2G484500	0.226285714	pseudogene
FIL2	Pahal.2G500800	0.524301965	pseudogene
HAL2	PhHAL.2G475200	0.742338252	pseudogene
FIL2	Pahal.3G003600	0.620799537	pseudogene
FIL2	Pahal.3G003600	0.644553882	pseudogene
FIL2	Pahal.3G003600	0.478852839	pseudogene
HAL2	PhHAL.3G002500	0.01039261	deleted
HAL2	PhHAL.3G002500	0.01039261	deleted
HAL2	PhHAL.3G002500	0.890011547	pseudogene
HAL2	PhHAL.3G000500	0.679503637	pseudogene
HAL2	PhHAL.3G000500	0.675224647	pseudogene
HAL2	PhHAL.3G000600	0.92971246	un-annotated
HAL2	PhHAL.3G000600	0.928913738	un-annotated
HAL2	PhHAL.3G000900	0.355953031	pseudogene
HAL2	PhHAL.3G000900	0.355816494	pseudogene
HAL2	PhHAL.3G001000	0.838638858	pseudogene
HAL2	PhHAL.3G001000	0.855104281	pseudogene
HAL2	PhHAL.3G002400	0.842780927	pseudogene
HAL2	PhHAL.3G003000	0.93827531	un-annotated
HAL2	PhHAL.3G003000	0.93817527	un-annotated
HAL2	PhHAL.3G000200	0.664933135	pseudogene
HAL2	PhHAL.3G000200	0.661961367	pseudogene
HAL2	PhHAL.3G000300	0.795310941	pseudogene
HAL2	PhHAL.3G000300	0.795144662	pseudogene
HAL2	PhHAL.3G000400	0.814319434	pseudogene
HAL2	PhHAL.3G000400	0.506294256	pseudogene
HAL2	PhHAL.3G001100	0.600817439	pseudogene
HAL2	PhHAL.3G001300	0.954374853	un-annotated
HAL2	PhHAL.3G002900	0.858832966	pseudogene
HAL2	PhHAL.3G002900	0.852416282	pseudogene
HAL2	PhHAL.3G006300	0.803797468	pseudogene
HAL2	PhHAL.3G006300	0.80221519	pseudogene
HAL2	PhHAL.3G006300	0.752373418	pseudogene
FIL2	Pahal.3G007900	0.536794355	pseudogene
FIL2	Pahal.3G007900	0.540826613	pseudogene
FIL2	Pahal.3G007900	0.532762097	pseudogene
FIL2	Pahal.3G023400	1	un-annotated
HAL2	PhHAL.3G011200	0.124972737	pseudogene
HAL2	PhHAL.3G011200	0.645147219	pseudogene
HAL2	PhHAL.3G011200	0.233369684	pseudogene
HAL2	PhHAL.3G017600	0.996350365	un-annotated
HAL2	PhHAL.3G017600	1	un-annotated
HAL2	PhHAL.3G017600	0.968978102	un-annotated
HAL2	PhHAL.3G018100	0.244212099	pseudogene
HAL2	PhHAL.3G018100	0.241971621	pseudogene
HAL2	PhHAL.3G018100	0.241971621	pseudogene
FIL2	Pahal.3G011800	0.64453125	pseudogene
FIL2	Pahal.3G011800	1	un-annotated
FIL2	Pahal.3G011800	0.9875	un-annotated
FIL2	Pahal.3G016400	0.193069307	pseudogene
FIL2	Pahal.3G016400	0.98679868	un-annotated
FIL2	Pahal.3G016400	0.98679868	un-annotated
FIL2	Pahal.3G020100	0.996927803	un-annotated
FIL2	Pahal.3G020100	1	un-annotated
FIL2	Pahal.3G020100	1	un-annotated
HAL2	PhHAL.3G013400	0.226452906	pseudogene
HAL2	PhHAL.3G013400	0.226452906	pseudogene
HAL2	PhHAL.3G020600	0.751877527	pseudogene
HAL2	PhHAL.3G020600	0.751588677	pseudogene
HAL2	PhHAL.3G020600	0.749277874	pseudogene
HAL2	PhHAL.3G022700	1	un-annotated
HAL2	PhHAL.3G022700	1	un-annotated
HAL2	PhHAL.3G022700	1	un-annotated
HAL2	PhHAL.3G023600	0.931904161	un-annotated
HAL2	PhHAL.3G023600	0.990542245	un-annotated
HAL2	PhHAL.3G023600	0.991172762	un-annotated
HAL2	PhHAL.3G030400	0.551831645	pseudogene
HAL2	PhHAL.3G030400	0.565861263	pseudogene
HAL2	PhHAL.3G030400	0.565861263	pseudogene
HAL2	PhHAL.3G011900	0.564367392	pseudogene
HAL2	PhHAL.3G011900	0.566580598	pseudogene
HAL2	PhHAL.3G011900	0.568793803	pseudogene
HAL2	PhHAL.3G012900	0.425630468	pseudogene
HAL2	PhHAL.3G021300	0.067396313	deleted
HAL2	PhHAL.3G021300	0.915898618	un-annotated
HAL2	PhHAL.3G021300	0.915898618	un-annotated
HAL2	PhHAL.3G033800	0.899643705	pseudogene
HAL2	PhHAL.3G033800	0.896278702	pseudogene
HAL2	PhHAL.3G034500	0.49375	pseudogene
FIL2	Pahal.3G045800	1	un-annotated
FIL2	Pahal.3G047000	0.391381137	pseudogene
FIL2	Pahal.3G040800	0.285819793	pseudogene
FIL2	Pahal.3G053100	0.449245542	pseudogene
HAL2	PhHAL.3G035500	0.991071429	un-annotated
HAL2	PhHAL.3G060100	0.400537634	pseudogene
HAL2	PhHAL.3G060600	0.66744186	pseudogene
HAL2	PhHAL.3G057300	0.605686032	pseudogene
HAL2	PhHAL.3G069600	1	un-annotated
FIL2	Pahal.3G080800	0.094339623	deleted
FIL2	Pahal.3G203900	0.516832441	pseudogene
HAL2	PhHAL.3G112400	0.154481882	pseudogene
FIL2	Pahal.3G159900	0.903614458	un-annotated
HAL2	PhHAL.3G091100	1	un-annotated
FIL2	Pahal.3G092200	0.90811044	un-annotated
FIL2	Pahal.3G099400	0.501285347	pseudogene
FIL2	Pahal.3G132000	0.296553905	pseudogene
FIL2	Pahal.3G165900	0.511642542	pseudogene
FIL2	Pahal.3G175900	0.99122807	un-annotated
FIL2	Pahal.3G197000	0.294770206	pseudogene
FIL2	Pahal.3G205300	0.693109438	pseudogene
FIL2	Pahal.3G211800	0.756232687	pseudogene
HAL2	PhHAL.3G142600	0.358879275	pseudogene
HAL2	PhHAL.3G143900	0.5	pseudogene
HAL2	PhHAL.3G172600	0.328176796	pseudogene
FIL2	Pahal.3G084100	0.983751846	un-annotated
FIL2	Pahal.3G087700	0.604976672	pseudogene
FIL2	Pahal.3G130900	0.949775419	un-annotated
FIL2	Pahal.3G136900	0.575609756	pseudogene
FIL2	Pahal.3G147000	0.992727273	un-annotated
FIL2	Pahal.3G186500	0.482294618	pseudogene
HAL2	PhHAL.3G086100	0.46680841	pseudogene
HAL2	PhHAL.3G112300	0.139272271	pseudogene
HAL2	PhHAL.3G126900	0.318396226	pseudogene
HAL2	PhHAL.3G147900	0.999070632	un-annotated
HAL2	PhHAL.3G153700	0.517006803	pseudogene
HAL2	PhHAL.3G198300	1	un-annotated
FIL2	Pahal.3G099400	0.501285347	pseudogene
HAL2	PhHAL.3G093400	1	un-annotated
HAL2	PhHAL.3G097600	0.995515695	un-annotated
HAL2	PhHAL.3G100100	0.682452945	pseudogene
HAL2	PhHAL.3G107000	0.994428969	un-annotated
FIL2	Pahal.3G221200	0.652818991	pseudogene
HAL2	PhHAL.3G206600	0.993865031	un-annotated
FIL2	Pahal.3G225000	0.349954254	pseudogene
FIL2	Pahal.3G241000	0.998181818	un-annotated
FIL2	Pahal.3G244000	0.498988537	pseudogene
FIL2	Pahal.3G285000	0.994236311	un-annotated
HAL2	PhHAL.3G335700	0.999607843	un-annotated
HAL2	PhHAL.3G251700	0.670679278	pseudogene
HAL2	PhHAL.3G252500	0.62514758	pseudogene
HAL2	PhHAL.3G274600	0.144104803	pseudogene
HAL2	PhHAL.3G321600	0.652755655	pseudogene
FIL2	Pahal.3G258200	0.691409897	pseudogene
HAL2	PhHAL.3G211600	0.989218329	un-annotated
HAL2	PhHAL.3G219400	0.418018018	pseudogene
HAL2	PhHAL.3G286100	0.865822785	pseudogene
FIL2	Pahal.3G411500	0.994475138	un-annotated
HAL2	PhHAL.3G396100	0.048454084	deleted
FIL2	Pahal.3G423000	0.121820616	pseudogene
FIL2	Pahal.3G424800	1	un-annotated
FIL2	Pahal.3G485700	0.377406932	pseudogene
FIL2	Pahal.3G440200	0.778104768	pseudogene
FIL2	Pahal.3G440700	0.439099735	pseudogene
FIL2	Pahal.3G448200	0.758070055	pseudogene
FIL2	Pahal.3G450200	1	un-annotated
FIL2	Pahal.3G469200	0.713178295	pseudogene
FIL2	Pahal.3G494100	0.289156627	pseudogene
HAL2	PhHAL.3G422200	0.99162596	un-annotated
HAL2	PhHAL.3G432100	0.426540284	pseudogene
HAL2	PhHAL.3G412000	0.713636364	pseudogene
HAL2	PhHAL.3G429400	0.798009368	pseudogene
HAL2	PhHAL.3G442600	1	un-annotated
HAL2	PhHAL.3G468800	0.217812644	pseudogene
HAL2	PhHAL.3G472700	0.758410673	pseudogene
HAL2	PhHAL.3G472200	0.721115538	pseudogene
FIL2	Pahal.3G507000	0.978515625	un-annotated
FIL2	Pahal.3G512100	0.016014235	deleted
FIL2	Pahal.3G515300	0.146295123	pseudogene
FIL2	Pahal.4G009200	0.435823359	pseudogene
HAL2	PhHAL.4G008900	1	un-annotated
HAL2	PhHAL.4G018700	0.764432648	pseudogene
FIL2	Pahal.4G016400	1	un-annotated
HAL2	PhHAL.4G018200	0.436875	pseudogene
HAL2	PhHAL.4G020200	1	un-annotated
FIL2	Pahal.4G004500	1	un-annotated
FIL2	Pahal.4G015200	0.314563107	pseudogene
HAL2	PhHAL.4G016400	0.158526135	pseudogene
FIL2	Pahal.4G037200	0.671223958	pseudogene
FIL2	Pahal.4G040200	1	un-annotated
FIL2	Pahal.4G052000	0.448897796	pseudogene
HAL2	PhHAL.4G034600	0.385267275	pseudogene
HAL2	PhHAL.4G034100	0.316107752	pseudogene
HAL2	PhHAL.4G053800	0.599952347	pseudogene
HAL2	PhHAL.4G077600	0.409243955	pseudogene
FIL2	Pahal.4G066800	0.236580517	pseudogene
FIL2	Pahal.4G084700	1	un-annotated
FIL2	Pahal.4G091600	0.994301994	un-annotated
FIL2	Pahal.4G103500	0.999648876	un-annotated
HAL2	PhHAL.4G077900	0.933909287	un-annotated
HAL2	PhHAL.4G105200	0.463576159	pseudogene
HAL2	PhHAL.4G109200	1	un-annotated
HAL2	PhHAL.4G149800	0.994609164	un-annotated
HAL2	PhHAL.4G122200	0.373524885	pseudogene
FIL2	Pahal.4G224200	0.53877198	pseudogene
HAL2	PhHAL.4G259100	0.705673759	pseudogene
HAL2	PhHAL.4G245900	0.536988111	pseudogene
HAL2	PhHAL.4G267000	0.725903614	pseudogene
HAL2	PhHAL.4G288200	0.983333333	un-annotated
FIL2	Pahal.4G269900	0.998281049	un-annotated
FIL2	Pahal.4G286700	0.304812834	pseudogene
FIL2	Pahal.4G288300	0.047645353	deleted
FIL2	Pahal.1G120400	0.135514019	pseudogene
HAL2	PhHAL.1G113600	0.093134328	deleted
FIL2	Pahal.4G317100	0.998578873	un-annotated
HAL2	PhHAL.4G330700	0.405970149	pseudogene
HAL2	PhHAL.4G322000	1	un-annotated
FIL2	Pahal.4G292100	1	un-annotated
FIL2	Pahal.4G305100	0.469122427	pseudogene
FIL2	Pahal.4G310400	0.498255408	pseudogene
FIL2	Pahal.4G323100	0.916307987	un-annotated
HAL2	PhHAL.4G306100	0.999104745	un-annotated
HAL2	PhHAL.4G315500	0.575035063	pseudogene
HAL2	PhHAL.4G324600	0.518441197	pseudogene
HAL2	PhHAL.4G330100	0.866966742	pseudogene
HAL2	PhHAL.4G331100	0.592298289	pseudogene
HAL2	PhHAL.4G305500	0.99380805	un-annotated
HAL2	PhHAL.4G308800	0.994029851	un-annotated
HAL2	PhHAL.4G317500	0.980049875	un-annotated
HAL2	PhHAL.4G322900	1	un-annotated
HAL2	PhHAL.4G326600	0.083955224	deleted
FIL2	Pahal.4G333200	0.325842697	pseudogene
HAL2	PhHAL.4G358000	0.890029326	pseudogene
HAL2	PhHAL.4G347900	0.037383178	deleted
FIL2	Pahal.4G330000	0.554580897	pseudogene
FIL2	Pahal.4G338100	0.267123288	pseudogene
HAL2	PhHAL.4G343800	0.216949153	pseudogene
HAL2	PhHAL.4G349400	0.400921659	pseudogene
HAL2	PhHAL.4G350700	0.472547255	pseudogene
HAL2	PhHAL.4G369200	0.989010989	un-annotated
FIL2	Pahal.5G198100	0.994929006	un-annotated
HAL2	PhHAL.5G130000	1	un-annotated
FIL2	Pahal.5G004500	0.990740741	un-annotated
FIL2	Pahal.5G028500	0.431847134	pseudogene
FIL2	Pahal.5G068900	0.334388854	pseudogene
FIL2	Pahal.5G086000	0.346905537	pseudogene
FIL2	Pahal.5G087600	0.995967742	un-annotated
FIL2	Pahal.5G109300	0.711761121	pseudogene
FIL2	Pahal.5G156800	0.646474677	pseudogene
FIL2	Pahal.5G168500	0.897712834	pseudogene
FIL2	Pahal.5G182000	0.99047619	un-annotated
FIL2	Pahal.5G210600	0.290378007	pseudogene
HAL2	PhHAL.5G024100	0.402144772	pseudogene
HAL2	PhHAL.5G038900	0.69884575	pseudogene
HAL2	PhHAL.5G045400	0.314408397	pseudogene
HAL2	PhHAL.5G053000	0.461538462	pseudogene
HAL2	PhHAL.5G067900	0.993238167	un-annotated
HAL2	PhHAL.5G081200	0.365241636	pseudogene
HAL2	PhHAL.5G098600	1	un-annotated
HAL2	PhHAL.5G106900	0.469412477	pseudogene
HAL2	PhHAL.5G152100	0.335981839	pseudogene
HAL2	PhHAL.5G181100	0.513150372	pseudogene
FIL2	Pahal.5G013200	0.922178988	un-annotated
FIL2	Pahal.5G037200	1	un-annotated
FIL2	Pahal.5G057500	0.804223493	pseudogene
FIL2	Pahal.5G112100	0.837235229	pseudogene
FIL2	Pahal.5G135700	1	un-annotated
FIL2	Pahal.5G136700	0.936416185	un-annotated
FIL2	Pahal.5G158300	0.994609164	un-annotated
FIL2	Pahal.5G159100	1	un-annotated
FIL2	Pahal.5G200600	0.459854015	pseudogene
FIL2	Pahal.5G212700	0.10469223	pseudogene
HAL2	PhHAL.5G002900	0.778443114	pseudogene
HAL2	PhHAL.5G027500	0.990272374	un-annotated
HAL2	PhHAL.5G029000	0.793700242	pseudogene
HAL2	PhHAL.5G094100	0.214124718	pseudogene
HAL2	PhHAL.5G098700	0.988023952	un-annotated
FIL2	Pahal.5G221600	0.359519038	pseudogene
FIL2	Pahal.5G255000	1	un-annotated
HAL2	PhHAL.5G222100	0.864111498	pseudogene
HAL2	PhHAL.5G227000	0.42791411	pseudogene
FIL2	Pahal.5G222200	0.015503876	deleted
HAL2	PhHAL.5G227100	0.917597023	un-annotated
HAL2	PhHAL.5G265000	1	un-annotated
FIL2	Pahal.5G300700	0.111727417	pseudogene
FIL2	Pahal.5G272700	0.717358491	pseudogene
FIL2	Pahal.5G293100	0.15716753	pseudogene
FIL2	Pahal.5G296300	0.1745317	pseudogene
HAL2	PhHAL.5G277600	0.018877057	deleted
FIL2	Pahal.5G287700	0.265078755	pseudogene
HAL2	PhHAL.5G300700	0.653691559	pseudogene
FIL2	Pahal.5G327900	0.876564278	pseudogene
FIL2	Pahal.5G348700	0.210547185	pseudogene
FIL2	Pahal.5G349100	0.724939614	pseudogene
FIL2	Pahal.5G350600	0.022861357	deleted
FIL2	Pahal.5G345000	0.387401575	pseudogene
HAL2	PhHAL.5G354200	1	un-annotated
HAL2	PhHAL.1G129500	1	un-annotated
HAL2	PhHAL.1G124600	1	un-annotated
HAL2	PhHAL.5G486100	0.991780822	un-annotated
FIL2	Pahal.5G477500	0.74137931	pseudogene
FIL2	Pahal.5G479700	0.996447602	un-annotated
FIL2	Pahal.5G409700	0.993814433	un-annotated
FIL2	Pahal.5G418300	0.742574257	pseudogene
FIL2	Pahal.5G509800	0.632899628	pseudogene
HAL2	PhHAL.5G392900	0.281575898	pseudogene
HAL2	PhHAL.5G466300	0.604673807	pseudogene
HAL2	PhHAL.5G490600	0.568301887	pseudogene
HAL2	PhHAL.5G497600	0.264270613	pseudogene
HAL2	PhHAL.5G499500	0.507949652	pseudogene
HAL2	PhHAL.5G512900	0.221011947	pseudogene
HAL2	PhHAL.5G518900	0.625104954	pseudogene
FIL2	Pahal.5G391500	0.867719645	pseudogene
FIL2	Pahal.5G420200	0.477272727	pseudogene
FIL2	Pahal.5G430500	0.916902738	un-annotated
FIL2	Pahal.5G461200	0.40957827	pseudogene
FIL2	Pahal.5G488100	1	un-annotated
FIL2	Pahal.5G490200	1	un-annotated
FIL2	Pahal.5G498000	0.983119514	un-annotated
FIL2	Pahal.5G507900	0.998185118	un-annotated
FIL2	Pahal.5G519600	0.398832685	pseudogene
HAL2	PhHAL.5G407300	0.991394148	un-annotated
HAL2	PhHAL.5G428800	0.228	pseudogene
HAL2	PhHAL.5G450600	0.31292517	pseudogene
HAL2	PhHAL.5G475500	0.993920973	un-annotated
HAL2	PhHAL.5G476800	0.99194847	un-annotated
HAL2	PhHAL.5G491500	0.028833552	deleted
HAL2	PhHAL.5G525100	0.549508347	pseudogene
FIL2	Pahal.5G522500	0.834142164	pseudogene
HAL2	PhHAL.5G530800	1	un-annotated
FIL2	Pahal.5G528900	1	un-annotated
HAL2	PhHAL.5G536300	0.836722488	pseudogene
FIL2	Pahal.6G062000	0.987804878	un-annotated
FIL2	Pahal.6G012700	0.397590361	pseudogene
FIL2	Pahal.6G055400	1	un-annotated
HAL2	PhHAL.6G025400	0.591293833	pseudogene
HAL2	PhHAL.6G045200	1	un-annotated
HAL2	PhHAL.6G052100	0.153146023	pseudogene
HAL2	PhHAL.6G058600	1	un-annotated
HAL2	PhHAL.6G071100	0.984695932	un-annotated
HAL2	PhHAL.6G072400	1	un-annotated
HAL2	PhHAL.6G095400	0.871159564	pseudogene
FIL2	Pahal.6G096300	0.889088191	pseudogene
HAL2	PhHAL.6G084700	1	un-annotated
HAL2	PhHAL.6G087200	0.996688742	un-annotated
FIL2	Pahal.6G108300	0.996747967	un-annotated
FIL2	Pahal.6G143300	1	un-annotated
FIL2	Pahal.6G154900	1	un-annotated
HAL2	PhHAL.6G149600	1	un-annotated
HAL2	PhHAL.6G152600	0.991911021	un-annotated
HAL2	PhHAL.1G151200	0.70030426	pseudogene
FIL2	Pahal.6G200900	0.984240688	un-annotated
FIL2	Pahal.6G238200	0.897849462	pseudogene
HAL2	PhHAL.6G176700	0.773706897	pseudogene
FIL2	Pahal.6G229000	1	un-annotated
FIL2	Pahal.6G238700	0.997952917	un-annotated
HAL2	PhHAL.6G190700	0.876597298	pseudogene
HAL2	PhHAL.6G224500	0.577251185	pseudogene
FIL2	Pahal.6G185800	0.501378254	pseudogene
FIL2	Pahal.6G192500	0.726001512	pseudogene
FIL2	Pahal.6G199400	1	un-annotated
FIL2	Pahal.6G235900	0.79009977	pseudogene
HAL2	PhHAL.6G186900	0.781818182	pseudogene
HAL2	PhHAL.6G196400	0.323015191	pseudogene
HAL2	PhHAL.6G217900	1	un-annotated
HAL2	PhHAL.6G228200	0.087907553	deleted
FIL2	Pahal.6G275000	0.850088183	pseudogene
HAL2	PhHAL.6G249900	0.300184162	pseudogene
HAL2	PhHAL.6G258400	0.182807399	pseudogene
FIL2	Pahal.6G284100	0.823529412	pseudogene
HAL2	PhHAL.6G250300	1	un-annotated
HAL2	PhHAL.6G276400	0.993103448	un-annotated
HAL2	PhHAL.6G281800	0.181761399	pseudogene
HAL2	PhHAL.6G282800	0.357424924	pseudogene
HAL2	PhHAL.6G284200	0.837283792	pseudogene
HAL2	PhHAL.6G285100	0.997264022	un-annotated
HAL2	PhHAL.6G288100	0.55420957	pseudogene
FIL2	Pahal.7G005700	0.545573599	pseudogene
HAL2	PhHAL.7G024800	0.940438871	un-annotated
FIL2	Pahal.7G002600	0.995798319	un-annotated
FIL2	Pahal.7G023500	0.681773879	pseudogene
FIL2	Pahal.7G036000	0.855012753	pseudogene
HAL2	PhHAL.7G023900	1	un-annotated
HAL2	PhHAL.7G044300	0.451300867	pseudogene
HAL2	PhHAL.7G060600	0.24555336	pseudogene
FIL2	Pahal.7G073700	0.35577421	pseudogene
HAL2	PhHAL.7G072100	1	un-annotated
FIL2	Pahal.7G067300	0.224719101	pseudogene
FIL2	Pahal.7G082200	0.999372647	un-annotated
HAL2	PhHAL.7G072300	1	un-annotated
HAL2	PhHAL.7G257700	1	un-annotated
FIL2	Pahal.7G198400	1	un-annotated
HAL2	PhHAL.7G142900	0.868803879	pseudogene
FIL2	Pahal.7G213400	1	un-annotated
FIL2	Pahal.7G226400	0.999393204	un-annotated
FIL2	Pahal.7G232100	0.761666667	pseudogene
FIL2	Pahal.7G258900	0.789473684	pseudogene
FIL2	Pahal.7G264700	0.641402715	pseudogene
FIL2	Pahal.7G265600	0.994594595	un-annotated
FIL2	Pahal.7G305000	0.345528455	pseudogene
HAL2	PhHAL.7G130500	0.971098266	un-annotated
HAL2	PhHAL.7G152800	0.996742671	un-annotated
HAL2	PhHAL.7G160600	0.543107899	pseudogene
HAL2	PhHAL.7G173500	0.617810761	pseudogene
HAL2	PhHAL.7G178200	0.727131783	pseudogene
HAL2	PhHAL.7G178300	0.997402597	un-annotated
HAL2	PhHAL.7G179700	0.612651646	pseudogene
HAL2	PhHAL.7G215600	1	un-annotated
HAL2	PhHAL.7G220000	0.20508326	pseudogene
HAL2	PhHAL.7G235800	0.992565056	un-annotated
HAL2	PhHAL.7G255700	0.30027933	pseudogene
FIL2	Pahal.7G157800	1	un-annotated
FIL2	Pahal.7G176500	0.967052538	un-annotated
FIL2	Pahal.7G199200	0.001160093	deleted
FIL2	Pahal.7G206000	0.996721311	un-annotated
FIL2	Pahal.7G211500	0.990204678	un-annotated
FIL2	Pahal.7G239100	0.44668008	pseudogene
FIL2	Pahal.7G256200	0.203821656	pseudogene
FIL2	Pahal.7G274100	1	un-annotated
FIL2	Pahal.7G287000	0.393333333	pseudogene
FIL2	Pahal.7G288800	1	un-annotated
HAL2	PhHAL.7G128200	0.97146402	un-annotated
HAL2	PhHAL.7G154600	1	un-annotated
HAL2	PhHAL.7G160500	0.523911492	pseudogene
HAL2	PhHAL.7G165400	1	un-annotated
HAL2	PhHAL.7G173400	0.55620438	pseudogene
HAL2	PhHAL.7G217300	1	un-annotated
HAL2	PhHAL.7G266700	0.982009595	un-annotated
HAL2	PhHAL.7G290900	1	un-annotated
HAL2	PhHAL.7G297100	0.419091967	pseudogene
HAL2	PhHAL.7G297300	0.998573466	un-annotated
HAL2	PhHAL.7G319900	0.829389313	pseudogene
HAL2	PhHAL.7G322100	0.814476886	pseudogene
FIL2	Pahal.7G322300	0.460726846	pseudogene
FIL2	Pahal.7G320500	0.17535545	pseudogene
HAL2	PhHAL.7G329100	0.564336373	pseudogene
FIL2	Pahal.7G343300	0.996715928	un-annotated
FIL2	Pahal.7G351000	0.589322382	pseudogene
HAL2	PhHAL.7G331700	0.640677966	pseudogene
FIL2	Pahal.7G349600	0.927318296	un-annotated
HAL2	PhHAL.7G329800	0.638827188	pseudogene
HAL2	PhHAL.7G334800	0.998223801	un-annotated
HAL2	PhHAL.8G068800	0.975454545	un-annotated
FIL2	Pahal.8G068200	0.408207343	pseudogene
HAL2	PhHAL.8G054700	0.060268588	deleted
HAL2	PhHAL.8G065000	0.576595745	pseudogene
FIL2	Pahal.8G064800	0.79109589	pseudogene
FIL2	Pahal.8G076900	1	un-annotated
HAL2	PhHAL.8G048400	0.354071363	pseudogene
HAL2	PhHAL.8G049600	0.998021761	un-annotated
HAL2	PhHAL.8G062300	1	un-annotated
HAL2	PhHAL.8G063500	1	un-annotated
HAL2	PhHAL.8G068600	0.40234375	pseudogene
HAL2	PhHAL.8G072500	0.704156479	pseudogene
HAL2	PhHAL.8G073700	0.294117647	pseudogene
FIL2	Pahal.8G122400	0.98917163	un-annotated
FIL2	Pahal.8G125800	0.382599735	pseudogene
FIL2	Pahal.8G139200	0.749597855	pseudogene
FIL2	Pahal.8G158400	0.008713542	deleted
FIL2	Pahal.8G169100	0.649567367	pseudogene
HAL2	PhHAL.8G168300	0.102382043	pseudogene
