# Supplementary material for: The genomic landscape of molecular responses to natural drought stress in Panicum hallii
Source: Nat Commun. 2018 Dec 6;9:5213. doi: 10.1038/s41467-018-07669-x (PMC6283873; doi:10.1038/s41467-018-07669-x)
Supplement: Supplementary file 10 — Supplementary Data 7 [file 41467_2018_7669_MOESM10_ESM.csv]

# Supplementary Data 7 for Lovell et al. 'The genomic landscape of molecular responses to natural drought stress in Panicum hallii'.
# Description: Here, we present library sequencing identifiers, public repository information and sequencing effort data for each of the eQTL, parental and F1 plants assayed in the rewater/drought experiment
# Column metadata:
## Library_Name: a unique identifier for the library for internal use by the JGI
## BioProject: NCBI bioproject identifier. Searchable at https://www.ncbi.nlm.nih.gov/bioproject/.
## BioSample: NCBI biosample identifier. Searchable at https://www.ncbi.nlm.nih.gov/biosample
## Experiment: NCBI experiment identifier. Searchable at https://www.ncbi.nlm.nih.gov/sra
## Mbases: number of nucleotides sequences in millions (Mb).
## Mbytes: amount of data sequences in Mb.
## SRA_sample: SRA bioproject identifier. Searchable at https://www.ncbi.nlm.nih.gov/sra
## SRA_study: SRA study identifier. Searchable at https://www.ncbi.nlm.nih.gov/sra
## Sample_Name: Unique identifier for each genotype
## Treatment: The experimental treatment applied to each plant. Either 'Dry' (the drought treatment) or 'Wet' (the re-watering treatment.
## Generation: The genotype generation. Parents (F0), hybrid (F1) or mapping population (F2)
## color: the color used in the tree plot in Figure 1.
Library_Name	BioProject	BioSample	Experiment	MBases	MBytes	SRA_Sample	SRA_Study	Sample_Name	Treatment	Generation
SCGB	PRJNA306692	SAMN04361031	SRX1539042	10231	6107	SRS1255509	SRP068690	FIL2	Dry	F0
SCGC	PRJNA306692	SAMN04361135	SRX1538990	8296	5029	SRS1255561	SRP068690	FH075	Dry	F2
SCGG	PRJNA306692	SAMN04361344	SRX1539028	6346	3862	SRS1255523	SRP068690	FH464	Wet	F2
SCGH	PRJNA306692	SAMN04361287	SRX1539040	10164	6283	SRS1255511	SRP068690	FH348	Dry	F2
SGUT	PRJNA306692	SAMN04361196	SRX1539032	5648	3489	SRS1255519	SRP068690	FH179	Wet	F2
SNNA	PRJNA306692	SAMN04361056	SRX1539002	8108	4935	SRS1255548	SRP068690	HAL2	Dry	F0
SNNB	PRJNA306692	SAMN04361154	SRX1539047	10078	6244	SRS1255504	SRP068690	FH100	Dry	F2
SNNC	PRJNA306692	SAMN04361161	SRX1538983	9145	5679	SRS1255476	SRP068690	FH109	Dry	F2
SOAT	PRJNA306692	SAMN04361036	SRX1539074	9391	5797	SRS1255477	SRP068690	FIL2	Wet	F0
SOAU	PRJNA306692	SAMN04361137	SRX1539054	11088	6899	SRS1255497	SRP068690	FH078	Dry	F2
SOAW	PRJNA306692	SAMN04361345	SRX1539009	6759	4214	SRS1255542	SRP068690	FH470	Wet	F2
SOAX	PRJNA306692	SAMN04361197	SRX1539053	11258	7203	SRS1255498	SRP068690	FH182	Wet	F2
SOAY	PRJNA306692	SAMN04361062	SRX1539056	8481	5442	SRS1255495	SRP068690	HAL2	Dry	F0
SOAZ	PRJNA306692	SAMN04361243	SRX1539063	6581	4135	SRS1255487	SRP068690	FH271	Dry	F2
SOBA	PRJNA306692	SAMN04361110	SRX1539008	10560	6703	SRS1255543	SRP068690	FH040	Wet	F2
SOBB	PRJNA306692	SAMN04361271	SRX1539041	9546	5991	SRS1255510	SRP068690	FH324	Dry	F2
SOBC	PRJNA306692	SAMN04360991	SRX1539006	5738	3596	SRS1255545	SRP068690	F1	Dry	F1
SOBG	PRJNA306692	SAMN04361214	SRX1539048	8921	5577	SRS1255502	SRP068690	FH218	Dry	F2
SOBH	PRJNA306692	SAMN04360988	SRX1539019	9212	5730	SRS1255532	SRP068690	F1	Dry	F1
SOBN	PRJNA306692	SAMN04361095	SRX1539045	10156	6372	SRS1255506	SRP068690	FH019	Wet	F2
SOBO	PRJNA306692	SAMN04361256	SRX1539022	9423	5650	SRS1255529	SRP068690	FH291	Wet	F2
SOBP	PRJNA306692	SAMN04361013	SRX1539043	8513	5152	SRS1255508	SRP068690	F1	Wet	F1
SOBS	PRJNA306692	SAMN04361201	SRX1539001	12079	7290	SRS1255551	SRP068690	FH188	Wet	F2
SOBT	PRJNA306692	SAMN04361064	SRX1539000	9261	5621	SRS1255550	SRP068690	HAL2	Dry	F0
SOBU	PRJNA306692	SAMN04361124	SRX1539039	11429	7334	SRS1255512	SRP068690	FH058	Wet	F2
SOBW	PRJNA306692	SAMN04361297	SRX1538994	10346	6629	SRS1255557	SRP068690	FH365	Dry	F2
SOBX	PRJNA306692	SAMN04361165	SRX1539005	11992	7687	SRS1255546	SRP068690	FH113	Dry	F2
SOBY	PRJNA306692	SAMN04361037	SRX1539051	9156	5885	SRS1255499	SRP068690	FIL2	Wet	F0
SOBZ	PRJNA306692	SAMN04361145	SRX1539034	10764	6613	SRS1255518	SRP068690	FH087	Dry	F2
SOCA	PRJNA306692	SAMN04361213	SRX1539027	8075	5069	SRS1255525	SRP068690	FH217	Wet	F2
SOCB	PRJNA306692	SAMN04361025	SRX1538993	10551	6502	SRS1255558	SRP068690	FIL2	Dry	F0
SOCC	PRJNA306692	SAMN04361259	SRX1539065	10032	6153	SRS1255485	SRP068690	FH297	Wet	F2
SOCG	PRJNA306692	SAMN04361081	SRX1539003	11160	6833	SRS1255549	SRP068690	FH002	Wet	F2
SOCH	PRJNA306692	SAMN04361246	SRX1539033	11650	7390	SRS1255517	SRP068690	FH277	Dry	F2
SOCN	PRJNA306692	SAMN04361113	SRX1539066	10234	6524	SRS1255483	SRP068690	FH043	Wet	F2
SOCO	PRJNA306692	SAMN04361274	SRX1539010	9505	5966	SRS1255541	SRP068690	FH330	Wet	F2
SOCP	PRJNA306692	SAMN04360998	SRX1538987	8445	5280	SRS1255564	SRP068690	F1	Dry	F1
SOCS	PRJNA306692	SAMN04361216	SRX1539073	12053	7562	SRS1255493	SRP068690	FH220	Dry	F2
SOCT	PRJNA306692	SAMN04361097	SRX1538984	9830	6158	SRS1255567	SRP068690	FH022	Wet	F2
SOCU	PRJNA306692	SAMN04361146	SRX1539015	12831	7950	SRS1255536	SRP068690	FH088	Wet	F2
SOCW	PRJNA306692	SAMN04361093	SRX1539038	7681	4827	SRS1255513	SRP068690	FH017	Dry	F2
SOCX	PRJNA306692	SAMN04361026	SRX1538992	13569	8472	SRS1255559	SRP068690	FIL2	Dry	F0
SOCY	PRJNA306692	SAMN04361203	SRX1539021	11537	7252	SRS1255530	SRP068690	FH193	Wet	F2
SOCZ	PRJNA306692	SAMN04361071	SRX1538988	9388	5885	SRS1255563	SRP068690	HAL2	Wet	F0
SSNA	PRJNA306692	SAMN04361126	SRX1538996	12826	8074	SRS1255555	SRP068690	FH061	Dry	F2
SSNB	PRJNA306692	SAMN04361302	SRX1539029	13314	8380	SRS1255522	SRP068690	FH381	Dry	F2
SSNC	PRJNA306692	SAMN04361174	SRX1539031	7841	4796	SRS1255520	SRP068690	FH127	Dry	F2
SSNG	PRJNA306692	SAMN04361044	SRX1539072	7776	4789	SRS1255478	SRP068690	FIL2	Wet	F0
SSNH	PRJNA306692	SAMN04361219	SRX1539036	8803	5448	SRS1255515	SRP068690	FH229	Dry	F2
SSNN	PRJNA306692	SAMN04361099	SRX1539050	10093	6222	SRS1255501	SRP068690	FH024	Dry	F2
SSNO	PRJNA306692	SAMN04361261	SRX1539062	10847	6565	SRS1255488	SRP068690	FH302	Wet	F2
SSNP	PRJNA306692	SAMN04361251	SRX1539014	9461	5918	SRS1255537	SRP068690	FH283	Wet	F2
SSNS	PRJNA306692	SAMN04361082	SRX1539061	10802	6575	SRS1255489	SRP068690	FH003	Dry	F2
SSNT	PRJNA306692	SAMN04361247	SRX1539067	11536	6990	SRS1255484	SRP068690	FH278	Wet	F2
SSNU	PRJNA306692	SAMN04361115	SRX1539023	11287	6753	SRS1255528	SRP068690	FH045	Wet	F2
SSNW	PRJNA306692	SAMN04361276	SRX1539030	13197	8315	SRS1255521	SRP068690	FH334	Dry	F2
SSNX	PRJNA306692	SAMN04360999	SRX1539026	11741	7365	SRS1255524	SRP068690	F1	Dry	F1
SSNY	PRJNA306692	SAMN04361176	SRX1538998	11143	6988	SRS1255552	SRP068690	FH132	Wet	F2
SSNZ	PRJNA306692	SAMN04361045	SRX1539007	14625	9289	SRS1255544	SRP068690	FIL2	Wet	F0
SSOA	PRJNA306692	SAMN04361148	SRX1539017	11135	6741	SRS1255534	SRP068690	FH092	Wet	F2
SSOB	PRJNA306692	SAMN04361027	SRX1539035	11143	6758	SRS1255516	SRP068690	FIL2	Dry	F0
SSOC	PRJNA306692	SAMN04361206	SRX1539037	10963	6651	SRS1255514	SRP068690	FH199	Wet	F2
SSOG	PRJNA306692	SAMN04361012	SRX1538991	9222	5724	SRS1255560	SRP068690	F1	Wet	F1
SSOH	PRJNA306692	SAMN04361076	SRX1539070	11469	6904	SRS1255480	SRP068690	HAL2	Wet	F0
SSON	PRJNA306692	SAMN04361131	SRX1539013	10611	6433	SRS1255538	SRP068690	FH071	Dry	F2
SSOO	PRJNA306692	SAMN04361312	SRX1539060	8340	5018	SRS1255490	SRP068690	FH399	Wet	F2
SSOP	PRJNA306692	SAMN04361280	SRX1538997	9113	5469	SRS1255554	SRP068690	FH339	Dry	F2
SSOS	PRJNA306692	SAMN04361003	SRX1539052	10181	6152	SRS1255500	SRP068690	F1	Wet	F1
SSOT	PRJNA306692	SAMN04361224	SRX1539018	11304	6873	SRS1255533	SRP068690	FH238	Wet	F2
SSOU	PRJNA306692	SAMN04361100	SRX1539025	9770	5936	SRS1255526	SRP068690	FH026	Dry	F2
SSOW	PRJNA306692	SAMN04361263	SRX1539059	8068	4926	SRS1255491	SRP068690	FH304	Dry	F2
SSOX	PRJNA306692	SAMN04361087	SRX1539064	13139	8042	SRS1255486	SRP068690	FH011	Wet	F2
SSOY	PRJNA306692	SAMN04361248	SRX1539044	10803	6590	SRS1255507	SRP068690	FH280	Wet	F2
SSOZ	PRJNA306692	SAMN04361242	SRX1538985	7866	4837	SRS1255566	SRP068690	FH269	Dry	F2
SSPA	PRJNA306692	SAMN04361117	SRX1539004	9736	5971	SRS1255547	SRP068690	FH047	Dry	F2
SSPB	PRJNA306692	SAMN04361133	SRX1539049	11347	6950	SRS1255503	SRP068690	FH073	Dry	F2
SSPC	PRJNA306692	SAMN04361319	SRX1539024	11851	7232	SRS1255527	SRP068690	FH416	Wet	F2
SSPG	PRJNA306692	SAMN04361188	SRX1538989	11749	7427	SRS1255562	SRP068690	FH157	Dry	F2
SSPH	PRJNA306692	SAMN04361052	SRX1539020	11440	7198	SRS1255531	SRP068690	HAL2	Dry	F0
SSPN	PRJNA306692	SAMN04361153	SRX1538995	11997	7567	SRS1255556	SRP068690	FH099	Wet	F2
SSPO	PRJNA306692	SAMN04361028	SRX1539046	13319	8379	SRS1255505	SRP068690	FIL2	Dry	F0
SSPP	PRJNA306692	SAMN04361210	SRX1539016	10415	6232	SRS1255535	SRP068690	FH206	Dry	F2
SSPS	PRJNA306692	SAMN04361078	SRX1539058	10191	6106	SRS1255494	SRP068690	HAL2	Wet	F0
SSPT	PRJNA306692	SAMN04361250	SRX1539071	9385	5604	SRS1255479	SRP068690	FH282	Wet	F2
SSPU	PRJNA306692	SAMN04361123	SRX1538986	8152	4983	SRS1255565	SRP068690	FH057	Wet	F2
SSPW	PRJNA306692	SAMN04361120	SRX1538999	10281	6140	SRS1255553	SRP068690	FH052	Wet	F2
SSPX	PRJNA306692	SAMN04361282	SRX1539055	7854	4855	SRS1255496	SRP068690	FH341	Wet	F2
SSPY	PRJNA306692	SAMN04361009	SRX1539057	9303	5871	SRS1255492	SRP068690	F1	Wet	F1
SSPZ	PRJNA306692	SAMN04361240	SRX1539068	9109	5718	SRS1255482	SRP068690	FH267	Dry	F2
SSSA	PRJNA306692	SAMN04361105	SRX1539069	9881	6191	SRS1255481	SRP068690	FH034	Dry	F2
SSSB	PRJNA306692	SAMN04361265	SRX1539012	10023	6026	SRS1255539	SRP068690	FH308	Dry	F2
SSSC	PRJNA306692	SAMN04361089	SRX1539011	9077	5426	SRS1255540	SRP068690	FH013	Wet	F2
WZNA	PRJNA306692	SAMN04361322	SRX1540166	8154	4810	SRS1256655	SRP068690	FH421	Dry	F2
WZNB	PRJNA306692	SAMN04361000	SRX1540207	11534	6963	SRS1256614	SRP068690	F1	Dry	F1
WZNC	PRJNA306692	SAMN04361270	SRX1540149	9128	5369	SRS1256672	SRP068690	FH318	Wet	F2
WZNG	PRJNA306692	SAMN04361122	SRX1540159	7165	4240	SRS1256662	SRP068690	FH055	Dry	F2
WZNH	PRJNA306692	SAMN04361314	SRX1540191	9648	5705	SRS1256630	SRP068690	FH403	Wet	F2
WZNN	PRJNA306692	SAMN04361085	SRX1540195	10639	6340	SRS1256626	SRP068690	FH006	Wet	F2
WZNO	PRJNA306692	SAMN04361295	SRX1540142	12276	7317	SRS1256678	SRP068690	FH360	Dry	F2
WZNP	PRJNA306692	SAMN04361285	SRX1540192	10379	6273	SRS1256629	SRP068690	FH345	Wet	F2
WZNS	PRJNA306692	SAMN04361140	SRX1540180	10290	6144	SRS1256641	SRP068690	FH081	Wet	F2
WZNT	PRJNA306692	SAMN04361172	SRX1540187	11054	6655	SRS1256634	SRP068690	FH125	Wet	F2
WZNU	PRJNA306692	SAMN04361347	SRX1540137	10491	6196	SRS1256683	SRP068690	FH481	Wet	F2
WZNW	PRJNA306692	SAMN04361226	SRX1540161	9579	5794	SRS1256660	SRP068690	FH243	Wet	F2
WZNX	PRJNA306692	SAMN04361050	SRX1540208	11671	7078	SRS1256613	SRP068690	FIL2	Wet	F0
WZNY	PRJNA306692	SAMN04361191	SRX1540186	10596	6365	SRS1256635	SRP068690	FH160	Dry	F2
WZNZ	PRJNA306692	SAMN04361021	SRX1540144	11139	6642	SRS1256677	SRP068690	FIL2	Dry	F0
WZOA	PRJNA306692	SAMN04361254	SRX1540210	9347	5598	SRS1256611	SRP068690	FH288	Dry	F2
WZOB	PRJNA306692	SAMN04361075	SRX1540181	8141	4876	SRS1256640	SRP068690	HAL2	Wet	F0
WZOC	PRJNA306692	SAMN04361298	SRX1540163	11193	6696	SRS1256658	SRP068690	FH366	Wet	F2
WZOG	PRJNA306692	SAMN04361144	SRX1540200	11395	6885	SRS1256621	SRP068690	FH086	Wet	F2
WZOH	PRJNA306692	SAMN04361142	SRX1540209	10239	6106	SRS1256612	SRP068690	FH084	Dry	F2
WZON	PRJNA306692	SAMN04361324	SRX1540158	10120	6430	SRS1256663	SRP068690	FH426	Wet	F2
WZOO	PRJNA306692	SAMN04361004	SRX1540175	12383	7953	SRS1256646	SRP068690	F1	Wet	F1
WZOP	PRJNA306692	SAMN04361275	SRX1540193	12750	8200	SRS1256628	SRP068690	FH333	Wet	F2
WZOS	PRJNA306692	SAMN04361127	SRX1540201	12688	8153	SRS1256620	SRP068690	FH062	Wet	F2
WZOT	PRJNA306692	SAMN04361315	SRX1540164	10637	6721	SRS1256657	SRP068690	FH406	Wet	F2
WZOU	PRJNA306692	SAMN04361091	SRX1540203	10580	6680	SRS1256618	SRP068690	FH015	Wet	F2
WZOW	PRJNA306692	SAMN04361033	SRX1540223	11714	7354	SRS1256598	SRP068690	FIL2	Dry	F0
WZOX	PRJNA306692	SAMN04361173	SRX1540171	11558	7342	SRS1256650	SRP068690	FH126	Dry	F2
WZOY	PRJNA306692	SAMN04361349	SRX1540150	10588	6544	SRS1256671	SRP068690	FH483	Wet	F2
WZOZ	PRJNA306692	SAMN04361332	SRX1540196	11569	7014	SRS1256625	SRP068690	FH438	Wet	F2
WZPA	PRJNA306692	SAMN04361228	SRX1540205	10377	6413	SRS1256616	SRP068690	FH247	Dry	F2
WZPB	PRJNA306692	SAMN04361054	SRX1540224	10952	6717	SRS1256597	SRP068690	HAL2	Dry	F0
WZPC	PRJNA306692	SAMN04361193	SRX1540190	10214	6331	SRS1256631	SRP068690	FH162	Wet	F2
WZPG	PRJNA306692	SAMN04361198	SRX1540169	9318	5595	SRS1256652	SRP068690	FH184	Dry	F2
XBOS	PRJNA306692	SAMN04361245	SRX1540037	9517	5978	SRS1256534	SRP068690	FH275	Wet	F2
XBOT	PRJNA306692	SAMN04361107	SRX1540092	8255	5102	SRS1256479	SRP068690	FH036	Dry	F2
XBOU	PRJNA306692	SAMN04361175	SRX1540034	7917	4843	SRS1256537	SRP068690	FH128	Wet	F2
XBOW	PRJNA306692	SAMN04361096	SRX1540017	5952	3268	SRS1256554	SRP068690	FH021	Dry	F2
XBOW	PRJNA306692	SAMN04361096	SRX1540017	10567	6558	SRS1256554	SRP068690	FH021	Dry	F2
XBOX	PRJNA306692	SAMN04361030	SRX1540052	9651	5951	SRS1256519	SRP068690	FIL2	Dry	F0
XBOY	PRJNA306692	SAMN04361225	SRX1540029	9606	5965	SRS1256542	SRP068690	FH239	Wet	F2
XBOZ	PRJNA306692	SAMN04361069	SRX1540086	10399	6469	SRS1256485	SRP068690	HAL2	Wet	F0
XBPA	PRJNA306692	SAMN04361150	SRX1540040	11606	7243	SRS1256531	SRP068690	FH094	Wet	F2
XBPB	PRJNA306692	SAMN04361340	SRX1540102	6243	3866	SRS1256469	SRP068690	FH456	Dry	F2
XBPC	PRJNA306692	SAMN04361207	SRX1540073	6568	3888	SRS1256498	SRP068690	FH201	Wet	F2
XBPC	PRJNA306692	SAMN04361207	SRX1540073	4405	2634	SRS1256498	SRP068690	FH201	Wet	F2
XBPG	PRJNA306692	SAMN04361051	SRX1540068	6317	3839	SRS1256503	SRP068690	FIL2	Wet	F0
XBPG	PRJNA306692	SAMN04361051	SRX1540068	9219	5520	SRS1256503	SRP068690	FIL2	Wet	F0
XBPN	PRJNA306692	SAMN04361108	SRX1540096	12649	7604	SRS1256475	SRP068690	FH038	Wet	F2
XBPN	PRJNA306692	SAMN04361108	SRX1540096	9925	6060	SRS1256475	SRP068690	FH038	Wet	F2
XBPO	PRJNA306692	SAMN04361303	SRX1540031	10285	6136	SRS1256540	SRP068690	FH382	Wet	F2
XBPO	PRJNA306692	SAMN04361303	SRX1540031	8062	4850	SRS1256540	SRP068690	FH382	Wet	F2
XBPP	PRJNA306692	SAMN04361292	SRX1540025	9583	5932	SRS1256546	SRP068690	FH355	Wet	F2
XBPP	PRJNA306692	SAMN04361292	SRX1540025	5487	3005	SRS1256546	SRP068690	FH355	Wet	F2
XBPS	PRJNA306692	SAMN04361086	SRX1540083	8745	5380	SRS1256488	SRP068690	FH007	Wet	F2
XBPT	PRJNA306692	SAMN04361277	SRX1540036	7590	4621	SRS1256535	SRP068690	FH335	Dry	F2
XBPU	PRJNA306692	SAMN04361130	SRX1540088	9296	5664	SRS1256483	SRP068690	FH070	Wet	F2
XBPW	PRJNA306692	SAMN04361321	SRX1540101	9002	5476	SRS1256470	SRP068690	FH418	Dry	F2
XBPX	PRJNA306692	SAMN04361001	SRX1540042	7719	4689	SRS1256529	SRP068690	F1	Wet	F1
XBPY	PRJNA306692	SAMN04361208	SRX1540082	6504	3927	SRS1256489	SRP068690	FH202	Dry	F2
XBPZ	PRJNA306692	SAMN04361053	SRX1540074	11613	7202	SRS1256497	SRP068690	HAL2	Dry	F0
XBSA	PRJNA306692	SAMN04361181	SRX1540075	8911	5510	SRS1256496	SRP068690	FH142	Wet	F2
XBSB	PRJNA306692	SAMN04361032	SRX1540085	8033	4937	SRS1256486	SRP068690	FIL2	Dry	F0
XBSC	PRJNA306692	SAMN04361232	SRX1540065	6735	4127	SRS1256506	SRP068690	FH253	Dry	F2
XBSG	PRJNA306692	SAMN04361015	SRX1540076	9764	6117	SRS1256495	SRP068690	F1	Wet	F1
XBSH	PRJNA306692	SAMN04361070	SRX1540026	7923	4857	SRS1256545	SRP068690	HAL2	Wet	F0
XBSN	PRJNA306692	SAMN04361155	SRX1540047	11053	6883	SRS1256524	SRP068690	FH101	Dry	F2
XBSO	PRJNA306692	SAMN04361341	SRX1540021	7311	4660	SRS1256550	SRP068690	FH457	Wet	F2
XBSP	PRJNA306692	SAMN04361327	SRX1540090	9023	5735	SRS1256481	SRP068690	FH430	Dry	F2
XBSS	PRJNA306692	SAMN04361011	SRX1540093	11210	7205	SRS1256478	SRP068690	F1	Wet	F1
XBST	PRJNA306692	SAMN04361252	SRX1540094	8065	5112	SRS1256477	SRP068690	FH284	Wet	F2
XBSU	PRJNA306692	SAMN04361109	SRX1540091	8771	5297	SRS1256480	SRP068690	FH039	Dry	F2
XBSU	PRJNA306692	SAMN04361109	SRX1540091	5331	3281	SRS1256480	SRP068690	FH039	Dry	F2
XBSW	PRJNA306692	SAMN04361306	SRX1540048	8211	5119	SRS1256523	SRP068690	FH387	Wet	F2
XBSW	PRJNA306692	SAMN04361306	SRX1540048	10384	6352	SRS1256523	SRP068690	FH387	Wet	F2
XBSX	PRJNA306692	SAMN04361088	SRX1540057	11424	6985	SRS1256514	SRP068690	FH012	Dry	F2
XBSX	PRJNA306692	SAMN04361088	SRX1540057	10451	6524	SRS1256514	SRP068690	FH012	Dry	F2
XBSY	PRJNA306692	SAMN04361278	SRX1540089	11480	6995	SRS1256482	SRP068690	FH336	Wet	F2
XBSY	PRJNA306692	SAMN04361278	SRX1540089	10472	6514	SRS1256482	SRP068690	FH336	Wet	F2
XBSZ	PRJNA306692	SAMN04361268	SRX1540020	9938	6216	SRS1256551	SRP068690	FH314	Dry	F2
XBTA	PRJNA306692	SAMN04361132	SRX1540054	7533	4754	SRS1256517	SRP068690	FH072	Wet	F2
XBTC	PRJNA306692	SAMN04361343	SRX1540061	9688	6123	SRS1256510	SRP068690	FH459	Dry	F2
XBTG	PRJNA306692	SAMN04361209	SRX1540022	8617	5417	SRS1256549	SRP068690	FH204	Dry	F2
XBTH	PRJNA306692	SAMN04361058	SRX1540051	6577	4092	SRS1256520	SRP068690	HAL2	Dry	F0
XBTN	PRJNA306692	SAMN04361183	SRX1540079	6372	3902	SRS1256492	SRP068690	FH148	Dry	F2
XBTO	PRJNA306692	SAMN04361040	SRX1540078	9223	5745	SRS1256493	SRP068690	FIL2	Wet	F0
XBTP	PRJNA306692	SAMN04361234	SRX1540084	8482	5281	SRS1256487	SRP068690	FH259	Dry	F2
XBTS	PRJNA306692	SAMN04361072	SRX1540095	8874	5538	SRS1256476	SRP068690	HAL2	Wet	F0
XBTT	PRJNA306692	SAMN04361284	SRX1540087	9128	5566	SRS1256484	SRP068690	FH343	Wet	F2
XBTT	PRJNA306692	SAMN04361284	SRX1540087	11038	6720	SRS1256484	SRP068690	FH343	Wet	F2
XBTU	PRJNA306692	SAMN04361141	SRX1540018	12229	7651	SRS1256553	SRP068690	FH082	Wet	F2
XBTW	PRJNA306692	SAMN04361134	SRX1540043	8619	5183	SRS1256528	SRP068690	FH074	Dry	F2
XBTW	PRJNA306692	SAMN04361134	SRX1540043	6174	3703	SRS1256528	SRP068690	FH074	Dry	F2
XBTX	PRJNA306692	SAMN04361328	SRX1540071	6792	4075	SRS1256500	SRP068690	FH431	Dry	F2
XBTX	PRJNA306692	SAMN04361328	SRX1540071	10101	6092	SRS1256500	SRP068690	FH431	Dry	F2
XBTY	PRJNA306692	SAMN04361014	SRX1540067	10991	6743	SRS1256504	SRP068690	F1	Wet	F1
XBTY	PRJNA306692	SAMN04361014	SRX1540067	8909	5489	SRS1256504	SRP068690	F1	Wet	F1
XBTZ	PRJNA306692	SAMN04361264	SRX1540015	9280	5975	SRS1256556	SRP068690	FH307	Wet	F2
XBTZ	PRJNA306692	SAMN04361264	SRX1540015	10786	6748	SRS1256556	SRP068690	FH307	Wet	F2
XBUA	PRJNA306692	SAMN04361111	SRX1540014	10365	6682	SRS1256557	SRP068690	FH041	Dry	F2
XBUA	PRJNA306692	SAMN04361111	SRX1540014	12020	7515	SRS1256557	SRP068690	FH041	Dry	F2
XBUB	PRJNA306692	SAMN04361307	SRX1540032	7888	5042	SRS1256539	SRP068690	FH388	Wet	F2
XBUB	PRJNA306692	SAMN04361307	SRX1540032	10289	6401	SRS1256539	SRP068690	FH388	Wet	F2
XBUC	PRJNA306692	SAMN04361090	SRX1540063	9299	5731	SRS1256508	SRP068690	FH014	Dry	F2
XBUC	PRJNA306692	SAMN04361090	SRX1540063	6084	3861	SRS1256508	SRP068690	FH014	Dry	F2
XBUG	PRJNA306692	SAMN04361041	SRX1540100	10530	6792	SRS1256471	SRP068690	FIL2	Wet	F0
XBUH	PRJNA306692	SAMN04361164	SRX1540066	8546	5602	SRS1256505	SRP068690	FH112	Wet	F2
XBUN	PRJNA306692	SAMN04361346	SRX1540053	7425	4747	SRS1256518	SRP068690	FH471	Dry	F2
XBUO	PRJNA306692	SAMN04361330	SRX1540070	13703	8584	SRS1256501	SRP068690	FH434	Wet	F2
XBUP	PRJNA306692	SAMN04361211	SRX1540019	12721	7701	SRS1256552	SRP068690	FH207	Dry	F2
XBUS	PRJNA306692	SAMN04361060	SRX1540027	15775	9585	SRS1256544	SRP068690	HAL2	Dry	F0
XBUT	PRJNA306692	SAMN04361200	SRX1540062	14326	8682	SRS1256509	SRP068690	FH187	Wet	F2
XBUU	PRJNA306692	SAMN04361204	SRX1540028	8160	4996	SRS1256543	SRP068690	FH195	Dry	F2
XTWZ	PRJNA306692	SAMN04361038	SRX1540300	11522	7012	SRS1256703	SRP068690	FIL2	Wet	F0
XTXA	PRJNA306692	SAMN04361179	SRX1540267	10940	6691	SRS1256736	SRP068690	FH137	Wet	F2
XTXB	PRJNA306692	SAMN04361351	SRX1540279	10418	6370	SRS1256724	SRP068690	FH492	Wet	F2
XTXC	PRJNA306692	SAMN04361218	SRX1540281	9171	5264	SRS1256722	SRP068690	FH228	Dry	F2
XTXG	PRJNA306692	SAMN04361063	SRX1540301	7382	4249	SRS1256702	SRP068690	HAL2	Dry	F0
XTXH	PRJNA306692	SAMN04361272	SRX1540293	8205	4677	SRS1256710	SRP068690	FH326	Wet	F2
XTXN	PRJNA306692	SAMN04361149	SRX1540230	8205	4717	SRS1256773	SRP068690	FH093	Dry	F2
XTXO	PRJNA306692	SAMN04361313	SRX1540232	11432	6952	SRS1256771	SRP068690	FH400	Dry	F2
XTXP	PRJNA306692	SAMN04360987	SRX1540271	9889	6014	SRS1256732	SRP068690	F1	Dry	F1
XTXS	PRJNA306692	SAMN04361238	SRX1540236	11967	7305	SRS1256767	SRP068690	FH264	Dry	F2
XTXT	PRJNA306692	SAMN04360986	SRX1540291	10576	6351	SRS1256712	SRP068690	F1	Dry	F1
XTXU	PRJNA306692	SAMN04361116	SRX1540292	10634	6487	SRS1256711	SRP068690	FH046	Wet	F2
XTXW	PRJNA306692	SAMN04361290	SRX1540298	9257	5523	SRS1256705	SRP068690	FH353	Wet	F2
XTXX	PRJNA306692	SAMN04361092	SRX1540316	10541	6342	SRS1256687	SRP068690	FH016	Dry	F2
XTXY	PRJNA306692	SAMN04361222	SRX1540235	9868	5903	SRS1256768	SRP068690	FH236	Dry	F2
XTXZ	PRJNA306692	SAMN04361073	SRX1540284	10789	6464	SRS1256719	SRP068690	HAL2	Wet	F0
XTYA	PRJNA306692	SAMN04361163	SRX1540318	11050	6966	SRS1256685	SRP068690	FH111	Dry	F2
XTYB	PRJNA306692	SAMN04361334	SRX1540283	11734	7440	SRS1256720	SRP068690	FH443	Dry	F2
XTYC	PRJNA306692	SAMN04361194	SRX1540244	8063	5055	SRS1256759	SRP068690	FH172	Dry	F2
XTYG	PRJNA306692	SAMN04361039	SRX1540308	11626	7375	SRS1256695	SRP068690	FIL2	Wet	F0
XTYH	PRJNA306692	SAMN04361180	SRX1540262	10638	6749	SRS1256741	SRP068690	FH141	Wet	F2
XTYN	PRJNA306692	SAMN04361235	SRX1540256	11099	6701	SRS1256747	SRP068690	FH261	Wet	F2
XTYO	PRJNA306692	SAMN04361352	SRX1540263	10904	6944	SRS1256740	SRP068690	FH493	Wet	F2
XTYP	PRJNA306692	SAMN04361296	SRX1540315	11087	7068	SRS1256688	SRP068690	FH363	Dry	F2
XTYS	PRJNA306692	SAMN04361094	SRX1540306	9939	6335	SRS1256697	SRP068690	FH018	Dry	F2
XTYT	PRJNA306692	SAMN04361279	SRX1540287	11240	7076	SRS1256716	SRP068690	FH338	Wet	F2
XTYU	PRJNA306692	SAMN04361151	SRX1540314	12128	7792	SRS1256689	SRP068690	FH095	Dry	F2
XTYW	PRJNA306692	SAMN04361323	SRX1540237	11044	7073	SRS1256766	SRP068690	FH425	Wet	F2
XTYX	PRJNA306692	SAMN04360997	SRX1540259	9605	6142	SRS1256744	SRP068690	F1	Dry	F1
XTYY	PRJNA306692	SAMN04361239	SRX1540273	10614	6739	SRS1256730	SRP068690	FH266	Dry	F2
XTYZ	PRJNA306692	SAMN04361118	SRX1540242	8995	5638	SRS1256761	SRP068690	FH049	Wet	F2
XTZA	PRJNA306692	SAMN04361185	SRX1540309	7674	4756	SRS1256694	SRP068690	FH153	Dry	F2
XTZB	PRJNA306692	SAMN04361114	SRX1540247	10581	6364	SRS1256756	SRP068690	FH044	Wet	F2
XTZC	PRJNA306692	SAMN04361020	SRX1540254	9878	6188	SRS1256749	SRP068690	FIL2	Dry	F0
XTZG	PRJNA306692	SAMN04361227	SRX1540297	6401	3700	SRS1256706	SRP068690	FH245	Dry	F2
XTZH	PRJNA306692	SAMN04361074	SRX1540248	7778	4511	SRS1256755	SRP068690	HAL2	Wet	F0
XTZN	PRJNA306692	SAMN04361166	SRX1540278	6972	4050	SRS1256725	SRP068690	FH114	Wet	F2
XTZO	PRJNA306692	SAMN04361338	SRX1540303	5609	3257	SRS1256700	SRP068690	FH453	Wet	F2
XTZP	PRJNA306692	SAMN04361195	SRX1540245	7727	4805	SRS1256758	SRP068690	FH178	Wet	F2
XTZS	PRJNA306692	SAMN04361048	SRX1540266	8199	5132	SRS1256737	SRP068690	FIL2	Wet	F0
XTZU	PRJNA306692	SAMN04361125	SRX1540272	8646	5391	SRS1256731	SRP068690	FH058	Wet	F2
XTZX	PRJNA306692	SAMN04361289	SRX1540250	9255	5552	SRS1256753	SRP068690	FH352	Wet	F2
XTZY	PRJNA306692	SAMN04361098	SRX1540312	9696	6074	SRS1256691	SRP068690	FH023	Dry	F2
XTZZ	PRJNA306692	SAMN04361281	SRX1540255	11442	7287	SRS1256748	SRP068690	FH340	Wet	F2
XUAA	PRJNA306692	SAMN04361152	SRX1540299	9257	5884	SRS1256704	SRP068690	FH096	Dry	F2
XUAB	PRJNA306692	SAMN04361325	SRX1540249	8589	5412	SRS1256754	SRP068690	FH427	Dry	F2
XUAC	PRJNA306692	SAMN04361002	SRX1540276	9157	5823	SRS1256727	SRP068690	F1	Wet	F1
XUAG	PRJNA306692	SAMN04361199	SRX1540261	8080	4968	SRS1256742	SRP068690	FH186	Wet	F2
XUAH	PRJNA306692	SAMN04361049	SRX1540243	11582	7241	SRS1256760	SRP068690	FIL2	Wet	F0
XUAN	PRJNA306692	SAMN04361187	SRX1540264	9422	5897	SRS1256739	SRP068690	FH156	Wet	F2
XUAO	PRJNA306692	SAMN04361022	SRX1540302	9497	5924	SRS1256701	SRP068690	FIL2	Dry	F0
XUAP	PRJNA306692	SAMN04361229	SRX1540269	9140	5801	SRS1256734	SRP068690	FH248	Wet	F2
XUAS	PRJNA306692	SAMN04361016	SRX1540275	9669	5797	SRS1256728	SRP068690	F1	Wet	F1
XUAT	PRJNA306692	SAMN04361077	SRX1540296	12098	7740	SRS1256707	SRP068690	HAL2	Wet	F0
XUAU	PRJNA306692	SAMN04361168	SRX1540313	11579	7420	SRS1256690	SRP068690	FH120	Wet	F2
XUAW	PRJNA306692	SAMN04361339	SRX1540258	7403	4658	SRS1256745	SRP068690	FH455	Wet	F2
XUAX	PRJNA306692	SAMN04361326	SRX1540238	8039	5183	SRS1256765	SRP068690	FH429	Dry	F2
XUAY	PRJNA306692	SAMN04361008	SRX1540234	11406	7429	SRS1256769	SRP068690	F1	Wet	F1
XUAZ	PRJNA306692	SAMN04361257	SRX1540274	10503	6831	SRS1256729	SRP068690	FH292	Wet	F2
XUBA	PRJNA306692	SAMN04361139	SRX1540257	5666	3655	SRS1256746	SRP068690	FH080	Wet	F2
XUBB	PRJNA306692	SAMN04361309	SRX1540280	9483	5944	SRS1256723	SRP068690	FH391	Dry	F2
XUBC	PRJNA306692	SAMN04361106	SRX1540304	9313	5802	SRS1256699	SRP068690	FH035	Dry	F2
XUBG	PRJNA306692	SAMN04361283	SRX1540268	8611	5370	SRS1256735	SRP068690	FH342	Dry	F2
XUBH	PRJNA306692	SAMN04361260	SRX1540251	10081	6031	SRS1256752	SRP068690	FH300	Dry	F2
XUBN	PRJNA306692	SAMN04361156	SRX1540252	9074	5709	SRS1256751	SRP068690	FH103	Dry	F2
XUBO	PRJNA306692	SAMN04361171	SRX1540305	10198	6619	SRS1256698	SRP068690	FH124	Wet	F2
XUBP	PRJNA306692	SAMN04361342	SRX1540288	12607	8228	SRS1256715	SRP068690	FH458	Dry	F2
XUBS	PRJNA306692	SAMN04361202	SRX1540239	9681	6258	SRS1256764	SRP068690	FH190	Dry	F2
XUBT	PRJNA306692	SAMN04361059	SRX1540260	8779	5629	SRS1256743	SRP068690	HAL2	Dry	F0
XUBU	PRJNA306692	SAMN04361189	SRX1540240	8450	5321	SRS1256763	SRP068690	FH158	Wet	F2
XUBW	PRJNA306692	SAMN04361023	SRX1540285	9145	5797	SRS1256718	SRP068690	FIL2	Dry	F0
XUBX	PRJNA306692	SAMN04361230	SRX1540311	9397	5942	SRS1256692	SRP068690	FH250	Wet	F2
XUBY	PRJNA306692	SAMN04361079	SRX1540241	8294	5266	SRS1256762	SRP068690	HAL2	Wet	F0
XUBZ	PRJNA306692	SAMN04361288	SRX1540253	9462	6070	SRS1256750	SRP068690	FH350	Wet	F2
XUCA	PRJNA306692	SAMN04361160	SRX1540265	8410	5002	SRS1256738	SRP068690	FH108	Wet	F2
XUCB	PRJNA306692	SAMN04361157	SRX1540229	7986	5095	SRS1256774	SRP068690	FH104	Dry	F2
XUCC	PRJNA306692	SAMN04361329	SRX1540286	7719	4898	SRS1256717	SRP068690	FH432	Dry	F2
XUCG	PRJNA306692	SAMN04361010	SRX1540282	9992	6486	SRS1256721	SRP068690	F1	Wet	F1
XUCH	PRJNA306692	SAMN04361258	SRX1540233	8677	5459	SRS1256770	SRP068690	FH296	Dry	F2
XUCN	PRJNA306692	SAMN04361147	SRX1540231	10076	6333	SRS1256772	SRP068690	FH090	Dry	F2
XUCO	PRJNA306692	SAMN04361310	SRX1540277	6754	4219	SRS1256726	SRP068690	FH392	Dry	F2
XUCP	PRJNA306692	SAMN04361112	SRX1540295	6202	3837	SRS1256708	SRP068690	FH042	Wet	F2
XUCS	PRJNA306692	SAMN04361029	SRX1540246	10814	6852	SRS1256757	SRP068690	FIL2	Dry	F0
XUCT	PRJNA306692	SAMN04361177	SRX1540294	10295	6640	SRS1256709	SRP068690	FH133	Wet	F2
XUCU	PRJNA306692	SAMN04361348	SRX1540270	8523	5413	SRS1256733	SRP068690	FH482	Dry	F2
XUCW	PRJNA306692	SAMN04361331	SRX1540310	12503	7467	SRS1256693	SRP068690	FH436	Wet	F2
XUCX	PRJNA306692	SAMN04361212	SRX1540290	6902	4319	SRS1256713	SRP068690	FH214	Wet	F2
XUCY	PRJNA306692	SAMN04361061	SRX1540317	11661	7285	SRS1256686	SRP068690	HAL2	Dry	F0
XUCZ	PRJNA306692	SAMN04361190	SRX1540307	14194	8966	SRS1256696	SRP068690	FH159	Wet	F2
XYZC	PRJNA306692	SAMN04361034	SRX1540222	10623	6356	SRS1256599	SRP068690	FIL2	Wet	F0
XYZG	PRJNA306692	SAMN04361178	SRX1540168	11164	6719	SRS1256653	SRP068690	FH134	Wet	F2
XYZH	PRJNA306692	SAMN04361350	SRX1540221	9178	5521	SRS1256600	SRP068690	FH489	Wet	F2
XYZN	PRJNA306692	SAMN04361231	SRX1540148	10384	6335	SRS1256673	SRP068690	FH252	Wet	F2
XYZO	PRJNA306692	SAMN04361055	SRX1540216	11615	7132	SRS1256605	SRP068690	HAL2	Dry	F0
XYZP	PRJNA306692	SAMN04361286	SRX1540211	10600	6407	SRS1256610	SRP068690	FH346	Dry	F2
XYZS	PRJNA306692	SAMN04361129	SRX1540146	11048	6752	SRS1256675	SRP068690	FH068	Dry	F2
XYZT	PRJNA306692	SAMN04361316	SRX1540217	10319	6144	SRS1256604	SRP068690	FH411	Wet	F2
XYZU	PRJNA306692	SAMN04360990	SRX1540174	8717	5162	SRS1256647	SRP068690	F1	Dry	F1
XYZW	PRJNA306692	SAMN04361262	SRX1540185	9857	5854	SRS1256636	SRP068690	FH303	Dry	F2
XYZX	PRJNA306692	SAMN04360989	SRX1540225	9731	5802	SRS1256596	SRP068690	F1	Dry	F1
XYZY	PRJNA306692	SAMN04361103	SRX1540215	10020	5925	SRS1256606	SRP068690	FH032	Dry	F2
XYZZ	PRJNA306692	SAMN04361304	SRX1540227	10793	6617	SRS1256594	SRP068690	FH383	Dry	F2
XZAA	PRJNA306692	SAMN04361006	SRX1540143	10535	6518	SRS1256679	SRP068690	F1	Wet	F1
XZAB	PRJNA306692	SAMN04361233	SRX1540214	11370	7001	SRS1256607	SRP068690	FH258	Wet	F2
XZAC	PRJNA306692	SAMN04361057	SRX1540157	13433	8344	SRS1256664	SRP068690	HAL2	Dry	F0
XZAG	PRJNA306692	SAMN04361159	SRX1540199	9459	5549	SRS1256622	SRP068690	FH106	Wet	F2
XZAH	PRJNA306692	SAMN04361333	SRX1540160	10843	6374	SRS1256661	SRP068690	FH441	Dry	F2
XZAN	PRJNA306692	SAMN04361215	SRX1540170	9999	5902	SRS1256651	SRP068690	FH219	Dry	F2
XZAO	PRJNA306692	SAMN04361035	SRX1540153	8558	5057	SRS1256668	SRP068690	FIL2	Wet	F0
XZAP	PRJNA306692	SAMN04361182	SRX1540198	11612	7283	SRS1256623	SRP068690	FH147	Dry	F2
XZAS	PRJNA306692	SAMN04361255	SRX1540155	9239	5535	SRS1256666	SRP068690	FH290	Wet	F2
XZAT	PRJNA306692	SAMN04361353	SRX1540165	13342	8368	SRS1256656	SRP068690	FH494	Dry	F2
XZAU	PRJNA306692	SAMN04361305	SRX1540204	10463	6503	SRS1256617	SRP068690	FH385	Dry	F2
XZAW	PRJNA306692	SAMN04361007	SRX1540172	10918	6798	SRS1256649	SRP068690	F1	Wet	F1
XZAX	PRJNA306692	SAMN04361291	SRX1540184	12430	7643	SRS1256637	SRP068690	FH354	Dry	F2
XZAY	PRJNA306692	SAMN04361136	SRX1540202	13388	8324	SRS1256619	SRP068690	FH077	Wet	F2
XZAZ	PRJNA306692	SAMN04361317	SRX1540228	12243	7503	SRS1256593	SRP068690	FH413	Dry	F2
XZBA	PRJNA306692	SAMN04360992	SRX1540140	10261	6271	SRS1256681	SRP068690	F1	Dry	F1
XZBB	PRJNA306692	SAMN04361266	SRX1540162	11732	7230	SRS1256659	SRP068690	FH311	Wet	F2
XZBC	PRJNA306692	SAMN04361104	SRX1540219	9361	5688	SRS1256602	SRP068690	FH033	Dry	F2
XZBG	PRJNA306692	SAMN04361184	SRX1540189	10184	6118	SRS1256632	SRP068690	FH151	Dry	F2
XZBH	PRJNA306692	SAMN04361101	SRX1540206	10030	6019	SRS1256615	SRP068690	FH029	Dry	F2
XZBN	PRJNA306692	SAMN04361017	SRX1540145	10421	6309	SRS1256676	SRP068690	FIL2	Dry	F0
XZBO	PRJNA306692	SAMN04361236	SRX1540147	11152	6936	SRS1256674	SRP068690	FH262	Dry	F2
XZBP	PRJNA306692	SAMN04361067	SRX1540182	12842	8026	SRS1256639	SRP068690	HAL2	Wet	F0
XZBS	PRJNA306692	SAMN04361162	SRX1540167	14585	9137	SRS1256654	SRP068690	FH110	Wet	F2
XZBT	PRJNA306692	SAMN04361336	SRX1540141	10490	6552	SRS1256680	SRP068690	FH448	Dry	F2
XZBU	PRJNA306692	SAMN04361217	SRX1540197	10018	6079	SRS1256624	SRP068690	FH224	Dry	F2
XZBW	PRJNA306692	SAMN04361042	SRX1540183	8778	5357	SRS1256638	SRP068690	FIL2	Wet	F0
XZBX	PRJNA306692	SAMN04361267	SRX1540178	12342	7592	SRS1256643	SRP068690	FH312	Dry	F2
XZBY	PRJNA306692	SAMN04361121	SRX1540179	11068	6738	SRS1256642	SRP068690	FH054	Wet	F2
XZBZ	PRJNA306692	SAMN04361308	SRX1540152	13556	8432	SRS1256669	SRP068690	FH390	Wet	F2
XZCA	PRJNA306692	SAMN04361299	SRX1540154	10840	6513	SRS1256667	SRP068690	FH367	Wet	F2
XZCB	PRJNA306692	SAMN04361083	SRX1540173	14708	9163	SRS1256648	SRP068690	FH004	Wet	F2
XZCC	PRJNA306692	SAMN04361294	SRX1540213	11436	7116	SRS1256608	SRP068690	FH359	Wet	F2
XZCG	PRJNA306692	SAMN04361138	SRX1540138	10110	6161	SRS1256684	SRP068690	FH078	Dry	F2
XZCH	PRJNA306692	SAMN04361320	SRX1540176	11171	6655	SRS1256645	SRP068690	FH417	Dry	F2
XZCN	PRJNA306692	SAMN04360993	SRX1540188	9296	5498	SRS1256633	SRP068690	F1	Dry	F1
XZCO	PRJNA306692	SAMN04361223	SRX1540151	9064	5379	SRS1256670	SRP068690	FH237	Wet	F2
XZCP	PRJNA306692	SAMN04361046	SRX1540156	12685	7635	SRS1256665	SRP068690	FIL2	Wet	F0
XZCS	PRJNA306692	SAMN04361186	SRX1540220	12802	7807	SRS1256601	SRP068690	FH155	Dry	F2
XZCT	PRJNA306692	SAMN04361019	SRX1540177	12107	7418	SRS1256644	SRP068690	FIL2	Dry	F0
XZCU	PRJNA306692	SAMN04361253	SRX1540194	14086	8639	SRS1256627	SRP068690	FH285	Dry	F2
XZCW	PRJNA306692	SAMN04361005	SRX1540218	8272	4956	SRS1256603	SRP068690	F1	Wet	F1
XZCX	PRJNA306692	SAMN04361068	SRX1540226	10183	6140	SRS1256595	SRP068690	HAL2	Wet	F0
XZCY	PRJNA306692	SAMN04361167	SRX1540139	12936	7800	SRS1256682	SRP068690	FH119	Wet	F2
XZCZ	PRJNA306692	SAMN04361337	SRX1540212	7622	4548	SRS1256609	SRP068690	FH450	Dry	F2
XZUT	PRJNA306692	SAMN04361043	SRX1540035	10635	6502	SRS1256536	SRP068690	FIL2	Wet	F0
XZUU	PRJNA306692	SAMN04361169	SRX1540098	11506	7041	SRS1256473	SRP068690	FH121	Wet	F2
XZUW	PRJNA306692	SAMN04361018	SRX1540058	11654	7160	SRS1256513	SRP068690	FIL2	Dry	F0
XZUX	PRJNA306692	SAMN04361220	SRX1540097	10215	6174	SRS1256474	SRP068690	FH231	Wet	F2
XZUY	PRJNA306692	SAMN04361065	SRX1540099	10240	6263	SRS1256472	SRP068690	HAL2	Dry	F0
XZUZ	PRJNA306692	SAMN04361269	SRX1540016	8330	5033	SRS1256555	SRP068690	FH316	Dry	F2
XZWA	PRJNA306692	SAMN04361119	SRX1540072	11941	7318	SRS1256499	SRP068690	FH051	Wet	F2
XZWB	PRJNA306692	SAMN04361311	SRX1540050	10345	6293	SRS1256521	SRP068690	FH397	Wet	F2
XZWB	PRJNA306692	SAMN04361311	SRX1540050	11207	7070	SRS1256521	SRP068690	FH397	Wet	F2
XZWG	PRJNA306692	SAMN04361244	SRX1540055	9993	6130	SRS1256516	SRP068690	FH272	Wet	F2
XZWG	PRJNA306692	SAMN04361244	SRX1540055	10436	6617	SRS1256516	SRP068690	FH272	Wet	F2
XZWH	PRJNA306692	SAMN04360994	SRX1540077	6858	3757	SRS1256494	SRP068690	F1	Dry	F1
XZWH	PRJNA306692	SAMN04360994	SRX1540077	11708	7258	SRS1256494	SRP068690	F1	Dry	F1
XZWN	PRJNA306692	SAMN04361102	SRX1540024	11272	6889	SRS1256547	SRP068690	FH031	Wet	F2
XZWN	PRJNA306692	SAMN04361102	SRX1540024	11839	7491	SRS1256547	SRP068690	FH031	Wet	F2
XZWO	PRJNA306692	SAMN04361293	SRX1540059	9905	6254	SRS1256512	SRP068690	FH358	Wet	F2
XZWP	PRJNA306692	SAMN04361080	SRX1540044	12565	7946	SRS1256527	SRP068690	FH001	Dry	F2
XZWS	PRJNA306692	SAMN04361221	SRX1540033	10284	6487	SRS1256538	SRP068690	FH234	Dry	F2
XZWT	PRJNA306692	SAMN04361066	SRX1540038	13368	8452	SRS1256533	SRP068690	HAL2	Wet	F0
XZWU	PRJNA306692	SAMN04361143	SRX1540064	13524	8540	SRS1256507	SRP068690	FH085	Wet	F2
XZWW	PRJNA306692	SAMN04361335	SRX1540080	12355	7829	SRS1256491	SRP068690	FH446	Dry	F2
XZWX	PRJNA306692	SAMN04361205	SRX1540049	10847	6859	SRS1256522	SRP068690	FH197	Dry	F2
XZWY	PRJNA306692	SAMN04361047	SRX1540069	11104	7073	SRS1256502	SRP068690	FIL2	Wet	F0
XZWZ	PRJNA306692	SAMN04361170	SRX1540045	11304	7166	SRS1256526	SRP068690	FH123	Dry	F2
XZXA	PRJNA306692	SAMN04361237	SRX1540046	12520	7794	SRS1256525	SRP068690	FH263	Wet	F2
XZXA	PRJNA306692	SAMN04361237	SRX1540046	7140	3949	SRS1256525	SRP068690	FH263	Wet	F2
XZXB	PRJNA306692	SAMN04361024	SRX1540081	13308	8458	SRS1256490	SRP068690	FIL2	Dry	F0
XZXC	PRJNA306692	SAMN04361300	SRX1540060	10933	6931	SRS1256511	SRP068690	FH378	Dry	F2
XZXG	PRJNA306692	SAMN04361084	SRX1540030	11476	7286	SRS1256541	SRP068690	FH005	Wet	F2
XZXH	PRJNA306692	SAMN04361273	SRX1540013	11543	7234	SRS1256558	SRP068690	FH328	Wet	F2
XZXN	PRJNA306692	SAMN04361128	SRX1540039	11897	7515	SRS1256532	SRP068690	FH066	Dry	F2
XZXO	PRJNA306692	SAMN04361318	SRX1540041	8116	5040	SRS1256530	SRP068690	FH415	Wet	F2
XZXP	PRJNA306692	SAMN04360996	SRX1540056	9218	5739	SRS1256515	SRP068690	F1	Dry	F1
YCBN	PRJNA306692	SAMN04361192	SRX1540289	11489	7021	SRS1256714	SRP068690	FH161	Wet	F2
