# Supplementary material for: The genomic landscape of molecular responses to natural drought stress in Panicum hallii
Source: Nat Commun. 2018 Dec 6;9:5213. doi: 10.1038/s41467-018-07669-x (PMC6283873; doi:10.1038/s41467-018-07669-x)
Supplement: Supplementary file 11 — Supplementary Data 8 [file 41467_2018_7669_MOESM11_ESM.csv]

# Supplementary data 8 for Lovell et al. 'The genomic landscape of molecular responses to natural drought stress in Panicum hallii'.
# Description: Here, we eQTL locations, attributes and statistics
# Column metadata:
# geneID	HAL2-annotation gene identifier
# chr	Chromosome of gene
# pos	Position (bp) of gene
# closest.marker	Closest typed marker to QTL peak
# closest.pos	Position (cM) of closest marker
# terms	name of QTL type
# altterms	R/qtl id for QTL
# qtlnames	R/qtl id for QTL
# formula	Formula fit to generate stats
# df	Degrees of freedom of F-test
# Type.III.SS	Sums of squares for F-test
# LOD	LOD score
# X.var	% Variance explained
# F.value	F-statistic
# Pvalue.Chi2.	Chi2 P-value
# Pvalue.F.	F-test P-value
# modelLod	total LOD score of the model
# modelPercVar	total %Variance explained by the model
# est	estimated effect of QTL (replacing AA with BB allele)
# SE	standard error of QTL estimated effect
# t	t-statistic of estimated effect
# est_dom	estimated effect of dominance QTL (replacing AA with BB allele)
# SE_dom	standard error of QTL dominance estimated effect
# t_dom	t-statistic of estimated dominance effect
# trt.lod	LOD score of treatment
# trt.X.var	% variance explained of treatment
# trt.pval	P-value of treatmen effect
# trt.tscore	t-score of treatment effect
# gxe.lod	GxE LOD score
# gxe.X.var	GxE % Variance explained
# gxe.pval	GxE F-statistic P-value
# gxe.tscore.add	GxE t-score of estimated effect
# gxe.tscore.dom	GxE t-score of estimated dominance effect
# class	class (cis/trans of eQTL)
# class.strict	class (cis/trans of eQTL) using stricter >2 LOD threshold
# AA_dry	AA genotype mean in dry treatment
# AB_dry	AB genotype mean in dry treatment
# BB_dry	BB genotype mean in dry treatment
# AA_wet	AA genotype mean in wet treatment
# AB_wet	AB genotype mean in wet treatment
# BB_wet	BB genotype mean in wet treatment
# qtl_chr	QTL chromosome
# qtl_pos	QTL mapping position (cM)
# is.cis	is the QTL cis
# is.gxe	is the QTL GxE
# tb	is the QTL in the transband given normal bounds
# tb.strict	is the QTL in the transband given strict (smaller) bounds
geneID	chr	pos	closest.marker	closest.pos	terms	altterms	qtlnames	formula	df	Type.III.SS	LOD	X.var	F.value	Pvalue.Chi2.	Pvalue.F.	modelLod	modelPercVar	est	SE	t	est_dom	SE_dom	t_dom	trt.lod	trt.X.var	trt.pval	trt.tscore	gxe.lod	gxe.X.var	gxe.pval	gxe.tscore.add	gxe.tscore.dom	class	class.strict	AA_dry	AB_dry	BB_dry	AA_wet	AB_wet	BB_wet	qtl_chr	qtl_pos	is.cis	is.gxe	tb	tb.strict
PhHAL.1G000100	1	15668.5	1_14202	0	cis	1@0.0	1@0.0	y~cis+trt	2	58.49290678	18.0853003	16.94687213	48.27416066	0	0	45.06864637	54.71394064	-0.603410336	0.064574048	-9.344471318	0.201180868	0.097646503	2.060297734	33.65398642	36.53501753	0	-14.42720647	NA	NA	NA	NA	NA	cis	cis	5.609119631	5.206893471	4.402294622	6.998856069	6.596629909	5.79203106	1	0	TRUE	FALSE	NA	NA
PhHAL.1G000300	1	46137	1_14202	0	cis	1@0.0	1@0.0	y~cis+trt	2	7.622833245	19.70821052	11.72903031	53.40387716	0	0	71.75144698	71.66788273	-0.227401721	0.022163359	-10.26025507	-0.076685059	0.033514618	-2.288107818	65.80020434	61.73591337	0	23.71042161	NA	NA	NA	NA	NA	cis	cis	7.626503914	7.322416113	7.171701912	6.842592349	6.538504548	6.387790347	1	0	TRUE	FALSE	NA	NA
PhHAL.1G000700	1	53732	1_14202	0	cis	1@0.0	1@0.0	y~cis+trt	2	1295.116899	151.810768	93.05788838	1730.732731	0	0	151.8142105	93.06393911	2.819216026	0.050746168	55.55524925	1.916933331	0.076736492	24.98072681	0.742351428	0.091096842	0.066800067	-1.840793471	NA	NA	NA	NA	NA	cis	cis	-5.768662037	-1.032503106	-0.130243668	-5.62931377	-0.893154838	0.0091046	1	0	TRUE	FALSE	NA	NA
PhHAL.1G001500	1	149313.5	1_14202	0	cis	1@0.0	1@0.0	y~cis+trt	2	53.65049412	5.669033617	8.06562272	13.5163779	2.14E-06	2.62E-06	14.88588524	23.02188214	0.606977697	0.11687469	5.193405811	0.050923325	0.176733614	0.288136046	9.660796338	14.2468723	3.78E-11	6.91012613	NA	NA	NA	NA	NA	cis	cis	-4.081997687	-3.424095052	-2.868044565	-5.286752343	-4.628849709	-4.072799221	1	0	TRUE	FALSE	NA	NA
PhHAL.1G001600	1	187894.5	1_14202	0	cis	1@0.0	1@0.0	y~cis+trt	2	95.6881424	85.47549128	77.18520272	450.5279369	0	0	85.88333368	77.89950337	-0.780355696	0.027035348	-28.86427362	0.213685094	0.040881861	5.226892544	2.819399875	1.122816044	0.000353933	3.620454895	NA	NA	NA	NA	NA	cis	cis	7.868023573	7.301347612	6.307319336	7.722011866	7.155335906	6.161307629	1	0	TRUE	FALSE	NA	NA
PhHAL.1G001700	1	197577.5	1_14202	0	trans2	9@53.4	9@53.4	y~cis+trt+trans1+trans2+trans2*trt	4	4.434588286	6.302260976	5.94487856	7.380024206	7.73E-06	1.23E-05	38.58922667	49.25120313	-0.069112179	0.049218989	-1.404177147	-0.148983153	0.067491842	-2.207424597	28.55324819	33.07927504	0	11.78277393	5.015448671	4.676958213	1.50E-05	4.358062029	1.779797576	trans.gxe	trans.gxe	2.297234196	2.574091778	2.795791982	2.134925981	1.916830178	1.996700445	9	53.4	FALSE	TRUE	NA	NA
PhHAL.1G001700	1	197577.5	1_14202	0	cis	1@0.0	1@0.0	y~cis+trt+trans1+trans2+trans2*trt	2	8.604001291	11.65169614	11.53427094	28.63748953	2.23E-12	6.21E-12	38.58922667	49.25120313	-0.239765262	0.033025414	-7.260022987	0.062380747	0.04996771	1.248421173	28.55324819	33.07927504	0	11.78277393	NA	NA	NA	NA	NA	cis	cis	2.774679169	2.59729662	2.295142166	2.235125386	2.057742836	1.755588382	1	0	TRUE	FALSE	NA	NA
PhHAL.1G002100	1	211989.5	1_14202	0	cis	1@0.0	1@0.0	y~cis+trt	2	596.7558123	104.061494	83.89337601	674.4377991	0	0	104.0958122	83.95367887	-1.854201729	0.055181201	-33.60205442	0.941954564	0.083442986	11.28860092	0.015073575	0.004252004	0.793940047	-0.26146824	NA	NA	NA	NA	NA	cis	cis	6.288799891	5.376532411	2.580423379	6.310322473	5.398054994	2.601945962	1	0	TRUE	FALSE	NA	NA
PhHAL.1G002400	1	220371	1_14202	0	cis	1@0.0	1@0.0	y~cis+trt	2	771.519167	194.3273559	90.46746009	3797.49131	0	0	198.1263232	96.92683896	2.228995505	0.026441661	84.2986178	1.2260726	0.039984109	30.66399704	53.05894859	4.736199271	0	19.94032244	NA	NA	NA	NA	NA	cis	cis	1.753783997	5.208861505	6.211761771	0.967258249	4.422335757	5.425236023	1	0	TRUE	FALSE	NA	NA
PhHAL.1G002600	1	227673	1_14202	0	trans1	9@55.0	9@55.0	y~cis+trt+trans1+trans1*trt	4	8.538190018	6.247183927	2.475030936	7.36995422	8.71E-06	1.25E-05	87.91546675	78.67497413	-0.2717572	0.069888502	-3.888439348	-0.010402918	0.095145438	-0.109337014	4.740910278	1.853174958	9.53E-05	-0.143981725	4.740386912	1.852961738	2.54E-05	3.938066934	2.405427833	trans.gxe	trans.gxe	2.656024013	3.097262969	2.918391493	3.225363555	2.942348135	2.686312914	9	55	FALSE	TRUE	NA	NA
PhHAL.1G002600	1	227673	1_14202	0	cis	1@0.0	1@0.0	y~cis+trt+trans1+trans1*trt	2	256.9226454	85.47504501	74.47614706	443.5385323	0	0	87.91546675	78.67497413	-1.266301384	0.045987679	-27.53566644	0.545335178	0.068507298	7.960249391	4.740910278	1.853174958	9.53E-05	-0.143981725	NA	NA	NA	NA	NA	cis	cis	3.9748263	3.256332962	1.440519214	4.035608343	3.317115005	1.501301257	1	0	TRUE	FALSE	NA	NA
PhHAL.1G002700	1	233165	1_14202	0	cis	1@0.0	1@0.0	y~cis+trt	2	9.193382988	6.815211494	5.306327947	16.41668015	1.53E-07	1.94E-07	49.76710165	58.30360956	-0.238892784	0.04389942	-5.44182098	-0.155658444	0.06638309	-2.344850825	47.39781787	54.22464635	0	18.31719576	NA	NA	NA	NA	NA	cis	cis	7.566772721	7.172223343	7.088984836	6.36724592	5.972696542	5.889458034	1	0	TRUE	FALSE	NA	NA
PhHAL.1G002900	1	250821	1_14202	0	cis	1@0.0	1@0.0	y~cis+trt	2	24.23278358	16.26698446	24.42361559	42.69797147	0	1.11E-16	17.29299254	26.21086432	0.40374879	0.044193847	9.135859886	-0.029572986	0.066828311	-0.442521818	1.089843174	1.427141949	0.026352575	2.233815125	NA	NA	NA	NA	NA	cis	cis	4.61087483	4.985054234	5.418367544	4.463609336	4.837788739	5.27110205	1	0	TRUE	FALSE	NA	NA
PhHAL.1G003300	1	267323	1_14202	0	cis	1@0.0	1@0.0	y~cis+trt	2	8.716380504	7.728018105	12.14098186	18.76861912	1.87E-08	2.45E-08	10.29513288	16.55290943	-0.244756591	0.039977507	-6.122357595	-0.052054162	0.060452517	-0.861075177	3.253467195	4.911102674	0.000124347	3.896671187	NA	NA	NA	NA	NA	cis	cis	5.595297594	5.298486599	5.105784784	5.362916017	5.066105022	4.873403207	1	0	TRUE	FALSE	NA	NA
PhHAL.1G004100	1	319165.5	1_14202	0	cis	1@0.0	1@0.0	y~cis+trt	2	7.292664559	27.23639832	37.98551543	79.20979084	0	0	27.32281835	38.13730047	-0.223916615	0.017799896	-12.5796588	-0.023745112	0.026916349	-0.882181767	0.034110992	0.037102042	0.694375708	-0.393363739	NA	NA	NA	NA	NA	cis	cis	4.640051645	4.392389418	4.192219128	4.650496514	4.402834287	4.202663997	1	0	TRUE	FALSE	NA	NA
PhHAL.1G004500	1	339420.5	1_636987	0.573626578	cis	1@0.6	1@0.6	y~cis+trt	2	27.70718338	12.4334335	15.86954928	31.5097493	3.69E-13	5.71E-13	24.53507453	35.03052539	0.435695074	0.054884001	7.938471453	0.071219764	0.083287436	0.855108139	15.56838246	20.44903095	0	-9.011384937	NA	NA	NA	NA	NA	cis	cis	0.400197865	0.907112684	1.271587961	1.139657474	1.646572292	2.011047569	1	0.6	TRUE	FALSE	NA	NA
PhHAL.1G005300	1	390286.5	1_636987	0.573626578	cis	1@0.6	1@0.6	y~cis+trt	2	39.54963099	5.660977929	8.193249865	13.49619976	2.18E-06	2.66E-06	13.90769202	21.68690066	0.519897663	0.100193031	5.188960324	0.122856899	0.152044685	0.808031528	8.539606103	12.68288869	5.07E-10	6.4640058	NA	NA	NA	NA	NA	cis	cis	0.145691448	0.788446217	1.185486669	-0.822622929	-0.179868161	0.217172291	1	0.6	TRUE	FALSE	NA	NA
PhHAL.1G005500	1	404850	1_636987	0.573626578	cis	1@0.6	1@0.6	y~cis+trt	2	12.72830215	17.3520589	17.49297192	46.00408055	0	0	40.52393902	50.94797352	-0.294047752	0.030786414	-9.551217971	-0.006246731	0.046718924	-0.133708795	28.36541437	31.7062115	0	-12.91378502	NA	NA	NA	NA	NA	cis	cis	3.352221535	3.051927009	2.764126206	3.946636566	3.64634204	3.358541237	1	0.6	TRUE	FALSE	NA	NA
PhHAL.1G005800	1	423517	1_636987	0.573626578	cis	1@0.6	1@0.6	y~cis+trt	2	4.092029993	11.57061599	18.33737239	29.09386726	2.69E-12	4.04E-12	11.77357758	18.6934821	-0.166437511	0.021950313	-7.582466282	0.000797347	0.033309986	0.023937176	0.388633584	0.557306696	0.184750603	1.329824417	NA	NA	NA	NA	NA	cis	cis	7.671835324	7.506195086	7.338960423	7.628192555	7.462552317	7.295317654	1	0.6	TRUE	FALSE	NA	NA
PhHAL.1G006000	1	444476	1_636987	0.573626578	cis	1@0.6	1@0.6	y~cis+cis*trt+trt	4	207.996782	59.55303408	51.2637307	118.2985807	0	0	72.96560507	72.26611896	-1.379052975	0.075081292	-18.36746473	0.40536398	0.115536846	3.508525599	37.81631187	26.1780372	0	13.54643572	6.260771667	3.226250593	7.63E-07	5.280947117	-0.788661601	cis.gxe	cis.gxe	0.983267528	0.459354449	-0.61219369	0.369070082	-0.604618757	-2.389035823	1	0.6	TRUE	TRUE	NA	NA
PhHAL.1G006300	1	460491	1_636987	0.573626578	cis	1@0.6	1@0.6	y~cis+cis*trt+trt	4	2.878068118	5.661047393	9.384908361	6.695875347	3.06E-05	3.86E-05	6.182852818	10.29789176	-0.024978015	0.037122742	-0.672849418	-0.084271208	0.057125343	-1.475198291	3.760800525	6.130001935	0.000721854	1.095642471	3.259641837	5.289537594	0.00065314	3.885288264	0.408484172	cis.gxe	cis.gxe	4.512756581	4.648659002	4.88572842	4.695885822	4.586636478	4.64592971	1	0.6	TRUE	TRUE	NA	NA
PhHAL.1G006400	1	469494.5	1_636987	0.573626578	cis	1@0.6	1@0.6	y~cis+trt	2	4.171859232	13.56569271	8.501084767	34.73616586	2.72E-14	4.37E-14	65.5940348	68.42944788	0.169055906	0.020283642	8.334593415	0.029755355	0.030780783	0.966686125	59.42381294	58.15147347	0	21.79963019	NA	NA	NA	NA	NA	cis	cis	4.617022826	4.815834046	4.955134591	3.955915166	4.154726385	4.29402693	1	0.6	TRUE	FALSE	NA	NA
PhHAL.1G006500	1	472836.5	1_636987	0.573626578	cis	1@0.6	1@0.6	y~cis+cis*trt+trt	4	594.2605522	48.73087527	38.02936648	86.7201745	0	0	72.28856127	71.93410335	0.92335322	0.148225039	6.22940109	0.170914025	0.228092153	0.749320054	50.5702219	40.20115549	0	16.34223285	15.58053844	8.841577951	6.66E-16	7.99742162	4.936650217	cis.gxe	cis.gxe	-5.776181829	-1.318354921	-0.453516065	-5.916061954	-4.821794983	-4.069355624	1	0.6	TRUE	TRUE	NA	NA
PhHAL.1G006600	1	474777.5	1_636987	0.573626578	cis	1@0.6	1@0.6	y~cis+trt	2	190.4194145	19.25061811	22.65489309	51.94266961	0	0	32.72020263	43.73640726	-1.061786373	0.112063847	-9.474834255	0.464322403	0.170058856	2.730362961	18.98900513	22.29282998	0	10.1106418	NA	NA	NA	NA	NA	cis	cis	0.33398704	-0.263477368	-1.789585173	-1.360044258	-1.957508666	-3.48361647	1	0.6	TRUE	FALSE	NA	NA
PhHAL.1G007300	1	509434.5	1_636987	0.573626578	trans1	7@75.6	7@75.6	y~cis+trt+trans1	2	1.656491283	6.22356629	7.589342865	14.79667967	5.98E-07	8.30E-07	23.94026687	34.3477112	-0.116335166	0.021913384	-5.308863512	0.00722552	0.029920072	0.241494057	12.22190556	15.73317828	1.27E-13	-7.832551858	NA	NA	NA	NA	NA	trans	trans	4.083514472	3.974404803	3.850844188	4.314397552	4.205287883	4.081727267	7	75.6	FALSE	FALSE	NA	NA
PhHAL.1G007300	1	509434.5	1_636987	0.573626578	cis	1@0.6	1@0.6	y~cis+trt+trans1	2	2.729541685	9.919710784	12.50560623	24.38174856	1.20E-10	2.03E-10	23.94026687	34.3477112	-0.136895518	0.019746242	-6.932737924	-0.043842842	0.029877832	-1.467403752	12.22190556	15.73317828	1.27E-13	-7.832551858	NA	NA	NA	NA	NA	cis	cis	4.121097641	3.940359214	3.847306609	4.35198072	4.171242293	4.078189688	1	0.6	TRUE	FALSE	NA	NA
PhHAL.1G007900	1	548053	1_636987	0.573626578	cis	1@0.6	1@0.6	y~cis+trt	2	86.66219315	83.22501727	68.84026625	428.0512918	0	0	89.48132641	79.2539013	-0.751440926	0.026335343	-28.53355386	0.136377265	0.039964346	3.412473371	19.98850739	8.733425219	0	-10.42158886	NA	NA	NA	NA	NA	cis	cis	5.094559657	4.479495907	3.591678163	5.504905436	4.889841685	4.002023942	1	0.6	TRUE	FALSE	NA	NA
PhHAL.1G008000	1	551421	1_636987	0.573626578	cis	1@0.6	1@0.6	y~cis+cis*trt+trt	4	107.0516136	12.19621717	19.09610756	15.30140254	1.85E-11	3.11E-11	12.78644027	20.12817905	-0.998643124	0.149769777	-6.667854787	-0.43836977	0.230469232	-1.902075026	3.234015857	4.671777665	0.002212746	-1.447952085	2.712951623	3.901000019	0.002234483	2.42815632	2.820980355	cis.gxe	cis.gxe	-4.285187449	-4.250424591	-5.21611278	-3.041828542	-4.478841029	-5.039114615	1	0.6	TRUE	TRUE	NA	NA
PhHAL.1G008900	1	638364.5	1_636987	0.573626578	cis	1@0.6	1@0.6	y~cis+trt	2	73.09457013	22.01660257	24.26028175	60.95703351	0	0	37.9295138	48.65930698	-0.689205091	0.064091833	-10.75339959	0.131375881	0.097260483	1.350763198	23.27591842	25.95236558	0	11.42003578	NA	NA	NA	NA	NA	cis	cis	7.210474282	6.65264493	5.832064522	6.116146751	5.5583174	4.737736992	1	0.6	TRUE	FALSE	NA	NA
PhHAL.1G009400	1	678633	1_636987	0.573626578	cis	1@0.6	1@0.6	y~cis+trt	2	197.2489282	39.50607902	49.96711877	129.3228554	0	0	39.614566	50.15762449	-1.118260078	0.072283926	-15.4703839	0.299312547	0.109692127	2.728660247	0.053632944	0.047008835	0.622228976	-0.493287636	NA	NA	NA	NA	NA	cis	cis	-0.344622735	-1.163570367	-2.581142328	-0.291311587	-1.110259219	-2.52783118	1	0.6	TRUE	FALSE	NA	NA
PhHAL.1G009600	1	687832	1_636987	0.573626578	cis	1@0.6	1@0.6	y~cis+trt	2	3.832824914	5.819896466	9.524612492	13.89479209	1.51E-06	1.86E-06	6.997368525	11.57298334	0.144536608	0.030740117	4.70188875	-0.087298469	0.046648667	-1.871403279	1.164050189	1.827896439	0.021713414	2.309368086	NA	NA	NA	NA	NA	cis	cis	5.247097799	5.304335952	5.536170977	5.140958624	5.198196777	5.430031802	1	0.6	TRUE	FALSE	NA	NA
PhHAL.1G009900	1	702977	1_636987	0.573626578	cis	1@0.6	1@0.6	y~cis+cis*trt+trt	4	2279.062429	171.4528944	93.57568889	1239.10885	0	0	172.3654052	95.16681356	-3.640973837	0.076792106	-47.41338724	2.692715984	0.118169486	22.78689764	16.72362568	1.651587081	2.22E-16	-8.365780407	6.424390691	0.577778235	5.28E-07	4.532132044	-2.656681988	cis.gxe	cis.gxe	0.50601286	-0.385205931	-5.755410567	1.503250625	0.554992836	-5.778697057	1	0.6	TRUE	TRUE	NA	NA
PhHAL.1G010100	1	717525	1_636987	0.573626578	cis	1@0.6	1@0.6	y~cis+cis*trt+trt	4	422.9448822	35.43017909	44.30990292	55.29970132	0	0	37.99550372	48.71882272	-1.747829372	0.156593485	-11.16157149	1.143266934	0.240969713	4.744442454	6.193915666	5.898247996	3.77E-06	-4.813037849	2.407858166	2.216950481	0.004438984	1.928716078	-2.482996779	cis.gxe	cis.gxe	-3.255946678	-4.281483516	-5.865989346	-2.407853015	-3.012415629	-5.9035119	1	0.6	TRUE	TRUE	NA	NA
PhHAL.1G010200	1	720174	1_636987	0.573626578	cis	1@0.6	1@0.6	y~cis+cis*trt+trt	4	159.0172033	18.83028675	18.71516628	25.10921565	0	0	42.11119223	52.29756842	-1.256521006	0.142494688	-8.818019953	0.453318345	0.219274156	2.067358752	30.98299758	34.53166947	0	-13.50142751	2.857839592	2.457401974	0.001612899	3.200444035	-1.355208527	cis.gxe	cis.gxe	4.992067476	4.428487225	3.816274085	7.583181469	6.779978625	5.070139301	1	0.6	TRUE	TRUE	NA	NA
PhHAL.1G010400	1	732169.5	1_636987	0.573626578	cis	1@0.6	1@0.6	y~cis+trt	2	3834.473454	160.8722417	94.06261067	2051.831391	0	0	160.885676	94.0862213	4.759794751	0.080011807	59.48865455	3.635481188	0.121419323	29.94153724	0.57444665	0.060014135	0.106863914	-1.618095294	NA	NA	NA	NA	NA	cis	cis	-3.888246721	4.507028953	5.631342596	-3.694678124	4.700597551	5.824911193	1	0.6	TRUE	FALSE	NA	NA
PhHAL.1G010500	1	733950	1_636987	0.573626578	cis	1@0.6	1@0.6	y~cis+cis*trt+trt	4	2946.775857	149.5738162	91.84446657	823.0841726	0	0	150.1536777	92.85851186	-4.02845989	0.107138268	-37.60056956	3.121129595	0.164866869	18.93121162	7.051940337	0.94240055	5.79E-07	-5.240744911	2.503775884	0.321306867	0.003577359	2.513677635	-1.991117172	cis.gxe	cis.gxe	2.96351133	1.97711595	-4.303713773	3.745082031	2.837752005	-4.311837627	1	0.6	TRUE	TRUE	NA	NA
PhHAL.1G010800	1	744252	1_832613	1.147582563	trans1	7@56.8	7@56.8	y~cis+trt+trans1	2	40.11273217	5.291152442	2.139751624	12.47545463	5.12E-06	6.76E-06	86.26127914	78.04583352	0.45214483	0.13695175	3.30148997	0.853686282	0.176833631	4.827624006	14.62397122	6.434848321	5.55E-16	8.662248994	NA	NA	NA	NA	NA	trans	trans	0.440746505	1.712490881	1.328317962	-0.919168227	0.352576149	-0.03159677	7	56.8	FALSE	FALSE	7	7.strict
PhHAL.1G010800	1	744252	1_832613	1.147582563	cis	1@1.1	1@1.1	y~cis+trt+trans1	2	1277.715709	80.33776166	68.15776723	397.382165	0	0	86.26127914	78.04583352	-2.61606904	0.105042649	-24.90482744	1.760286286	0.160667396	10.95608896	14.62397122	6.434848321	5.55E-16	8.662248994	NA	NA	NA	NA	NA	cis	cis	3.196565037	2.335189696	-2.050199384	1.836650305	0.975274964	-3.410114116	1	1.1	TRUE	FALSE	NA	NA
PhHAL.1G011100	1	756680	1_832613	1.147582563	cis	1@1.1	1@1.1	y~cis+cis*trt+trt	4	24.47404405	31.23905182	40.35827024	46.82711254	0	0	33.8484168	44.84115814	-0.26551223	0.040617354	-6.53691601	-0.088438301	0.063111135	-1.401310564	8.239855658	8.596238937	4.28E-08	-3.410254418	4.789909441	4.845038045	2.09E-05	-4.200236501	1.778647578	cis.gxe	cis.gxe	6.266042699	5.821061902	5.230073141	6.249060665	5.89511044	5.718036362	1	1.1	TRUE	TRUE	NA	NA
PhHAL.1G011200	1	759887	1_832613	1.147582563	cis	1@1.1	1@1.1	y~cis+trt	2	7.087856608	34.08351428	43.40076946	105.8384518	0	0	36.2288804	47.101463	-0.21774127	0.015150565	-14.37182467	0.020592176	0.022948194	0.897333188	3.183248482	3.044142981	0.000147193	-3.853191078	NA	NA	NA	NA	NA	cis	cis	6.917062122	6.719913009	6.481579616	7.004368625	6.807219511	6.568886119	1	1.1	TRUE	FALSE	NA	NA
PhHAL.1G011300	1	769084.5	1_832613	1.147582563	cis	1@1.1	1@1.1	y~cis+trt	2	69.82928096	7.23772418	11.41283392	17.50063705	5.78E-08	7.46E-08	9.834255172	15.87417237	0.673749368	0.116945893	5.761205894	0.333586848	0.177135111	1.883233915	3.327546447	5.067109961	0.000104098	-3.942079174	NA	NA	NA	NA	NA	cis	cis	-3.957644582	-2.95030861	-2.610146241	-3.26818723	-2.260851258	-1.920688889	1	1.1	TRUE	FALSE	NA	NA
PhHAL.1G011600	1	780490	1_832613	1.147582563	cis	1@1.1	1@1.1	y~cis+trt	2	2.518611173	5.664730525	5.689650935	13.50559902	2.16E-06	2.64E-06	34.69384591	45.65476368	0.130462759	0.02528231	5.160238844	0.042255414	0.038294503	1.103432905	31.98870815	41.01121784	0	-13.95341288	NA	NA	NA	NA	NA	cis	cis	5.962705432	6.135423576	6.223630904	6.490292687	6.663010831	6.751218159	1	1.1	TRUE	FALSE	NA	NA
PhHAL.1G011700	1	784383	1_832613	1.147582563	trans1	7@66.6	7@66.6	y~cis+trt+trans1+trans1*trt	4	7.517771026	6.354440086	2.233740277	7.503687108	6.91E-06	9.97E-06	94.77434938	81.09695866	-0.344343137	0.066450242	-5.18196962	-0.003667098	0.090698103	-0.040431912	92.1507713	76.59021133	0	28.57448569	3.084859105	1.053267984	0.001021727	3.626162968	0.330010138	trans.gxe	trans.gxe	4.977954916	5.045766347	5.032598996	3.46470008	3.116690083	2.776013871	7	66.6	FALSE	TRUE	7	NA
PhHAL.1G012000	1	802678	1_832613	1.147582563	cis	1@1.1	1@1.1	y~cis+cis*trt+trt	4	93.19770137	42.20641875	50.71058141	70.38982136	0	0	44.04630019	53.89280513	-0.605589793	0.064648003	-9.367494149	0.231281367	0.100449894	2.302455057	5.40527839	4.595421203	2.09E-05	-3.406864687	2.226431828	1.840128025	0.006676597	-2.960959124	0.90792134	cis.gxe	cis.gxe	5.486367099	4.959943602	3.708626719	5.514761118	5.140452654	4.303581686	1	1.1	TRUE	TRUE	NA	NA
PhHAL.1G012200	1	809560	1_832613	1.147582563	cis	1@1.1	1@1.1	y~cis+trt	2	3.378425302	8.390162626	6.870227281	20.4984718	4.07E-09	5.47E-09	47.70504774	56.76461504	0.150954913	0.02376783	6.351228154	-0.007502318	0.036000557	-0.208394512	42.93475491	48.7217752	0	17.05107402	NA	NA	NA	NA	NA	cis	cis	3.895529458	4.038982152	4.197439268	3.289437694	3.432890387	3.591347504	1	1.1	TRUE	FALSE	NA	NA
PhHAL.1G012500	1	827809	1_832613	1.147582563	trans1	7@73.3	7@73.3	y~cis+trt+trans1	2	1.633204692	5.545924781	5.173759793	13.10593256	2.84E-06	3.81E-06	38.83517241	49.47011589	-0.121101642	0.023653822	-5.119749423	-0.035665974	0.031899297	-1.118080249	20.92582478	22.46415949	0	10.66819434	NA	NA	NA	NA	NA	trans	trans	4.022212305	3.865444538	3.780008837	3.690123091	3.533355323	3.447919622	7	73.3	FALSE	FALSE	NA	NA
PhHAL.1G012500	1	827809	1_832613	1.147582563	cis	1@1.1	1@1.1	y~cis+trt+trans1	2	5.435727281	16.68386553	17.21960964	43.61993051	0	0	38.83517241	49.47011589	0.192454156	0.020857232	9.227214681	-0.022025795	0.031479762	-0.699681125	20.92582478	22.46415949	0	10.66819434	NA	NA	NA	NA	NA	cis	cis	3.70410964	3.87453808	4.08901796	3.372020425	3.542448866	3.756928745	1	1.1	TRUE	FALSE	NA	NA
PhHAL.1G012600	1	831389	1_832613	1.147582563	cis	1@1.1	1@1.1	y~cis+trt	2	50.15820336	7.951397745	11.63665586	19.34994957	1.12E-08	1.48E-08	14.44431366	22.42209207	0.574131522	0.094259295	6.090980455	0.26188764	0.14277227	1.834303259	6.802996955	9.853875684	2.87E-08	5.724589645	NA	NA	NA	NA	NA	cis	cis	-4.24924137	-3.413222027	-3.100978499	-5.056226711	-4.220207369	-3.907963841	1	1.1	TRUE	FALSE	NA	NA
PhHAL.1G013000	1	854948.5	1_832613	1.147582563	cis	1@1.1	1@1.1	y~cis+trt	2	51.74327557	6.985661334	10.55458799	16.85300099	1.03E-07	1.32E-07	12.1366589	19.21071792	-0.595072808	0.102584431	-5.800810136	-0.048300497	0.155382152	-0.310849709	5.394234062	8.034877718	7.77E-07	-5.065503437	NA	NA	NA	NA	NA	cis	cis	-3.164652851	-3.8080263	-4.354798304	-2.387509404	-3.030882854	-3.577654858	1	1.1	TRUE	FALSE	NA	NA
PhHAL.1G013400	1	869328.5	1_832613	1.147582563	cis	1@1.1	1@1.1	y~cis+trt	2	2775.900852	184.8801096	96.11705436	3196.739719	0	0	184.8825419	96.12132951	-3.786231072	0.054555866	-69.40098909	2.725375893	0.082634449	32.98111066	0.334772309	0.022890495	0.218346039	1.233945575	NA	NA	NA	NA	NA	cis	cis	2.005380803	0.9445243	-5.567081223	1.904703509	0.843847006	-5.667758517	1	1.1	TRUE	FALSE	NA	NA
PhHAL.1G013600	1	873795	1_832613	1.147582563	cis	1@1.1	1@1.1	y~cis+trt	2	11.3881102	12.12849375	14.5445458	30.65173115	7.44E-13	1.14E-12	27.92463252	38.78824008	-0.273011407	0.035685472	-7.650491685	0.050569835	0.05405192	0.935578889	18.33851877	23.28179042	0	-9.906052096	NA	NA	NA	NA	NA	cis	cis	4.618149404	4.395707686	4.072126611	5.14682489	4.924383172	4.600802097	1	1.1	TRUE	FALSE	NA	NA
PhHAL.1G014100	1	897149	1_832613	1.147582563	cis	1@1.1	1@1.1	y~cis+trt+trans1+trans1*trt	2	1933.811127	134.4165602	89.34181908	1221.603657	0	0	135.2014074	90.71187209	3.431677062	0.0741298	46.29281439	2.441325197	0.111986997	21.8000773	7.238019319	1.260117941	4.36E-07	-3.155723531	NA	NA	NA	NA	NA	cis	cis	-6.200257731	-0.327255879	0.663096024	-5.701024063	0.171977789	1.162329692	1	1.1	TRUE	FALSE	NA	NA
PhHAL.1G014100	1	897149	1_832613	1.147582563	trans1	9@82.0	9@82.0	y~cis+trt+trans1+trans1*trt	4	34.96284585	9.122057562	1.615278868	11.04315198	1.66E-08	2.84E-08	135.2014074	90.71187209	0.103481555	0.116157663	0.890871528	-0.159597523	0.158073884	-1.009638779	7.238019319	1.260117941	4.36E-07	-3.155723531	6.774725521	1.174569121	2.70E-07	-5.274107671	3.464264946	trans.gxe	trans.gxe	-1.334514704	-1.527273576	-3.002629305	-1.505854752	-1.561970407	-1.298891423	9	82	FALSE	TRUE	9	NA
PhHAL.1G014300	1	913671.5	1_832613	1.147582563	cis	1@1.1	1@1.1	y~cis+trt	2	61.7020106	25.39148511	28.39964842	72.56626151	0	0	38.88500191	49.51435323	0.648008792	0.053985285	12.00343365	0.176093006	0.081770204	2.153510668	21.27924756	22.89895278	0	-10.81766932	NA	NA	NA	NA	NA	cis	cis	3.575524703	4.399626611	4.871542153	4.448910633	5.273012541	5.744928083	1	1.1	TRUE	FALSE	NA	NA
PhHAL.1G014600	1	921850.5	1_832613	1.147582563	cis	1@1.1	1@1.1	y~cis+trt	2	31.22894846	27.87303584	38.62465371	81.55277822	0	0	28.03196314	38.90361018	-0.461371661	0.036228672	-12.73498672	-0.013422116	0.054874692	-0.244595749	0.106751921	0.114747479	0.48699078	-0.69610324	NA	NA	NA	NA	NA	cis	cis	4.947828592	4.473034789	4.02508534	4.985544415	4.510750612	4.062801163	1	1.1	TRUE	FALSE	NA	NA
PhHAL.1G014900	1	936725.5	1_1033921	1.721525766	cis	1@1.7	1@1.7	y~cis+trt	2	4.968068477	6.389516323	8.587633974	15.33266946	4.08E-07	5.11E-07	18.49124443	27.74873382	-0.181886574	0.033086642	-5.497281084	0.004571973	0.05068828	0.090197842	12.80880574	18.24332145	2.65E-14	-8.071217992	NA	NA	NA	NA	NA	cis	cis	5.557435843	5.380121329	5.193662741	5.959649251	5.782334737	5.595876149	1	1.7	TRUE	FALSE	NA	NA
PhHAL.1G015200	1	953508	1_1033921	1.721525766	cis	1@1.7	1@1.7	y~cis+trt	2	5.805532788	5.529130982	9.260207807	13.16635118	2.96E-06	3.59E-06	5.535403911	9.271233118	0.198061316	0.038597229	5.131490595	0.030327006	0.059130421	0.512883299	8.85E-05	0.000141208	0.984028077	-0.02003859	NA	NA	NA	NA	NA	cis	cis	0.732860876	0.961249145	1.128983505	0.734025774	0.962414042	1.130148403	1	1.7	TRUE	FALSE	NA	NA
PhHAL.1G015700	1	982336.5	1_1033921	1.721525766	cis	1@1.7	1@1.7	y~cis+trt	2	317.3556018	14.52717374	16.28872661	37.52681137	3.00E-15	4.88E-15	32.99429137	44.00681389	-1.432905649	0.169032436	-8.477104642	0.231171347	0.258955359	0.892707331	21.94034756	26.3483092	0	-11.01840264	NA	NA	NA	NA	NA	cis	cis	1.227675221	0.025941546	-1.638136145	4.03280822	2.831074545	1.166996854	1	1.7	TRUE	FALSE	NA	NA
PhHAL.1G015800	1	1009215.5	1_1033921	1.721525766	cis	1@1.7	1@1.7	y~cis+cis*trt+trt	4	314.6388898	105.0066367	79.47413111	341.2820353	0	0	108.2987042	85.09636059	-1.65166767	0.053675307	-30.77146178	0.680059899	0.084093046	8.086993303	28.86488412	9.849766369	0	-10.28243848	17.16812139	5.249685014	0	8.615901301	-3.036944786	cis.gxe	cis.gxe	5.140911871	4.484315693	3.203020915	6.262272718	5.290664987	2.958937849	1	1.7	TRUE	TRUE	NA	NA
PhHAL.1G016000	1	1028602.5	1_1033921	1.721525766	cis	1@1.7	1@1.7	y~cis+trt	2	3.660834535	6.807782891	9.750257612	16.39769398	1.56E-07	1.98E-07	15.08818392	23.29511494	-0.155029367	0.027464169	-5.644786404	-0.0651666	0.042074728	-1.548830002	9.866668706	14.52583554	2.35E-11	6.989866845	NA	NA	NA	NA	NA	cis	cis	5.823970728	5.603774732	5.51391208	5.534836086	5.314640089	5.224777437	1	1.7	TRUE	FALSE	NA	NA
PhHAL.1G016400	1	1043376.5	1_1033921	1.721525766	cis	1@1.7	1@1.7	y~cis+trt	2	113.9914432	73.38904603	50.78717243	339.6098745	0	0	93.61738998	80.70861381	0.87680921	0.033675478	26.03702339	0.198463373	0.051590368	3.846907522	49.5766634	26.82032589	0	18.93913591	NA	NA	NA	NA	NA	cis	cis	4.503243575	5.578516078	6.256861729	3.542652167	4.61792467	5.296270321	1	1.7	TRUE	FALSE	NA	NA
PhHAL.1G016500	1	1047758	1_1033921	1.721525766	cis	1@1.7	1@1.7	y~cis+trt	2	8.015587169	8.495505914	9.003952483	20.77554221	3.20E-09	4.31E-09	33.08135957	44.09244012	-0.232320158	0.03610433	-6.434689693	-0.058133882	0.055311335	-1.051030172	28.55656267	36.44726	0	12.96901602	NA	NA	NA	NA	NA	cis	cis	4.996163008	4.705709012	4.531522754	4.290932522	4.000478526	3.826292268	1	1.7	TRUE	FALSE	NA	NA
PhHAL.1G016600	1	1051398.5	1_1033921	1.721525766	cis	1@1.7	1@1.7	y~cis+trt	2	398.6207262	78.10276586	66.6431155	380.0893711	0	0	84.56583472	77.38173558	-1.510182873	0.05952575	-25.37024533	0.737712173	0.091192627	8.089603274	24.14900829	11.95997298	0	11.68006645	NA	NA	NA	NA	NA	cis	cis	5.666097102	4.893626368	2.645732102	4.618932491	3.846461757	1.598567491	1	1.7	TRUE	FALSE	NA	NA
PhHAL.1G016700	1	1056671	1_1033921	1.721525766	cis	1@1.7	1@1.7	y~cis+cis*trt+trt	4	1043.511536	84.4780567	76.85823876	218.5209356	0	0	84.83856703	77.48990381	2.877190335	0.122159474	23.55273996	1.60310496	0.191387116	8.376242834	7.084985793	2.985267519	5.38E-07	-3.645807382	3.839072773	1.571388001	0.000177356	-4.111185165	-1.423399757	cis.gxe	cis.gxe	-5.000614914	-1.653975175	-0.729069835	-5.43582578	-0.955530299	0.318554374	1	1.7	TRUE	TRUE	NA	NA
PhHAL.1G017000	1	1067070	1_1033921	1.721525766	cis	1@1.7	1@1.7	y~cis+trt	2	58.39667187	34.08078636	44.82182604	105.8271919	0	0	34.38986016	45.36361162	-0.610372484	0.043178068	-14.13616927	0.128669067	0.066148205	1.945163398	0.298366643	0.287286981	0.245202412	-1.164734217	NA	NA	NA	NA	NA	cis	cis	5.489967091	5.008263849	4.269222303	5.565712241	5.084008999	4.344967453	1	1.7	TRUE	FALSE	NA	NA
PhHAL.1G017200	1	1077276.5	1_1033921	1.721525766	cis	1@1.7	1@1.7	y~cis+trt	2	5.013886925	29.84894518	40.81827585	88.99385608	0	0	29.85695125	40.83234713	0.183558638	0.013796695	13.30453721	0.008555206	0.021136346	0.404762795	0.011956201	0.012435624	0.81605201	-0.232863527	NA	NA	NA	NA	NA	cis	cis	5.987087745	6.179201557	6.354204931	5.991926585	6.184040396	6.35904377	1	1.7	TRUE	FALSE	NA	NA
PhHAL.1G017500	1	1089752.5	1_1033921	1.721525766	cis	1@1.7	1@1.7	y~cis+trt	2	20.62640116	31.31625743	39.89322365	94.68924855	0	0	34.69034946	45.65142368	0.371128127	0.027128713	13.68027023	-0.00239983	0.041560814	-0.057742614	6.747983823	6.844107195	3.27E-08	-5.699990981	NA	NA	NA	NA	NA	cis	cis	1.818787045	2.187515353	2.561043238	2.051686317	2.420414625	2.793942511	1	1.7	TRUE	FALSE	NA	NA
PhHAL.1G017600	1	1094409	1_1033921	1.721525766	cis	1@1.7	1@1.7	y~cis+trt	2	8.761686519	15.92054637	24.19292101	41.65562145	1.11E-16	2.22E-16	16.42682363	25.07885606	0.243284243	0.026657833	9.126182257	0.045175004	0.040839432	1.1061614	0.423231489	0.559426653	0.166344423	1.387967286	NA	NA	NA	NA	NA	cis	cis	7.121253434	7.409712672	7.607821875	7.065526027	7.353985265	7.552094468	1	1.7	TRUE	FALSE	NA	NA
PhHAL.1G018500	1	1131009	1_1033921	1.721525766	cis	1@1.7	1@1.7	y~cis+trt	2	57.19315052	10.80114818	17.12516337	26.97005422	1.58E-11	2.31E-11	11.35211758	18.08892722	0.619648494	0.08464453	7.320597004	0.175206589	0.129674252	1.351128589	0.91141559	1.322777471	0.042250209	-2.041182991	NA	NA	NA	NA	NA	cis	cis	-3.333602939	-2.538748047	-2.094306045	-3.073379987	-2.278525096	-1.834083093	1	1.7	TRUE	FALSE	NA	NA
PhHAL.1G020000	1	1198673	1_1352836	2.295456188	cis	1@2.3	1@2.3	y~cis+cis*trt+trt	4	2.56589879	10.87041441	16.03155939	13.47475949	3.51E-10	5.56E-10	15.50585167	23.8561696	-0.173979988	0.024516964	-7.096310512	-0.083826104	0.0380944	-2.20048364	10.07383959	14.74996931	7.55E-10	5.025726665	4.388378064	6.105768609	5.15E-05	4.360260436	1.682632889	cis.gxe	cis.gxe	7.379719382	7.371746896	7.346533867	7.445269352	7.187463287	7.097309384	1	2.3	TRUE	TRUE	NA	NA
PhHAL.1G020100	1	1206816.5	1_1352836	2.295456188	cis	1@2.3	1@2.3	y~cis+trt	2	68.43336294	18.53409187	26.52179126	49.67810079	0	0	21.2183872	31.13039714	-0.634526188	0.068397506	-9.277036852	0.28074864	0.104326894	2.691047616	4.21515713	5.296310692	1.25E-05	4.454334122	NA	NA	NA	NA	NA	cis	cis	-0.685670515	-1.039447774	-1.95472279	-1.143333734	-1.497110994	-2.41238601	1	2.3	TRUE	FALSE	NA	NA
PhHAL.1G020600	1	1257590	1_1352836	2.295456188	cis	1@2.3	1@2.3	y~cis+cis*trt+trt	4	488.7001901	57.01045834	51.54407575	110.330876	0	0	68.68832198	70.1006557	1.227286408	0.118244284	10.3792451	-0.063889558	0.183727687	-0.3477405	30.22654859	20.96326972	0	11.05414735	8.456567518	4.79155951	5.46E-09	6.32677275	1.65804512	cis.gxe	cis.gxe	-5.763491094	-3.059326547	-1.106080237	-5.906964283	-4.743567474	-3.452392098	1	2.3	TRUE	TRUE	NA	NA
PhHAL.1G020800	1	1275811.5	1_1352836	2.295456188	cis	1@2.3	1@2.3	y~cis+trt	2	58.59600838	7.61366335	12.08973552	18.47190075	2.43E-08	3.18E-08	9.629164948	15.57036261	0.581942678	0.103792756	5.606775477	-0.280067933	0.15831536	-1.769050916	2.050390731	3.098313571	0.002316326	3.076982849	NA	NA	NA	NA	NA	cis	cis	-4.617688697	-4.31581412	-3.453803596	-5.097438861	-4.795564284	-3.93355376	1	2.3	TRUE	FALSE	NA	NA
PhHAL.1G020900	1	1283896	1_1352836	2.295456188	cis	1@2.3	1@2.3	y~cis+trt+trans1+trans2+trans1*trt	2	579.959026	109.9565853	80.16541189	744.4298809	0	0	113.6380753	86.43143947	1.937396123	0.051588551	37.55476912	1.015233163	0.079225937	12.81440396	12.36332068	3.293485487	7.32E-12	4.528419169	NA	NA	NA	NA	NA	cis	cis	-1.22056744	1.741682813	2.653570657	-1.475569022	1.486681231	2.398569075	1	2.3	TRUE	FALSE	NA	NA
PhHAL.1G020900	1	1283896	1_1352836	2.295456188	trans1	7@11.6	7@11.6	y~cis+trt+trans1+trans2+trans1*trt	4	14.88991269	8.034810195	2.058172957	9.55627504	1.80E-07	3.29E-07	113.6380753	86.43143947	-0.304164707	0.095360151	-3.189641605	-0.590083087	0.124580171	-4.736573089	12.36332068	3.293485487	7.32E-12	4.528419169	5.610896579	1.406377988	4.01E-06	0.946504499	4.791417425	trans.gxe	trans.gxe	1.117406148	1.252871427	0.804408456	1.29857942	0.419366946	0.691734918	7	11.6	FALSE	TRUE	NA	NA
PhHAL.1G020900	1	1283896	1_1352836	2.295456188	trans2	9@97.4	9@97.4	y~cis+trt+trans1+trans2+trans1*trt	2	10.700815	5.88662869	1.479130773	13.7354642	1.30E-06	2.18E-06	113.6380753	86.43143947	-0.309068329	0.065017297	-4.753632402	0.343585523	0.086267045	3.982813155	12.36332068	3.293485487	7.32E-12	4.528419169	NA	NA	NA	NA	NA	trans	trans	1.254558362	1.282696058	0.63743161	0.99955678	1.027694476	0.382430028	9	97.4	FALSE	FALSE	NA	NA
PhHAL.1G021000	1	1294091	1_1352836	2.295456188	cis	1@2.3	1@2.3	y~cis+trt	2	44.08169122	6.789544192	8.228159592	16.35108966	1.62E-07	2.06E-07	24.58271108	35.08490202	0.542388553	0.095685161	5.668470895	0.193179809	0.145948825	1.32361332	18.82227064	25.45550337	0	10.05837537	NA	NA	NA	NA	NA	cis	cis	-3.027457784	-2.291890081	-1.942680891	-4.47321524	-3.737647537	-3.388438347	1	2.3	TRUE	FALSE	NA	NA
PhHAL.1G021300	1	1304404	1_1352836	2.295456188	cis	1@2.3	1@2.3	y~cis+trt	2	2.269244811	8.203416038	13.08049883	20.00855623	6.26E-09	8.35E-09	9.694227367	15.66686125	-0.123908639	0.01962554	-6.313642234	-0.03080073	0.029934887	-1.028924185	2.065417209	3.117866887	0.00223192	3.088442397	NA	NA	NA	NA	NA	cis	cis	3.990454878	3.835745547	3.742637642	3.899404019	3.744694688	3.651586783	1	2.3	TRUE	FALSE	NA	NA
PhHAL.1G021500	1	1317949.5	1_1352836	2.295456188	cis	1@2.3	1@2.3	y~cis+trt	2	11.75888481	7.258377375	11.95848586	17.5538295	5.52E-08	7.12E-08	7.349882211	12.1191945	-0.279088856	0.047696438	-5.851356313	0.024521653	0.072751501	0.337060437	0.046626307	0.072052228	0.645957757	-0.4599245	NA	NA	NA	NA	NA	cis	cis	5.780606291	5.526039358	5.222428685	5.813559357	5.558992425	5.255381752	1	2.3	TRUE	FALSE	NA	NA
PhHAL.1G021700	1	1325432	1_1352836	2.295456188	cis	1@2.3	1@2.3	y~cis+trt	2	22.245716	9.489502047	13.83637873	23.41533228	3.24E-10	4.52E-10	15.44335076	23.77247374	-0.386753085	0.056801768	-6.80882128	-0.000403106	0.086639884	-0.004652661	7.583158342	10.86853816	4.67E-09	6.065121526	NA	NA	NA	NA	NA	cis	cis	-0.053144245	-0.440300353	-0.826650457	-0.570660886	-0.957816993	-1.344167098	1	2.3	TRUE	FALSE	NA	NA
PhHAL.1G022000	1	1333078.5	1_1352836	2.295456188	trans1	3@37.7	3@37.7	y~cis+trt+trans1	2	1.507010253	6.08714243	5.621903875	14.45467484	8.18E-07	1.13E-06	39.6818573	50.21654211	-0.118098298	0.02229451	-5.297191971	-0.061878029	0.029187888	-2.119989967	21.84436236	23.30283205	0	-10.94666445	NA	NA	NA	NA	NA	trans	trans	5.252608109	5.072631648	5.016411428	5.562044569	5.382068108	5.325847888	3	37.7	FALSE	FALSE	3b	3b.strict
PhHAL.1G022000	1	1333078.5	1_1352836	2.295456188	cis	1@2.3	1@2.3	y~cis+trt+trans1	2	6.918509396	23.76291957	25.80950907	66.35973678	0	0	39.6818573	50.21654211	0.221064097	0.019191386	11.51892292	0.02668169	0.028703775	0.929553321	21.84436236	23.30283205	0	-10.94666445	NA	NA	NA	NA	NA	cis	cis	4.883925779	5.131671476	5.326053931	5.193362238	5.441107936	5.63549039	1	2.3	TRUE	FALSE	NA	NA
PhHAL.1G022400	1	1350517.5	1_1352836	2.295456188	cis	1@2.3	1@2.3	y~cis+cis*trt+trt	4	16.79965891	20.52501732	20.11896417	27.80355423	0	0	43.79522907	53.68888106	0.410102665	0.043672445	9.39042141	0.009894878	0.067858142	0.145817105	30.98663392	33.5296047	0	13.23514319	2.275764	1.890044226	0.005975204	-3.160124111	-1.007599511	cis.gxe	cis.gxe	4.655045944	4.773241577	5.068871451	3.75490076	4.174898201	4.575106048	1	2.3	TRUE	TRUE	NA	NA
PhHAL.1G022900	1	1372951.5	1_1352836	2.295456188	cis	1@2.3	1@2.3	y~cis+trt	2	8.742576056	17.82028259	26.0633563	47.4503003	0	0	19.60007772	29.14327324	0.241061499	0.02501434	9.636932249	-0.016977485	0.038154438	-0.444967518	2.972349464	3.800314902	0.000244587	-3.719881474	NA	NA	NA	NA	NA	cis	cis	3.670099131	3.894183112	4.152222096	3.809877858	4.033961839	4.292000822	1	2.3	TRUE	FALSE	NA	NA
PhHAL.1G023100	1	1383707	1_1352836	2.295456188	cis	1@2.3	1@2.3	y~cis+trt	2	12.57037044	5.815177284	4.778496411	13.8829396	1.53E-06	1.88E-06	46.19066023	55.59830592	-0.291262767	0.055452629	-5.252460918	-0.080292819	0.084582039	-0.949289232	44.15887481	52.09005697	0	17.3975262	NA	NA	NA	NA	NA	cis	cis	5.438912693	5.067357338	4.85638725	3.989698379	3.618143024	3.407172936	1	2.3	TRUE	FALSE	NA	NA
PhHAL.1G023800	1	1447803	1_1352836	2.295456188	trans1	4@75.8	4@75.8	y~trt+trans1	2	68.42627683	6.768008862	11.21453998	16.29608088	1.71E-07	2.16E-07	6.774271701	11.22554756	0.755986049	0.132731197	5.695616881	-0.221744769	0.186903048	-1.186416012	0.006797825	0.010607873	0.860760065	0.175582008	NA	NA	NA	NA	NA	trans	trans	1.899393038	2.433634746	3.41136542	1.867884865	2.402126573	3.379857247	4	75.8	FALSE	FALSE	NA	NA
PhHAL.1G025500	1	1545265	1_1626602	2.869386611	cis	1@2.9	1@2.9	y~cis+trt	2	19.14530833	27.16610797	36.74359394	78.95270805	0	0	29.02903506	39.96502799	0.355658114	0.028537558	12.46280843	-0.022291064	0.043779262	-0.509169475	2.016587881	2.166134869	0.002518238	3.051057859	NA	NA	NA	NA	NA	cis	cis	5.356741223	5.690108042	6.068057365	5.225090933	5.558457752	5.936407075	1	2.9	TRUE	FALSE	NA	NA
PhHAL.1G025700	1	1564092.5	1_1626602	2.869386611	cis	1@2.9	1@2.9	y~cis+trt	2	318.1205112	52.58604151	55.09853079	196.0946889	0	0	57.73642943	63.7536819	-1.367696868	0.073812864	-18.52924813	0.604587116	0.113235784	5.339187796	14.53643304	10.55186963	4.44E-16	8.666477475	NA	NA	NA	NA	NA	cis	cis	0.726426528	-0.036683042	-2.008966748	-0.240802485	-1.003912054	-2.97619576	1	2.9	TRUE	FALSE	NA	NA
PhHAL.1G025800	1	1567425.5	1_1626602	2.869386611	cis	1@2.9	1@2.9	y~cis+cis*trt+trt	4	891.0379558	66.62011678	40.06400207	142.4098811	0	0	97.54336246	81.9949563	-1.338438301	0.139230583	-9.613105655	0.207841591	0.218690254	0.950392564	76.55491314	51.14346681	0	26.40125249	16.82987735	6.197807231	0	-7.791997816	4.48396582	cis.gxe	cis.gxe	1.859005384	0.536244176	-4.028537534	-3.200059524	-4.330655113	-5.876935011	1	2.9	TRUE	TRUE	NA	NA
PhHAL.1G026800	1	1607942.5	1_1626602	2.869386611	cis	1@2.9	1@2.9	y~cis+trt	2	66.52312615	37.57829096	41.37223268	120.716301	0	0	46.43520981	55.78875453	-0.663310023	0.043020207	-15.41856867	0.037298189	0.065996991	0.565149839	18.55066826	17.04366426	0	9.972980354	NA	NA	NA	NA	NA	cis	cis	4.652433271	4.026421429	3.325813289	4.003720986	3.377709144	2.677101004	1	2.9	TRUE	FALSE	NA	NA
PhHAL.1G026900	1	1616508	1_1626602	2.869386611	cis	1@2.9	1@2.9	y~cis+trt	2	2216.500435	130.6956413	89.63636841	1154.117303	0	0	130.8920546	89.98100843	3.596907178	0.080311561	44.78691628	2.617663215	0.123205389	21.24633693	7.669163351	1.445828489	3.82E-09	-6.101775665	NA	NA	NA	NA	NA	cis	cis	-4.244513885	1.970054943	2.949299011	-3.503563459	2.711005368	3.690249436	1	2.9	TRUE	FALSE	NA	NA
PhHAL.1G027200	1	1637551	1_1626602	2.869386611	cis	1@2.9	1@2.9	y~cis+cis*trt+trt	4	12.2485302	7.676638181	11.2166502	9.245384884	3.93E-07	5.41E-07	14.39452172	22.35416677	0.360791105	0.064067251	5.631443488	-0.176746527	0.100630789	-1.756386172	11.83716549	17.95863643	1.53E-11	6.493649304	5.178088961	7.398533474	8.72E-06	-4.655532021	1.206649687	cis.gxe	cis.gxe	5.734624078	5.652304928	5.573498149	4.909905114	5.093949362	5.63148736	1	2.9	TRUE	TRUE	NA	NA
PhHAL.1G027500	1	1656436	1_1626602	2.869386611	cis	1@2.9	1@2.9	y~cis+trt	2	7.565313186	24.21412412	28.60742596	68.43782242	0	0	35.13782733	46.07721551	0.224001433	0.019267905	11.62562462	-0.008510459	0.029558755	-0.287916706	14.04459602	15.09848884	1.55E-15	8.499442476	NA	NA	NA	NA	NA	cis	cis	5.292784367	5.508275343	5.740787123	5.04516789	5.260658866	5.493170645	1	2.9	TRUE	FALSE	NA	NA
PhHAL.1G027900	1	1670342.5	1_1626602	2.869386611	cis	1@2.9	1@2.9	y~cis+trt	2	16.52933043	17.10159206	14.61170101	45.23532691	0	0	49.80452922	58.33103109	-0.333173789	0.035031433	-9.510709746	-0.037796564	0.053741469	-0.703303511	38.77714947	40.71098196	0	-15.8766644	NA	NA	NA	NA	NA	cis	cis	1.619918622	1.248948248	0.953571236	2.460871728	2.089901354	1.794524342	1	2.9	TRUE	FALSE	NA	NA
PhHAL.1G028600	1	1700353	1_1626602	2.869386611	trans1	8@40.6	8@40.6	y~cis+trt+trans1+trans1*trt	4	7.630471642	5.82448064	8.2699777	6.845352393	2.16E-05	3.01E-05	15.08042478	23.28465303	-0.253941587	0.068406958	-3.71221867	-0.030684083	0.09240849	-0.332048307	7.179437189	10.31828708	4.95E-07	2.392601477	5.648980566	8.008222114	3.34E-06	5.099107914	-0.28781999	trans.gxe	trans.gxe	3.963744459	4.162024649	4.498509786	4.306749822	4.022124068	3.79886684	8	40.6	FALSE	TRUE	NA	NA
PhHAL.1G028600	1	1700353	1_1626602	2.869386611	cis	1@2.9	1@2.9	y~cis+trt+trans1+trans1*trt	2	14.47306467	10.58431011	15.68604507	25.96778614	2.60E-11	5.48E-11	15.08042478	23.28465303	-0.311890973	0.043686601	-7.139282128	-0.11719382	0.067609568	-1.733391054	7.179437189	10.31828708	4.95E-07	2.392601477	NA	NA	NA	NA	NA	cis	cis	4.55904855	4.129963643	3.935266701	4.393535829	3.964450922	3.76975398	1	2.9	TRUE	FALSE	NA	NA
PhHAL.1G028700	1	1707468	1_1776966	3.443329814	cis	1@3.4	1@3.4	y~cis+trt	2	135.4430046	24.86695486	29.74103405	70.71642949	0	0	34.79026608	45.74678868	-0.923573465	0.080848827	-11.42346158	0.296285854	0.1224759	2.419135968	16.51386681	18.27141533	0	9.321444604	NA	NA	NA	NA	NA	cis	cis	0.828912726	0.201624946	-1.018234286	-0.301514404	-0.928802183	-2.148661415	1	3.4	TRUE	FALSE	NA	NA
PhHAL.1G028900	1	1716194.5	1_1776966	3.443329814	cis	1@3.4	1@3.4	y~cis+cis*trt+trt	4	314.8271831	36.44083643	34.60666499	57.43791382	0	0	54.21552048	61.43964132	0.861504055	0.131797337	6.536581643	0.061391044	0.20349645	0.301681156	31.74674767	28.81213933	0	12.20900382	7.689857156	5.580651168	3.06E-08	5.341164461	3.352464178	cis.gxe	cis.gxe	-5.650279487	-2.704781156	-1.851438786	-5.913035483	-4.990140272	-4.190027235	1	3.4	TRUE	TRUE	NA	NA
PhHAL.1G029000	1	1722783	1_1776966	3.443329814	cis	1@3.4	1@3.4	y~cis+trt	2	7.18969449	14.41767657	22.2312433	37.20661708	3.77E-15	6.33E-15	14.81174066	22.92149592	-0.220212802	0.025680337	-8.575152337	-0.062032828	0.038902511	-1.594571308	0.20573026	0.279229509	0.334563594	-0.96677157	NA	NA	NA	NA	NA	cis	cis	4.216448778	3.934203091	3.776023211	4.253688811	3.971443123	3.813263243	1	3.4	TRUE	FALSE	NA	NA
PhHAL.1G029200	1	1740083	1_1776966	3.443329814	cis	1@3.4	1@3.4	y~cis+trt	2	136.4709217	43.88342217	53.57233306	149.9829523	0	0	44.0830232	53.92255679	0.964885528	0.055725594	17.31494375	0.145897816	0.084417332	1.728292186	1.329076534	1.089094193	0.014180499	-2.469439485	NA	NA	NA	NA	NA	cis	cis	-1.537178963	-0.426395327	0.392591901	-1.330765124	-0.219981488	0.59900574	1	3.4	TRUE	FALSE	NA	NA
PhHAL.1G029700	1	1757268.5	1_1776966	3.443329814	cis	1@3.4	1@3.4	y~cis+trt	2	62.50616718	7.066713065	10.81567093	17.06093783	8.58E-08	1.10E-07	11.44412396	18.22128633	-0.619048583	0.111818993	-5.536166659	0.242634461	0.169391844	1.432385738	4.355820514	6.507077515	8.99E-06	-4.530881518	NA	NA	NA	NA	NA	cis	cis	-3.423468678	-3.799882825	-4.661566029	-2.663520746	-3.039934894	-3.901618097	1	3.4	TRUE	FALSE	NA	NA
PhHAL.1G029800	1	1764368	1_1776966	3.443329814	cis	1@3.4	1@3.4	y~cis+trt	2	15.02427729	40.50205589	44.62491598	133.8849414	0	0	48.01996403	57.00327383	-0.318792068	0.019569806	-16.28999625	0.008719299	0.029645818	0.294115657	17.24865995	15.22761044	0	9.558902621	NA	NA	NA	NA	NA	cis	cis	6.539334919	6.229262059	5.901750823	6.25873975	5.948666891	5.621155654	1	3.4	TRUE	FALSE	NA	NA
PhHAL.1G030100	1	1779922	1_1776966	3.443329814	cis	1@3.4	1@3.4	y~cis+trt	2	19.18653711	10.41727378	15.58088491	25.92121137	3.83E-11	5.52E-11	14.47202372	22.45986791	-0.358391022	0.050260435	-7.130678817	0.034014905	0.076138298	0.446751582	5.64049757	8.081552817	4.36E-07	5.185540046	NA	NA	NA	NA	NA	cis	cis	4.581644735	4.257268539	3.864862699	4.190708557	3.866332361	3.473926521	1	3.4	TRUE	FALSE	NA	NA
PhHAL.1G030400	1	1807893.5	1_1776966	3.443329814	cis	1@3.4	1@3.4	y~cis+trt	2	6.642690023	5.095992355	7.568671273	12.08810985	8.02E-06	9.59E-06	12.15012486	19.22983775	-0.207328836	0.043306032	-4.787527926	0.049152331	0.065603242	0.749236303	7.028597239	10.62103554	1.70E-08	-5.824622808	NA	NA	NA	NA	NA	cis	cis	4.52018824	4.362011738	4.1055305	4.898545231	4.740368729	4.483887491	1	3.4	TRUE	FALSE	NA	NA
PhHAL.1G030600	1	1815315.5	1_1776966	3.443329814	trans1	8@56.9	8@56.9	y~cis+trt+trans1+trans1*trt	4	9.448681947	6.055241077	6.493302555	7.131257702	1.32E-05	1.86E-05	31.16840638	42.18064618	-0.26352055	0.067075246	-3.928730284	-0.027714857	0.100848768	-0.274816022	23.57889889	29.6920858	0	-10.47438901	2.235351282	2.316984979	0.006806185	2.170948248	-2.42983048	trans.gxe	trans.gxe	3.381179097	2.972779442	3.336407935	4.213335957	3.922100452	3.686295059	8	56.9	FALSE	TRUE	NA	NA
PhHAL.1G030800	1	1841732	1_1776966	3.443329814	cis	1@3.4	1@3.4	y~cis+trt	2	15.22582505	20.85566267	29.89166967	57.12008497	0	0	22.35501379	32.49265316	-0.319340561	0.030161406	-10.58772115	0.029455111	0.045690773	0.644662133	1.398394965	1.679861985	0.01187608	-2.533793013	NA	NA	NA	NA	NA	cis	cis	3.496104063	3.20621856	2.857422925	3.610736682	3.320851179	2.972055544	1	3.4	TRUE	FALSE	NA	NA
PhHAL.1G030900	1	1849037.5	1_1776966	3.443329814	cis	1@3.4	1@3.4	y~cis+trt	2	16.1325579	10.56881885	12.70411928	26.33442595	2.70E-11	3.91E-11	26.98463536	37.7684788	-0.31790352	0.045724112	-6.952644993	0.106675642	0.069266333	1.540079237	17.99684976	23.1553204	0	-9.797833203	NA	NA	NA	NA	NA	cis	cis	2.790821647	2.579593755	2.155014516	3.462808682	3.251580791	2.827001551	1	3.4	TRUE	FALSE	NA	NA
PhHAL.1G031100	1	1871422	1_1937498	4.017283855	cis	1@4.0	1@4.0	y~cis+trt	2	28.26785277	15.78422744	14.87495778	41.24720712	1.11E-16	2.22E-16	43.53773151	53.47880045	-0.422076692	0.048221908	-8.752799503	0.125548915	0.073381561	1.710905476	32.78888715	36.26305701	0	-14.18131837	NA	NA	NA	NA	NA	cis	cis	3.451246035	3.154718287	2.607092964	4.479947901	4.183420153	3.63579483	1	4	TRUE	FALSE	NA	NA
PhHAL.1G031200	1	1873879	1_1937498	4.017283855	cis	1@4.0	1@4.0	y~cis+trt	2	2.14593114	5.047796597	8.191473249	11.96863963	8.96E-06	1.07E-05	7.086191264	11.71093107	-0.120406375	0.024664979	-4.881673555	-0.002581365	0.037533867	-0.068774301	1.865536485	2.943031441	0.00366327	-2.932606788	NA	NA	NA	NA	NA	cis	cis	4.430789634	4.307801837	4.18997693	4.539598211	4.416610414	4.298785508	1	4	TRUE	FALSE	NA	NA
PhHAL.1G031400	1	1880684	1_1937498	4.017283855	cis	1@4.0	1@4.0	y~cis+trt	2	106.3376504	32.85861668	33.41441009	100.8364184	0	0	48.35130128	57.25295512	0.8490776	0.059817751	14.19440871	0.144029443	0.091027504	1.582262904	22.36173911	20.58250419	0	11.14566308	NA	NA	NA	NA	NA	cis	cis	4.548276945	5.541384008	6.246431644	3.545360999	4.538468063	5.243515698	1	4	TRUE	FALSE	NA	NA
PhHAL.1G031500	1	1886368	1_1937498	4.017283855	cis	1@4.0	1@4.0	y~cis+cis*trt+trt	4	11.19571415	7.212198053	3.862879903	8.64988329	1.08E-06	1.46E-06	71.25339785	71.41876884	0.018960891	0.063678	0.297762028	-0.132927835	0.099162029	-1.340511454	69.31325753	68.06607835	0	23.69668689	2.981812778	1.53792929	0.001220318	3.683332896	-0.135547935	cis.gxe	cis.gxe	5.629070925	5.842631379	6.360792857	4.272904371	4.158937482	4.310826115	1	4	TRUE	TRUE	NA	NA
PhHAL.1G032100	1	1941595	1_1937498	4.017283855	cis	1@4.0	1@4.0	y~cis+trt	2	282.8428015	129.979715	89.56820148	1138.071946	0	0	130.1388262	89.84748018	1.358384447	0.029039087	46.77779442	0.580031411	0.044190154	13.12580648	0.022046622	0.003934997	0.752087997	-0.316224237	NA	NA	NA	NA	NA	cis	cis	5.251690156	7.190105883	7.96845876	5.265503622	7.203919349	7.982272226	1	4	TRUE	FALSE	NA	NA
PhHAL.1G032500	1	1959277.5	1_1937498	4.017283855	trans1	3@100.0	3@100.0	y~cis+trt+trans1+trans1*trt	4	14.37198562	5.824217704	8.110681104	6.845027285	2.16E-05	3.02E-05	16.18428132	24.75877324	0.056712281	0.08782212	0.645763064	0.126832065	0.126936246	0.99917926	7.043814094	9.916770871	6.64E-07	-4.384071449	2.240892191	3.022750636	0.006722518	3.191346819	-0.528163024	trans.gxe	trans.gxe	1.740512356	2.234506183	2.665997471	2.496004385	2.679548455	2.609428753	3	100	FALSE	TRUE	NA	NA
PhHAL.1G032500	1	1959277.5	1_1937498	4.017283855	cis	1@4.0	1@4.0	y~cis+trt+trans1+trans1*trt	2	19.39876693	7.728287637	10.94749303	18.47832199	1.87E-08	3.22E-08	16.18428132	24.75877324	-0.35822562	0.060111175	-5.959384772	-0.158444675	0.091936784	-1.723408929	7.043814094	9.916770871	6.64E-07	-4.384071449	NA	NA	NA	NA	NA	cis	cis	2.624712432	2.108042392	1.908261185	3.006034293	2.489364253	2.289583047	1	4	TRUE	FALSE	NA	NA
PhHAL.1G033000	1	2018244	1_1937498	4.017283855	cis	1@4.0	1@4.0	y~cis+trt	2	14.95813591	8.633530301	13.32747359	21.13934669	2.33E-09	3.15E-09	11.75777669	18.67089755	-0.312609539	0.048999112	-6.379902118	0.05488178	0.074564269	0.736033225	4.171578449	6.187427557	1.39E-05	4.430389681	NA	NA	NA	NA	NA	cis	cis	2.038093965	1.780366219	1.412874941	1.711537254	1.453809508	1.086318229	1	4	TRUE	FALSE	NA	NA
PhHAL.1G033400	1	2038526.5	1_1937498	4.017283855	cis	1@4.0	1@4.0	y~cis+trt	2	2.396779594	5.051248295	7.669883558	11.97719252	8.89E-06	1.06E-05	10.86992797	17.39174456	-0.12737961	0.026057442	-4.888415672	-0.02514966	0.039652844	-0.634246047	6.938389094	10.71465034	2.10E-08	5.784783757	NA	NA	NA	NA	NA	cis	cis	4.865837183	4.713307953	4.611077976	4.639087125	4.486557896	4.384327918	1	4	TRUE	FALSE	NA	NA
PhHAL.1G033500	1	2043744	1_2145183	4.975495446	cis	1@5.0	1@5.0	y~cis+trt	2	49.9997183	59.00174871	57.32098414	234.9022482	0	0	65.75988105	68.52134447	0.579273392	0.02673211	21.66957274	0.040866043	0.040947073	0.998021114	21.44930786	14.41486242	0	-10.86943616	NA	NA	NA	NA	NA	cis	cis	3.793081436	4.413220606	4.951627821	4.233080334	4.853219504	5.391626719	1	5	TRUE	FALSE	NA	NA
PhHAL.1G033800	1	2068165	1_2145183	4.975495446	cis	1@5.0	1@5.0	y~cis+trt	2	3.678073622	6.433914728	6.11658659	15.44534921	3.68E-07	4.62E-07	38.21255504	48.91409322	-0.156701207	0.028275115	-5.542018342	-0.03456674	0.043310581	-0.798113057	35.74093792	44.66275079	0	15.01868933	NA	NA	NA	NA	NA	cis	cis	5.584804792	5.393537047	5.27140251	4.941750273	4.750482529	4.628347991	1	5	TRUE	FALSE	NA	NA
PhHAL.1G034500	1	2121636.5	1_2145183	4.975495446	cis	1@5.0	1@5.0	y~cis+trt	2	1.993596335	9.614854751	15.1499954	23.75152267	2.43E-10	3.40E-10	11.09429115	17.71687929	0.113925407	0.016786723	6.786637707	-0.01890826	0.025713166	-0.735353232	2.190565344	3.229974722	0.001639602	-3.182394663	NA	NA	NA	NA	NA	cis	cis	5.040378783	5.135395881	5.268229542	5.12127557	5.216292669	5.349126329	1	5	TRUE	FALSE	NA	NA
PhHAL.1G034700	1	2130349.5	1_2145183	4.975495446	cis	1@5.0	1@5.0	y~cis+trt	2	171.2532207	25.36510477	35.821895	72.47281954	0	0	25.60223271	36.23782703	1.07199557	0.089068643	12.03561137	0.071439709	0.136431441	0.52363083	0.069186138	0.077587308	0.575758369	0.560303893	NA	NA	NA	NA	NA	cis	cis	-5.757750928	-4.614315868	-3.613760156	-5.833322815	-4.689887756	-3.689332044	1	5	TRUE	FALSE	NA	NA
PhHAL.1G034900	1	2140490.5	1_2145183	4.975495446	cis	1@5.0	1@5.0	y~cis+cis*trt+trt	4	120.6207183	43.29616754	50.75015216	72.98880264	0	0	46.06469807	55.49989011	-1.036434176	0.071002761	-14.5970968	0.489006847	0.112660056	4.340552134	11.82879064	10.28432614	1.56E-11	5.189327399	5.332576315	4.372752196	6.16E-06	4.824434081	-1.003774727	cis.gxe	cis.gxe	1.309265929	1.111218716	0.25978813	1.320233409	0.772806315	-0.752634323	1	5	TRUE	TRUE	NA	NA
PhHAL.1G035000	1	2146929	1_2145183	4.975495446	cis	1@5.0	1@5.0	y~cis+trt	2	3.533319619	14.48992156	20.13310418	37.41780846	3.22E-15	5.33E-15	20.77370443	30.58999055	0.153019952	0.017805137	8.5941461	-0.010868122	0.027273129	-0.398491959	6.821520762	8.841870703	2.75E-08	5.732853993	NA	NA	NA	NA	NA	cis	cis	7.157385293	7.299537041	7.463425106	7.002814425	7.144966172	7.308854237	1	5	TRUE	FALSE	NA	NA
PhHAL.1G035700	1	2177542.5	1_2145183	4.975495446	cis	1@5.0	1@5.0	y~cis+cis*trt+trt	4	18.72770802	37.88917877	43.9349355	60.56910561	0	0	43.65721636	53.57640098	0.450271855	0.030712073	14.66106991	0.005537914	0.048730836	0.113642904	15.02457661	14.03112332	1.31E-14	6.799041035	7.517052995	6.557491146	4.52E-08	-6.012718574	-0.363487696	cis.gxe	cis.gxe	6.786495511	6.941033135	7.135343441	6.26015573	6.715965421	7.160699229	1	5	TRUE	TRUE	NA	NA
PhHAL.1G037000	1	2268194.5	1_2145183	4.975495446	cis	1@5.0	1@5.0	y~cis+trt	2	202.4355775	26.37901125	23.46014316	76.09553625	0	0	52.45748457	60.2294876	1.161332881	0.094505453	12.28852771	0.278646957	0.144759308	1.924898375	39.97903802	40.53487524	0	-16.21599792	NA	NA	NA	NA	NA	cis	cis	-2.135752911	-0.695773932	0.186912161	0.184909265	1.624888244	2.507574337	1	5	TRUE	FALSE	NA	NA
PhHAL.1G037100	1	2273500	1_2145183	4.975495446	cis	1@5.0	1@5.0	y~cis+cis*trt+trt	4	793.315783	79.22281935	62.58729791	193.5931561	0	0	89.63332094	79.30925273	-2.606160169	0.111807374	-23.30937634	1.523998877	0.177404722	8.59052037	38.48389112	20.0047479	0	-14.29493499	13.53070294	5.555304715	6.02E-14	7.386060653	-3.198286461	cis.gxe	cis.gxe	-2.975261244	-3.638222603	-5.720388962	-0.328865867	-1.41102726	-5.541183278	1	5	TRUE	TRUE	NA	NA
PhHAL.1G038000	1	2318685	1_2429132	5.741390933	cis	1@5.7	1@5.7	y~cis+trt	2	292.5160571	34.37137193	44.10237951	107.0296679	0	0	35.95327035	46.84457993	1.337214944	0.095616247	13.98522722	0.731878813	0.146459175	4.997152375	1.349281565	1.275717879	0.01346488	2.488361061	NA	NA	NA	NA	NA	cis	cis	-5.629922921	-3.560830298	-2.955493965	-5.990776013	-3.92168339	-3.316347057	1	5.7	TRUE	FALSE	NA	NA
PhHAL.1G038400	1	2345372.5	1_2429132	5.741390933	cis	1@5.7	1@5.7	y~cis+trt	2	31.90604612	9.52413251	15.26912483	23.5081356	2.99E-10	4.18E-10	10.0626774	16.21125825	0.456683209	0.067380826	6.777643403	-0.071869902	0.103209867	-0.696347199	0.353107914	0.521658094	0.206158898	1.267389176	NA	NA	NA	NA	NA	cis	cis	3.772723119	4.157536113	4.686089211	3.64320472	4.028017714	4.556570812	1	5.7	TRUE	FALSE	NA	NA
PhHAL.1G039200	1	2373253.5	1_2429132	5.741390933	cis	1@5.7	1@5.7	y~cis+cis*trt+trt	4	1019.582937	113.7109161	85.16280982	408.2829145	0	0	114.5635938	86.65038473	-2.266487075	0.087799349	-25.81439493	1.094161807	0.138057426	7.92541072	13.00479286	3.42845379	1.15E-12	7.723530521	2.852500175	0.686391215	0.001632391	-1.827040259	3.02444892	cis.gxe	cis.gxe	-0.614422046	-1.42393099	-5.622390867	-1.318272085	-2.490597688	-5.85124625	1	5.7	TRUE	TRUE	NA	NA
PhHAL.1G039300	1	2381591.5	1_2429132	5.741390933	cis	1@5.7	1@5.7	y~cis+trt	2	246.305667	25.78122728	33.60574175	73.95183016	0	0	30.3848907	41.3788587	1.238404386	0.105553264	11.7325068	0.612592508	0.161680095	3.788917297	5.029238585	5.417985829	1.83E-06	4.883167828	NA	NA	NA	NA	NA	cis	cis	-5.277130621	-3.426134553	-2.800322579	-6.058863599	-4.207867532	-3.582055557	1	5.7	TRUE	FALSE	NA	NA
PhHAL.1G039400	1	2384276.5	1_2429132	5.741390933	cis	1@5.7	1@5.7	y~cis+trt	2	798.6402964	90.39187687	79.49293379	502.8355208	0	0	90.45651044	79.60647561	-2.160370569	0.072890606	-29.638532	1.091033434	0.111649415	9.771958372	0.037990889	0.013622636	0.678384643	0.415139718	NA	NA	NA	NA	NA	cis	cis	-1.54854121	-2.617878387	-5.869281954	-1.594434641	-2.663771818	-5.915175385	1	5.7	TRUE	FALSE	NA	NA
PhHAL.1G039500	1	2386826	1_2429132	5.741390933	cis	1@5.7	1@5.7	y~cis+trt	2	40.06881897	13.38463343	20.96266764	34.21590767	4.12E-14	6.59E-14	13.38712662	20.96704983	-0.504638575	0.062589022	-8.062733007	0.138232394	0.095870072	1.441872224	0.081005897	0.112610385	0.544841784	0.606310343	NA	NA	NA	NA	NA	cis	cis	-4.854246742	-5.220652443	-5.863523505	-4.911801033	-5.278206733	-5.921077796	1	5.7	TRUE	FALSE	NA	NA
PhHAL.1G040000	1	2412336	1_2429132	5.741390933	cis	1@5.7	1@5.7	y~cis+trt	2	426.040627	32.79692402	42.56374118	100.5873255	0	0	34.44170216	45.41337505	1.684359443	0.119031746	14.15050602	0.306330797	0.182325618	1.680130314	1.50848702	1.466704145	0.008976152	2.632921987	NA	NA	NA	NA	NA	cis	cis	-5.580340829	-3.589651079	-2.211622855	-6.055660722	-4.064970972	-2.686942748	1	5.7	TRUE	FALSE	NA	NA
PhHAL.1G040100	1	2417638.5	1_2429132	5.741390933	cis	1@5.7	1@5.7	y~cis+cis*trt+trt	4	1245.076679	103.7045604	81.32225282	332.1118542	0	0	105.4412453	84.32870096	3.109062206	0.10757627	28.90100401	1.792373127	0.169155046	10.596037	23.75220362	8.120075246	0	-9.649326913	7.533066724	2.218659086	4.36E-08	-5.706898954	-2.241089576	cis.gxe	cis.gxe	-5.78606118	-2.338596346	-1.385825527	-5.79417834	-0.892743331	0.423945461	1	5.7	TRUE	TRUE	NA	NA
PhHAL.1G040300	1	2430347.5	1_2429132	5.741390933	cis	1@5.7	1@5.7	y~cis+trt	2	36.69210792	9.744134409	15.72871515	24.09902175	1.80E-10	2.54E-10	9.78785575	15.80553456	-0.467833745	0.07136669	-6.555351621	0.213463489	0.109315172	1.952734339	0.158381335	0.234712697	0.397180011	0.848079125	NA	NA	NA	NA	NA	cis	cis	-0.442457693	-0.69682767	-1.378125084	-0.534252221	-0.788622198	-1.469919611	1	5.7	TRUE	FALSE	NA	NA
PhHAL.1G040400	1	2433133	1_2429132	5.741390933	cis	1@5.7	1@5.7	y~cis+trt	2	28.85969645	7.181219726	11.43328435	17.35520808	6.59E-08	8.48E-08	9.257653412	15.01722858	0.436510568	0.074583008	5.852681194	0.110779493	0.114241733	0.96969374	1.766859837	2.680640497	0.004685509	2.852749876	NA	NA	NA	NA	NA	cis	cis	-1.77521322	-1.22792348	-0.902192537	-2.097905572	-1.550615832	-1.224884889	1	5.7	TRUE	FALSE	NA	NA
PhHAL.1G040600	1	2443967.5	1_2429132	5.741390933	cis	1@5.7	1@5.7	y~cis+trt+trans1+trans1*trt	2	1559.532679	136.6646782	88.82089566	1275.960809	0	0	138.0109191	91.15940422	3.059648257	0.064098896	47.73324416	1.871284962	0.098462434	19.00506504	8.557782234	1.43502612	2.46E-08	-1.555192127	NA	NA	NA	NA	NA	cis	cis	-3.558384899	1.372547148	2.560909881	-3.260511749	1.670420298	2.858783031	1	5.7	TRUE	FALSE	NA	NA
PhHAL.1G040600	1	2443967.5	1_2429132	5.741390933	trans1	9@73.9	9@73.9	y~cis+trt+trans1+trans1*trt	4	34.23183187	11.3378859	1.949623761	14.00370652	1.25E-10	2.44E-10	138.0109191	91.15940422	0.095660327	0.100229232	0.95441544	-0.149187296	0.137229061	-1.087140693	8.557782234	1.43502612	2.46E-08	-1.555192127	8.555591245	1.434630403	5.08E-09	-5.644613458	4.17536968	trans.gxe	trans.gxe	0.674238856	0.588312291	-0.887479017	0.376966353	0.323439067	0.568286161	9	73.9	FALSE	TRUE	9	9.strict
PhHAL.1G041000	1	2472991	1_2429132	5.741390933	cis	1@5.7	1@5.7	y~cis+cis*trt+trt	4	991.2955189	81.38148489	57.57100326	203.5547608	0	0	97.24097152	81.89900254	-1.178220575	0.122608777	-9.609594072	0.233864377	0.192792456	1.213036971	65.75037888	39.3918471	0	21.12252292	28.6155477	11.83142064	0	-10.99825946	6.167329926	cis.gxe	cis.gxe	0.49506865	-0.73630729	-5.854336598	-3.574053578	-4.518409868	-5.930494375	1	5.7	TRUE	TRUE	NA	NA
PhHAL.1G041900	1	2570362	1_2587270	6.50731125	cis	1@6.5	1@6.5	y~cis+trt+trans1	2	31.30410134	9.720076729	11.60420663	23.84798338	1.91E-10	3.18E-10	26.93703708	37.71639199	0.467336655	0.06767252	6.905855621	0.030727989	0.10301598	0.29828371	14.60972671	18.23539599	5.55E-16	-8.657464125	NA	NA	NA	NA	NA	cis	cis	0.268115996	0.766180655	1.20278929	1.14655466	1.644619319	2.081227954	1	6.5	TRUE	FALSE	NA	NA
PhHAL.1G041900	1	2570362	1_2587270	6.50731125	trans1	7@71.4	7@71.4	y~cis+trt+trans1	2	17.39982323	5.606186469	6.449990113	13.2554738	2.48E-06	3.33E-06	26.93703708	37.71639199	-0.406334511	0.079038372	-5.140977739	-0.105767704	0.104585238	-1.011306244	14.60972671	18.23539599	5.55E-16	-8.657464125	NA	NA	NA	NA	NA	trans	trans	1.187285867	0.675183441	0.374616632	2.065724531	1.553622105	1.253055296	7	71.4	FALSE	FALSE	NA	NA
PhHAL.1G042100	1	2577756	1_2587270	6.50731125	cis	1@6.5	1@6.5	y~cis+cis*trt+trt	4	11.50982708	18.38366332	7.26945659	24.41242075	0	0	94.31068917	80.94227416	-0.358377505	0.038149566	-9.394012544	-0.036908907	0.059987126	-0.615280467	92.76622353	78.26408607	0	31.35585963	3.689569284	1.276878475	0.00024827	4.075127495	-0.395765985	cis.gxe	cis.gxe	5.626256224	5.430529356	5.37701196	4.48828063	4.092994205	3.771525613	1	6.5	TRUE	TRUE	NA	NA
PhHAL.1G042300	1	2589216.5	1_2587270	6.50731125	cis	1@6.5	1@6.5	y~cis+cis*trt+trt	4	7.576146231	5.740510973	9.597723419	6.7946874	2.58E-05	3.27E-05	5.740587242	9.597857475	0.289644056	0.058667835	4.937016252	0.03329024	0.092250454	0.360868032	3.875452363	6.372667885	0.000565038	0.140319696	3.856016051	6.339612181	0.000170722	-4.169888997	0.400564526	cis.gxe	cis.gxe	0.535176226	0.543498525	0.378790588	0.184629322	0.507563604	0.763917425	1	6.5	TRUE	TRUE	NA	NA
PhHAL.1G043000	1	2627554	1_2662215	7.081266266	cis	1@7.1	1@7.1	y~cis+cis*trt+trt	4	104.2999604	30.95656433	41.01210036	46.27818898	0	0	32.26325243	43.28268929	0.991316518	0.083409318	11.88496137	0.558480758	0.131154442	4.258191706	5.258137386	5.49181297	2.88E-05	1.897036404	4.586386141	4.761606724	3.30E-05	-4.20338399	-2.313214953	cis.gxe	cis.gxe	-0.957220119	-0.37083446	-0.02629445	-1.881269793	-0.331473523	0.101362499	1	7.1	TRUE	TRUE	NA	NA
PhHAL.1G043100	1	2630642	1_2662215	7.081266266	cis	1@7.1	1@7.1	y~cis+trt	2	676.3096769	86.64837664	77.98269975	462.599366	0	0	86.80283442	78.25382176	2.068784183	0.070548869	29.32412953	1.099396131	0.107197616	10.25578895	5.354860099	2.146219616	8.52E-07	-5.046095451	NA	NA	NA	NA	NA	cis	cis	-6.144477978	-2.976298787	-2.006910712	-5.607801664	-2.439622473	-1.470234397	1	7.1	TRUE	FALSE	NA	NA
PhHAL.1G043300	1	2641486	1_2662215	7.081266266	cis	1@7.1	1@7.1	y~cis+trt	2	718.8338045	87.44529725	78.40909275	470.9444821	0	0	87.50977815	78.52236654	-2.047418185	0.072085707	-28.4025539	1.036748817	0.109532811	9.465189511	2.468441467	0.952377769	0.00083021	3.382371175	NA	NA	NA	NA	NA	cis	cis	-0.715856305	-1.726525563	-4.810691952	-1.083423904	-2.094093162	-5.178259551	1	7.1	TRUE	FALSE	NA	NA
PhHAL.1G043400	1	2644532	1_2662215	7.081266266	cis	1@7.1	1@7.1	y~cis+trt	2	1312.783279	121.1155705	88.07353348	955.2665261	0	0	121.1343152	88.10647551	-2.677108224	0.068399671	-39.13919744	1.711821963	0.103931952	16.47060344	0.925608556	0.195083245	0.040677695	2.057143336	NA	NA	NA	NA	NA	cis	cis	1.252104582	0.286818435	-4.102111201	1.039982852	0.074696704	-4.314232931	1	7.1	TRUE	FALSE	NA	NA
PhHAL.1G043500	1	2645990	1_2662215	7.081266266	cis	1@7.1	1@7.1	y~cis+trt	2	95.9714342	14.23138186	20.96422259	36.6632637	5.88E-15	9.66E-15	17.31330714	26.23720745	-0.788561415	0.094400698	-8.353343063	0.179619119	0.14344	1.252224757	5.255169904	7.138069794	1.08E-06	4.996680414	NA	NA	NA	NA	NA	cis	cis	-2.657483489	-3.266425516	-4.234605895	-3.368572028	-3.977514056	-4.945694434	1	7.1	TRUE	FALSE	NA	NA
PhHAL.1G043800	1	2653924.5	1_2662215	7.081266266	cis	1@7.1	1@7.1	y~cis+trt+trans1	2	1391.221006	85.07878136	74.95079765	443.0397177	0	0	87.04379272	78.34572903	-2.717649912	0.103425585	-26.27637949	1.890778124	0.157333787	12.01762293	0.059588426	0.022692238	0.604941284	-0.517948839	NA	NA	NA	NA	NA	cis	cis	0.925430289	0.104294709	-4.502830337	1.005548167	0.184412588	-4.422712459	1	7.1	TRUE	FALSE	NA	NA
PhHAL.1G043900	1	2663889.5	1_2662215	7.081266266	cis	1@7.1	1@7.1	y~cis+trt	2	32.37329488	23.86377323	25.82209785	67.22571407	0	0	39.94899905	50.4497547	0.468054342	0.040489789	11.55981184	-0.002319679	0.061523436	-0.037703986	19.16949395	19.8526876	0	10.16708848	NA	NA	NA	NA	NA	cis	cis	3.667500124	4.133234684	4.603608696	3.046904009	3.512638569	3.983012581	1	7.1	TRUE	FALSE	NA	NA
PhHAL.1G044000	1	2667836	1_2662215	7.081266266	cis	1@7.1	1@7.1	y~cis+trt	2	52.97951093	39.56552569	47.97929086	129.5929163	0	0	42.04284236	52.24022501	-0.589348876	0.03730638	-15.79753568	0.108233999	0.05668631	1.90934988	7.824480214	7.041558786	2.66E-09	6.167556286	NA	NA	NA	NA	NA	cis	cis	2.225649545	1.74453471	1.046951925	1.878782416	1.397667581	0.700084796	1	7.1	TRUE	FALSE	NA	NA
PhHAL.1G044200	1	2688116	1_2662215	7.081266266	trans1	4@45.6	4@45.6	y~trt+trans1	2	1.525797993	5.356925356	8.976602469	12.73668474	4.40E-06	5.31E-06	5.417465187	9.082956645	-0.115441743	0.022948745	-5.030416501	-0.040358114	0.032179675	-1.254149234	0.08594221	0.137443524	0.532835197	0.6245243	NA	NA	NA	NA	NA	trans	trans	7.004688607	6.848888741	6.77380509	6.985770986	6.82997112	6.75488747	4	45.6	FALSE	FALSE	NA	NA
PhHAL.1G044400	1	2709023	1_2662215	7.081266266	cis	1@7.1	1@7.1	y~cis+trt	2	73.84877442	10.09828499	16.19691816	25.05502021	7.97E-11	1.14E-10	10.33231839	16.60743338	0.706538574	0.100171469	7.053291554	-0.010738204	0.152208572	-0.070549272	0.696336359	1.026954706	0.075848746	-1.782468351	NA	NA	NA	NA	NA	cis	cis	-4.050287241	-3.354487071	-2.637210285	-3.781113453	-3.085313283	-2.368036497	1	7.1	TRUE	FALSE	NA	NA
PhHAL.1G045000	1	2731033	1_2662215	7.081266266	cis	1@7.1	1@7.1	y~cis+trt	2	37.26445912	12.47584789	14.23229564	31.62945669	3.34E-13	5.18E-13	30.94574553	41.95391481	-0.485153419	0.063331725	-7.660511646	0.150006464	0.096231308	1.55881144	19.87428575	24.27006291	0	-10.38625155	NA	NA	NA	NA	NA	cis	cis	3.278308879	2.943162023	2.308002294	4.269933033	3.934786177	3.299626448	1	7.1	TRUE	FALSE	NA	NA
PhHAL.1G045200	1	2733540	1_2662215	7.081266266	cis	1@7.1	1@7.1	y~cis+cis*trt+trt	4	4165.914261	131.5815838	86.15830066	582.5759479	0	0	134.1276842	90.53491435	-4.249431746	0.148572887	-28.60166368	3.195146702	0.233618913	13.67674672	33.06591968	7.460205524	0	14.08670959	3.125407919	0.53451426	0.000883418	-2.967342658	2.11054171	cis.gxe	cis.gxe	7.576293186	6.571881275	-2.245047508	4.897466211	3.843181325	-3.601396181	1	7.1	TRUE	TRUE	NA	NA
PhHAL.1G045500	1	2736411.5	1_2662215	7.081266266	cis	1@7.1	1@7.1	y~cis+cis*trt+trt	4	108.2352749	14.61220006	17.9356105	18.7415183	8.46E-14	1.58E-13	27.89103099	38.75207689	-0.507097266	0.133518886	-3.797944099	-0.354559511	0.209947708	-1.688799154	21.02793612	27.38803894	0	10.45537779	3.245269929	3.595273962	0.000674604	-2.567917458	2.669887866	cis.gxe	cis.gxe	-2.054807126	-2.622287808	-4.097503271	-3.747758989	-4.609415734	-4.761953343	1	7.1	TRUE	TRUE	NA	NA
PhHAL.1G045800	1	2745455.5	1_2662215	7.081266266	cis	1@7.1	1@7.1	y~cis+cis*trt+trt	4	71.30611807	6.609608613	10.21798531	7.884457835	3.98E-06	5.24E-06	10.64068291	17.05820827	0.214951012	0.167085266	1.286474972	-0.114132248	0.262728139	-0.434411966	9.316909887	14.75827546	4.00E-09	5.315669326	4.955218932	7.547983943	1.44E-05	-4.341179388	1.724593021	cis.gxe	cis.gxe	-2.829420507	-3.163045969	-4.575359244	-4.597698973	-4.496880729	-4.167797584	1	7.1	TRUE	TRUE	NA	NA
PhHAL.1G046000	1	2773339	1_2662215	7.081266266	cis	1@7.1	1@7.1	y~cis+trt	2	1565.836397	103.7242825	83.48571406	669.6897785	0	0	103.971005	83.91843887	-2.871901228	0.089218749	-32.18943611	2.026904056	0.135566131	14.95140447	5.129988724	1.517456454	1.45E-06	4.934053662	NA	NA	NA	NA	NA	cis	cis	1.668053128	0.823055722	-4.075748624	1.004421897	0.15942449	-4.739379855	1	7.1	TRUE	FALSE	NA	NA
PhHAL.1G046100	1	2779426.5	1_2662215	7.081266266	cis	1@7.1	1@7.1	y~cis+trt	2	4.692376855	7.740048199	12.60077709	18.79986851	1.82E-08	2.39E-08	8.274978189	13.53661627	-0.154276638	0.029150017	-5.292505951	0.119201415	0.044292876	2.691209635	0.901918168	1.381626769	0.043338062	2.030435083	NA	NA	NA	NA	NA	cis	cis	5.720106418	5.685031112	5.411553201	5.630879722	5.595804416	5.322326505	1	7.1	TRUE	FALSE	NA	NA
PhHAL.1G046500	1	2786780.5	1_2662215	7.081266266	cis	1@7.1	1@7.1	y~cis+trt	2	76.85217977	16.28151032	22.8551471	42.74181511	0	1.11E-16	21.12757915	31.02038441	0.70749121	0.078238657	9.042732007	0.308999682	0.118882098	2.599211217	8.559995418	11.20005105	4.83E-10	-6.472312369	NA	NA	NA	NA	NA	cis	cis	-2.954711097	-1.938220341	-1.539728747	-2.191318764	-1.174828008	-0.776336414	1	7.1	TRUE	FALSE	NA	NA
PhHAL.1G046600	1	2790070.5	1_2662215	7.081266266	cis	1@7.1	1@7.1	y~cis+trt	2	15.70173579	40.04246488	46.19192029	131.7698524	0	0	45.15050349	54.77905143	0.326449882	0.020141211	16.20805639	0.009233923	0.030604173	0.301721038	6.120662831	5.136333862	1.41E-07	5.413356659	NA	NA	NA	NA	NA	cis	cis	4.031586893	4.36727061	4.6844865	3.867218172	4.202901889	4.520117779	1	7.1	TRUE	FALSE	NA	NA
PhHAL.1G046800	1	2815554	1_2967349	7.655222251	cis	1@7.7	1@7.7	y~cis+trt	2	6.681668883	7.031960317	10.02669468	16.97174396	9.29E-08	1.19E-07	15.45524517	23.78840879	0.212988696	0.036778455	5.791126772	-0.010149547	0.055533575	-0.182764165	7.930919417	11.4001676	2.08E-09	6.212336278	NA	NA	NA	NA	NA	cis	cis	5.151304999	5.354144023	5.577282224	4.808589316	5.01142834	5.234566542	1	7.7	TRUE	FALSE	NA	NA
PhHAL.1G047100	1	2854527.5	1_2967349	7.655222251	cis	1@7.7	1@7.7	y~cis+trt	2	1362.661938	81.39608372	73.98783445	410.4284661	0	0	82.9868557	76.74520304	2.893881843	0.106804504	27.09512917	1.838725123	0.161269305	11.40158146	1.357716185	0.561640437	0.013177232	2.496219442	NA	NA	NA	NA	NA	cis	cis	-4.690545997	0.042059706	1.097216359	-5.090451852	-0.35784615	0.697310504	1	7.7	TRUE	FALSE	NA	NA
PhHAL.1G047400	1	2870111	1_2967349	7.655222251	cis	1@7.7	1@7.7	y~cis+trt	2	8.482637265	17.63797103	12.31842102	46.8857725	0	0	61.55641822	66.1074943	0.240095659	0.024932117	9.629974886	-0.009842907	0.037646213	-0.2614581	50.36516452	48.25049856	0	19.16500411	NA	NA	NA	NA	NA	cis	cis	3.93050379	4.160756538	4.410695007	3.213777053	3.444029801	3.69396827	1	7.7	TRUE	FALSE	NA	NA
PhHAL.1G047500	1	2875183	1_2967349	7.655222251	cis	1@7.7	1@7.7	y~cis+trt	2	18.4276096	22.16018195	15.48829147	61.43703211	0	0	63.9066476	67.47906709	0.354407339	0.032102114	11.04000005	0.08997704	0.04847254	1.856247672	57.89549751	57.4523067	0	-21.34922382	NA	NA	NA	NA	NA	cis	cis	4.368881842	4.813266127	5.07769641	5.39690115	5.841285435	6.105715719	1	7.7	TRUE	FALSE	NA	NA
PhHAL.1G047800	1	2885572.5	1_2967349	7.655222251	trans1	7@66.6	7@66.6	y~cis+trt+trans1	2	24.52453878	5.888630476	8.9705128	13.95848221	1.29E-06	1.76E-06	11.11023546	17.73993614	-0.511678726	0.096842192	-5.283634265	-0.224319417	0.124503708	-1.801708727	5.113741599	7.73635695	1.65E-06	4.906747516	NA	NA	NA	NA	NA	trans	trans	2.090169978	1.3541719	1.06681226	1.514487341	0.778489263	0.491129623	7	66.6	FALSE	FALSE	7	NA
PhHAL.1G048300	1	2916007.5	1_2967349	7.655222251	cis	1@7.7	1@7.7	y~cis+cis*trt+trt	4	12.71671983	15.58797833	18.3366763	20.17287768	9.55E-15	1.87E-14	30.82001142	41.82548955	-0.380503711	0.044667841	-8.518515845	0.033719022	0.06899329	0.488729011	18.99354949	23.0564643	0	-9.571097289	3.171124539	3.334649369	0.00079707	3.825872765	0.151432163	cis.gxe	cis.gxe	2.929475336	2.851775362	2.676373627	3.669191844	3.322407367	2.908184722	1	7.7	TRUE	TRUE	NA	NA
PhHAL.1G049300	1	2974686	1_2967349	7.655222251	cis	1@7.7	1@7.7	y~cis+trt	2	3.0295884	9.95968495	8.416004025	24.68017263	1.10E-10	1.56E-10	46.72148382	56.01065942	-0.14400442	0.020536762	-7.012031511	-0.003461127	0.031009453	-0.11161522	43.88470531	51.14672835	0	17.31988709	NA	NA	NA	NA	NA	cis	cis	4.744482631	4.597017014	4.4564738	4.210948053	4.063482436	3.922939222	1	7.7	TRUE	FALSE	NA	NA
PhHAL.1G049500	1	2981543.5	1_2967349	7.655222251	cis	1@7.7	1@7.7	y~cis+trt	2	2.676930824	6.669863102	6.312782972	16.04564573	2.14E-07	2.70E-07	38.58560853	49.24797561	-0.133701579	0.023941658	-5.584474594	0.018501654	0.036150671	0.511792815	36.51581314	45.67528198	0	15.23785324	NA	NA	NA	NA	NA	cis	cis	4.828986126	4.713786192	4.561582989	4.281764119	4.166564185	4.014360982	1	7.7	TRUE	FALSE	NA	NA
PhHAL.1G049700	1	2988377	1_2999900	8.229203804	cis	1@8.2	1@8.2	y~cis+trt	2	193.7871989	101.3628512	83.15145044	637.2172639	0	0	101.3714672	83.1665937	1.158470008	0.032673084	35.45640246	0.344977583	0.048669359	7.088188375	1.899977742	0.571658832	0.003362549	-2.960004073	NA	NA	NA	NA	NA	cis	cis	0.531768223	2.035215383	2.848707894	0.675162147	2.178609307	2.992101818	1	8.2	TRUE	FALSE	NA	NA
PhHAL.1G050000	1	2997863	1_2999900	8.229203804	cis	1@8.2	1@8.2	y~cis+trt	2	98.46936702	19.24385274	28.15957837	51.92115415	0	0	20.32183082	30.03650112	0.813820631	0.081592409	9.974219937	0.353542762	0.121538886	2.90888598	2.771948008	3.493203639	0.000397021	-3.589104015	NA	NA	NA	NA	NA	cis	cis	-3.869446245	-2.702083095	-2.241805247	-3.435251635	-2.267888485	-1.807610637	1	8.2	TRUE	FALSE	NA	NA
PhHAL.1G050500	1	3020302.5	1_2999900	8.229203804	cis	1@8.2	1@8.2	y~cis+trt	2	2674.882609	149.1057062	92.72402276	1644.377556	0	0	149.1067631	92.72588045	-3.76654362	0.075565393	-49.84482292	2.714963499	0.112561129	24.11990282	5.219421314	0.698909477	1.17E-06	4.97886213	NA	NA	NA	NA	NA	cis	cis	2.607643153	1.556061742	-4.925442744	2.049813451	0.998232041	-5.483272446	1	8.2	TRUE	FALSE	NA	NA
PhHAL.1G050800	1	3030763.5	1_2999900	8.229203804	trans1	3@4.0	3@4.0	y~cis+trt+trans1	2	2.12820787	5.67549649	3.728375185	13.42766474	2.11E-06	2.85E-06	58.85448932	64.45904534	-0.135052741	0.026442503	-5.107411363	-0.016737978	0.036204135	-0.462322282	57.39376678	61.92421571	0	21.11960034	NA	NA	NA	NA	NA	trans	trans	5.057403107	4.90561235	4.787297597	4.316445908	4.164655151	4.046340398	3	4	FALSE	FALSE	3a	NA
PhHAL.1G051100	1	3047261	1_3061718	8.803197172	trans1	7@75.6	7@75.6	y~cis+cis*trt+trt+trans1	2	1.345779243	5.011487974	7.729527225	11.69453676	9.74E-06	1.39E-05	9.95945461	16.05909853	-0.104021671	0.022395104	-4.644839816	0.015570994	0.030609265	0.508701984	3.524595419	5.364748879	0.001266069	2.606058805	NA	NA	NA	NA	NA	trans	trans	4.857260428	4.768809746	4.649217056	4.776173543	4.687722861	4.568130171	7	75.6	FALSE	FALSE	NA	NA
PhHAL.1G051300	1	3055586	1_3061718	8.803197172	cis	1@8.8	1@8.8	y~cis+cis*trt+trt	4	138.2872559	70.64907153	66.81602059	157.5571977	0	0	74.19547445	72.85921952	1.096579623	0.053732272	20.40821259	0.261362966	0.080896394	3.230835818	7.750183075	3.960912882	1.25E-07	5.322737799	2.631377928	1.284789829	0.002684619	-3.476451716	-0.153324488	cis.gxe	cis.gxe	1.65998992	2.725790527	3.30496985	1.063525626	2.421468443	3.256684757	1	8.8	TRUE	TRUE	NA	NA
PhHAL.1G051500	1	3064412.5	1_3061718	8.803197172	cis	1@8.8	1@8.8	y~cis+trt	2	72.60131879	56.67570656	62.97304294	220.3242149	0	0	56.76463724	63.12923415	0.712257589	0.033935452	20.98859885	0.073535018	0.050720809	1.449799793	2.163395834	1.429045123	0.001752949	-3.162217551	NA	NA	NA	NA	NA	cis	cis	4.630334321	5.416127087	6.054849305	4.789865901	5.575658667	6.214380885	1	8.8	TRUE	FALSE	NA	NA
PhHAL.1G052300	1	3097124.5	1_3086584	9.569164242	cis	1@9.6	1@9.6	y~cis+trt	2	114.6179145	6.061797171	9.628113611	14.50365783	8.67E-07	1.07E-06	8.82240838	14.36459201	-0.785299451	0.165061821	-4.757608058	0.512963664	0.249184805	2.058567191	2.538917355	3.90816499	0.000699178	-3.431386295	NA	NA	NA	NA	NA	cis	cis	-4.638642938	-4.910979092	-6.209241626	-3.792019539	-4.064355693	-5.362618227	1	9.6	TRUE	FALSE	NA	NA
PhHAL.1G052500	1	3120251	1_3118707	10.14311731	cis	1@10.1	1@10.1	y~cis+trt	2	4.788444673	9.885387416	13.10537066	24.47960858	1.30E-10	1.84E-10	21.060274	30.93873173	-0.18032334	0.025776826	-6.995560224	-0.027663909	0.039186868	-0.705948442	14.36028503	19.82916971	7.77E-16	8.606862066	NA	NA	NA	NA	NA	cis	cis	2.870979618	2.66299238	2.510332975	2.53737423	2.329386993	2.176727588	1	10.1	TRUE	FALSE	NA	NA
PhHAL.1G052600	1	3129683.5	1_3118707	10.14311731	cis	1@10.1	1@10.1	y~cis+cis*trt+trt	4	6.631010331	6.015719154	10.00906163	7.137974306	1.43E-05	1.83E-05	6.15721524	10.25746007	-0.039219823	0.054259053	-0.722825429	0.089691176	0.083776522	1.070600374	4.082058122	6.675679263	0.000363083	0.176155631	4.00113049	6.538625337	0.000123168	4.289651055	-0.128409446	cis.gxe	cis.gxe	4.533022914	4.910254055	5.139204181	4.856891786	4.907363174	4.778452152	1	10.1	TRUE	TRUE	NA	NA
PhHAL.1G052900	1	3147530	1_3142471	11.10132987	cis	1@11.1	1@11.1	y~cis+trt	2	115.3365836	22.58858991	13.30961545	62.87645864	0	0	73.84900401	72.69343041	0.885169049	0.078972656	11.20855108	0.17952446	0.120463266	1.490283849	63.47995685	56.03217773	0	23.00885629	NA	NA	NA	NA	NA	cis	cis	-0.278556009	0.786137484	1.491781843	-3.009513281	-1.944819789	-1.23917543	1	11.1	TRUE	FALSE	NA	NA
PhHAL.1G053100	1	3153873.5	1_3142471	11.10132987	cis	1@11.1	1@11.1	y~cis+trt	2	7.62707881	9.574334992	14.10458184	23.64276944	2.66E-10	3.73E-10	14.90104323	23.04238883	0.227612663	0.033118235	6.87272928	0.024067383	0.050517875	0.476413203	7.031771565	10.12455506	1.69E-08	-5.826020885	NA	NA	NA	NA	NA	cis	cis	4.05969644	4.311376694	4.514921762	4.349685923	4.601366177	4.804911244	1	11.1	TRUE	FALSE	NA	NA
PhHAL.1G053200	1	3161727	1_3142471	11.10132987	cis	1@11.1	1@11.1	y~cis+cis*trt+trt	4	52.96620733	47.37278372	40.59632488	83.16491271	0	0	66.19082099	68.75888271	0.443552471	0.044502537	9.966903115	0.006284928	0.069824033	0.09001096	35.75970769	27.33241637	0	13.50105211	4.351508787	2.483278821	5.60E-05	4.501453416	0.195558523	cis.gxe	cis.gxe	5.672985624	6.440422794	7.155947007	5.30170654	5.751543931	6.188811097	1	11.1	TRUE	TRUE	NA	NA
PhHAL.1G053300	1	3166893	1_3142471	11.10132987	cis	1@11.1	1@11.1	y~cis+trt	2	69.7087933	9.232342901	8.678566178	22.72795706	5.86E-10	8.10E-10	40.28547506	50.74194157	-0.662324825	0.102117652	-6.485899443	0.182161516	0.155768167	1.169439938	35.98343775	43.45908025	0	15.08729818	NA	NA	NA	NA	NA	cis	cis	-1.056102344	-1.536265186	-2.380751817	-3.371658682	-3.851821525	-4.696308156	1	11.1	TRUE	FALSE	NA	NA
PhHAL.1G053500	1	3182587	1_3142471	11.10132987	trans1	7@50.2	7@50.2	y~trt+trans1	2	3.104764754	5.473795193	5.63086892	13.02814225	3.36E-06	4.07E-06	33.23697465	44.24515199	-0.135490365	0.035594582	-3.806488463	0.067261276	0.047550816	1.414513598	29.95126795	38.63347487	0	13.37058536	NA	NA	NA	NA	NA	trans	trans	4.44155774	4.373328697	4.170576998	3.868611708	3.800382665	3.597630966	7	50.2	FALSE	FALSE	7	NA
PhHAL.1G054000	1	3207735.5	1_3264331	11.67525738	cis	1@11.7	1@11.7	y~cis+trt	2	26.09264545	12.67514138	12.42723645	32.19312492	2.11E-13	3.30E-13	39.66665105	50.20323421	-0.418500786	0.052305825	-8.001035965	-0.013512425	0.080106048	-0.168681712	33.82555987	40.44581724	0	14.47591726	NA	NA	NA	NA	NA	cis	cis	4.263651645	3.831638377	3.426650325	3.120915624	2.688902356	2.283914304	1	11.7	TRUE	FALSE	NA	NA
PhHAL.1G054100	1	3212021	1_3264331	11.67525738	cis	1@11.7	1@11.7	y~cis+trt	2	211.9609692	22.21082278	25.44929047	61.60661811	0	0	35.81041936	46.71094483	-1.18955612	0.107767257	-11.03819611	0.016177604	0.165044889	0.098019416	21.3250468	24.23288562	0	10.83161984	NA	NA	NA	NA	NA	cis	cis	2.026735754	0.853357075	-0.352376487	0.265043514	-0.908335165	-2.114068727	1	11.7	TRUE	FALSE	NA	NA
PhHAL.1G054300	1	3220964.5	1_3264331	11.67525738	cis	1@11.7	1@11.7	y~cis+trt	2	18.42401229	6.314509827	10.41245167	15.14250837	4.85E-07	6.05E-07	6.819219862	11.29565639	0.347920426	0.064086383	5.428929035	-0.036479039	0.0981479	-0.371674169	0.823226007	1.292868143	0.053571625	-1.939163941	NA	NA	NA	NA	NA	cis	cis	-0.679831975	-0.368390563	0.016008764	-0.492276308	-0.180834896	0.203564431	1	11.7	TRUE	FALSE	NA	NA
PhHAL.1G055000	1	3259813.5	1_3264331	11.67525738	cis	1@11.7	1@11.7	y~cis+trt	2	2808.742139	156.9898187	93.66010524	1907.973004	0	0	156.9940515	93.6675448	4.05395111	0.070492415	57.50904008	3.023901451	0.107958698	28.00979918	3.597132283	0.41330892	5.46E-05	-4.103563694	NA	NA	NA	NA	NA	cis	cis	-3.333540303	3.744310952	4.774360457	-2.896970119	4.180881136	5.210930641	1	11.7	TRUE	FALSE	NA	NA
PhHAL.1G055400	1	3287600.5	1_3305169	12.44115481	cis	1@12.4	1@12.4	y~cis+trt	2	45.97852416	33.68473548	25.7910835	104.1981473	0	0	64.94989159	68.06997189	0.559070796	0.038759071	14.4242568	0.041319322	0.058899548	0.701521894	45.04172902	38.54403214	0	17.64772692	NA	NA	NA	NA	NA	cis	cis	3.352015788	3.952405592	4.470156935	2.325240326	2.92563013	3.443381473	1	12.4	TRUE	FALSE	NA	NA
PhHAL.1G055600	1	3313157.5	1_3305169	12.44115481	cis	1@12.4	1@12.4	y~cis+trt	2	19.07936827	8.512230162	13.80032627	20.81957698	3.07E-09	4.15E-09	8.907061608	14.49191834	0.358186037	0.055856265	6.412638531	-0.012508053	0.084881001	-0.147359865	0.262883196	0.396020931	0.275363473	1.093113711	NA	NA	NA	NA	NA	cis	cis	6.657917982	7.003595847	7.374289954	6.566264156	6.911942021	7.282636129	1	12.4	TRUE	FALSE	NA	NA
PhHAL.1G055900	1	3336211	1_3305169	12.44115481	cis	1@12.4	1@12.4	y~cis+trt	2	17.82770314	22.32417001	20.91522424	61.98674271	0	0	47.32330198	56.47353273	0.346484956	0.031291338	11.07287117	-0.008618575	0.047551337	-0.181247798	36.01538425	38.44826696	0	-15.0963351	NA	NA	NA	NA	NA	cis	cis	3.018745207	3.356611584	3.711714925	3.727847667	4.065714044	4.420817385	1	12.4	TRUE	FALSE	NA	NA
PhHAL.1G056300	1	3371333	1_3305169	12.44115481	cis	1@12.4	1@12.4	y~cis+trt	2	1.806108074	5.78341633	7.964318096	13.80319577	1.65E-06	2.02E-06	16.79961552	25.56817628	-0.104716359	0.021106095	-4.961427418	0.041127939	0.03207351	1.282302398	12.74076999	18.68248992	3.11E-14	8.047257553	NA	NA	NA	NA	NA	cis	cis	5.940203336	5.876615	5.73077063	5.685245052	5.621656717	5.475812347	1	12.4	TRUE	FALSE	NA	NA
PhHAL.1G056400	1	3379631.5	1_3305169	12.44115481	cis	1@12.4	1@12.4	y~cis+trt	2	166.3996565	29.14840452	39.03864082	86.32607053	0	0	30.66154215	41.66322369	-1.027541669	0.08100859	-12.68435445	0.281930233	0.123103294	2.290192446	3.516737507	3.719791303	6.62E-05	4.055999821	NA	NA	NA	NA	NA	cis	cis	-1.130752007	-1.876363393	-3.18583495	-1.623973889	-2.369585275	-3.679056832	1	12.4	TRUE	FALSE	NA	NA
PhHAL.1G056600	1	3389621.5	1_3461847	13.20712091	cis	1@13.2	1@13.2	y~cis+trt	2	12.28844673	5.483359166	9.033876755	13.05202001	3.29E-06	3.98E-06	6.447015544	10.71342973	-0.29038948	0.057504163	-5.049886197	0.022120542	0.085798804	0.257818772	0.852792758	1.34844438	0.049455647	-1.973937062	NA	NA	NA	NA	NA	cis	cis	0.962006227	0.693737369	0.381227533	1.129690875	0.861422018	0.548912181	1	13.2	TRUE	FALSE	NA	NA
PhHAL.1G056900	1	3403900.5	1_3461847	13.20712091	cis	1@13.2	1@13.2	y~cis+cis*trt+trt	4	23.48327386	34.1150213	40.06225445	52.57353973	0	0	40.85259362	51.23051828	-0.298980327	0.038240402	-7.818441021	0.015837358	0.057922535	0.273423086	12.31247882	11.78363872	5.35E-12	-6.476660463	2.67325977	2.346264283	0.002443205	-3.327501197	0.753919128	cis.gxe	cis.gxe	5.034473533	4.62738445	4.062350767	5.150145375	4.867002376	4.55218475	1	13.2	TRUE	TRUE	NA	NA
PhHAL.1G057000	1	3408566	1_3461847	13.20712091	trans1	9@78.2	9@78.2	y~trt+trans1+trans1*trt	4	4.066298721	7.746610841	10.5364926	9.335525421	3.38E-07	4.66E-07	18.50541702	27.7667302	0.0192854	0.044096731	0.437343076	-0.02782308	0.058619189	-0.474641156	15.47920735	22.58655812	4.77E-15	6.062341107	4.872363775	6.458785997	1.73E-05	-2.575630415	4.50435058	trans.gxe	trans.gxe	3.716015581	3.920910794	3.414276638	3.47952193	3.470984182	3.518092804	9	78.2	FALSE	TRUE	9	NA
PhHAL.1G057300	1	3442438	1_3461847	13.20712091	trans1	3@38.0	3@38.0	y~cis+trt+trans1+trans1*trt	4	25.84400723	6.307032097	8.372216768	7.444545123	7.65E-06	1.10E-05	19.15534099	28.58720634	-0.35044352	0.124392944	-2.817229887	-0.601908557	0.166044677	-3.624979545	5.123639302	6.729791255	4.20E-05	-3.819844096	3.321509908	4.293338823	0.000602435	3.87585771	1.437500067	trans.gxe	trans.gxe	1.257159372	1.348911425	1.952583752	2.578815597	1.644501071	1.887115504	3	38	FALSE	TRUE	3b	3b.strict
PhHAL.1G057300	1	3442438	1_3461847	13.20712091	cis	1@13.2	1@13.2	y~cis+trt+trans1+trans1*trt	2	58.04952556	13.29878184	18.80525752	33.44313508	5.03E-14	1.28E-13	19.15534099	28.58720634	0.646892644	0.079630357	8.123693891	-0.018183273	0.117603363	-0.15461525	5.123639302	6.729791255	4.20E-05	-3.819844096	NA	NA	NA	NA	NA	cis	cis	0.883497631	1.502313403	2.172843515	1.400756839	2.019572611	2.690102723	1	13.2	TRUE	FALSE	NA	NA
PhHAL.1G057500	1	3461027.5	1_3461847	13.20712091	cis	1@13.2	1@13.2	y~cis+trt	2	182.8330023	85.8755006	76.85666231	454.6169314	0	0	86.64004322	78.1915086	1.125422652	0.037583234	29.94480587	0.368633079	0.05607588	6.573826055	6.224629984	2.521495986	1.11E-07	-5.461679122	NA	NA	NA	NA	NA	cis	cis	1.045127188	2.539182667	3.295972293	1.348363184	2.842418662	3.599208289	1	13.2	TRUE	FALSE	NA	NA
PhHAL.1G057600	1	3464282.5	1_3461847	13.20712091	trans1	9@148.6	9@148.6	y~cis+trt+trans1	2	5.541387678	5.655761082	4.321035721	13.37861355	2.21E-06	2.98E-06	50.25334004	58.65845363	-0.199849845	0.038646497	-5.171227957	0.039857229	0.057375397	0.694674572	37.3817232	38.41078416	0	15.42244431	NA	NA	NA	NA	NA	trans	trans	2.304645633	2.144653092	1.904945954	1.431932307	1.271939766	1.032232628	9	148.6	FALSE	FALSE	NA	NA
PhHAL.1G057600	1	3464282.5	1_3461847	13.20712091	cis	1@13.2	1@13.2	y~cis+trt+trans1	2	18.54450877	17.06455219	14.46054482	44.77214568	0	0	50.25334004	58.65845363	0.360849302	0.038235206	9.437618855	0.017482215	0.057250028	0.305366058	37.3817232	38.41078416	0	15.42244431	NA	NA	NA	NA	NA	cis	cis	1.751405061	2.129736211	2.473103407	0.878691735	1.257022885	1.600390081	1	13.2	TRUE	FALSE	NA	NA
PhHAL.1G057900	1	3487392.5	1_3461847	13.20712091	cis	1@13.2	1@13.2	y~cis+trt	2	128.7826777	9.228590124	14.96979588	22.71794903	5.91E-10	8.17E-10	9.243822703	14.99656658	-0.9376509	0.141102212	-6.645189221	0.094175335	0.210530862	0.447323183	0.074202468	0.110938543	0.562236542	0.580273647	NA	NA	NA	NA	NA	cis	cis	-1.352028065	-2.195503497	-3.227329382	-1.472983927	-2.316459359	-3.348285244	1	13.2	TRUE	FALSE	NA	NA
PhHAL.1G059600	1	3591493.5	1_3578384	13.78112707	cis	1@13.8	1@13.8	y~cis+cis*trt+trt	4	4.062763502	9.679739911	6.260273257	11.87018069	4.87E-09	7.32E-09	61.79061258	66.2467237	0.03423537	0.033405991	1.024827253	0.014416597	0.050658092	0.284586256	60.98778392	64.84550271	0	21.86168067	6.602169377	4.153266225	3.54E-07	-5.543923812	0.343644524	cis.gxe	cis.gxe	7.157462423	6.957975528	6.679358316	6.096812047	6.145463998	6.165282799	1	13.8	TRUE	TRUE	NA	NA
PhHAL.1G059700	1	3599549	1_3578384	13.78112707	cis	1@13.8	1@13.8	y~cis+trt	2	23.22901197	18.24607497	27.22042509	48.77583425	0	0	18.69633216	28.00871805	0.403468365	0.040933572	9.856661655	0.015443657	0.060907509	0.253559162	0.303542582	0.385126142	0.241149807	1.174820183	NA	NA	NA	NA	NA	cis	cis	2.939083226	3.357995182	3.746019824	2.86807253	3.286984487	3.675009128	1	13.8	TRUE	FALSE	NA	NA
PhHAL.1G060100	1	3639131.5	1_3578384	13.78112707	cis	1@13.8	1@13.8	y~cis+trt	2	31.29732029	22.51637623	29.92846769	62.63306458	0	0	27.52696053	38.3588787	-0.460313246	0.041929373	-10.97830021	0.074053608	0.062389221	1.186961576	6.11078976	6.989476274	1.45E-07	-5.408749964	NA	NA	NA	NA	NA	cis	cis	2.945596007	2.55933635	2.024969689	3.280475284	2.894215627	2.359848966	1	13.8	TRUE	FALSE	NA	NA
PhHAL.1G060500	1	3666035	1_3704464	14.35514601	cis	1@14.4	1@14.4	y~cis+trt	2	49.81007975	8.293116993	13.38600158	20.24367921	5.09E-09	6.82E-09	9.045401262	14.6995867	-0.551207732	0.093223337	-5.912765521	0.254372761	0.138255237	1.839877937	0.727177575	1.097272384	0.069649031	-1.821761459	NA	NA	NA	NA	NA	cis	cis	-4.270799583	-4.567634074	-5.373214632	-4.020733974	-4.317568465	-5.123149023	1	14.4	TRUE	FALSE	NA	NA
PhHAL.1G060800	1	3685767	1_3704464	14.35514601	cis	1@14.4	1@14.4	y~cis+trt	2	46.33327396	9.756318967	15.70387754	24.13181414	1.75E-10	2.47E-10	9.955130353	16.05271816	0.570874837	0.082349745	6.932320655	0.01664414	0.122129114	0.136283147	0.358947216	0.531315358	0.202447921	-1.277858359	NA	NA	NA	NA	NA	cis	cis	-5.877066364	-5.289547424	-4.735316787	-5.722119655	-5.134600714	-4.580370078	1	14.4	TRUE	FALSE	NA	NA
PhHAL.1G060900	1	3689250	1_3704464	14.35514601	cis	1@14.4	1@14.4	y~cis+trt	2	6.501832559	15.3282355	14.44524902	39.88813567	4.44E-16	8.88E-16	43.29929836	53.28342396	-0.211131792	0.023994227	-8.799274439	0.02773221	0.035584734	0.779328867	35.40485857	40.32707533	0	14.92356955	NA	NA	NA	NA	NA	cis	cis	6.723502336	6.540102753	6.301238848	6.196251725	6.012852142	5.773988238	1	14.4	TRUE	FALSE	NA	NA
PhHAL.1G061200	1	3745480	1_3751812	15.12122661	cis	1@15.1	1@15.1	y~cis+cis*trt+trt	4	167.8038287	26.36962516	23.17914448	37.73603848	0	0	53.11773978	60.6883683	0.571738262	0.122972854	4.649304632	-0.074412732	0.181804564	-0.409300679	39.84323015	39.87791654	0	14.80449512	5.880762257	4.280929437	1.79E-06	5.001447448	2.132505728	cis.gxe	cis.gxe	-5.10671725	-3.1542142	-2.173973737	-5.877546678	-5.380221034	-4.734070402	1	15.1	TRUE	TRUE	NA	NA
PhHAL.1G061300	1	3747720.5	1_3751812	15.12122661	cis	1@15.1	1@15.1	y~cis+trt	2	3.7328378	15.77879025	20.7684242	41.23093746	1.11E-16	2.22E-16	24.52712389	35.02144539	0.15967381	0.01801101	8.865344731	-0.031606439	0.026481297	-1.193538151	10.45189024	13.10426155	6.07E-12	7.213252019	NA	NA	NA	NA	NA	cis	cis	4.874524977	5.002592333	5.193872552	4.684637653	4.812705009	5.003985228	1	15.1	TRUE	FALSE	NA	NA
PhHAL.1G061500	1	3767949.5	1_3764921	15.88735304	cis	1@15.9	1@15.9	y~cis+trt	2	6.969635334	14.28383319	18.96102143	36.81606509	5.22E-15	8.66E-15	23.26375679	33.56237939	0.224604166	0.026235113	8.5612046	0.050913707	0.038254496	1.330920887	10.51576792	13.48820072	5.24E-12	7.237354204	NA	NA	NA	NA	NA	cis	cis	3.863783558	4.139301545	4.312991972	3.588280708	3.863798696	4.037489123	1	15.9	TRUE	FALSE	NA	NA
PhHAL.1G061700	1	3776897.5	1_3780433	16.46142315	cis	1@16.5	1@16.5	y~cis+trt	2	31.12391593	9.625640014	15.56500963	23.78048288	2.37E-10	3.32E-10	9.62608503	15.56579183	0.473519267	0.06868115	6.894457411	0.040409477	0.100587636	0.401734033	0.02318087	0.034409712	0.746005187	-0.324258339	NA	NA	NA	NA	NA	cis	cis	-0.694912052	-0.18098321	0.252126409	-0.662451473	-0.14852263	0.284586989	1	16.5	TRUE	FALSE	NA	NA
PhHAL.1G061800	1	3779390.5	1_3780433	16.46142315	cis	1@16.5	1@16.5	y~cis+cis*trt+trt	4	128.5444061	26.55219591	31.6886098	38.06303825	0	0	35.81805805	46.71809921	0.356460015	0.107796486	3.306786974	0.080186031	0.15818173	0.506923469	19.63926876	21.9665896	0	7.363652665	8.341872398	8.41425788	7.07E-09	6.111461582	-1.22563943	cis.gxe	cis.gxe	-5.897963542	-4.786532535	-3.274387741	-5.925660817	-5.489014779	-5.212740852	1	16.5	TRUE	TRUE	NA	NA
PhHAL.1G062000	1	3789170.5	1_3780433	16.46142315	cis	1@16.5	1@16.5	y~cis+trt	2	110.636518	23.79611493	26.02573394	66.99249546	0	0	39.30438318	49.88513779	-0.859161173	0.077150181	-11.13621715	0.252118696	0.112991036	2.231315906	20.63539216	21.91102526	0	-10.62081716	NA	NA	NA	NA	NA	cis	cis	-0.975980391	-1.58302292	-2.694302481	0.218344424	-0.388698105	-1.499977666	1	16.5	TRUE	FALSE	NA	NA
PhHAL.1G062400	1	3807948	1_3780433	16.46142315	cis	1@16.5	1@16.5	y~cis+trt	2	37.70416431	50.57276179	56.07365185	184.7916097	0	0	53.36071436	60.85590087	0.520475027	0.027117791	19.19312015	0.10615532	0.039715621	2.672885828	8.314823054	6.160076714	8.53E-10	-6.371911893	NA	NA	NA	NA	NA	cis	cis	3.686496273	4.313126709	4.727446184	3.93835189	4.564982326	4.979301801	1	16.5	TRUE	FALSE	NA	NA
PhHAL.1G062900	1	3847925	1_3846154	17.03547948	cis	1@17.0	1@17.0	y~cis+trt+trans1+trans1*trt	2	694.3348938	43.67746429	48.88157596	146.6651395	0	0	48.9125153	57.67255826	2.162379242	0.132076188	16.37221117	1.198599386	0.195527697	6.130074698	4.180051084	3.227008254	0.00031558	-2.670723839	NA	NA	NA	NA	NA	cis	cis	-1.439707932	1.908510255	2.882844729	-0.726346438	2.621871749	3.596206223	1	17	TRUE	FALSE	NA	NA
PhHAL.1G062900	1	3847925	1_3846154	17.03547948	trans1	3@10.6	3@10.6	y~cis+trt+trans1+trans1*trt	4	122.9604589	10.58627745	8.656487044	12.98653792	6.58E-10	1.23E-09	48.9125153	57.67255826	0.245408568	0.206839632	1.186467822	0.294668321	0.274396609	1.073877413	4.180051084	3.227008254	0.00031558	-2.670723839	3.346006522	2.564051853	0.000570376	3.309969376	2.778185396	trans.gxe	trans.gxe	-0.541334237	2.034200227	1.858781062	1.492533393	2.022589263	1.976608876	3	10.6	FALSE	TRUE	3a	3a.strict
PhHAL.1G063300	1	3867426	1_3846154	17.03547948	cis	1@17.0	1@17.0	y~cis+trt	2	143.9741085	39.75519845	49.05853859	130.4564715	0	0	41.15513173	51.48917181	1.013396325	0.062906886	16.10946569	0.236656515	0.092456873	2.559642224	1.809689926	1.567879831	0.004210225	2.887665573	NA	NA	NA	NA	NA	cis	cis	1.526030111	2.776083024	3.552822453	1.26051264	2.510565553	3.287304982	1	17	TRUE	FALSE	NA	NA
PhHAL.1G063400	1	3878544.5	1_3846154	17.03547948	cis	1@17.0	1@17.0	y~cis+trt	2	7.613676127	7.02316563	11.1210147	16.9491808	9.48E-08	1.21E-07	9.486310937	15.35809823	0.228881336	0.040133926	5.702939097	-0.040058608	0.058986504	-0.679114806	2.384993493	3.623696638	0.001017884	3.32347995	NA	NA	NA	NA	NA	cis	cis	3.796909884	3.985732642	4.254672404	3.601946585	3.790769344	4.059709105	1	17	TRUE	FALSE	NA	NA
PhHAL.1G063500	1	3881563.5	1_3846154	17.03547948	cis	1@17.0	1@17.0	y~cis+trt	2	262.6843898	25.96520434	33.76584898	74.60919037	0	0	30.61796756	41.61852586	1.371711506	0.112359494	12.2082386	0.103627123	0.165139431	0.627512898	8.462525385	9.363095348	6.06E-10	-6.432533366	NA	NA	NA	NA	NA	cis	cis	-4.001441771	-2.526102956	-1.258019343	-2.945013172	-1.469674357	-0.201590745	1	17	TRUE	FALSE	NA	NA
PhHAL.1G063700	1	3896884.5	1_3927309	17.99401647	cis	1@18.0	1@18.0	y~cis+trt	2	27.66232334	37.41798748	47.77497304	120.0136777	0	0	37.91671646	48.64775717	-0.444228079	0.028858713	-15.39320497	0.013768872	0.042252597	0.325870428	1.246529463	1.137556013	0.017536044	2.390652981	NA	NA	NA	NA	NA	cis	cis	7.063891223	6.63343224	6.175435491	6.963509896	6.533050913	6.075054164	1	18	TRUE	FALSE	NA	NA
PhHAL.1G064000	1	3920590.5	1_3927309	17.99401647	cis	1@18.0	1@18.0	y~cis+cis*trt+trt	4	264.8841778	75.58184113	60.99450427	177.6242913	0	0	86.20214986	78.02300438	1.506836414	0.071397652	21.10484553	0.802759195	0.105407678	7.615756343	32.73700715	17.09531902	0	13.56331325	3.776766672	1.508438997	0.000204044	-3.635104064	-2.420391655	cis.gxe	cis.gxe	0.263475974	1.826766367	2.521040687	-1.330500737	0.979093999	1.683170887	1	18	TRUE	TRUE	NA	NA
PhHAL.1G064500	1	3946233.5	1_3936145	18.56809645	cis	1@18.6	1@18.6	y~cis+cis*trt+trt	4	2632.585733	156.5441902	93.22955175	938.7064117	0	0	156.7803041	93.64370879	-4.014214544	0.099295077	-40.42712566	2.875430588	0.144272439	19.93056054	5.499392088	0.645092475	1.71E-05	-3.846212201	3.01071907	0.345430261	0.00114348	3.032167389	-1.885682116	cis.gxe	cis.gxe	2.461532115	1.366625238	-4.693713006	3.102274257	1.963489603	-4.926153832	1	18.6	TRUE	TRUE	NA	NA
PhHAL.1G064600	1	3958090.5	1_3936145	18.56809645	cis	1@18.6	1@18.6	y~cis+trt	2	1518.451272	82.48074457	75.52586321	420.8113674	0	0	83.2376692	76.84749722	-2.941299816	0.115338886	-25.50137188	1.914845606	0.166887565	11.47386627	2.69544364	1.12331398	0.000477923	-3.538029604	NA	NA	NA	NA	NA	cis	cis	1.114891005	0.088435934	-4.767708111	1.702587895	0.676132825	-4.180011221	1	18.6	TRUE	FALSE	NA	NA
PhHAL.1G064800	1	3974648.5	1_4009111	19.52684997	cis	1@19.5	1@19.5	y~cis+trt	2	37.80146846	12.58197823	18.59204828	31.92938278	2.62E-13	4.07E-13	16.27983828	24.88504259	0.537533948	0.067267836	7.990950555	0.063012087	0.09547561	0.659980989	4.691292167	6.456423772	4.07E-06	-4.70915141	NA	NA	NA	NA	NA	cis	cis	0.193086626	0.793632704	1.268154441	0.641160406	1.241706484	1.716228221	1	19.5	TRUE	FALSE	NA	NA
PhHAL.1G065400	1	3999283	1_4009111	19.52684997	cis	1@19.5	1@19.5	y~cis+trt	2	5.731360222	11.13211554	10.01479864	27.88004003	7.38E-12	1.09E-11	43.76205142	53.66186625	-0.209207061	0.02803048	-7.463556108	-0.017378602	0.039784648	-0.436816785	37.9608259	43.96770606	0	15.64614992	NA	NA	NA	NA	NA	cis	cis	4.313847282	4.087261684	3.89543322	3.693496426	3.466910828	3.275082364	1	19.5	TRUE	FALSE	NA	NA
PhHAL.1G065800	1	4018518.5	1_4009111	19.52684997	cis	1@19.5	1@19.5	y~cis+trt	2	2380.843239	129.2094618	88.21282412	1121.033005	0	0	130.1481021	89.84913534	3.941741823	0.090095807	43.75055778	2.809562238	0.127876155	21.9709628	8.402774262	1.61560969	6.96E-10	6.408059843	NA	NA	NA	NA	NA	cis	cis	-3.80785011	2.943450491	4.075630978	-4.624489111	2.12681149	3.258991977	1	19.5	TRUE	FALSE	NA	NA
PhHAL.1G066000	1	4040015	1_4009111	19.52684997	cis	1@19.5	1@19.5	y~cis+cis*trt+trt	4	323.1820502	46.61691665	55.92972694	81.22263064	0	0	46.61692356	55.92973909	1.118259641	0.121794366	9.18153837	0.246967494	0.17164626	1.438816632	4.816586117	3.893524871	7.48E-05	-0.475909175	4.815042697	3.892223694	1.97E-05	4.555383285	1.769168942	cis.gxe	cis.gxe	-2.651781356	-0.053533718	1.174212209	-1.578952848	-0.213725133	0.657566012	1	19.5	TRUE	TRUE	NA	NA
PhHAL.1G066100	1	4058059	1_4080302	20.10100868	cis	1@20.1	1@20.1	y~cis+trt	2	313.4468726	47.39190116	56.1170627	167.7289694	0	0	47.80497027	56.8404843	1.49232382	0.084272047	17.70840835	0.75979511	0.120040606	6.329484096	1.210463749	0.928113363	0.019249819	2.355440209	NA	NA	NA	NA	NA	cis	cis	-2.259754037	-0.007635826	0.724892815	-2.541380451	-0.28926224	0.443266401	1	20.1	TRUE	FALSE	NA	NA
PhHAL.1G066800	1	4091979.5	1_4080302	20.10100868	cis	1@20.1	1@20.1	y~cis+trt	2	62.1077793	11.05613253	15.65007445	27.67065841	8.79E-12	1.30E-11	17.9356521	27.03969762	-0.651068625	0.092356798	-7.049493283	0.223533617	0.131556861	1.699140699	8.270139084	11.41541104	9.46E-10	-6.353489512	NA	NA	NA	NA	NA	cis	cis	-3.668049693	-4.095584363	-4.97018622	-2.835522351	-3.263057021	-4.137658878	1	20.1	TRUE	FALSE	NA	NA
PhHAL.1G066900	1	4092673	1_4080302	20.10100868	cis	1@20.1	1@20.1	y~cis+trt	2	731.0891373	41.7396224	51.55684867	139.6660449	0	0	42.21013365	52.38045524	-2.215262941	0.141040994	-15.70651822	0.844341414	0.200904654	4.202697131	0.984719811	0.831392689	0.034759807	-2.122366265	NA	NA	NA	NA	NA	cis	cis	-1.435442399	-2.806363372	-5.865967213	-1.010741242	-2.381662215	-5.441266056	1	20.1	TRUE	FALSE	NA	NA
PhHAL.1G067000	1	4098355	1_4080302	20.10100868	cis	1@20.1	1@20.1	y~cis+trt	2	6.517624792	6.773357077	10.86079366	16.30974015	1.69E-07	2.14E-07	8.645445738	14.09781097	-0.222404687	0.038969674	-5.707122147	-0.042082369	0.055510023	-0.75810397	2.02628263	3.114623118	0.002458567	3.058514113	NA	NA	NA	NA	NA	cis	cis	4.023579601	3.759092456	3.578770333	3.854475411	3.589988266	3.409666143	1	20.1	TRUE	FALSE	NA	NA
PhHAL.1G067500	1	4138275	1_4144897	20.67518116	trans1	7@18.0	7@18.0	y~cis+trt+trans1+trans1*trt	4	1.291510114	6.323382781	8.599512875	7.464937212	7.39E-06	1.06E-05	17.78699436	26.84880635	-0.109000896	0.031017173	-3.514211206	-0.214557512	0.040754969	-5.264573046	11.02789566	15.64693772	1.11E-10	-6.198294261	2.590052136	3.407199121	0.003083425	1.57180134	3.402690662	trans.gxe	trans.gxe	4.712914834	4.689353123	4.659722151	5.101932572	4.778374224	4.883930816	7	18	FALSE	TRUE	NA	NA
PhHAL.1G067600	1	4155507	1_4144897	20.67518116	cis	1@20.7	1@20.7	y~cis+trt	2	4.240826025	6.421739193	10.60673418	15.41443989	3.79E-07	4.75E-07	6.780082255	11.23461381	-0.175268195	0.032681874	-5.362856312	0.043245118	0.046043821	0.939216528	0.447415167	0.70082172	0.154724805	1.427222902	NA	NA	NA	NA	NA	cis	cis	6.389325898	6.257302884	6.038789514	6.323840366	6.191817353	5.973303983	1	20.7	TRUE	FALSE	NA	NA
PhHAL.1G067900	1	4184389.5	1_4201355	21.44149001	cis	1@21.4	1@21.4	y~cis+trt	2	2000.396955	110.3064153	74.26515047	767.6509547	0	0	118.3963615	87.52010357	-3.257709145	0.099453915	-32.75596688	2.52977712	0.142018483	17.81301322	38.00477661	11.86028324	0	-15.6585626	NA	NA	NA	NA	NA	cis	cis	1.199953824	0.472021419	-5.315460961	3.411195966	2.683263561	-3.104218819	1	21.4	TRUE	FALSE	NA	NA
PhHAL.1G068900	1	4286589	1_4201355	21.44149001	cis	1@21.4	1@21.4	y~cis+trt	2	2.897054276	9.235693847	11.41348992	22.73689403	5.81E-10	8.04E-10	24.72270878	35.24444466	0.143716322	0.021991681	6.535031106	-0.029614195	0.031403744	-0.943014802	18.10612001	24.26528482	0	-9.832501777	NA	NA	NA	NA	NA	cis	cis	3.500034962	3.614137067	3.787467597	3.807067901	3.921170006	4.094500536	1	21.4	TRUE	FALSE	NA	NA
PhHAL.1G069200	1	4298213.5	1_4201355	21.44149001	cis	1@21.4	1@21.4	y~cis+trt+trans1+trans1*trt	2	59.56905878	66.73406276	61.80151841	283.415777	0	0	73.04837146	72.30643643	0.677066983	0.028487038	23.76754608	0.050447987	0.040809806	1.236173164	14.61318318	8.110297267	4.19E-14	5.683651837	NA	NA	NA	NA	NA	cis	cis	2.796794422	3.526165247	4.154487357	2.61062288	3.339993704	3.968315815	1	21.4	TRUE	FALSE	NA	NA
PhHAL.1G069200	1	4298213.5	1_4201355	21.44149001	trans1	9@74.4	9@74.4	y~cis+trt+trans1+trans1*trt	4	2.856685528	5.784328855	2.963745052	6.795723863	2.35E-05	3.28E-05	73.04837146	72.30643643	0.080769928	0.04236758	1.90640881	-0.054750173	0.057773692	-0.947666164	14.61318318	8.110297267	4.19E-14	5.683651837	5.043990091	2.567388308	1.29E-05	-4.138140807	3.321618245	trans.gxe	trans.gxe	3.605795615	3.640719669	3.230931743	3.241867264	3.267443623	3.409621511	9	74.4	FALSE	TRUE	9	9.strict
PhHAL.1G069400	1	4311053.5	1_4414235	22.40031479	cis	1@22.4	1@22.4	y~cis+cis*trt+trt	4	7.634502494	15.79987067	14.13410921	20.48695807	5.88E-15	1.17E-14	46.5088071	55.84591004	0.100816054	0.038226854	2.637309744	-0.043607434	0.052663542	-0.828038378	39.33446676	43.99829025	0	14.97649033	3.569477905	2.859007007	0.000325286	4.061133511	0.103912439	cis.gxe	cis.gxe	6.529204749	6.812148053	7.166521737	6.182255271	6.239463891	6.383887017	1	22.4	TRUE	TRUE	NA	NA
PhHAL.1G069600	1	4319759.5	1_4414235	22.40031479	cis	1@22.4	1@22.4	y~cis+trt	2	6.682099496	16.65485409	22.4303854	43.87253521	0	0	23.68038337	34.04712761	-0.227052386	0.024245691	-9.364649044	-0.023473185	0.034307995	-0.684189945	9.210540943	11.59023269	1.07E-10	-6.733472227	NA	NA	NA	NA	NA	cis	cis	2.852720713	2.602195084	2.398615984	3.0828168	2.83229117	2.628712071	1	22.4	TRUE	FALSE	NA	NA
PhHAL.1G069700	1	4324923.5	1_4414235	22.40031479	cis	1@22.4	1@22.4	y~cis+trt	2	80.22110244	7.142499866	10.86284315	17.25563577	7.20E-08	9.26E-08	11.84210472	18.7913569	0.775903724	0.133953261	5.792346649	-0.078957295	0.189545754	-0.416560613	5.374281922	8.045278459	8.14E-07	-5.055676376	NA	NA	NA	NA	NA	cis	cis	-3.061035059	-2.36408865	-1.50922815	-2.10655213	-1.409605722	-0.554745222	1	22.4	TRUE	FALSE	NA	NA
PhHAL.1G070300	1	4415247.5	1_4414235	22.40031479	cis	1@22.4	1@22.4	y~cis+trt	2	52.53444629	41.91155061	49.35195474	140.4791763	0	0	45.02704264	54.68081227	-0.625050173	0.037991861	-16.45221268	0.086282047	0.053759019	1.60497808	6.632164711	5.60326677	4.28E-08	5.647931804	NA	NA	NA	NA	NA	cis	cis	4.443703537	3.904935437	3.193603244	4.141279962	3.602511862	2.891179669	1	22.4	TRUE	FALSE	NA	NA
PhHAL.1G070400	1	4423591	1_4414235	22.40031479	cis	1@22.4	1@22.4	y~cis+trt+trans1	2	18.3396888	12.20296029	17.27262865	30.62160439	6.27E-13	1.19E-12	18.53119917	27.79945691	0.373477896	0.048106419	7.763577234	0.122864158	0.069566303	1.766144722	0.000473187	0.000600509	0.96323195	0.046143374	NA	NA	NA	NA	NA	cis	cis	0.46002544	0.956367174	1.206980818	0.456891474	0.953233208	1.203846852	1	22.4	TRUE	FALSE	NA	NA
PhHAL.1G070400	1	4423591	1_4414235	22.40031479	trans1	5@2.9	5@2.9	y~cis+trt+trans1	2	12.35972162	8.504087489	11.64059457	20.63690993	3.13E-09	4.91E-09	18.53119917	27.79945691	-0.355082318	0.05528621	-6.422619984	0.155021918	0.07158441	2.165582106	0.000473187	0.000600509	0.96323195	0.046143374	NA	NA	NA	NA	NA	trans	trans	1.177866095	0.977805817	0.46770152	1.174732129	0.974671851	0.464567554	5	2.9	FALSE	FALSE	NA	NA
PhHAL.1G070500	1	4428624	1_4414235	22.40031479	cis	1@22.4	1@22.4	y~cis+trt	2	4.928702455	5.217243324	8.301561475	12.38912122	6.06E-06	7.28E-06	8.291121501	13.56114684	-0.182029866	0.039185059	-4.645389547	0.073860596	0.055447412	1.332083743	3.205711208	5.010381267	0.000139459	-3.867147546	NA	NA	NA	NA	NA	cis	cis	2.461383045	2.353213663	2.097323313	2.674956293	2.566786911	2.310896561	1	22.4	TRUE	FALSE	NA	NA
PhHAL.1G070700	1	4439331.5	1_4414235	22.40031479	cis	1@22.4	1@22.4	y~cis+trt	2	125.4113895	81.74837239	76.14150411	413.7790635	0	0	81.81701289	76.26208067	-0.954334269	0.034202566	-27.90241699	0.207002246	0.048397114	4.277160972	0.143816635	0.060082113	0.419781737	-0.808092597	NA	NA	NA	NA	NA	cis	cis	6.397357058	5.650024993	4.488688788	6.436311334	5.68897927	4.527643064	1	22.4	TRUE	FALSE	NA	NA
PhHAL.1G070800	1	4440289	1_4414235	22.40031479	cis	1@22.4	1@22.4	y~cis+trt	2	107.2934263	93.64238786	80.70532104	539.9861067	0	0	93.65068252	80.71989948	0.90385019	0.027692982	32.63823976	0.272983775	0.03918596	6.966366852	0.007657295	0.002595125	0.852315073	-0.186352127	NA	NA	NA	NA	NA	cis	cis	4.626963766	5.803797682	6.434663828	4.634237228	5.811071143	6.44193729	1	22.4	TRUE	FALSE	NA	NA
PhHAL.1G070900	1	4453516	1_4414235	22.40031479	cis	1@22.4	1@22.4	y~cis+trt	2	54.41941274	42.41688863	52.42212498	142.8834382	0	0	42.55896039	52.67153276	-0.631918632	0.038340736	-16.48165126	0.116685626	0.054252682	2.150780808	0.395714757	0.330339355	0.180799553	1.341926692	NA	NA	NA	NA	NA	cis	cis	2.604277795	2.089044695	1.340440712	2.531763286	2.016530186	1.267926203	1	22.4	TRUE	FALSE	NA	NA
PhHAL.1G071000	1	4455773	1_4414235	22.40031479	cis	1@22.4	1@22.4	y~cis+cis*trt+trt	4	357.9970178	61.34536074	62.3808639	124.1330821	0	0	64.53795955	67.83794278	-1.428032136	0.106343968	-13.4284263	0.167878461	0.146505649	1.145883873	12.51385779	7.912566406	3.42E-12	7.088208623	3.268660989	1.901926055	0.00064002	-1.690415536	3.325277713	cis.gxe	cis.gxe	-2.37728195	-3.187092665	-5.737848382	-3.027065743	-4.287219535	-5.883129973	1	22.4	TRUE	TRUE	NA	NA
PhHAL.1G072000	1	4511481.5	1_4542245	22.9744991	cis	1@23.0	1@23.0	y~cis+trt	2	51.54206471	8.841276701	11.78020603	21.68859103	1.44E-09	1.97E-09	20.23802536	29.93336563	-0.630649809	0.096259735	-6.551543189	-0.000923754	0.135667464	-0.006808955	13.03346743	18.03893752	1.58E-14	8.150039279	NA	NA	NA	NA	NA	cis	cis	-0.725638305	-1.357211597	-1.986937381	-1.826243977	-2.457817268	-3.087543052	1	23	TRUE	FALSE	NA	NA
PhHAL.1G072200	1	4518668.5	1_4542245	22.9744991	cis	1@23.0	1@23.0	y~cis+cis*trt+trt	4	2.094361505	5.174829797	8.531761908	6.094265868	8.64E-05	0.000106536	6.249053112	10.40220858	-0.172724857	0.03709475	-4.65631545	-0.004257989	0.050688158	-0.084003631	3.603667017	5.85886386	0.001009176	1.892987595	2.552689017	4.111678267	0.003204568	3.127255805	-1.072541558	cis.gxe	cis.gxe	4.431064302	4.337720063	4.409517371	4.484749742	4.307767186	4.139300276	1	23	TRUE	TRUE	NA	NA
PhHAL.1G072300	1	4545220	1_4542245	22.9744991	cis	1@23.0	1@23.0	y~cis+trt	2	8.986783989	8.172963684	11.41503916	19.92881916	6.71E-09	8.95E-09	17.215293	26.1100199	-0.251601601	0.041931538	-6.00029507	0.078737324	0.059097872	1.332320805	10.09248759	14.34228724	1.39E-11	-7.076626693	NA	NA	NA	NA	NA	cis	cis	1.819913617	1.647049496	1.316710506	2.236202195	2.063338074	1.732999084	1	23	TRUE	FALSE	NA	NA
PhHAL.1G072900	1	4584725	1_4542245	22.9744991	cis	1@23.0	1@23.0	y~cis+trt	2	65.90322004	15.04329557	17.28432849	39.04439353	8.88E-16	1.55E-15	31.87445619	42.89376338	-0.672285729	0.081124755	-8.287060165	0.250959822	0.114336383	2.194925327	21.4131589	26.09748815	0	10.85844003	NA	NA	NA	NA	NA	cis	cis	-1.303246134	-1.724571617	-2.647817263	-2.539046241	-2.960371724	-3.88361737	1	23	TRUE	FALSE	NA	NA
PhHAL.1G073300	1	4612545.5	1_4542245	22.9744991	cis	1@23.0	1@23.0	y~cis+trt	2	48.96275864	9.022224834	9.086294666	22.16862248	9.50E-10	1.30E-09	36.25584566	47.12652926	0.599545036	0.092798939	6.460688503	0.296991161	0.130789855	2.270750751	30.22514724	37.06885931	0	-13.4491722	NA	NA	NA	NA	NA	cis	cis	-2.448167184	-1.55163102	-1.24907742	-0.697248592	0.199287571	0.501841171	1	23	TRUE	FALSE	NA	NA
PhHAL.1G073500	1	4628296	1_4708500	23.54868535	cis	1@23.5	1@23.5	y~cis+trt	2	2.271542968	9.94444011	15.46748286	24.63899826	1.14E-10	1.61E-10	12.0013938	19.01840862	-0.131778501	0.018905691	-6.970308686	-0.042143049	0.026747265	-1.575602214	2.317171545	3.366379474	0.001201668	3.274901443	NA	NA	NA	NA	NA	cis	cis	5.63244792	5.458526419	5.368890982	5.545297757	5.371376256	5.281740819	1	23.5	TRUE	FALSE	NA	NA
PhHAL.1G073600	1	4634360	1_4708500	23.54868535	cis	1@23.5	1@23.5	y~cis+trt	2	236.1421283	25.97335866	36.58819657	74.63837545	0	0	26.07312181	36.76339645	1.298762652	0.110751405	11.72682779	0.731384681	0.156688119	4.667773698	0.071071666	0.07904615	0.570602002	-0.567892255	NA	NA	NA	NA	NA	cis	cis	-5.585522697	-3.55537647	-2.987998373	-5.496992164	-3.466845937	-2.89946784	1	23.5	TRUE	FALSE	NA	NA
PhHAL.1G073900	1	4644763.5	1_4708500	23.54868535	cis	1@23.5	1@23.5	y~cis+trt	2	14.18604295	21.55393223	30.6276199	59.41850091	0	0	23.21565384	33.5061823	-0.331653594	0.030423795	-10.90112505	-0.048228331	0.04304277	-1.120474616	2.354041432	2.809025197	0.001097941	3.301391556	NA	NA	NA	NA	NA	cis	cis	4.013807135	3.633925226	3.350500085	3.872427186	3.492545277	3.209120136	1	23.5	TRUE	FALSE	NA	NA
PhHAL.1G074000	1	4648888	1_4708500	23.54868535	cis	1@23.5	1@23.5	y~cis+trt	2	2497.04237	142.563913	91.69257462	1451.752421	0	0	142.6548972	91.85236962	4.066416924	0.081660169	49.79682247	2.982000766	0.115530618	25.81134612	3.146293441	0.463275178	0.00016087	3.830131716	NA	NA	NA	NA	NA	cis	cis	-4.837347565	2.21106826	3.295484945	-5.277599282	1.770816542	2.855233228	1	23.5	TRUE	FALSE	NA	NA
PhHAL.1G074500	1	4661259.5	1_4708500	23.54868535	trans1	3@40.9	3@40.9	y~cis+trt+trans1+trans1*trt	4	7.745788295	6.929011748	6.983331327	8.224403441	2.00E-06	2.98E-06	35.14311233	46.08222439	0.153483369	0.061075142	2.51302518	0.123844819	0.085078109	1.455660221	18.47137999	20.68154421	0	9.214951483	5.45295344	5.423594009	5.17E-06	-4.95999713	-0.022126153	trans.gxe	trans.gxe	2.123480044	1.937173254	1.520670018	1.101323164	1.375174299	1.398409456	3	40.9	FALSE	TRUE	3b	3b.strict
PhHAL.1G074500	1	4661259.5	1_4708500	23.54868535	cis	1@23.5	1@23.5	y~cis+trt+trans1+trans1*trt	2	25.17798301	19.98997551	22.69958729	53.46747993	0	0	35.14311233	46.08222439	0.44441545	0.042992893	10.33695148	0.088190231	0.060718158	1.452452336	18.47137999	20.68154421	0	9.214951483	NA	NA	NA	NA	NA	cis	cis	1.387234317	1.917452441	2.276636558	0.818428851	1.348646976	1.707831092	1	23.5	TRUE	FALSE	NA	NA
PhHAL.1G074600	1	4667022	1_4708500	23.54868535	cis	1@23.5	1@23.5	y~cis+trt	2	71.46916996	89.76284756	79.34538701	495.8881472	0	0	89.77067585	79.35914584	-0.722367108	0.02363802	-30.55954338	0.143298546	0.033442438	4.28493125	0.15463696	0.056179221	0.402817327	0.837980431	NA	NA	NA	NA	NA	cis	cis	6.946274247	6.367205813	5.501540321	6.918392355	6.339323921	5.473658428	1	23.5	TRUE	FALSE	NA	NA
PhHAL.1G074700	1	4674499.5	1_4708500	23.54868535	cis	1@23.5	1@23.5	y~cis+cis*trt+trt	4	36.47640531	38.89183872	49.39945273	62.78393854	0	0	39.03098425	49.64372978	0.676182441	0.048231313	14.01957354	0.185415258	0.065905717	2.813341052	6.187806334	5.785838157	3.82E-06	-0.52603693	5.966433286	5.567809694	1.48E-06	-5.053711774	-2.195479127	cis.gxe	cis.gxe	3.68773779	4.00132704	4.361365122	3.269044636	4.130641751	4.621409041	1	23.5	TRUE	TRUE	NA	NA
PhHAL.1G074900	1	4690782.5	1_4708500	23.54868535	trans1	3@18.6	3@18.6	y~trt+trans1	2	16.46093024	5.847132397	3.723140075	13.96321585	1.42E-06	1.75E-06	60.71671388	65.60354902	0.3605599	0.068244755	5.283334973	0.087996409	0.09639527	0.91287061	58.71902395	62.15314451	0	-21.5915882	NA	NA	NA	NA	NA	trans	trans	-0.426344317	0.022212386	0.294775624	1.633120857	2.081677561	2.354240798	3	18.6	FALSE	FALSE	3a	NA
PhHAL.1G075100	1	4703510	1_4708500	23.54868535	cis	1@23.5	1@23.5	y~cis+trt	2	653.405813	73.46621228	72.25378296	340.2459047	0	0	73.6668814	72.60587748	2.153960563	0.086285663	24.96313396	1.246048358	0.122074643	10.20726603	1.279083475	0.622861976	0.016124392	2.422016324	NA	NA	NA	NA	NA	cis	cis	-5.396532537	-1.996524158	-1.088612026	-5.690698841	-2.290690463	-1.382778331	1	23.5	TRUE	FALSE	NA	NA
PhHAL.1G075400	1	4711995	1_4708500	23.54868535	cis	1@23.5	1@23.5	y~cis+trt	2	11.53146216	18.74428181	27.96761585	50.33944894	0	0	18.95089244	28.33011643	-0.292486807	0.029801049	-9.8146479	0.043033174	0.042161726	1.020669176	0.232576093	0.293585201	0.304895436	-1.028036617	NA	NA	NA	NA	NA	cis	cis	5.143257535	4.893803824	4.558283939	5.186381393	4.936927683	4.601407797	1	23.5	TRUE	FALSE	NA	NA
PhHAL.1G076700	1	4800578	1_4796718	24.12287064	cis	1@24.1	1@24.1	y~cis+trt	2	18.58776135	7.706019549	7.622545068	18.71149273	1.97E-08	2.58E-08	36.60385285	47.44896476	-0.378349734	0.062100742	-6.092515563	-0.000839161	0.087819464	-0.009555524	32.07453846	39.79645159	0	13.97788265	NA	NA	NA	NA	NA	cis	cis	0.562996541	0.183807671	-0.193702854	-0.660250476	-1.039439346	-1.41694987	1	24.1	TRUE	FALSE	NA	NA
PhHAL.1G076900	1	4850626.5	1_4796718	24.12287064	cis	1@24.1	1@24.1	y~cis+trt	2	44.4909403	7.170123906	11.52016013	17.32666705	6.76E-08	8.70E-08	8.733351303	14.23043723	-0.585699666	0.099842567	-5.866232068	-0.144941001	0.141191884	-1.026553351	1.70456348	2.608632976	0.005476289	2.801236296	NA	NA	NA	NA	NA	cis	cis	-3.681990558	-4.412630978	-4.853390028	-4.076122367	-4.806762787	-5.247521837	1	24.1	TRUE	FALSE	NA	NA
PhHAL.1G077000	1	4856159.5	1_4796718	24.12287064	cis	1@24.1	1@24.1	y~cis+cis*trt+trt	4	2.548433331	6.05913713	6.774541151	7.192284479	1.30E-05	1.67E-05	28.7947167	39.71725744	-0.166035849	0.03811739	-4.355908089	-0.01123466	0.051478091	-0.218241577	28.58052212	39.34147577	0	11.24420353	5.951383475	6.647655897	1.53E-06	5.308053223	0.253885037	cis.gxe	cis.gxe	4.716142971	4.83652796	4.941690411	4.587047125	4.409776705	4.254975442	1	24.1	TRUE	TRUE	NA	NA
PhHAL.1G077700	1	4915469.5	1_4951459	24.88920243	cis	1@24.9	1@24.9	y~cis+cis*trt+trt	4	108.7314476	20.62841533	16.96837127	27.97055204	0	0	53.82539868	61.17431792	-0.435225012	0.122991106	-3.538670615	-0.118809574	0.169748919	-0.699913581	46.37468916	48.89951546	0	17.54275209	5.372943088	3.845426595	5.62E-06	-3.763187102	3.037739918	cis.gxe	cis.gxe	2.959647998	2.502441897	0.793893069	0.534570978	-0.019462717	-0.33587769	1	24.9	TRUE	TRUE	NA	NA
PhHAL.1G078500	1	4964220.5	1_4962378	25.84809945	cis	1@25.8	1@25.8	y~cis+trt	2	14.24791441	8.831699994	12.77788171	21.6632278	1.47E-09	2.01E-09	15.54637169	23.91038144	0.332133384	0.050599151	6.564011014	0.000334558	0.071226553	0.004697096	8.116722438	11.66805876	1.35E-09	-6.289939283	NA	NA	NA	NA	NA	cis	cis	4.250440969	4.582908893	4.914707739	4.697581843	5.030049767	5.361848614	1	25.8	TRUE	FALSE	NA	NA
PhHAL.1G079500	1	5062112.5	1_5038958	26.42229656	cis	1@26.4	1@26.4	y~cis+cis*trt+trt	4	1261.78363	83.30416896	76.83074425	212.7512943	0	0	83.33659278	76.88771931	2.522173695	0.152880953	16.4976319	1.5888095	0.209679816	7.577312532	3.270381439	1.36750137	0.002048709	-0.828536353	3.204659324	1.339238735	0.000739145	3.460175349	1.964387021	cis.gxe	cis.gxe	-3.281321696	2.165689898	3.24580719	-2.117207888	1.993773464	2.927137468	1	26.4	TRUE	TRUE	NA	NA
PhHAL.1G079700	1	5107553	1_5151894	26.99649562	cis	1@27.0	1@27.0	y~cis+trt	2	45.13129886	9.355379162	15.04999199	23.05644	4.41E-10	6.13E-10	9.781281681	15.79580513	0.569553173	0.087432131	6.514231833	0.304914361	0.122887922	2.481239453	0.429818518	0.638564549	0.163083802	-1.398767044	NA	NA	NA	NA	NA	cis	cis	-5.920643884	-5.046176483	-4.781538101	-5.749293773	-4.874826372	-4.61018799	1	27	TRUE	FALSE	NA	NA
PhHAL.1G079800	1	5110461.5	1_5151894	26.99649562	cis	1@27.0	1@27.0	y~cis+trt	2	16.66248141	7.079485541	10.26048329	17.09373243	8.33E-08	1.07E-07	14.55139796	22.56797336	0.360508561	0.061699218	5.843000453	0.025716219	0.086719706	0.296544115	8.379034485	12.28662159	7.35E-10	-6.398317416	NA	NA	NA	NA	NA	cis	cis	-0.496498085	-0.110273364	0.224518655	0.056614472	0.442839194	0.777631213	1	27	TRUE	FALSE	NA	NA
PhHAL.1G079900	1	5113031.5	1_5151894	26.99649562	cis	1@27.0	1@27.0	y~cis+trt	2	2496.455969	143.2537815	90.31115992	1471.037005	0	0	144.2693132	92.08032185	-3.77041925	0.081410127	-46.31388501	2.753660046	0.114423853	24.06543725	7.763508011	1.157919982	3.07E-09	-6.141795628	NA	NA	NA	NA	NA	cis	cis	1.721664731	0.704904636	-5.819172293	2.4222201	1.405460004	-5.118616925	1	27	TRUE	FALSE	NA	NA
PhHAL.1G080000	1	5115371.5	1_5151894	26.99649562	cis	1@27.0	1@27.0	y~cis+cis*trt+trt	4	1371.439786	103.8819985	83.09695517	333.3491869	0	0	104.4245953	84.04614338	3.208300037	0.127772818	25.10940978	2.522758409	0.174960149	14.41904584	4.661156279	1.362121576	0.000104551	-2.848113376	2.683174901	0.77044286	0.002389306	-2.423026516	-2.750249193	cis.gxe	cis.gxe	-5.212535778	-0.609302796	0.33525253	-5.634603529	0.096453395	0.781995	1	27	TRUE	TRUE	NA	NA
PhHAL.1G080300	1	5125734.5	1_5151894	26.99649562	cis	1@27.0	1@27.0	y~cis+trt	2	20.53422282	8.272022461	13.41880404	20.18835315	5.35E-09	7.15E-09	8.750455747	14.25621951	-0.362242451	0.063025596	-5.747545011	0.194491657	0.088583962	2.195562869	0.460961011	0.697544303	0.148620764	-1.448753296	NA	NA	NA	NA	NA	cis	cis	3.84264299	3.674892179	3.118158004	3.970575159	3.802824347	3.246090172	1	27	TRUE	FALSE	NA	NA
PhHAL.1G080400	1	5127753.5	1_5151894	26.99649562	cis	1@27.0	1@27.0	y~cis+cis*trt+trt	4	1656.718082	127.984218	88.76684546	542.9581358	0	0	128.4239616	89.53680268	-2.870068987	0.110037555	-26.08263131	1.864066391	0.150675139	12.37142637	9.520498924	1.9059562	2.56E-09	5.744230217	3.518288092	0.667479586	0.000364992	-3.084857363	2.330363291	cis.gxe	cis.gxe	0.968942237	-0.007355505	-5.72378136	0.122016572	-0.883985852	-5.618119964	1	27	TRUE	TRUE	NA	NA
PhHAL.1G080500	1	5152919.5	1_5151894	26.99649562	cis	1@27.0	1@27.0	y~cis+trt	2	101.5581916	19.03958147	18.66230014	51.27272636	0	0	43.01143056	53.04644615	0.880810895	0.087951358	10.01475039	0.293218389	0.123617707	2.371977248	30.86541873	33.82244786	0	-13.63258256	NA	NA	NA	NA	NA	cis	cis	-2.415598854	-1.241570072	-0.653977455	-0.735678151	0.438350632	1.025943249	1	27	TRUE	FALSE	NA	NA
PhHAL.1G081200	1	5212860	1_5209999	27.57070749	cis	1@27.6	1@27.6	y~cis+trt	2	1.749094801	8.708436895	7.412312867	21.33715516	1.96E-09	2.66E-09	45.66569125	55.18669886	-0.1166868	0.018021594	-6.474832506	0.004562251	0.025203688	0.181015204	41.4324404	48.01600581	0	16.62644499	NA	NA	NA	NA	NA	cis	cis	7.187285958	7.075161423	6.953912428	6.770303235	6.6581787	6.536929704	1	27.6	TRUE	FALSE	NA	NA
PhHAL.1G081300	1	5216410	1_5209999	27.57070749	cis	1@27.6	1@27.6	y~cis+trt	2	1003.604776	105.5598951	84.25273861	695.8793585	0	0	105.6331885	84.38148345	-2.514779096	0.075590837	-33.26830586	1.40498993	0.105715839	13.29024996	0.024202918	0.006645754	0.740663421	-0.331331025	NA	NA	NA	NA	NA	cis	cis	-0.32428477	-1.434073682	-5.353841991	-0.289430933	-1.399219844	-5.318988154	1	27.6	TRUE	FALSE	NA	NA
PhHAL.1G081900	1	5265677	1_5262861	28.14494497	cis	1@28.1	1@28.1	y~cis+trt	2	23.10823792	6.511014958	10.79165947	15.64123275	3.08E-07	3.88E-07	6.627687658	10.99652477	0.432484945	0.077367815	5.589985257	0.042403006	0.106998474	0.396295429	0.110423853	0.172916242	0.479593463	-0.707985339	NA	NA	NA	NA	NA	cis	cis	0.267144941	0.742032808	1.132114652	0.342493956	0.817381823	1.207463667	1	28.1	TRUE	FALSE	NA	NA
PhHAL.1G082100	1	5277808	1_5262861	28.14494497	cis	1@28.1	1@28.1	y~cis+trt	2	126.9172733	16.13176746	23.28766225	42.29038021	1.11E-16	1.11E-16	19.45690412	28.96473346	-0.98522472	0.11026863	-8.934768878	0.188942784	0.152499784	1.238970832	4.362813075	5.661654714	8.84E-06	-4.53465797	NA	NA	NA	NA	NA	cis	cis	-3.330178215	-4.126460003	-5.3006276	-2.642334985	-3.438616774	-4.61278437	1	28.1	TRUE	FALSE	NA	NA
PhHAL.1G082500	1	5289623	1_5262861	28.14494497	cis	1@28.1	1@28.1	y~cis+trt	2	136.9561569	20.60558977	28.22842722	56.30378432	0	0	24.79321641	35.32464726	-1.026871283	0.099273742	-10.34383575	0.17586819	0.137294027	1.280960243	5.889023513	7.053384285	2.43E-07	5.304436111	NA	NA	NA	NA	NA	cis	cis	-2.847120569	-3.698123837	-4.900863231	-3.571500707	-4.422503976	-5.625243369	1	28.1	TRUE	FALSE	NA	NA
PhHAL.1G082600	1	5293560.5	1_5262861	28.14494497	cis	1@28.1	1@28.1	y~cis+trt	2	40.86427913	9.245485617	14.32402627	22.76301168	5.68E-10	7.86E-10	11.86531217	18.82447653	0.568769042	0.085284374	6.669088546	0.201935266	0.117946951	1.712085518	2.846632605	4.164963713	0.000331368	-3.638336933	NA	NA	NA	NA	NA	cis	cis	2.671515117	3.442219511	3.80905332	3.098355352	3.869059746	4.235893555	1	28.1	TRUE	FALSE	NA	NA
PhHAL.1G082700	1	5301341	1_5262861	28.14494497	cis	1@28.1	1@28.1	y~cis+trt	2	426.6638496	26.52307171	35.671186	76.61552669	0	0	29.00464871	39.93928917	1.831712934	0.150209338	12.19440118	0.702977331	0.207737157	3.383974921	4.376011546	4.802006095	8.57E-06	4.541778734	NA	NA	NA	NA	NA	cis	cis	-1.248282974	1.286406857	2.41514255	-2.186743018	0.347946814	1.476682506	1	28.1	TRUE	FALSE	NA	NA
PhHAL.1G083600	1	5359886	1_5390044	28.7191928	cis	1@28.7	1@28.7	y~cis+trt	2	358.4381769	20.99911224	30.84009869	57.58996233	0	0	21.04401357	30.91899056	-1.568973145	0.158036844	-9.927894667	0.67630709	0.21976396	3.077424937	0.065901526	0.080066362	0.584965373	-0.546834068	NA	NA	NA	NA	NA	cis	cis	-2.738023088	-3.630689374	-5.875969153	-2.618343696	-3.511009982	-5.756289761	1	28.7	TRUE	FALSE	NA	NA
PhHAL.1G083700	1	5368067.5	1_5390044	28.7191928	cis	1@28.7	1@28.7	y~cis+trt	2	131.1513056	13.38095417	20.93088868	34.20535279	4.16E-14	6.66E-14	13.45588715	21.06251158	-0.984459249	0.124040609	-7.936588345	0.264652662	0.172489241	1.534314031	0.073892791	0.102591607	0.563053405	0.579060734	NA	NA	NA	NA	NA	cis	cis	-3.429720335	-4.149526526	-5.398638363	-3.529190437	-4.248996628	-5.498108466	1	28.7	TRUE	FALSE	NA	NA
PhHAL.1G083800	1	5370307.5	1_5390044	28.7191928	cis	1@28.7	1@28.7	y~cis+trt	2	95.45691611	9.535355277	14.56784317	23.53822269	2.92E-10	4.08E-10	12.81031966	20.16169643	0.875051782	0.127567922	6.859497001	0.147205959	0.177394277	0.829823607	3.439815577	4.976065263	7.95E-05	-4.010026445	NA	NA	NA	NA	NA	cis	cis	-5.95308712	-4.930830236	-4.202984502	-5.244662595	-4.222405711	-3.494559977	1	28.7	TRUE	FALSE	NA	NA
PhHAL.1G083900	1	5374552	1_5390044	28.7191928	cis	1@28.7	1@28.7	y~cis+trt	2	106.5592526	5.065538642	7.316683307	12.01260779	8.60E-06	1.03E-05	13.7200662	21.42820584	-0.9128131	0.188669436	-4.838160967	-0.33032882	0.262361239	-1.259061061	9.882142567	14.90479841	2.26E-11	-6.995835214	NA	NA	NA	NA	NA	cis	cis	-0.214777121	-1.457918758	-2.040402669	1.613096364	0.369954727	-0.212529184	1	28.7	TRUE	FALSE	NA	NA
PhHAL.1G084000	1	5382215	1_5390044	28.7191928	cis	1@28.7	1@28.7	y~cis+trt	2	79.7140964	7.087604773	10.35831895	17.11458319	8.17E-08	1.05E-07	14.08084116	21.92487955	-0.757438824	0.136712749	-5.540367141	0.251747124	0.190110953	1.324211572	7.889091481	11.61296127	2.29E-09	-6.194767488	NA	NA	NA	NA	NA	cis	cis	-0.305448417	-0.811140136	-1.820325503	0.86739225	0.361700531	-0.647484836	1	28.7	TRUE	FALSE	NA	NA
PhHAL.1G084100	1	5393940	1_5390044	28.7191928	cis	1@28.7	1@28.7	y~cis+trt	2	5.114666083	12.1799392	18.90706916	30.79616246	6.61E-13	1.01E-12	13.26803093	20.80143345	0.202235231	0.025815763	7.833788761	0.04464486	0.03589906	1.243621977	1.653190427	2.335123005	0.006230113	2.758075012	NA	NA	NA	NA	NA	cis	cis	7.653468271	7.900348129	8.05793854	7.554863908	7.801743766	7.959334178	1	28.7	TRUE	FALSE	NA	NA
PhHAL.1G084600	1	5421893	1_5419431	29.87133159	cis	1@29.9	1@29.9	y~cis+trt	2	2.34701445	7.209644873	10.8787424	17.42834956	6.17E-08	7.95E-08	12.32550946	19.47844717	-0.13456821	0.023257458	-5.78602397	-0.05657711	0.032372284	-1.74770216	6.491212863	9.731808358	5.95E-08	-5.584066174	NA	NA	NA	NA	NA	cis	cis	5.90552891	5.714383834	5.636392748	6.085611586	5.89446651	5.816475424	1	29.9	TRUE	FALSE	NA	NA
PhHAL.1G084700	1	5426757	1_5419431	29.87133159	cis	1@29.9	1@29.9	y~cis+trt	2	55.17987985	18.43053533	26.96855485	49.35316463	0	0	19.89465831	29.50920975	0.664551309	0.067013973	9.916608096	0.148876209	0.093277406	1.596058637	2.677964986	3.397371191	0.00049863	3.526266759	NA	NA	NA	NA	NA	cis	cis	-1.631758389	-0.818330835	-0.302656142	-1.959430711	-1.146003158	-0.630328465	1	29.9	TRUE	FALSE	NA	NA
PhHAL.1G085000	1	5453291	1_5419431	29.87133159	cis	1@29.9	1@29.9	y~cis+cis*trt+trt	4	94.43454003	9.148998673	13.74727115	11.16569173	1.57E-08	2.30E-08	13.55708002	21.20279019	-0.418540559	0.191593821	-2.184520129	-0.246960761	0.254025873	-0.972187434	8.610083291	12.87478169	1.90E-08	4.951173857	3.734812751	5.346345931	0.000224242	-1.327486689	3.794388163	cis.gxe	cis.gxe	-2.724015095	-2.357710297	-4.255678903	-3.281526931	-3.947028437	-4.118608591	1	29.9	TRUE	TRUE	NA	NA
PhHAL.1G085200	1	5477028.5	1_5419431	29.87133159	cis	1@29.9	1@29.9	y~cis+trt+trans1+trans1*trt	2	336.6008251	45.22955615	38.47530894	154.2337957	0	0	65.394376	68.31845955	-1.51604282	0.094259874	-16.08365003	0.732461607	0.132527204	5.526877398	31.15244122	23.09709188	0	-13.10514927	NA	NA	NA	NA	NA	cis	cis	2.014780035	1.231198858	-1.017304919	3.924532112	3.140950935	0.892447158	1	29.9	TRUE	FALSE	NA	NA
PhHAL.1G085200	1	5477028.5	1_5419431	29.87133159	trans1	3@10.9	3@10.9	y~cis+trt+trans1+trans1*trt	4	36.61669671	7.059473057	4.185488012	8.389064578	1.50E-06	2.27E-06	65.394376	68.31845955	-0.085209514	0.138055868	-0.617210374	0.133205152	0.184237698	0.723007035	31.15244122	23.09709188	0	-13.10514927	3.049589209	1.744551002	0.001105422	1.728835173	3.58452901	trans.gxe	trans.gxe	0.132784081	1.465576686	0.630313207	2.693451057	2.741446937	2.523032211	3	10.9	FALSE	TRUE	3a	3a.strict
PhHAL.1G085300	1	5482596	1_5419431	29.87133159	cis	1@29.9	1@29.9	y~cis+trt	2	1502.753684	109.0150474	84.09591334	747.5276982	0	0	109.812412	85.48766441	3.303225254	0.089859242	36.7599946	1.952569026	0.125075959	15.61106578	11.64555599	3.296465639	3.87E-13	7.655357438	NA	NA	NA	NA	NA	cis	cis	-2.908938813	2.346853208	3.697509232	-3.86280474	1.392987281	2.743643304	1	29.9	TRUE	FALSE	NA	NA
PhHAL.1G085700	1	5521826	1_5419431	29.87133159	cis	1@29.9	1@29.9	y~cis+trt	2	1035.558321	90.64653733	79.15450609	505.6700588	0	0	91.01904704	79.80712698	-2.543418068	0.090695587	-28.04345996	1.529138023	0.126240076	12.11293648	1.647980144	0.593471224	0.006312256	-2.753661983	NA	NA	NA	NA	NA	cis	cis	-0.387899389	-1.402179645	-5.474733	-0.041596148	-1.055876405	-5.12842976	1	29.9	TRUE	FALSE	NA	NA
PhHAL.1G086100	1	5549564	1_5655673	30.637777	cis	1@30.6	1@30.6	y~cis+trt	2	7.695782082	16.11768631	22.10193733	42.24799036	1.11E-16	1.11E-16	22.37296626	32.51395176	-0.247043726	0.027053164	-9.131786903	0.00449834	0.037779002	0.119069847	7.3189824	9.264960599	8.63E-09	5.951475394	NA	NA	NA	NA	NA	cis	cis	4.910375158	4.667829765	4.416287866	4.686387963	4.44384257	4.192300671	1	30.6	TRUE	FALSE	NA	NA
PhHAL.1G086400	1	5570318.5	1_5655673	30.637777	cis	1@30.6	1@30.6	y~cis+trt	2	105.8753486	7.88087012	10.78771899	19.16615956	1.32E-08	1.74E-08	18.21106508	27.39203982	0.900169482	0.148978838	6.042264063	0.40713459	0.208044869	1.95695569	12.79110186	18.30509128	2.76E-14	8.064987236	NA	NA	NA	NA	NA	cis	cis	-0.414585295	0.892717622	1.385753101	-2.086094639	-0.778791723	-0.285756244	1	30.6	TRUE	FALSE	NA	NA
PhHAL.1G086600	1	5578988	1_5655673	30.637777	cis	1@30.6	1@30.6	y~cis+trt	2	4.523952306	5.854750548	7.938816877	13.9823605	1.40E-06	1.72E-06	17.71578507	26.75718974	-0.190593656	0.036054831	-5.286216822	-0.034224395	0.050349585	-0.679735408	12.06156668	17.29667635	1.48E-13	7.805642971	NA	NA	NA	NA	NA	cis	cis	7.749088826	7.52427076	7.367901592	7.35756999	7.132751924	6.976382756	1	30.6	TRUE	FALSE	NA	NA
PhHAL.1G087300	1	5649461.5	1_5655673	30.637777	cis	1@30.6	1@30.6	y~cis+trt	2	63.36339131	6.849417289	11.06203719	16.504136	1.41E-07	1.80E-07	8.275003968	13.53665545	-0.7075172	0.124198833	-5.696649317	-0.229049229	0.17344027	-1.320623109	2.020105083	3.125241079	0.002496421	-3.053764905	NA	NA	NA	NA	NA	cis	cis	-2.263044951	-3.199611084	-3.678079257	-1.735409824	-2.671975957	-3.15044413	1	30.6	TRUE	FALSE	NA	NA
PhHAL.1G087600	1	5670181	1_5655673	30.637777	cis	1@30.6	1@30.6	y~cis+trt	2	25.60824083	17.84543584	23.92250393	47.52832947	0	0	24.56986286	35.0702404	0.450283204	0.046527349	9.677817835	-0.012527315	0.064974168	-0.192804543	8.104413141	9.94053536	1.39E-09	-6.284819985	NA	NA	NA	NA	NA	cis	cis	3.678929235	4.116684923	4.579495491	4.085729915	4.523485603	4.986296171	1	30.6	TRUE	FALSE	NA	NA
PhHAL.1G087900	1	5687941	1_5655673	30.637777	cis	1@30.6	1@30.6	y~cis+trt	2	16.78459606	6.430630715	9.839183328	15.43701163	3.71E-07	4.65E-07	11.13689535	17.77847423	0.362694172	0.06609499	5.487468479	0.131575693	0.092299843	1.425524557	4.454785605	6.696851552	7.11E-06	-4.584082481	NA	NA	NA	NA	NA	cis	cis	5.121061325	5.615331073	5.846449495	5.542565088	6.036834837	6.267953258	1	30.6	TRUE	FALSE	NA	NA
PhHAL.1G088200	1	5708059.5	1_5655673	30.637777	cis	1@30.6	1@30.6	y~cis+trt	2	4.752222806	8.894726694	11.67124353	21.83022793	1.27E-09	1.74E-09	21.1370372	31.0318509	-0.189731233	0.029574266	-6.415416559	0.038093151	0.041299652	0.922360103	13.54101888	18.53327621	4.88E-15	8.326484282	NA	NA	NA	NA	NA	cis	cis	6.763249968	6.611611799	6.383787516	6.420674588	6.269036419	6.041212136	1	30.6	TRUE	FALSE	NA	NA
PhHAL.1G088400	1	5722627	1_5777843	31.40424648	cis	1@31.4	1@31.4	y~cis+trt	2	54.5242035	19.43767811	14.18923131	52.53857934	0	0	59.98879678	65.16063316	0.656466363	0.065077279	10.08748943	0.256804445	0.090229783	2.846116183	52.78710199	53.27063913	0	19.86180345	NA	NA	NA	NA	NA	cis	cis	5.041105385	5.954376392	6.354037664	3.257796203	4.171067211	4.570728482	1	31.4	TRUE	FALSE	NA	NA
PhHAL.1G088500	1	5736261.5	1_5777843	31.40424648	cis	1@31.4	1@31.4	y~cis+trt	2	123.9313076	15.62351119	21.65212337	40.7669532	2.22E-16	4.44E-16	21.51256474	31.48558585	1.005400461	0.111380784	9.026695829	0.107592272	0.154429689	0.696707171	6.825596475	8.733318038	2.73E-08	-5.734671124	NA	NA	NA	NA	NA	cis	cis	-6.058897974	-4.945905604	-4.048097556	-5.177651485	-4.064659115	-3.166851067	1	31.4	TRUE	FALSE	NA	NA
PhHAL.1G088600	1	5738454	1_5777843	31.40424648	cis	1@31.4	1@31.4	y~cis+trt	2	121.4619514	17.46917084	23.82480584	46.36469308	0	0	23.39244847	33.71249223	0.981195165	0.103395185	9.489756827	-0.093777604	0.143357639	-0.654151426	7.442094584	9.263728172	6.48E-09	-6.004639087	NA	NA	NA	NA	NA	cis	cis	-6.224497066	-5.337079683	-4.262107247	-5.367921188	-4.480503806	-3.40553137	1	31.4	TRUE	FALSE	NA	NA
PhHAL.1G088700	1	5749020	1_5777843	31.40424648	cis	1@31.4	1@31.4	y~cis+trt	2	105.9813117	70.99045229	66.81369161	320.2639383	0	0	74.67692483	73.08792784	0.922635407	0.036748068	25.10704544	0.292671551	0.050951272	5.744146077	8.365097012	4.262667903	7.59E-10	-6.392592679	NA	NA	NA	NA	NA	cis	cis	4.284065459	5.499372039	6.12933587	4.608173782	5.823480362	6.453444194	1	31.4	TRUE	FALSE	NA	NA
PhHAL.1G089200	1	5775864	1_5777843	31.40424648	cis	1@31.4	1@31.4	y~cis+cis*trt+trt	4	45.48345229	41.38788441	51.68154265	68.47014842	0	0	41.39414331	51.69254331	-0.272794485	0.055011079	-4.958900835	0.143042219	0.0716127	1.997442072	8.883555391	8.163815687	1.04E-08	0.860883728	8.875460885	8.155781695	2.13E-09	-6.517520208	0.167448954	cis.gxe	cis.gxe	4.762943876	4.167505133	3.251741555	4.244688993	4.114936577	3.6990998	1	31.4	TRUE	TRUE	NA	NA
PhHAL.1G089300	1	5779369.5	1_5777843	31.40424648	cis	1@31.4	1@31.4	y~cis+cis*trt+trt	4	48.55976798	16.94820953	10.52471314	22.20959786	4.44E-16	8.88E-16	67.87770939	69.6715967	0.133761955	0.099802642	1.340264667	0.012966038	0.129921769	0.099798809	62.048581	59.93315701	0	-22.28372666	5.820475509	3.267061759	2.06E-06	5.250922787	0.486163966	cis.gxe	cis.gxe	5.23787497	6.180476751	6.916793181	8.055328914	8.202057161	8.322852603	1	31.4	TRUE	TRUE	NA	NA
PhHAL.1G089600	1	5841665.5	1_5814233	32.17071692	cis	1@32.2	1@32.2	y~cis+trt	2	11.79435136	9.891665697	9.156195299	24.49654649	1.28E-10	1.82E-10	41.50081366	51.78303219	-0.288496593	0.044058514	-6.548032786	0.106242902	0.061279012	1.733756774	35.77676159	42.21145287	0	-15.02882596	NA	NA	NA	NA	NA	cis	cis	2.457779566	2.275526055	1.880786511	3.373841486	3.191587975	2.796848431	1	32.2	TRUE	FALSE	NA	NA
PhHAL.1G090200	1	5906430.5	1_5974165	32.74495343	cis	1@32.7	1@32.7	y~cis+cis*trt+trt	4	87.01077345	16.23340951	21.90426419	21.13323382	2.22E-15	4.44E-15	23.35170829	33.66500744	0.419454059	0.132064855	3.17612176	-0.070269178	0.176536971	-0.398042276	13.49966414	17.764535	3.85E-13	6.791831036	3.714483783	4.475484908	0.000234737	3.050335138	3.095851401	cis.gxe	cis.gxe	-5.872060027	-4.186114913	-3.926758604	-5.786590861	-5.437406885	-4.947683347	1	32.7	TRUE	TRUE	NA	NA
PhHAL.1G090400	1	5918169	1_5974165	32.74495343	cis	1@32.7	1@32.7	y~cis+trt	2	17.06371067	17.52224137	20.57034927	46.52835306	0	0	31.94910585	42.96864424	0.359700375	0.038175094	9.422383523	0.156329072	0.053337437	2.930944613	20.39711438	24.59245355	0	10.54760688	NA	NA	NA	NA	NA	cis	cis	3.899216597	4.415245948	4.61861721	3.338397537	3.854426888	4.05779815	1	32.7	TRUE	FALSE	NA	NA
PhHAL.1G090700	1	5943455	1_5974165	32.74495343	cis	1@32.7	1@32.7	y~cis+trt	2	1.850174674	5.449846216	6.551665206	12.96836796	3.55E-06	4.30E-06	24.35865322	34.8287453	-0.12046038	0.023810358	-5.059158774	-0.034939478	0.03326733	-1.050263967	21.1348799	29.31987544	0	-10.77365024	NA	NA	NA	NA	NA	cis	cis	5.222288961	5.066889172	4.981368253	5.579576194	5.424176406	5.338655486	1	32.7	TRUE	FALSE	NA	NA
PhHAL.1G090800	1	5972512.5	1_5974165	32.74495343	cis	1@32.7	1@32.7	y~cis+trt	2	68.31323616	10.80328426	17.04375174	26.97591034	1.57E-11	2.30E-11	11.63557715	18.49602306	0.73163726	0.100315164	7.293386443	-0.026913759	0.140158234	-0.1920241	0.820112195	1.183396888	0.054025732	-1.935466525	NA	NA	NA	NA	NA	cis	cis	0.031064283	0.735787511	1.494338271	0.301485635	1.006208862	1.764759622	1	32.7	TRUE	FALSE	NA	NA
PhHAL.1G090900	1	5975989	1_5974165	32.74495343	cis	1@32.7	1@32.7	y~cis+cis*trt+trt	4	155.2567191	41.47568308	47.5649699	68.67473894	0	0	46.28620602	55.67281186	1.409305577	0.097861173	14.40106976	0.753496317	0.130815387	5.759997633	14.59296627	12.96123548	3.40E-14	-5.395672995	8.053964106	6.741044141	1.35E-08	-5.535153482	-3.385429626	cis.gxe	cis.gxe	-0.544211532	0.239803306	0.786700647	-1.099550064	1.063251223	1.719060788	1	32.7	TRUE	TRUE	NA	NA
PhHAL.1G091200	1	5999537	1_5974165	32.74495343	trans1	9@155.5	9@155.5	y~cis+trt+trans1+trans1*trt	4	14.34661116	6.456179238	5.406606221	7.6307743	5.55E-06	8.05E-06	45.43998877	55.0085638	-0.096443677	0.076585803	-1.259289234	0.001476738	0.120999331	0.01220451	40.81960227	47.20834153	0	-16.04630997	2.266779222	1.828790798	0.006345055	-3.170741907	0.673766213	trans.gxe	trans.gxe	-1.403493646	-1.752378362	-2.33569331	-0.330166387	-0.425133648	-0.523054083	9	155.5	FALSE	TRUE	NA	NA
PhHAL.1G091400	1	6010920	1_5974165	32.74495343	cis	1@32.7	1@32.7	y~cis+trt	2	24.07598034	7.983939293	5.734473662	19.43482739	1.04E-08	1.37E-08	54.95416136	61.93703768	0.42084527	0.070162307	5.998167509	0.22040534	0.098029297	2.248361941	52.57990576	57.84969233	0	19.80200142	NA	NA	NA	NA	NA	cis	cis	4.70484981	5.346100457	5.546540593	2.769757614	3.41100826	3.611448397	1	32.7	TRUE	FALSE	NA	NA
PhHAL.1G091900	1	6070647.5	1_5974165	32.74495343	cis	1@32.7	1@32.7	y~cis+trt	2	19.05598264	36.29263939	45.581227	115.1365253	0	0	38.23069895	48.93038269	-0.384203494	0.025645509	-14.98131654	0.036483248	0.035831365	1.018193074	3.000761723	2.765936065	0.000228388	3.73808885	NA	NA	NA	NA	NA	cis	cis	4.697399666	4.349679416	3.928992922	4.563878646	4.216158396	3.795471901	1	32.7	TRUE	FALSE	NA	NA
PhHAL.1G092100	1	6082179	1_6177630	33.3191653	cis	1@33.3	1@33.3	y~cis+trt	2	7.24825123	8.282019682	13.5170043	20.21457098	5.22E-09	6.99E-09	8.409461989	13.74075876	-0.236795944	0.037340083	-6.341601939	-0.007345501	0.05265126	-0.139512341	0.076272389	0.115720026	0.556834277	0.588316865	NA	NA	NA	NA	NA	cis	cis	3.095065453	2.850923998	2.621473655	3.064180789	2.820039335	2.590588992	1	33.3	TRUE	FALSE	NA	NA
PhHAL.1G092400	1	6110412	1_6177630	33.3191653	cis	1@33.3	1@33.3	y~cis+trt	2	88.19034243	13.67727814	10.6083385	35.05762254	2.10E-14	3.40E-14	53.51944494	60.9649609	-0.806583341	0.09890317	-8.155283007	0.156196587	0.139458086	1.120025316	47.71531571	51.26619175	0	-18.40763831	NA	NA	NA	NA	NA	cis	cis	6.317649373	5.667262772	4.704483016	8.877203367	8.226816766	7.26403701	1	33.3	TRUE	FALSE	NA	NA
PhHAL.1G092800	1	6179902	1_6177630	33.3191653	cis	1@33.3	1@33.3	y~cis+trt	2	32.26635088	18.98863004	27.03636208	51.11135132	0	0	21.74330126	31.76289379	-0.487642271	0.049545837	-9.842245036	0.095941551	0.069861943	1.373302074	4.24690033	5.288681766	1.16E-05	-4.471706285	NA	NA	NA	NA	NA	cis	cis	0.665568423	0.273867886	-0.309715956	0.97705291	0.585352373	0.00176853	1	33.3	TRUE	FALSE	NA	NA
PhHAL.1G093300	1	6205469	1_6177630	33.3191653	cis	1@33.3	1@33.3	y~cis+cis*trt+trt	4	72.49348651	14.50963076	20.58786263	18.59248139	1.06E-13	1.98E-13	19.59054167	29.1313956	-0.412085998	0.125641318	-3.279860501	0.079153173	0.171243119	0.462226881	8.033807642	10.74840103	6.73E-08	5.617884586	2.195279205	2.788007307	0.007161341	-2.918136748	0.966005842	cis.gxe	cis.gxe	-3.975067748	-4.5793696	-5.817096374	-5.055987859	-5.388920465	-5.880159488	1	33.3	TRUE	TRUE	NA	NA
PhHAL.1G093400	1	6209467.5	1_6177630	33.3191653	cis	1@33.3	1@33.3	y~cis+cis*trt+trt	4	54.92297403	11.41509648	16.7481665	14.22005464	1.05E-10	1.70E-10	16.08077681	24.6217625	-0.795367834	0.125048377	-6.360481067	0.420470702	0.170434968	2.467044798	8.134464705	11.58608721	5.40E-08	-5.494152732	2.631693359	3.568691499	0.002682714	3.119366895	-1.244224228	cis.gxe	cis.gxe	-5.309272512	-5.447247793	-5.817096374	-4.247715153	-4.622611621	-5.838449948	1	33.3	TRUE	TRUE	NA	NA
PhHAL.1G094000	1	6239251	1_6177630	33.3191653	cis	1@33.3	1@33.3	y~cis+trt	2	88.10094711	40.03544182	50.45740732	131.7376638	0	0	40.11158643	50.59115705	-0.781240494	0.05099484	-15.31999097	0.279890406	0.071905105	3.892496998	0.27780462	0.241851784	0.262149964	-1.123782226	NA	NA	NA	NA	NA	cis	cis	2.210627076	1.70927709	0.64814616	2.291195411	1.789845426	0.728714495	1	33.3	TRUE	FALSE	NA	NA
PhHAL.1G094800	1	6395664.5	1_6469732	33.89335155	cis	1@33.9	1@33.9	y~cis+trt	2	72.38435199	15.4455121	23.77535177	40.23663551	3.33E-16	6.66E-16	15.44555466	23.77542658	0.74630558	0.083303758	8.958846483	0.149850316	0.118092042	1.268928151	0.073489956	0.098525333	0.564119423	0.577479147	NA	NA	NA	NA	NA	cis	cis	-1.634017777	-0.737862607	-0.141407118	-1.702097667	-0.805942498	-0.209487009	1	33.9	TRUE	FALSE	NA	NA
PhHAL.1G095700	1	6463510.5	1_6469732	33.89335155	cis	1@33.9	1@33.9	y~cis+trt	2	15.54441824	5.845598502	9.620552093	13.95936144	1.43E-06	1.75E-06	6.690935884	11.09541612	0.342367794	0.065540166	5.223785866	0.117371002	0.092910239	1.26327306	0.623560166	0.979781162	0.092963707	-1.686212555	NA	NA	NA	NA	NA	cis	cis	4.618167473	5.077906294	5.302903078	4.774567985	5.234306806	5.45930359	1	33.9	TRUE	FALSE	NA	NA
PhHAL.1G096000	1	6499461	1_6501980	34.46752501	cis	1@34.5	1@34.5	y~cis+trt	2	7.159581251	9.536932368	15.06001169	23.54245119	2.90E-10	4.06E-10	10.93020237	17.47921689	-0.231390549	0.034128467	-6.779986598	0.022425731	0.048654136	0.460921374	1.178676818	1.727464015	0.020903665	2.323981611	NA	NA	NA	NA	NA	cis	cis	2.701659277	2.492694258	2.238878075	2.588623177	2.379658157	2.125841975	1	34.5	TRUE	FALSE	NA	NA
PhHAL.1G096100	1	6504202.5	1_6501980	34.46752501	cis	1@34.5	1@34.5	y~cis+cis*trt+trt	4	1.944837516	7.373908423	9.913858958	8.856675677	7.60E-07	1.03E-06	18.97509213	28.36059528	-0.152214632	0.030545325	-4.983238299	0.074040705	0.040925244	1.80916953	14.36475051	20.5766531	5.64E-14	7.505841724	2.669385764	3.441406961	0.002464593	2.66897264	-2.021328914	cis.gxe	cis.gxe	4.776987577	4.690400671	4.69305975	4.607588306	4.529414371	4.303159095	1	34.5	TRUE	TRUE	NA	NA
PhHAL.1G096200	1	6506895.5	1_6501980	34.46752501	cis	1@34.5	1@34.5	y~cis+trt	2	131.5944083	22.07741939	31.70352539	61.16020166	0	0	22.89508491	33.13045634	-0.981710498	0.090778515	-10.81434854	0.176604145	0.129415429	1.364629754	0.672872809	0.795566485	0.080962003	1.751999238	NA	NA	NA	NA	NA	cis	cis	-3.769663863	-4.574769938	-5.73308455	-3.996328949	-4.801435025	-5.959749637	1	34.5	TRUE	FALSE	NA	NA
PhHAL.1G096800	1	6569569	1_6620189	35.04169749	cis	1@35.0	1@35.0	y~cis+trt+trans1	2	51.19896168	18.05091816	24.85536521	47.79367209	0	0	23.15297682	33.43288749	-0.622441026	0.064223787	-9.691752144	0.046543552	0.091203389	0.510326998	0.662993034	0.780272036	0.084431683	1.732260268	NA	NA	NA	NA	NA	cis	cis	2.629167629	2.053270394	1.384285925	2.470906001	1.895008767	1.226024297	1	35	TRUE	FALSE	NA	NA
PhHAL.1G096800	1	6569569	1_6620189	35.04169749	trans1	3@126.8	3@126.8	y~cis+trt+trans1	2	15.16241352	5.966913078	7.360839226	14.15394758	1.08E-06	1.48E-06	23.15297682	33.43288749	-0.404494494	0.081503018	-4.962938822	0.048738561	0.101884294	0.47837168	0.662993034	0.780272036	0.084431683	1.732260268	NA	NA	NA	NA	NA	trans	trans	2.410489558	2.054733737	1.601500652	2.252227931	1.89647211	1.443239025	3	126.8	FALSE	FALSE	NA	NA
PhHAL.1G096900	1	6573898.5	1_6620189	35.04169749	cis	1@35.0	1@35.0	y~cis+trt	2	2.742767842	5.582821789	9.096252499	13.3005801	2.61E-06	3.18E-06	7.128805868	11.77703802	-0.145185459	0.028156009	-5.156464426	-0.020983391	0.040004945	-0.524519929	2.075781622	3.278344659	0.002175526	-3.096323583	NA	NA	NA	NA	NA	cis	cis	4.538912717	4.372744016	4.248542012	4.662680808	4.496512107	4.372310102	1	35	TRUE	FALSE	NA	NA
PhHAL.1G097500	1	6611608	1_6620189	35.04169749	cis	1@35.0	1@35.0	y~cis+trt	2	126.3373961	55.55017608	61.94199262	213.4812942	0	0	55.90882773	62.57041124	-0.933264944	0.047697752	-19.56622502	0.341953277	0.067770469	5.045756379	0.543252135	0.359117047	0.116867465	1.573331855	NA	NA	NA	NA	NA	cis	cis	2.514490279	1.923178922	0.647960859	2.407950884	1.816639527	0.541421464	1	35	TRUE	FALSE	NA	NA
PhHAL.1G097900	1	6629402.5	1_6627040	35.80803026	trans1	7@54.6	7@54.6	y~trt+trans1	2	1.696370339	5.636909897	7.406941644	13.43593043	2.31E-06	2.81E-06	19.3931238	28.8850536	-0.123216891	0.027211895	-4.528052492	0.004991381	0.035068885	0.142330765	14.10126686	20.00304666	1.33E-15	-8.518781585	NA	NA	NA	NA	NA	trans	trans	6.789593304	6.671367739	6.543159477	7.055645441	6.937419875	6.809211613	7	54.6	FALSE	FALSE	7	7.strict
PhHAL.1G098600	1	6706927.5	1_6627040	35.80803026	trans1	9@92.7	9@92.7	y~trt+trans1+trans1*trt	4	76.76484218	7.047222539	10.62379471	8.439520327	1.55E-06	2.07E-06	12.29541368	19.43584055	-0.584546725	0.214165817	-2.729411875	-0.990976665	0.284343458	-3.485139671	7.472811674	11.30849072	2.30E-07	-4.122744774	2.478996001	3.588048235	0.003782465	1.516239122	2.322008143	trans.gxe	trans.gxe	-5.250574062	-5.452771345	-5.52097252	-3.518971229	-5.094495073	-4.688065013	9	92.7	FALSE	TRUE	NA	NA
PhHAL.1G099400	1	6822089.5	1_6868038	36.57436302	cis	1@36.6	1@36.6	y~cis+trt	2	65.70532881	9.863344163	15.8638917	24.42015382	1.37E-10	1.94E-10	10.05411226	16.19864296	0.706160072	0.101540099	6.95449465	-0.030133287	0.144173174	-0.209007585	0.098976231	0.145916425	0.503298314	-0.670249376	NA	NA	NA	NA	NA	cis	cis	-5.911566362	-5.235539654	-4.49924657	-5.81493803	-5.138911322	-4.402618238	1	36.6	TRUE	FALSE	NA	NA
PhHAL.1G099800	1	6858831	1_6868038	36.57436302	cis	1@36.6	1@36.6	y~cis+trt	2	1997.415954	147.5426704	92.46405515	1596.319922	0	0	147.5790046	92.52789936	-3.381447907	0.069244578	-48.83339618	2.457443906	0.098317913	24.99487455	0.255371482	0.033615112	0.282331381	1.077347432	NA	NA	NA	NA	NA	cis	cis	1.07329696	0.149292444	-5.689597893	0.967378597	0.043374081	-5.795516256	1	36.6	TRUE	FALSE	NA	NA
PhHAL.1G099900	1	6869898	1_6868038	36.57436302	cis	1@36.6	1@36.6	y~cis+cis*trt+trt	4	12.5417923	6.012596628	9.385460319	7.134070034	1.44E-05	1.85E-05	9.785937965	15.80269641	-0.399551885	0.084826973	-4.710198567	0.207971461	0.114961786	1.809048621	7.66971592	12.15134627	1.50E-07	-4.691030839	3.754825957	5.74437261	0.000214369	3.869407113	-1.303958775	cis.gxe	cis.gxe	2.528852079	2.57252274	2.631131651	3.25935017	3.067769777	2.460246444	1	36.6	TRUE	TRUE	NA	NA
PhHAL.1G100400	1	6929179	1_6868038	36.57436302	cis	1@36.6	1@36.6	y~cis+trt	2	1143.192076	104.6891062	84.06116205	683.3500149	0	0	104.7290122	84.13128021	-2.650418913	0.080066249	-33.10282373	1.607606161	0.113683218	14.14110353	0.540671404	0.151525229	0.11774019	-1.569572505	NA	NA	NA	NA	NA	cis	cis	-0.388066178	-1.430878916	-5.688903244	-0.209638875	-1.252451613	-5.51047594	1	36.6	TRUE	FALSE	NA	NA
PhHAL.1G100800	1	6960387	1_7022548	37.14854636	cis	1@37.1	1@37.1	y~cis+trt+trans1	2	9.47824634	7.125679661	9.819355056	17.07897243	7.49E-08	1.09E-07	17.44511331	26.40789998	0.252519604	0.046414398	5.440544674	-0.112120957	0.065604452	-1.709044938	4.854936912	6.555732726	3.02E-06	-4.775457719	NA	NA	NA	NA	NA	cis	cis	5.902555582	6.042954076	6.407594759	6.215861737	6.35626023	6.720900913	1	37.1	TRUE	FALSE	NA	NA
PhHAL.1G100800	1	6960387	1_7022548	37.14854636	trans1	4@77.6	4@77.6	y~cis+trt+trans1	2	8.659387804	6.544096728	8.971026956	15.60346083	2.86E-07	4.03E-07	17.44511331	26.40789998	-0.269253677	0.048247132	-5.580718757	0.097084447	0.068729292	1.41256287	4.854936912	6.555732726	3.02E-06	-4.775457719	NA	NA	NA	NA	NA	trans	trans	6.354593719	6.182424458	5.81608624	6.667899873	6.495730612	6.129392395	4	77.6	FALSE	FALSE	NA	NA
PhHAL.1G101200	1	7008559.5	1_7022548	37.14854636	cis	1@37.1	1@37.1	y~cis+cis*trt+trt	4	97.21173328	11.36796193	11.66955479	14.15527748	1.16E-10	1.89E-10	36.37662045	47.23865302	-0.291463548	0.169615349	-1.718379551	0.167344489	0.227970363	0.734062477	30.16114691	36.88934314	0	13.09713108	2.938011231	2.796248469	0.001346702	-3.466692931	0.969699896	cis.gxe	cis.gxe	-1.400861626	-2.010838894	-3.589835732	-4.187181083	-4.31130098	-4.770108459	1	37.1	TRUE	TRUE	NA	NA
PhHAL.1G101400	1	7016064.5	1_7022548	37.14854636	cis	1@37.1	1@37.1	y~cis+cis*trt+trt	4	7.212795422	12.78041582	7.527770585	16.11990028	5.04E-12	8.70E-12	68.71159624	70.11288476	0.102602396	0.04329479	2.369855513	0.024231618	0.058190069	0.416421882	66.48259516	66.27073039	0	23.24271304	2.565133231	1.378369607	0.003116092	3.3637905	0.962103989	cis.gxe	cis.gxe	4.161041603	4.567088783	4.764025853	3.429859975	3.556693986	3.635064748	1	37.1	TRUE	TRUE	NA	NA
PhHAL.1G101500	1	7023005.5	1_7022548	37.14854636	cis	1@37.1	1@37.1	y~cis+trt	2	15.97001765	8.827110429	10.79940859	21.65107418	1.49E-09	2.03E-09	25.08515922	35.65567712	-0.346477866	0.053431305	-6.484548074	0.047098043	0.075573205	0.623210868	17.40792622	23.03228246	0	9.609996388	NA	NA	NA	NA	NA	cis	cis	-0.271998503	-0.57137818	-0.964954243	-0.998161281	-1.297540958	-1.691117021	1	37.1	TRUE	FALSE	NA	NA
PhHAL.1G101600	1	7031022	1_7022548	37.14854636	cis	1@37.1	1@37.1	y~cis+trt	2	37.84778003	5.992650602	9.905201433	14.32935112	1.02E-06	1.26E-06	6.520328828	10.82841267	-0.511735852	0.101108985	-5.061230242	0.193721763	0.143008487	1.354617249	0.700059771	1.104029646	0.075069781	-1.787256857	NA	NA	NA	NA	NA	cis	cis	-1.775913786	-2.093927792	-2.799385482	-1.520354496	-1.838368502	-2.543826193	1	37.1	TRUE	FALSE	NA	NA
PhHAL.1G102100	1	7052067.5	1_7050024	38.10740725	cis	1@38.1	1@38.1	y~cis+cis*trt+trt	4	2.200383132	6.604592213	10.66228028	7.878119832	4.03E-06	5.29E-06	8.17341929	13.3821327	-0.163067722	0.034206045	-4.76721936	0.049255876	0.045974399	1.071376194	6.826526831	11.04250559	9.47E-07	-3.390865273	4.942406767	7.861240251	1.48E-05	4.032717867	-2.371851933	cis.gxe	cis.gxe	4.641094263	4.556939153	4.688119738	4.86138423	4.747572332	4.535248889	1	38.1	TRUE	TRUE	NA	NA
PhHAL.1G102200	1	7057501	1_7063196	38.87371514	cis	1@38.9	1@38.9	y~cis+cis*trt+trt	4	25.67503112	5.251398044	6.869939274	6.188664971	7.34E-05	9.08E-05	19.44879713	28.95461047	-0.620698009	0.131832363	-4.708236982	0.155505533	0.177188369	0.877628334	17.95373099	26.36096306	0	-9.187364046	3.052632319	3.916139508	0.00104058	3.679245918	-0.554265746	cis.gxe	cis.gxe	-5.673412009	-5.618998445	-5.59344819	-3.914069371	-4.379261725	-5.155465422	1	38.9	TRUE	TRUE	NA	NA
PhHAL.1G102400	1	7092072.5	1_7095913	39.64009184	cis	1@39.6	1@39.6	y~cis+cis*trt+trt	4	333.8730274	57.29242943	63.46949325	111.1970397	0	0	57.2926169	63.46982276	-1.201746043	0.113437254	-10.59392753	0.651891018	0.150813733	4.322491093	3.161994265	2.087766024	0.002577016	-0.666877767	3.0322243	1.99978024	0.001089472	-3.403538795	1.405492673	cis.gxe	cis.gxe	0.342692846	-0.429895076	-3.114139099	0.040097429	-0.509758071	-2.363394469	1	39.6	TRUE	TRUE	NA	NA
PhHAL.1G102900	1	7136868.5	1_7131952	40.59912949	cis	1@40.6	1@40.6	y~cis+trt	2	23.88394753	15.12315896	22.95200716	39.28045277	7.77E-16	1.33E-15	16.08235964	24.6238596	-0.422097682	0.049139463	-8.589790259	0.128461862	0.068485642	1.875748832	0.747879678	0.997396066	0.06579329	1.847679884	NA	NA	NA	NA	NA	cis	cis	0.474010159	0.180374442	-0.370185092	0.347068057	0.05343234	-0.497127194	1	40.6	TRUE	FALSE	NA	NA
PhHAL.1G103000	1	7148432.5	1_7131952	40.59912949	cis	1@40.6	1@40.6	y~cis+trt	2	82.13568271	9.628029579	11.16676233	23.7869	2.35E-10	3.30E-10	28.53453316	39.44093849	0.769250891	0.11710154	6.569092841	0.381412806	0.16320435	2.337025982	19.10983167	24.17454934	0	-10.14844444	NA	NA	NA	NA	NA	cis	cis	-5.20890705	-4.058243897	-3.670405991	-3.547367934	-2.396704781	-2.008866875	1	40.6	TRUE	FALSE	NA	NA
PhHAL.1G103700	1	7251378.5	1_7277956	41.94470433	cis	1@41.9	1@41.9	y~cis+trt	2	25.25432856	6.133330804	10.21550376	14.68420501	7.36E-07	9.13E-07	6.157123265	10.25731499	-0.37993609	0.08320415	-4.566311785	0.307687243	0.115084126	2.673585438	0.081909588	0.129297719	0.54260683	-0.609685343	NA	NA	NA	NA	NA	cis	cis	-5.087578425	-5.159827306	-5.847450419	-5.017150986	-5.089399868	-5.77702298	1	41.9	TRUE	FALSE	NA	NA
PhHAL.1G103800	1	7254009.5	1_7277956	41.94470433	cis	1@41.9	1@41.9	y~cis+trt	2	42.35471627	9.448883019	14.97502761	23.30655266	3.56E-10	4.96E-10	10.67921148	17.11435876	-0.486429458	0.085529151	-5.687294348	0.410752706	0.11829996	3.472128865	1.096149702	1.612441843	0.025921025	2.240331225	NA	NA	NA	NA	NA	cis	cis	-4.712447416	-4.788124348	-5.685306251	-4.978469214	-5.054146146	-5.951328049	1	41.9	TRUE	FALSE	NA	NA
PhHAL.1G104300	1	7284673	1_7277956	41.94470433	cis	1@41.9	1@41.9	y~cis+trt	2	78.97279162	7.503950161	12.34420612	18.18778597	3.13E-08	4.08E-08	7.562231702	12.44659505	0.718697752	0.132205987	5.43619673	0.529413602	0.182861197	2.895166456	0.007039634	0.010834138	0.858330955	0.178677766	NA	NA	NA	NA	NA	cis	cis	-5.866515754	-4.61840522	-4.429121165	-5.899311172	-4.651200639	-4.461916583	1	41.9	TRUE	FALSE	NA	NA
PhHAL.1G104900	1	7321220.5	1_7277956	41.94470433	cis	1@41.9	1@41.9	y~cis+cis*trt+trt	4	154.8034194	27.50372899	27.75699486	39.78440593	0	0	45.87102005	55.34814132	0.173349408	0.129250561	1.341188823	0.039552178	0.172266979	0.229598142	37.87358394	42.23435448	0	13.15491628	11.10774221	9.627094943	1.40E-11	7.104856593	2.557049244	cis.gxe	cis.gxe	-5.863955617	-3.754994003	-2.984881684	-5.903044705	-5.690143382	-5.556346191	1	41.9	TRUE	TRUE	NA	NA
PhHAL.1G105000	1	7333322	1_7277956	41.94470433	trans1	3@41.2	3@41.2	y~trt+trans1+trans1*trt	4	1.544790865	6.24748722	9.195455076	7.428366137	8.70E-06	1.13E-05	13.24935317	20.7754284	0.052915254	0.028255885	1.872716187	0.061061098	0.039534141	1.544515613	11.47638938	17.70714977	3.40E-11	6.717793065	4.534177135	6.572396039	3.71E-05	-4.557690698	-0.226599382	trans.gxe	trans.gxe	6.219584461	6.12477482	5.934036009	5.823217974	5.937194292	5.929048475	3	41.2	FALSE	TRUE	3b	3b.strict
PhHAL.1G105300	1	7352560	1_7277956	41.94470433	cis	1@41.9	1@41.9	y~cis+trt	2	42.10764741	10.50694644	16.77467415	26.16558684	3.11E-11	4.50E-11	10.80575462	17.29851203	0.571899191	0.080485481	7.105619366	0.192562471	0.111323789	1.729751323	0.943704759	1.383250281	0.038761337	2.077320824	NA	NA	NA	NA	NA	cis	cis	0.215984027	0.98044592	1.359782453	-0.016135809	0.748326085	1.127662618	1	41.9	TRUE	FALSE	NA	NA
PhHAL.1G105400	1	7370901.5	1_7277956	41.94470433	cis	1@41.9	1@41.9	y~cis+cis*trt+trt	4	263.8468843	43.73234465	42.1608297	74.04308806	0	0	57.42979744	63.55779896	1.062110281	0.123689355	8.58691744	0.22933103	0.164854925	1.391108153	22.01463373	17.21836368	0	-10.53305842	3.208418799	2.114187334	0.00073292	3.594160931	1.585202527	cis.gxe	cis.gxe	-1.718502558	0.559587646	1.63165967	0.322783598	1.614224275	2.447003531	1	41.9	TRUE	TRUE	NA	NA
PhHAL.1G105500	1	7379701	1_7277956	41.94470433	cis	1@41.9	1@41.9	y~cis+trt	2	9.450331752	32.36515202	18.17582701	98.85152491	0	0	81.86183217	76.28077375	-0.271339077	0.01961707	-13.83178435	0.048676124	0.027133422	1.793954477	65.85622513	51.75867117	0	23.72745471	NA	NA	NA	NA	NA	cis	cis	5.097646079	4.874983309	4.554968114	4.451432315	4.228769546	3.908754351	1	41.9	TRUE	FALSE	NA	NA
PhHAL.1G106400	1	7474841	1_7618558	42.51897631	cis	1@42.5	1@42.5	y~cis+cis*trt+trt	4	7.266620072	8.620439326	14.01005287	10.47060024	5.00E-08	7.17E-08	8.823089834	14.36561774	0.06707327	0.055300784	1.212880991	0.060790215	0.073082691	0.831800446	3.329167785	5.160561456	0.001808674	-0.669517707	3.26516543	5.05847744	0.000645074	3.383677573	-1.663458583	cis.gxe	cis.gxe	4.857405992	5.070057357	5.507756062	5.063728841	5.191592441	5.197875476	1	42.5	TRUE	TRUE	NA	NA
PhHAL.1G106600	1	7492540	1_7618558	42.51897631	cis	1@42.5	1@42.5	y~cis+trt	2	1241.849538	194.5620538	95.37992292	3813.722652	0	0	195.3606182	96.77375332	-2.813233892	0.03670128	-76.65220096	1.820757251	0.050163982	36.29610652	6.354799305	0.381262866	8.18E-08	5.521706543	NA	NA	NA	NA	NA	cis	cis	6.170456708	5.177980433	0.543989197	5.893179828	4.900703553	0.266712317	1	42.5	TRUE	FALSE	NA	NA
PhHAL.1G106800	1	7501238.5	1_7618558	42.51897631	cis	1@42.5	1@42.5	y~cis+trt	2	350.4328241	45.4857997	54.9403561	157.9521977	0	0	45.59382855	55.13005809	-1.578244201	0.095798967	-16.47454295	0.717733094	0.130939785	5.481398139	0.006104102	0.004814431	0.867987179	-0.166381333	NA	NA	NA	NA	NA	cis	cis	1.481545408	0.621034727	-1.674942718	1.5033538	0.642843119	-1.653134326	1	42.5	TRUE	FALSE	NA	NA
PhHAL.1G107100	1	7573284	1_7618558	42.51897631	cis	1@42.5	1@42.5	y~cis+trt	2	1900.94001	140.1289707	90.59967022	1385.525219	0	0	140.6806522	91.5646736	-3.406135262	0.075335255	-45.21303156	2.437791428	0.102969608	23.67486367	1.472178721	0.221125048	0.009842236	2.600625863	NA	NA	NA	NA	NA	cis	cis	1.256722978	0.288379879	-5.55554696	0.98866099	0.020317892	-5.823608947	1	42.5	TRUE	FALSE	NA	NA
PhHAL.1G107300	1	7579663.5	1_7618558	42.51897631	cis	1@42.5	1@42.5	y~cis+cis*trt+trt	4	855.2560415	83.05609206	71.96966818	211.547163	0	0	86.73218278	78.22679965	2.697882064	0.133473585	20.21285378	1.678118558	0.17639187	9.513582238	8.294097525	3.417253399	3.80E-08	-5.024180374	2.491249108	0.974601553	0.003679615	-1.400766136	-3.17601461	cis.gxe	cis.gxe	-5.8187186	-2.49927848	-0.938731986	-5.844228546	-1.468229403	-0.448465333	1	42.5	TRUE	TRUE	NA	NA
PhHAL.1G107400	1	7590159.5	1_7618558	42.51897631	cis	1@42.5	1@42.5	y~cis+cis*trt+trt	4	7.618360262	6.232012007	9.034196635	7.408939721	9.00E-06	1.16E-05	14.10693784	21.96068447	0.143500574	0.067313718	2.131817695	0.14350937	0.088958369	1.613219435	10.3759547	15.61314945	3.87E-10	-5.981343495	2.858488001	4.021148924	0.001610548	1.055839632	-3.388404323	cis.gxe	cis.gxe	3.329191429	3.284511668	3.812258804	3.591644727	3.878654639	3.878645865	1	42.5	TRUE	TRUE	NA	NA
PhHAL.1G108000	1	7643578.5	1_7664186	43.09324976	cis	1@43.1	1@43.1	y~cis+trt	2	39.28149403	20.21729177	27.43449755	55.04337204	0	0	25.1281987	35.70433547	0.560282236	0.0536666	10.44005472	0.128501435	0.074276864	1.730033131	9.547650556	11.74825927	4.91E-11	6.866031152	NA	NA	NA	NA	NA	cis	cis	0.484101844	1.172885049	1.604665734	-0.027469961	0.661313244	1.093093929	1	43.1	TRUE	FALSE	NA	NA
PhHAL.1G108100	1	7668232	1_7664186	43.09324976	cis	1@43.1	1@43.1	y~cis+trt	2	72.75347021	26.0361258	24.38982251	74.86316489	0	0	49.31754813	57.97282804	-0.75354324	0.062626099	-12.03241542	0.123713177	0.086677194	1.427286376	29.30306403	28.3153085	0	13.18424966	NA	NA	NA	NA	NA	cis	cis	6.713580953	6.08375126	5.206495245	5.567256623	4.937426931	4.060170916	1	43.1	TRUE	FALSE	NA	NA
PhHAL.1G108200	1	7708647	1_7664186	43.09324976	cis	1@43.1	1@43.1	y~cis+trt	2	553.7359785	69.30131856	64.6869414	307.1214118	0	0	74.13339365	72.82958752	-1.943005225	0.085301942	-22.77797174	0.97363984	0.118061528	8.246884972	10.38136231	5.439022368	7.14E-12	7.186578265	NA	NA	NA	NA	NA	cis	cis	2.530559404	1.5611944	-1.355449386	1.679464807	0.710099803	-2.206543984	1	43.1	TRUE	FALSE	NA	NA
PhHAL.1G108400	1	7744353.5	1_7664186	43.09324976	cis	1@43.1	1@43.1	y~cis+trt	2	263.5014344	32.95464857	42.90105512	101.2246986	0	0	34.35197393	45.32721573	-1.318273704	0.102496926	-12.86159258	0.741247482	0.14186012	5.225199898	3.713614421	3.687768007	4.14E-05	-4.171632608	NA	NA	NA	NA	NA	cis	cis	-0.948654064	-1.525679743	-3.585201132	-0.355027136	-0.932052815	-2.991574204	1	43.1	TRUE	FALSE	NA	NA
PhHAL.1G108700	1	7778597	1_7664186	43.09324976	cis	1@43.1	1@43.1	y~cis+trt	2	2678.565055	145.6780309	92.07948537	1540.689622	0	0	145.7980958	92.29030076	-4.00414939	0.083763751	-47.80289029	2.899457657	0.115932606	25.00985501	5.691957426	0.811240481	3.86E-07	-5.210338531	NA	NA	NA	NA	NA	cis	cis	5.71059242	4.605901122	-2.297704004	6.316517122	5.211825825	-1.691779301	1	43.1	TRUE	FALSE	NA	NA
PhHAL.1G108800	1	7803071	1_7939765	44.24554742	cis	1@44.2	1@44.2	y~cis+cis*trt+trt	4	2.380684294	7.245638785	10.23596927	8.692598519	1.00E-06	1.36E-06	16.09212832	24.63680086	-0.032875919	0.035596574	-0.92356974	0.082589076	0.046193172	1.787906581	10.90761762	15.92687976	1.20E-10	6.857914405	2.405884334	3.255319257	0.004458741	-2.967517631	-1.721561541	cis.gxe	cis.gxe	4.480750793	4.274399373	4.128961783	4.056047562	4.105760692	3.990295797	1	44.2	TRUE	TRUE	NA	NA
PhHAL.1G109700	1	7893110.5	1_7939765	44.24554742	cis	1@44.2	1@44.2	y~cis+cis*trt+trt	4	26.45362697	11.68326595	12.11923279	14.58962387	5.79E-11	9.51E-11	35.9449582	46.83681322	-0.160597695	0.091590974	-1.753422718	0.326497743	0.118856313	2.746995378	28.62174167	34.75881831	0	12.72602024	2.665012903	2.549565806	0.00248896	-3.254362718	-1.541869639	cis.gxe	cis.gxe	4.71710526	4.218933739	3.588787528	3.108212175	3.274112132	2.787017104	1	44.2	TRUE	TRUE	NA	NA
PhHAL.1G109800	1	7897857	1_7939765	44.24554742	cis	1@44.2	1@44.2	y~cis+trt	2	4.892916325	6.747010138	8.880458048	16.24246283	1.79E-07	2.27E-07	19.86311134	29.47011173	-0.201007075	0.035412263	-5.676199601	0.005909297	0.04841031	0.122066909	15.78599648	22.55452931	0	-9.083226401	NA	NA	NA	NA	NA	cis	cis	3.002653461	2.807555766	2.600639681	3.442554295	3.247456599	3.040540514	1	44.2	TRUE	FALSE	NA	NA
PhHAL.1G110000	1	7904819	1_7939765	44.24554742	trans1	3@12.6	3@12.6	y~cis+trt+trans1+trans1*trt	4	2.344973799	5.810389299	3.349550329	6.827931182	2.23E-05	3.10E-05	66.3552862	68.8490642	-0.043619387	0.03745622	-1.164543216	0.008149167	0.050969152	0.159884288	17.07326829	10.90249093	2.22E-16	9.32305287	1.76134969	0.979492536	0.01960794	-2.750959583	-1.096237967	trans.gxe	trans	6.061261166	5.799407228	5.683325113	5.527907632	5.492437384	5.440668757	3	12.6	FALSE	FALSE	3a	3a.strict
PhHAL.1G110000	1	7904819	1_7939765	44.24554742	cis	1@44.2	1@44.2	y~cis+trt+trans1+trans1*trt	2	36.88682308	56.32734329	52.68897691	214.8089583	0	0	66.3552862	68.8490642	-0.548405084	0.026898301	-20.38809375	0.082776686	0.036875699	2.244748936	17.07326829	10.90249093	2.22E-16	9.32305287	NA	NA	NA	NA	NA	cis	cis	6.368810533	5.903182136	5.272000837	6.007817288	5.542188892	4.911007593	1	44.2	TRUE	FALSE	NA	NA
PhHAL.1G111000	1	7997829.5	1_7996728	44.81987017	trans1	6@90.3	6@90.3	y~trt+trans1	2	136.9565265	10.86682987	15.86782263	27.15022347	1.36E-11	1.99E-11	16.06929329	24.6065462	0.968169783	0.133401131	7.257583046	-0.187849332	0.197328117	-0.951964343	7.266264869	10.2711301	9.76E-09	-5.928599985	NA	NA	NA	NA	NA	trans	trans	-3.133579606	-2.353259747	-1.197240207	-1.966033324	-1.185713465	-0.029693925	6	90.3	FALSE	FALSE	NA	NA
PhHAL.1G111200	1	8023185.5	1_7996728	44.81987017	cis	1@44.8	1@44.8	y~cis+trt	2	29.49485846	53.13079222	60.4564289	199.2224454	0	0	53.35709465	60.8534103	-0.49231659	0.025136318	-19.58586695	0.088331437	0.033918554	2.604221797	0.000641587	0.000441465	0.957024707	-0.053940005	NA	NA	NA	NA	NA	cis	cis	6.020135075	5.616149848	5.035501908	6.021963652	5.617978424	5.037330485	1	44.8	TRUE	FALSE	NA	NA
PhHAL.1G111700	1	8063848.5	1_7996728	44.81987017	cis	1@44.8	1@44.8	y~cis+trt	2	38.19027702	10.11216438	15.93803207	25.09260772	7.72E-11	1.10E-10	11.33430216	18.06327346	-0.543451216	0.080593711	-6.743097094	0.189258769	0.108751888	1.740280304	2.050279239	3.006664783	0.002316964	-3.076897675	NA	NA	NA	NA	NA	cis	cis	-4.921384441	-5.27557729	-6.008286688	-4.586954821	-4.941147671	-5.673857068	1	44.8	TRUE	FALSE	NA	NA
PhHAL.1G113000	1	8202575	1_8315684	45.77920112	trans1	3@11.5	3@11.5	y~trt+trans1+trans1*trt	4	2.715727522	6.982707833	11.02906587	8.357422349	1.78E-06	2.37E-06	9.609327583	15.54091846	-0.021556274	0.036796067	-0.585830936	0.056103274	0.04982211	1.126071814	6.087338642	9.538047309	4.75E-06	4.390816294	3.095747119	4.723083581	0.000944382	-3.463049264	-2.18642133	trans.gxe	trans.gxe	6.037838469	5.736416874	5.638743654	5.62223182	5.656778802	5.579119217	3	11.5	FALSE	TRUE	3a	3a.strict
PhHAL.1G113300	1	8258527	1_8315684	45.77920112	cis	1@45.8	1@45.8	y~cis+trt	2	47.11825889	19.10378471	7.81239841	51.47627885	0	0	92.77852975	80.42206202	-0.626580181	0.062310721	-10.05573635	0.055840071	0.084266411	0.662661084	84.65773472	67.12008581	0	29.74079889	NA	NA	NA	NA	NA	cis	cis	12.62715815	12.05641773	11.37399842	10.12029722	9.549556802	8.867137484	1	45.8	TRUE	FALSE	NA	NA
PhHAL.1G113700	1	8295323.5	1_8315684	45.77920112	cis	1@45.8	1@45.8	y~cis+cis*trt+trt	4	554.6355439	92.77103497	80.21229174	262.8555122	0	0	92.9178009	80.46992955	1.721548223	0.098273579	17.51791513	1.122498063	0.128143107	8.759722548	9.96608844	3.739095714	9.57E-10	5.347480883	3.562340853	1.261976709	0.000330552	4.062474122	0.489274044	cis.gxe	cis.gxe	-1.917578936	1.563706561	2.621677319	-1.812147679	1.031898886	1.630948398	1	45.8	TRUE	TRUE	NA	NA
PhHAL.1G113900	1	8313520	1_8315684	45.77920112	cis	1@45.8	1@45.8	y~cis+trt	2	413.9455443	60.64457481	65.48236075	245.5634494	0	0	60.71190898	65.60064392	-1.762186471	0.084559319	-20.83964843	0.696880151	0.114354483	6.094034359	0.120812621	0.073125393	0.459624863	-0.740574583	NA	NA	NA	NA	NA	cis	cis	-1.310304452	-2.375611446	-4.834676055	-1.225592813	-2.290899806	-4.749964416	1	45.8	TRUE	FALSE	NA	NA
PhHAL.1G114000	1	8316983.5	1_8315684	45.77920112	cis	1@45.8	1@45.8	y~cis+trt	2	6.37034468	12.08486885	16.03471456	30.52935804	8.22E-13	1.26E-12	22.14774147	32.24626031	0.226579357	0.029750506	7.615983244	-0.049177605	0.04023334	-1.222309794	10.20413513	13.31014885	1.08E-11	-7.119257043	NA	NA	NA	NA	NA	cis	cis	5.861946058	6.039347865	6.31510467	6.148458785	6.325860591	6.601617396	1	45.8	TRUE	FALSE	NA	NA
PhHAL.1G114100	1	8320326	1_8315684	45.77920112	cis	1@45.8	1@45.8	y~cis+cis*trt+trt	4	82.21492095	9.147993868	4.363705313	11.16436421	1.57E-08	2.31E-08	78.83561755	74.984949	-1.182654353	0.183590326	-6.441811926	-0.332064756	0.239391248	-1.387121537	74.62134102	67.84522071	0	25.57925025	2.853849968	1.286811734	0.001627441	3.496038461	1.223565709	cis.gxe	cis.gxe	5.464043241	5.246996599	4.861005446	2.199490019	0.684770337	-0.165817792	1	45.8	TRUE	TRUE	NA	NA
PhHAL.1G114500	1	8381585	1_8383333	47.12011062	cis	1@47.1	1@47.1	y~cis+trt	2	74.1939147	13.0701599	20.34413473	33.3162211	8.50E-14	1.35E-13	13.57511105	21.22775951	0.789526995	0.098328623	8.029472678	0.285335116	0.131559771	2.16886297	0.048632943	0.067364917	0.638950988	-0.469721181	NA	NA	NA	NA	NA	cis	cis	-4.816044563	-3.741182631	-3.236990306	-4.754061384	-3.679199452	-3.175007127	1	47.1	TRUE	FALSE	NA	NA
PhHAL.1G115300	1	8455737	1_8462010	48.6533041	cis	1@48.7	1@48.7	y~cis+trt	2	18.00177996	6.196580066	9.367020635	14.84403207	6.36E-07	7.91E-07	11.70625128	18.59720755	-0.370263896	0.071579342	-5.172775938	0.13686078	0.096660158	1.415896514	4.713052706	7.030705726	3.86E-06	4.72051804	NA	NA	NA	NA	NA	cis	cis	0.68776032	0.454357367	-0.052767239	0.229413162	-0.003989791	-0.511114398	1	48.7	TRUE	FALSE	NA	NA
PhHAL.1G115500	1	8462716	1_8462010	48.6533041	cis	1@48.7	1@48.7	y~cis+trt+trans1+trans1*trt	2	209.8958904	11.04916453	13.81085791	27.22276613	8.93E-12	1.94E-11	25.00893151	35.56940739	1.17599775	0.180816942	6.503802897	0.954955177	0.245856798	3.884192687	11.52617063	14.46961777	3.72E-11	6.040867678	NA	NA	NA	NA	NA	cis	cis	-4.325820232	-2.194868206	-1.973825229	-6.209123482	-4.078171455	-3.857128479	1	48.7	TRUE	FALSE	NA	NA
PhHAL.1G115500	1	8462716	1_8462010	48.6533041	trans1	9@73.9	9@73.9	y~cis+trt+trans1+trans1*trt	4	235.5305491	12.26261831	15.49758282	15.27374605	1.60E-11	3.31E-11	25.00893151	35.56940739	0.081259711	0.251312624	0.323341144	0.133942279	0.34462014	0.388666428	11.52617063	14.46961777	3.72E-11	6.040867678	7.323079491	8.850763236	7.95E-08	5.027981356	-4.099966405	trans.gxe	trans.gxe	-4.22600667	-4.126523744	-0.141983253	-4.840714789	-4.625512643	-4.678195984	9	73.9	FALSE	TRUE	9	9.strict
PhHAL.1G116000	1	8482141.5	1_8488851	49.22763029	cis	1@49.2	1@49.2	y~cis+trt	2	59.29240523	12.46603661	14.89126164	31.60175809	3.42E-13	5.30E-13	28.3208952	39.21310497	-0.674166368	0.089291458	-7.550177595	0.240857416	0.120371163	2.000956132	16.4313596	20.35407332	0	9.294596486	NA	NA	NA	NA	NA	cis	cis	1.311993482	0.878684261	-0.03633899	0.191527372	-0.241781849	-1.1568051	1	49.2	TRUE	FALSE	NA	NA
PhHAL.1G116400	1	8562865.5	1_8488851	49.22763029	cis	1@49.2	1@49.2	y~cis+trt	2	3.425898048	7.078976436	8.829615939	17.09242511	8.34E-08	1.07E-07	23.09165322	33.36109718	0.170628976	0.029184441	5.846573387	0.012797066	0.039342678	0.325271849	19.71817676	27.60391683	0	10.3378753	NA	NA	NA	NA	NA	cis	cis	2.78411725	2.967543258	3.125375151	2.376792417	2.560218425	2.718050318	1	49.2	TRUE	FALSE	NA	NA
PhHAL.1G116500	1	8568463.5	1_8488851	49.22763029	cis	1@49.2	1@49.2	y~cis+trt	2	4.905592332	7.906353101	8.076686055	19.23254012	1.24E-08	1.64E-08	34.87399926	45.82657857	0.200700924	0.032922546	6.096154485	-0.033208821	0.044381906	-0.748251354	32.09354155	41.05687408	0	13.98329953	NA	NA	NA	NA	NA	cis	cis	3.819430955	3.986922943	4.220832673	3.197902114	3.365394103	3.599303832	1	49.2	TRUE	FALSE	NA	NA
PhHAL.1G116600	1	8576970.5	1_8488851	49.22763029	cis	1@49.2	1@49.2	y~cis+trt	2	5.189156321	13.4456331	20.97986556	34.39100003	3.59E-14	5.75E-14	13.63086353	21.30491539	0.207368977	0.025321649	8.189394782	-0.026717154	0.034135362	-0.782682586	0.00379859	0.00525447	0.895679543	-0.131250365	NA	NA	NA	NA	NA	cis	cis	5.584453458	5.765105315	5.999191368	5.588940423	5.76959228	6.003678333	1	49.2	TRUE	FALSE	NA	NA
PhHAL.1G116900	1	8602368.5	1_8672239	49.80197027	cis	1@49.8	1@49.8	y~cis+trt	2	27.79738878	26.68118567	33.1442648	77.18776134	0	0	33.6080952	44.60766726	0.48409095	0.039290111	12.32093618	0.129986167	0.052786287	2.462498751	7.276306453	7.557412822	9.53E-09	-5.932962435	NA	NA	NA	NA	NA	cis	cis	2.8178093	3.431886204	3.785991064	3.130915253	3.744992156	4.099097017	1	49.8	TRUE	FALSE	NA	NA
PhHAL.1G117200	1	8612256.5	1_8672239	49.80197027	cis	1@49.8	1@49.8	y~cis+trt	2	422.4091726	21.09887505	29.32078995	57.91744037	0	0	24.24076179	34.69355898	-1.733173489	0.176814333	-9.802222803	0.889982179	0.237550162	3.746502096	6.46685996	7.861588631	6.30E-08	-5.572973809	NA	NA	NA	NA	NA	cis	cis	-3.032297051	-3.875488765	-6.498643654	-1.708745916	-2.55193763	-5.175092519	1	49.8	TRUE	FALSE	NA	NA
PhHAL.1G117700	1	8673227	1_8672239	49.80197027	cis	1@49.8	1@49.8	y~cis+cis*trt+trt	4	29.62844323	14.26484535	22.14030324	18.23788323	1.84E-13	3.39E-13	14.35902683	22.30570895	0.668382114	0.084181456	7.939778497	0.309033093	0.11181102	2.763887601	3.549197391	5.001273806	0.001133271	0.501959633	3.548121918	4.999710579	0.000341297	-3.606685473	-2.096469091	cis.gxe	cis.gxe	0.878301168	1.092260535	1.357845824	0.242182122	1.219597373	1.578946305	1	49.8	TRUE	TRUE	NA	NA
PhHAL.1G119300	1	8806880.5	1_8810898	50.37631025	cis	1@50.4	1@50.4	y~cis+trt	2	79.15240491	5.591705871	5.957086154	13.32280283	2.56E-06	3.12E-06	31.30533323	42.31963623	0.818286622	0.159087714	5.143619204	-0.024064368	0.214135319	-0.112379255	25.32500621	32.34163445	0	-12.02754083	NA	NA	NA	NA	NA	cis	cis	-2.841208106	-2.046985931	-1.204635468	-0.258406783	0.535815393	1.378165856	1	50.4	TRUE	FALSE	NA	NA
PhHAL.1G119400	1	8812703	1_8810898	50.37631025	trans1	7@55.9	7@55.9	y~trt+trans1+trans1*trt	4	10.30208243	6.287769494	9.925983574	7.478958254	7.98E-06	1.03E-05	9.286273361	15.05996862	-0.344410857	0.081784045	-4.21122305	0.011637712	0.109116196	0.106654308	7.583915138	12.11206014	1.81E-07	2.551820131	4.124242451	6.386125821	9.34E-05	2.465966498	-2.017277433	trans.gxe	trans.gxe	3.624525023	3.279798443	3.57978501	3.568320558	3.235547125	2.879498538	7	55.9	FALSE	TRUE	7	7.strict
PhHAL.1G121100	1	8946375.5	1_8943862	51.52501585	cis	1@51.5	1@51.5	y~cis+trt+trans1+trans1*trt	2	2.160544765	6.17914865	8.78275837	14.57050936	6.62E-07	1.02E-06	15.20125029	23.44740423	0.133891746	0.025187327	5.315837948	0.042232327	0.034019212	1.241425797	8.651668693	12.5731535	2.01E-08	4.16537829	NA	NA	NA	NA	NA	cis	cis	5.192098646	5.369437414	5.460652884	5.025987138	5.203325906	5.294541376	1	51.5	TRUE	FALSE	NA	NA
PhHAL.1G121100	1	8946375.5	1_8943862	51.52501585	trans1	9@78.4	9@78.4	y~cis+trt+trans1+trans1*trt	4	2.9071754	8.167480763	11.81786163	9.802857838	1.35E-07	2.17E-07	15.20125029	23.44740423	-0.074283254	0.036849508	-2.015854707	0.045135456	0.048837643	0.92419399	8.651668693	12.5731535	2.01E-08	4.16537829	7.005796225	10.0317305	1.61E-07	5.753907213	-1.771085	trans.gxe	trans.gxe	5.119048189	5.294746115	5.608394641	5.233921615	5.203793921	5.086138885	9	78.4	FALSE	TRUE	9	NA
PhHAL.1G121200	1	8958983.5	1_8943862	51.52501585	cis	1@51.5	1@51.5	y~cis+cis*trt+trt	4	484.4601168	64.54588712	53.36976798	135.019976	0	0	78.19687864	74.70251994	-1.59920914	0.125106332	-12.78279934	0.499428839	0.166168018	3.005565361	29.03125864	16.84207286	0	11.84996692	5.012120299	2.329774069	1.27E-05	-3.298338025	3.400122455	cis.gxe	cis.gxe	-1.038691021	-1.912247513	-5.399926348	-2.623649044	-3.72342944	-5.822066579	1	51.5	TRUE	TRUE	NA	NA
PhHAL.1G121800	1	9032707.5	1_8943862	51.52501585	cis	1@51.5	1@51.5	y~cis+trt	2	81.12250444	8.678920897	12.54228003	21.25918014	2.09E-09	2.84E-09	15.53402044	23.89386076	-0.639302953	0.1273527	-5.019940315	0.668176563	0.171541939	3.895120727	9.110698562	13.21762335	1.35E-10	-6.693861054	NA	NA	NA	NA	NA	cis	cis	-0.702359728	-0.673487139	-1.980965402	0.450002533	0.478875121	-0.828603141	1	51.5	TRUE	FALSE	NA	NA
PhHAL.1G122200	1	9116321	1_8943862	51.52501585	cis	1@51.5	1@51.5	y~cis+trt	2	3020.707891	150.6481056	92.51040698	1693.11276	0	0	150.8996311	92.95153709	-4.263212504	0.08708075	-48.95700249	3.386254036	0.117296302	28.869231	0.463309943	0.057634163	0.147590237	-1.452454843	NA	NA	NA	NA	NA	cis	cis	2.932659145	2.055699889	-5.593763195	3.103632206	2.22667295	-5.422790134	1	51.5	TRUE	FALSE	NA	NA
PhHAL.1G122500	1	9168471.5	1_8943862	51.52501585	cis	1@51.5	1@51.5	y~cis+cis*trt+trt	4	13.94551673	17.16384227	26.04128378	22.5369672	3.33E-16	5.55E-16	17.16795721	26.04851634	0.447910834	0.051953984	8.621299009	0.22680079	0.069006024	3.286681012	3.996710317	5.381927898	0.000435921	1.593891566	3.68396996	4.94702597	0.000251418	-3.613680917	-2.188496392	cis.gxe	cis.gxe	1.845764292	2.040068584	2.212524167	1.394683329	2.069395096	2.290504835	1	51.5	TRUE	TRUE	NA	NA
PhHAL.1G122600	1	9179839.5	1_8943862	51.52501585	cis	1@51.5	1@51.5	y~cis+trt	2	4.495829275	14.09013713	15.59147463	36.25248881	8.10E-15	1.33E-14	33.51778111	44.51966491	0.193137529	0.02295867	8.4124005	0.054213162	0.030924942	1.753056236	27.19245155	33.99741216	0	12.57370438	NA	NA	NA	NA	NA	cis	cis	5.299861932	5.547212599	5.686136885	4.909637781	5.156988448	5.295912734	1	51.5	TRUE	FALSE	NA	NA
PhHAL.1G122900	1	9225351	1_8943862	51.52501585	cis	1@51.5	1@51.5	y~cis+trt+trans1+trans1*trt	2	2912.144764	190.9312027	95.17074988	3514.61323	0	0	191.7277129	96.56101982	4.412284276	0.059416314	74.26048434	3.414319837	0.080089376	42.63137027	3.344660089	0.208235357	0.001849744	0.221330899	NA	NA	NA	NA	NA	cis	cis	-5.897617483	1.928984928	2.926949274	-5.812054956	2.014547455	3.012511801	1	51.5	TRUE	FALSE	NA	NA
PhHAL.1G122900	1	9225351	1_8943862	51.52501585	trans1	9@113.4	9@113.4	y~cis+trt+trans1+trans1*trt	4	13.32215203	6.781859491	0.435376433	8.039128477	2.75E-06	4.07E-06	191.7277129	96.56101982	-0.108062953	0.104672546	-1.032390602	-0.049480667	0.135153307	-0.366107705	3.344660089	0.208235357	0.001849744	0.221330899	2.754174858	0.170576854	0.002137579	-2.75401629	3.362776373	trans.gxe	trans.gxe	-0.03410247	0.046843159	-1.05442397	-0.137108427	-0.294652501	-0.353234772	9	113.4	FALSE	TRUE	NA	NA
PhHAL.1G123000	1	9231733.5	1_8943862	51.52501585	cis	1@51.5	1@51.5	y~cis+trt	2	42.5359343	10.00867621	15.17670811	24.8125665	9.80E-11	1.39E-10	13.48047589	21.09662067	-0.595472373	0.0853597	-6.976036343	-0.154179255	0.114978077	-1.340944805	2.613785767	3.709577606	0.000582747	3.482765884	NA	NA	NA	NA	NA	cis	cis	-4.377899154	-5.127550581	-5.568843606	-4.779765311	-5.529416739	-5.970709764	1	51.5	TRUE	FALSE	NA	NA
PhHAL.1G123100	1	9260822.5	1_9523705	52.09934204	cis	1@52.1	1@52.1	y~cis+cis*trt+trt	4	2812.926531	132.6590181	90.28163173	594.9375153	0	0	132.6626496	90.28801465	-4.345272706	0.14361269	-30.2568855	3.304003	0.190748443	17.32125804	7.433089449	1.35550519	2.51E-07	-4.174562886	3.354066832	0.58977831	0.000528134	1.207328449	-3.697260583	cis.gxe	cis.gxe	2.769240162	0.963336501	-5.434275763	3.077828925	2.036559042	-5.612714028	1	52.1	TRUE	TRUE	NA	NA
PhHAL.1G123300	1	9270430	1_9523705	52.09934204	cis	1@52.1	1@52.1	y~cis+trt	2	1876.094253	139.1874377	87.09408604	1360.667129	0	0	141.8957307	91.74292018	-3.497485718	0.07624788	-45.86994043	2.337982697	0.103043401	22.68930058	9.132889489	1.437817116	1.28E-10	6.702679233	NA	NA	NA	NA	NA	cis	cis	2.519801269	1.360298389	-4.475168893	1.825570905	0.666068026	-5.169399257	1	52.1	TRUE	FALSE	NA	NA
PhHAL.1G123900	1	9365514.5	1_9523705	52.09934204	trans1	4@74.5	4@74.5	y~cis+trt+trans1+trans1*trt	4	1.303240132	5.852064122	5.801861795	6.879466514	2.03E-05	2.85E-05	35.52898899	46.44668693	-0.129300839	0.02822231	-4.581511598	0.098131739	0.038736949	2.533285213	29.7976318	36.86349718	0	12.82654584	3.161934712	3.060609915	0.000860227	2.876658701	-3.119648645	trans.gxe	trans.gxe	6.586202185	6.493699105	6.553805544	6.252035428	6.220866382	5.993433584	4	74.5	FALSE	TRUE	NA	NA
PhHAL.1G124200	1	9408692	1_9523705	52.09934204	cis	1@52.1	1@52.1	y~cis+trt	2	36.49939539	30.16593723	17.47640776	90.21185661	0	0	78.89104814	75.00930936	0.553851779	0.041303554	13.40930091	0.078446158	0.055818714	1.405373784	61.45827692	48.61737594	0	-22.40353144	NA	NA	NA	NA	NA	cis	cis	6.27682401	6.909121571	7.384527135	7.533812746	8.166110307	8.641515871	1	52.1	TRUE	FALSE	NA	NA
PhHAL.1G124300	1	9416747	1_9523705	52.09934204	cis	1@52.1	1@52.1	y~cis+cis*trt+trt	4	14.02868651	36.76564686	43.04590113	58.13320861	0	0	42.48493964	52.60991544	0.233738625	0.032444842	7.204184505	0.008666249	0.043093706	0.201102422	18.65108226	18.38511243	0	8.816659479	3.856130034	3.323416173	0.000170678	4.226253617	-0.118453421	cis.gxe	cis.gxe	4.169335338	4.59702131	5.021969096	4.086701327	4.329106299	4.554178502	1	52.1	TRUE	TRUE	NA	NA
PhHAL.1G124700	1	9484446	1_9523705	52.09934204	trans1	8@51.8	8@51.8	y~cis+trt+trans1	2	16.56389401	5.473929876	2.71420204	12.92748251	3.36E-06	4.48E-06	74.756698	73.12563674	-0.287453829	0.075207572	-3.822139462	-0.355957559	0.102746543	-3.464423703	15.85310089	8.63592686	0	-9.069959938	NA	NA	NA	NA	NA	trans	trans	5.754378596	5.110967082	5.179471139	6.683491608	6.040080094	6.108584151	8	51.8	FALSE	FALSE	NA	NA
PhHAL.1G124700	1	9484446	1_9523705	52.09934204	cis	1@52.1	1@52.1	y~cis+trt+trans1	2	383.9965998	68.63401536	62.92266505	299.6945843	0	0	74.756698	73.12563674	-1.663489083	0.073914172	-22.50568501	0.869203923	0.099522836	8.733713351	15.85310089	8.63592686	0	-9.069959938	NA	NA	NA	NA	NA	cis	cis	6.722026384	5.927741275	3.395049157	7.651139396	6.856854287	4.324162169	1	52.1	TRUE	FALSE	NA	NA
PhHAL.1G125100	1	9525390	1_9523705	52.09934204	cis	1@52.1	1@52.1	y~cis+trt	2	6.951702687	5.352766734	8.851047031	12.72632473	4.44E-06	5.36E-06	6.172542079	10.28163342	0.241495339	0.047992181	5.031972576	0.038678327	0.064857902	0.596354886	1.551462363	2.480287729	0.008051077	2.670669866	NA	NA	NA	NA	NA	cis	cis	1.993056309	2.273230178	2.476047115	1.81894848	2.09912235	2.301939287	1	52.1	TRUE	FALSE	NA	NA
PhHAL.1G125300	1	9637163.5	1_9523705	52.09934204	cis	1@52.1	1@52.1	y~cis+trt	2	2.473251835	7.363990994	4.901546895	17.82614017	4.33E-08	5.60E-08	58.96761226	64.52964335	0.14241166	0.024186994	5.887943636	-0.023462863	0.032686944	-0.717805337	57.98946345	62.82504808	0	21.37683919	NA	NA	NA	NA	NA	cis	cis	5.683775968	5.802724795	5.96859924	4.981427083	5.100375911	5.266250356	1	52.1	TRUE	FALSE	NA	NA
PhHAL.1G125400	1	9713632.5	1_9523705	52.09934204	cis	1@52.1	1@52.1	y~cis+trt	2	64.87668701	9.449962472	10.52741488	23.30944248	3.55E-10	4.95E-10	30.73527724	41.73878155	0.738345753	0.108331507	6.815614185	0.105950944	0.146402062	0.723698444	27.09477847	35.54031388	0	12.54528988	NA	NA	NA	NA	NA	cis	cis	-2.062412543	-1.218115412	-0.585720679	-3.908545637	-3.064248507	-2.431853774	1	52.1	TRUE	FALSE	NA	NA
PhHAL.1G125600	1	9762099.5	1_9523705	52.09934204	cis	1@52.1	1@52.1	y~cis+trt	2	67.60990521	10.054881	14.7558173	24.93753472	8.81E-11	1.25E-10	15.36637047	23.66926187	-0.72959108	0.106918978	-6.823775294	0.216879266	0.144493133	1.500965897	8.074712987	11.64005196	1.49E-09	-6.272455393	NA	NA	NA	NA	NA	cis	cis	-2.526913608	-3.039624951	-3.986095014	-1.615910466	-2.12862181	-3.075091873	1	52.1	TRUE	FALSE	NA	NA
PhHAL.1G126300	1	9918468	1_9523705	52.09934204	cis	1@52.1	1@52.1	y~cis+trt	2	710.756977	70.16832453	70.16882653	313.8185193	0	0	70.7327485	71.15600876	2.280166403	0.097723199	23.33290793	1.346446097	0.132065715	10.19527363	7.928065159	4.312986396	2.09E-09	6.211138587	NA	NA	NA	NA	NA	cis	cis	-4.820851446	-1.194239991	-0.260519881	-5.645362529	-2.018751074	-1.085030964	1	52.1	TRUE	FALSE	NA	NA
PhHAL.1G127800	1	10172422	1_10383797	52.86594929	cis	1@52.9	1@52.9	y~cis+trt	2	8.194832288	12.09931669	14.42654693	30.56987557	7.96E-13	1.22E-12	28.23594537	39.12227251	0.260257044	0.033859537	7.686373456	-0.048769148	0.045494482	-1.071979425	21.97691413	28.70435116	0	11.02946645	NA	NA	NA	NA	NA	cis	cis	2.854052194	3.06553987	3.374566081	2.351000612	2.562488288	2.871514499	1	52.9	TRUE	FALSE	NA	NA
PhHAL.1G128500	1	10274611.5	1_10383797	52.86594929	cis	1@52.9	1@52.9	y~cis+trt	2	77.95877627	18.43761018	25.00544461	49.37534502	0	0	24.22004664	34.66977593	0.807142132	0.082174155	9.822335654	0.21726037	0.110411156	1.967739294	10.79108573	13.64463289	2.77E-12	7.340636296	NA	NA	NA	NA	NA	cis	cis	-1.600977643	-0.576575076	0.013306563	-2.41351989	-1.389117323	-0.799235684	1	52.9	TRUE	FALSE	NA	NA
PhHAL.1G128800	1	10385749.5	1_10383797	52.86594929	cis	1@52.9	1@52.9	y~cis+trt	2	33.34627522	10.18999042	16.39027194	25.30354249	6.46E-11	9.24E-11	10.21871488	16.44074814	-0.529166848	0.075074217	-7.048582942	0.06344573	0.100871511	0.628975713	0.038985856	0.05727892	0.67443918	-0.420542598	NA	NA	NA	NA	NA	cis	cis	0.438939288	-0.026781567	-0.619394196	0.481467482	0.015746628	-0.576866001	1	52.9	TRUE	FALSE	NA	NA
PhHAL.1G129800	1	10541294	1_10383797	52.86594929	trans1	3@40.6	3@40.6	y~cis+trt+trans1+trans1*trt	4	1.711202614	5.834958604	8.051618107	6.858309162	2.11E-05	2.95E-05	16.71038167	25.45134118	0.110260141	0.0317168	3.476395553	0.089426207	0.043641162	2.049125252	10.5198372	15.14132288	3.38E-10	6.251798945	4.730127941	6.463029188	2.60E-05	-4.690103853	-0.793278136	trans.gxe	trans.gxe	5.554440245	5.481414076	5.330799979	5.107811171	5.307497522	5.328331442	3	40.6	FALSE	TRUE	3b	3b.strict
PhHAL.1G129800	1	10541294	1_10383797	52.86594929	cis	1@52.9	1@52.9	y~cis+trt+trans1+trans1*trt	2	2.074520242	7.000389437	9.761114555	16.62889136	9.99E-08	1.63E-07	16.71038167	25.45134118	0.133191532	0.023277221	5.721968654	0.033206535	0.031424795	1.056698541	10.5198372	15.14132288	3.38E-10	6.251798945	NA	NA	NA	NA	NA	cis	cis	5.311291105	5.47768911	5.577674085	5.103619717	5.270017722	5.370002697	1	52.9	TRUE	FALSE	NA	NA
PhHAL.1G130000	1	10573563	1_10383797	52.86594929	cis	1@52.9	1@52.9	y~cis+trt	2	66.79486407	10.03841388	16.00892564	24.89298511	9.15E-11	1.30E-10	10.62738572	17.03882046	0.737044973	0.107125005	6.880232767	0.271546139	0.143935715	1.886579293	1.512880497	2.235687427	0.008876783	2.63680453	NA	NA	NA	NA	NA	cis	cis	-2.400737438	-1.392146467	-0.926648006	-2.781229589	-1.772638619	-1.307140158	1	52.9	TRUE	FALSE	NA	NA
PhHAL.1G130100	1	10609262.5	1_10383797	52.86594929	cis	1@52.9	1@52.9	y~cis+trt	2	9.32232769	5.116067213	7.123107491	12.13790235	7.65E-06	9.16E-06	15.83586045	24.29656792	0.28005579	0.057312344	4.886482873	0.066230137	0.077006234	0.860062022	13.15196118	19.68862611	1.20E-14	8.191430943	NA	NA	NA	NA	NA	cis	cis	5.87951802	6.225803689	6.439629456	5.247128064	5.593413732	5.807239499	1	52.9	TRUE	FALSE	NA	NA
PhHAL.1G131100	1	10894389	1_10383797	52.86594929	cis	1@52.9	1@52.9	y~cis+trt	2	1.949124954	7.2541048	6.055101963	17.54282387	5.57E-08	7.19E-08	46.0318715	55.47420649	0.128883845	0.021798565	5.912492224	-0.002326153	0.029289072	-0.079420505	39.57574489	44.74647909	0	-16.10213462	NA	NA	NA	NA	NA	cis	cis	4.872652138	4.999209981	5.130419903	5.34546405	5.472021894	5.603231816	1	52.9	TRUE	FALSE	NA	NA
PhHAL.1G131200	1	10907229.5	1_10383797	52.86594929	cis	1@52.9	1@52.9	y~cis+trt	2	3.556607717	5.286570977	8.597297107	12.56151895	5.17E-06	6.23E-06	7.085857065	11.71041244	-0.174417418	0.034798035	-5.012277855	-0.010535096	0.04675547	-0.225323286	2.772522279	4.409141591	0.000396469	-3.589484909	NA	NA	NA	NA	NA	cis	cis	6.112955699	5.928003196	5.764120939	6.281209091	6.096256588	5.932374331	1	52.9	TRUE	FALSE	NA	NA
PhHAL.1G131700	1	11008299	1_10383797	52.86594929	trans1	3@41.2	3@41.2	y~cis+trt+trans1+trans1*trt	4	1.373354496	6.843874444	7.559902542	8.117151213	2.40E-06	3.57E-06	29.88289658	40.85932382	0.069921025	0.025651685	2.725786811	0.093760908	0.035855144	2.614991842	25.1240901	32.83505161	0	11.48952953	5.857077612	6.412962314	2.10E-06	-5.127804458	-2.089408311	trans.gxe	trans.gxe	4.970492052	4.825647898	4.71244143	4.415400006	4.579081954	4.555242176	3	41.2	FALSE	TRUE	3b	3b.strict
PhHAL.1G132900	1	11394834	1_10383797	52.86594929	trans2	9@120.6	9@120.6	y~cis+trt+trans1+trans2+trans2*trt	4	2.02219501	6.884206129	8.877187965	8.103624805	2.20E-06	3.67E-06	21.09930016	30.98608891	-0.15040768	0.035949538	-4.183855733	-0.063911715	0.049822277	-1.282793939	9.375060536	12.36314742	4.86E-09	-3.800898791	3.098522093	3.862920087	0.001046507	2.15838262	1.912461334	trans.gxe	trans.gxe	5.135278518	5.162564772	5.05232791	5.44571669	5.232155967	5.143294728	9	120.6	FALSE	TRUE	NA	NA
PhHAL.1G132900	1	11394834	1_10383797	52.86594929	trans1	4@39.3	4@39.3	y~cis+trt+trans1+trans2+trans2*trt	2	2.075627219	7.055274685	9.111748808	16.63549177	8.80E-08	1.64E-07	21.09930016	30.98608891	-0.133228114	0.023535854	-5.660645081	-0.089066248	0.032797386	-2.715650779	9.375060536	12.36314742	4.86E-09	-3.800898791	NA	NA	NA	NA	NA	trans	trans	5.277248559	5.059140462	5.01378218	5.434247287	5.21613919	5.170780908	4	39.3	FALSE	FALSE	NA	NA
PhHAL.1G134200	1	11823944.5	1_10383797	52.86594929	cis	1@52.9	1@52.9	y~cis+trt	2	463.1505916	61.04037576	55.99571215	248.1783681	0	0	70.21854689	70.89413182	-1.735838811	0.089338151	-19.42998357	1.197386391	0.120036873	9.975154841	16.72283109	9.945455317	0	9.389271758	NA	NA	NA	NA	NA	cis	cis	1.448575216	0.910122907	-2.023102016	0.318659561	-0.219792748	-3.153017672	1	52.9	TRUE	FALSE	NA	NA
PhHAL.1G135600	1	12106888	1_10383797	52.86594929	cis	1@52.9	1@52.9	y~cis+trt	2	2.513963594	8.526666442	12.8902854	20.85759797	2.97E-09	4.01E-09	12.89197837	20.27620727	0.146439372	0.022704145	6.449895841	0.019544152	0.030505832	0.640669379	3.550884273	5.134431275	6.10E-05	-4.07626162	NA	NA	NA	NA	NA	cis	cis	6.13109847	6.297081945	6.423977173	6.25576341	6.421746885	6.548642113	1	52.9	TRUE	FALSE	NA	NA
PhHAL.1G137800	1	13085552.5	1_10383797	52.86594929	cis	1@52.9	1@52.9	y~cis+trt	2	30.01751355	9.021538231	12.27704275	22.16679813	9.52E-10	1.31E-09	19.12855289	28.55357341	-0.482107379	0.076101582	-6.335050662	0.178874956	0.102251902	1.749355771	13.48608287	19.11175844	5.55E-15	-8.307491787	NA	NA	NA	NA	NA	cis	cis	0.064714843	-0.238517994	-0.899500153	0.916324617	0.613091779	-0.04789038	1	52.9	TRUE	FALSE	NA	NA
PhHAL.1G137900	1	13092608.5	1_10383797	52.86594929	cis	1@52.9	1@52.9	y~cis+trt	2	118.4030108	13.82297673	20.98209584	35.47830303	1.50E-14	2.44E-14	15.39567835	23.70857308	1.005846303	0.119469698	8.419258783	0.020331573	0.160522338	0.126658839	3.436270024	4.749949157	8.02E-05	4.007896194	NA	NA	NA	NA	NA	cis	cis	-5.078837768	-4.052660242	-3.06714564	-5.723825074	-4.697647548	-3.712132947	1	52.9	TRUE	FALSE	NA	NA
PhHAL.1G138000	1	13091561	1_10383797	52.86594929	cis	1@52.9	1@52.9	y~cis+cis*trt+trt	4	39.95108901	36.49050346	43.43644197	57.54397501	0	0	41.39149901	51.69029798	0.775294021	0.055311486	14.01687201	0.396854198	0.073096846	5.429156238	14.99340891	14.56672602	1.40E-14	-4.285184539	10.66608933	9.961622248	3.79E-11	-6.541158168	-3.449158758	cis.gxe	cis.gxe	5.104152066	5.407412067	5.637748023	4.639332891	5.811481307	6.189920953	1	52.9	TRUE	TRUE	NA	NA
PhHAL.1G138100	1	13099007	1_10383797	52.86594929	cis	1@52.9	1@52.9	y~cis+trt	2	279.1581195	32.04693862	43.05080321	97.58065585	0	0	32.06785206	43.08755597	1.544325335	0.110611703	13.96168126	0.025964956	0.148620524	0.174706394	0.921591825	0.929421078	0.041116393	2.052638609	NA	NA	NA	NA	NA	cis	cis	-5.758441516	-4.188151511	-2.669791145	-6.064278716	-4.493988711	-2.975628345	1	52.9	TRUE	FALSE	NA	NA
PhHAL.1G138400	1	13203185	1_10383797	52.86594929	cis	1@52.9	1@52.9	y~cis+cis*trt+trt	4	2300.95287	197.3933799	96.88694663	1991.889024	0	0	197.3934062	96.88699294	-3.919551596	0.071346428	-54.93689989	3.020040045	0.09428781	32.03001571	15.16752222	0.951077334	9.55E-15	-7.641813927	3.726997645	0.210759157	0.00022822	3.35980661	-2.307118394	cis.gxe	cis.gxe	1.651392015	0.77783416	-5.513906122	2.347794502	1.448281544	-5.491307903	1	52.9	TRUE	TRUE	NA	NA
PhHAL.1G138600	1	13222880.5	1_10383797	52.86594929	cis	1@52.9	1@52.9	y~cis+trt	2	2018.14474	185.0978196	94.28570154	3209.490656	0	0	186.2034745	96.21034712	-3.622492116	0.051858017	-69.85404183	2.501873293	0.06967767	35.90638566	3.611278853	0.248348341	5.28E-05	4.111883192	NA	NA	NA	NA	NA	cis	cis	1.644007686	0.523388717	-5.600975964	1.356774536	0.236155567	-5.888209114	1	52.9	TRUE	FALSE	NA	NA
PhHAL.1G140500	1	13711146.5	1_10383797	52.86594929	cis	1@52.9	1@52.9	y~cis+trt	2	82.2478498	71.83152902	67.20928168	326.9550109	0	0	75.51744341	73.48259838	0.830954108	0.03280017	25.33383572	0.205684574	0.044071091	4.667108748	4.573661474	2.219795875	5.37E-06	-4.647301939	NA	NA	NA	NA	NA	cis	cis	2.823286109	3.859924836	4.485194187	3.028616982	4.065255709	4.69052506	1	52.9	TRUE	FALSE	NA	NA
PhHAL.1G141500	1	14369509.5	1_10383797	52.86594929	cis	1@52.9	1@52.9	y~cis+trt+trans1	2	52.58398259	27.64152578	33.78796422	80.07216364	0	0	35.04375347	45.98797854	0.666509112	0.053162026	12.53731584	0.162622812	0.071228505	2.283114222	1.987748134	1.920459236	0.002810031	-3.017013917	NA	NA	NA	NA	NA	cis	cis	2.809868798	3.639000631	4.142886831	3.026334045	3.855465878	4.359352078	1	52.9	TRUE	FALSE	NA	NA
PhHAL.1G141500	1	14369509.5	1_10383797	52.86594929	trans1	9@120.1	9@120.1	y~cis+trt+trans1	2	9.241914988	5.934550897	5.938414658	14.0731092	1.16E-06	1.59E-06	35.04375347	45.98797854	-0.303769156	0.058141053	-5.224693051	0.108323126	0.079054636	1.370231169	1.987748134	1.920459236	0.002810031	-3.017013917	NA	NA	NA	NA	NA	trans	trans	3.798246826	3.602800822	3.190708611	4.014712073	3.819266069	3.407173859	9	120.1	FALSE	FALSE	NA	NA
PhHAL.1G142600	1	14666715	1_10383797	52.86594929	cis	1@52.9	1@52.9	y~cis+trt	2	1229.720373	100.4893466	82.20503779	625.5429387	0	0	100.9707367	83.04760678	-2.806778518	0.091692208	-30.61087271	2.003534301	0.12319984	16.26247487	0.033813857	0.010078576	0.695642917	0.391646217	NA	NA	NA	NA	NA	cis	cis	0.234447429	-0.568797388	-5.37910929	0.186073978	-0.617170839	-5.427482741	1	52.9	TRUE	FALSE	NA	NA
PhHAL.1G144200	1	15114972.5	1_10383797	52.86594929	trans1	3@2.3	3@2.3	y~cis+trt+trans1	2	21.04120753	5.919490574	8.588988428	14.03550529	1.20E-06	1.64E-06	13.89596449	21.67075596	-0.338814479	0.082103625	-4.126668934	0.231038568	0.111253046	2.076694308	1.932222313	2.705958849	0.003221591	-2.973846918	NA	NA	NA	NA	NA	trans	trans	1.656275665	1.548500056	0.978646833	1.977863659	1.870088051	1.300234827	3	2.3	FALSE	FALSE	3a	NA
PhHAL.1G144200	1	15114972.5	1_10383797	52.86594929	cis	1@52.9	1@52.9	y~cis+trt+trans1	2	25.91274349	7.206437746	10.57754189	17.28505589	6.22E-08	9.09E-08	13.89596449	21.67075596	-0.426443829	0.080200868	-5.317197192	0.242089246	0.107705806	2.247689838	1.932222313	2.705958849	0.003221591	-2.973846918	NA	NA	NA	NA	NA	cis	cis	1.740221468	1.555866891	0.887334196	2.061809462	1.877454885	1.20892219	1	52.9	TRUE	FALSE	NA	NA
PhHAL.1G144800	1	15393418	1_10383797	52.86594929	cis	1@52.9	1@52.9	y~cis+trt+trans1+trans1*trt	2	49.27059415	10.60059966	14.9739016	26.01159034	2.51E-11	5.29E-11	17.81969548	26.89084064	0.649559734	0.090329643	7.190991893	0.115948152	0.12206774	0.949867283	4.870539216	6.534550012	7.22E-05	1.556377882	NA	NA	NA	NA	NA	cis	cis	-5.436147316	-4.670639951	-4.137028343	-5.784564986	-5.019057622	-4.485446013	1	52.9	TRUE	FALSE	NA	NA
PhHAL.1G144800	1	15393418	1_10383797	52.86594929	trans1	9@73.9	9@73.9	y~cis+trt+trans1+trans1*trt	4	31.48253463	6.997136877	9.567905235	8.31034015	1.72E-06	2.58E-06	17.81969548	26.89084064	-0.04117618	0.124549535	-0.330600837	0.114459191	0.170792043	0.670166996	4.870539216	6.534550012	7.22E-05	1.556377882	4.840850576	6.492999835	2.03E-05	3.756178606	-3.63859396	trans.gxe	trans.gxe	-5.165983692	-5.281208491	-3.796623427	-5.093333108	-5.020049871	-5.175685642	9	73.9	FALSE	TRUE	9	9.strict
PhHAL.1G145000	1	15509499	1_10383797	52.86594929	cis	1@52.9	1@52.9	y~cis+trt	2	21.29564544	6.106320399	10.15610972	14.61600547	7.83E-07	9.70E-07	6.224019933	10.36277617	-0.224562399	0.0789385	-2.844776638	0.472923408	0.106063652	4.458864071	0.06695849	0.105558701	0.581970595	0.551204396	NA	NA	NA	NA	NA	cis	cis	-5.330682879	-5.08232133	-5.779807301	-5.389293886	-5.140932336	-5.838418307	1	52.9	TRUE	FALSE	NA	NA
PhHAL.1G146000	1	15856451.5	1_10383797	52.86594929	cis	1@52.9	1@52.9	y~cis+trt	2	1478.144461	174.6052479	94.40212531	2647.222042	0	0	175.1756743	95.39975341	3.232563731	0.048867606	66.14941824	2.192217845	0.065659682	33.38757918	0.349551151	0.028351177	0.208458631	1.260970254	NA	NA	NA	NA	NA	cis	cis	-5.666984667	-0.242204659	0.798141617	-5.749988952	-0.325208944	0.715137332	1	52.9	TRUE	FALSE	NA	NA
PhHAL.1G146300	1	15875817	1_10383797	52.86594929	cis	1@52.9	1@52.9	y~cis+cis*trt+trt	4	79.98425627	87.0208096	78.32145382	231.4343324	0	0	87.03208631	78.34127291	-0.899801282	0.039024676	-23.05723893	0.221161418	0.051573027	4.288315656	6.243394857	2.512151212	3.38E-06	-3.875005481	3.440371931	1.35014396	0.000434926	3.991754663	0.332289899	cis.gxe	cis.gxe	5.394407831	4.959202522	4.032681088	5.768426642	5.089787104	3.96882456	1	52.9	TRUE	TRUE	NA	NA
PhHAL.1G146900	1	15937327.5	1_10383797	52.86594929	cis	1@52.9	1@52.9	y~cis+trt	2	368.3101985	41.50057467	51.6398829	138.5395488	0	0	41.65784407	51.91593337	-1.614387085	0.106629605	-15.14013944	0.887993487	0.143270082	6.198038509	1.729542783	1.484208534	0.005144039	-2.82199812	NA	NA	NA	NA	NA	cis	cis	0.732320445	0.005926734	-2.496453289	1.137652827	0.411259116	-2.091120907	1	52.9	TRUE	FALSE	NA	NA
PhHAL.1G147500	1	16058479	1_10383797	52.86594929	cis	1@52.9	1@52.9	y~cis+trt	2	503.3984071	48.51837754	56.99711764	173.6627714	0	0	48.89760016	57.66146011	-1.889263526	0.111342346	-16.96805932	1.032444735	0.149602233	6.90126552	0.007701879	0.005732002	0.851890716	0.186893883	NA	NA	NA	NA	NA	cis	cis	-2.019241142	-2.87605931	-5.797767008	-2.047272106	-2.904090274	-5.825797973	1	52.9	TRUE	FALSE	NA	NA
PhHAL.1G148400	1	16167282	1_10383797	52.86594929	trans1	5@79.1	5@79.1	y~cis+trt+trans1	2	4.844825317	6.063984865	5.587754113	14.39670186	8.63E-07	1.19E-06	39.79986384	50.3196959	-0.182734619	0.040425645	-4.520264727	0.051387388	0.055413159	0.927349917	31.04472317	36.05641597	0	13.6307307	NA	NA	NA	NA	NA	trans	trans	2.919996769	2.788649534	2.55452753	2.214113026	2.082765791	1.848643787	5	79.1	FALSE	FALSE	NA	NA
PhHAL.1G148500	1	16172957	1_10383797	52.86594929	cis	1@52.9	1@52.9	y~cis+trt	2	1.542583097	9.260446685	14.55981309	22.80292612	5.49E-10	7.60E-10	11.03610417	17.63268104	0.113254847	0.017009314	6.658401703	-0.018585558	0.022854121	-0.813225708	1.172477735	1.715089225	0.021242968	-2.317798873	NA	NA	NA	NA	NA	cis	cis	5.146158141	5.240827441	5.372667807	5.199263669	5.293932969	5.425773336	1	52.9	TRUE	FALSE	NA	NA
PhHAL.1G149100	1	16357513.5	1_10383797	52.86594929	trans1	7@65.9	7@65.9	y~trt+trans1+trans1*trt	4	5.757305481	6.227489754	8.81987652	7.403263824	9.08E-06	1.17E-05	15.4292779	23.75361588	-0.267440616	0.057855752	-4.622541546	-0.015427475	0.080207773	-0.192343885	12.09518913	18.06170402	8.65E-12	6.078179265	2.126514338	2.903846857	0.00835958	1.875561258	-1.660187268	trans.gxe	trans.gxe	4.784638947	4.474711849	4.585983655	4.497890071	4.215022043	3.963008739	7	65.9	FALSE	TRUE	7	NA
PhHAL.1G149300	1	16374409	1_10383797	52.86594929	cis	1@52.9	1@52.9	y~cis+cis*trt+trt	4	3.767075793	9.080254925	5.790786272	11.07492328	1.82E-08	2.67E-08	62.28044134	66.53608229	-0.247074596	0.038715312	-6.381831489	-0.072333318	0.051164187	-1.413749012	57.07694704	57.7957051	0	20.31016924	2.702778027	1.628127238	0.002286218	3.27630953	1.455731832	cis.gxe	cis.gxe	5.449376466	5.414707797	5.311773285	4.938182736	4.618775067	4.444033744	1	52.9	TRUE	TRUE	NA	NA
PhHAL.1G149900	1	16531005	1_10383797	52.86594929	cis	1@52.9	1@52.9	y~cis+trt	2	59.98375262	8.613863464	13.31614689	21.08745493	2.43E-09	3.29E-09	11.66632026	18.54005357	-0.715132696	0.110296706	-6.483717595	0.009464639	0.148197288	0.063865131	2.318746194	3.388612915	0.001197042	3.276036817	NA	NA	NA	NA	NA	cis	cis	-4.003229316	-4.708897335	-5.433494656	-4.489959692	-5.195627711	-5.920225033	1	52.9	TRUE	FALSE	NA	NA
PhHAL.1G151400	1	16976179	1_10383797	52.86594929	trans1	3@48.1	3@48.1	y~cis+trt+trans1	2	53.35575519	8.271275833	11.04462727	20.02991161	5.35E-09	8.28E-09	19.82265789	29.41994364	-0.517318384	0.104263275	-4.961654834	-0.696997576	0.145387706	-4.794061313	0.139766017	0.173604728	0.428207797	0.793523435	NA	NA	NA	NA	NA	trans	trans	-3.268751633	-4.483067524	-4.30338827	-3.382910476	-4.597226368	-4.417547114	3	48.1	FALSE	FALSE	3b	NA
PhHAL.1G151400	1	16976179	1_10383797	52.86594929	cis	1@52.9	1@52.9	y~cis+trt+trans1	2	86.94677956	12.92235769	17.99796046	32.64008359	1.20E-13	2.36E-13	19.82265789	29.41994364	0.863612893	0.106890686	8.079402699	0.066917499	0.144049977	0.464543631	0.139766017	0.173604728	0.428207797	0.793523435	NA	NA	NA	NA	NA	cis	cis	-4.904320742	-3.973791077	-3.177095609	-5.018479585	-4.08794992	-3.291254452	1	52.9	TRUE	FALSE	NA	NA
PhHAL.1G151600	1	17024479	1_10383797	52.86594929	cis	1@52.9	1@52.9	y~cis+trt	2	316.410559	43.71527092	53.61063642	149.1596098	0	0	43.72918407	53.63508856	1.53609342	0.095248397	16.12723642	0.887501865	0.12797802	6.93479915	1.309542652	1.079596126	0.014909591	2.451014014	NA	NA	NA	NA	NA	cis	cis	-5.754895594	-3.331300874	-2.682708862	-6.069366344	-3.645771623	-2.997179611	1	52.9	TRUE	FALSE	NA	NA
PhHAL.1G151800	1	17063962	1_10383797	52.86594929	cis	1@52.9	1@52.9	y~cis+trt	2	168.0707967	53.17653814	60.32682577	199.4864671	0	0	53.55453631	60.9890303	1.177156565	0.060027081	19.61042508	0.380152213	0.080653818	4.713381477	4.320658118	3.078055633	9.77E-06	4.511850622	NA	NA	NA	NA	NA	cis	cis	2.895835702	4.453144137	5.250148405	2.531015587	4.088324022	4.885328291	1	52.9	TRUE	FALSE	NA	NA
PhHAL.1G153300	1	17601714.5	1_10383797	52.86594929	cis	1@52.9	1@52.9	y~cis+trt	2	7.979362386	9.565248841	15.44100636	23.61839324	2.72E-10	3.81E-10	9.692039851	15.66361859	0.261236835	0.038011651	6.87254643	0.012939817	0.051073361	0.253357453	2.83E-06	4.19E-06	0.997146837	-0.003579384	NA	NA	NA	NA	NA	cis	cis	2.389721559	2.663898047	2.912195004	2.389904885	2.664081373	2.91237833	1	52.9	TRUE	FALSE	NA	NA
PhHAL.1G155300	1	18390368	1_10383797	52.86594929	cis	1@52.9	1@52.9	y~cis+trt	2	73.5225416	10.27004317	15.94852987	25.52081368	5.37E-11	7.70E-11	12.2595237	19.38500162	-0.793013746	0.110999445	-7.144303677	-0.046611034	0.149141505	-0.312528923	1.300575503	1.86410039	0.015257105	2.442511273	NA	NA	NA	NA	NA	cis	cis	-2.948528322	-3.788152665	-4.534555053	-3.313731565	-4.153355908	-4.899758296	1	52.9	TRUE	FALSE	NA	NA
PhHAL.1G155600	1	18396928	1_10383797	52.86594929	trans1	7@37.7	7@37.7	y~cis+trt+trans1+trans1*trt	4	14.25987428	6.200857202	1.269086563	7.312269427	9.62E-06	1.37E-05	125.470125	88.9792085	0.099864215	0.102820946	0.971243879	-0.20042821	0.139307495	-1.43874678	21.06616329	4.938852254	0	-5.960040496	5.635845098	1.147637276	3.44E-06	-2.493400353	2.333334564	trans.gxe	trans.gxe	2.149717954	2.120329929	1.507813749	2.61121624	2.510652619	2.810944559	7	37.7	FALSE	TRUE	NA	NA
PhHAL.1G155600	1	18396928	1_10383797	52.86594929	cis	1@52.9	1@52.9	y~cis+trt+trans1+trans1*trt	2	889.7302048	119.604795	79.1833522	912.4830762	0	0	125.470125	88.9792085	2.598198892	0.065028531	39.9547532	1.453262234	0.087056314	16.69335817	21.06616329	4.938852254	0	-5.960040496	NA	NA	NA	NA	NA	cis	cis	-1.156665226	2.894795034	4.039731824	-0.438347963	3.613112296	4.758049086	1	52.9	TRUE	FALSE	NA	NA
PhHAL.1G156200	1	18689170	1_10383797	52.86594929	cis	1@52.9	1@52.9	y~cis+trt	2	8.249497103	13.68416263	20.87111748	35.07747614	2.07E-14	3.35E-14	15.05097316	23.24492947	0.261634702	0.031714464	8.249696405	-0.045112237	0.042612311	-1.058666745	3.012769588	4.174142309	0.000221871	3.745759944	NA	NA	NA	NA	NA	cis	cis	2.830854542	3.047376995	3.354123784	2.670834548	2.887357001	3.19410379	1	52.9	TRUE	FALSE	NA	NA
PhHAL.1G156300	1	18699550.5	1_10383797	52.86594929	cis	1@52.9	1@52.9	y~cis+trt	2	41.41097769	7.802223698	12.79491911	18.96148105	1.58E-08	2.07E-08	7.892095203	12.95276142	0.574093921	0.096645008	5.940233587	0.246897099	0.129854539	1.901335913	0.448638443	0.68914302	0.15416206	1.429180344	NA	NA	NA	NA	NA	cis	cis	-3.335059618	-2.514068705	-2.186871641	-3.521115486	-2.700124573	-2.372927509	1	52.9	TRUE	FALSE	NA	NA
PhHAL.1G157400	1	19529273.5	1_10383797	52.86594929	cis	1@52.9	1@52.9	y~cis+trt	2	1755.479606	170.5728721	93.08160687	2457.263098	0	0	171.740748	95.11345476	3.495760483	0.055275143	63.2429023	2.464809175	0.074269002	33.18758987	0.825955151	0.071459356	0.05317694	-1.942398972	NA	NA	NA	NA	NA	cis	cis	-3.333572711	2.626995367	3.657947019	-3.18894655	2.771621528	3.80257318	1	52.9	TRUE	FALSE	NA	NA
PhHAL.1G157600	1	19545211.5	1_10383797	52.86594929	trans1	3@37.7	3@37.7	y~cis+trt+trans1+trans1*trt	4	2.207788216	5.973049776	5.278368864	7.02929214	1.57E-05	2.21E-05	42.13459522	52.31718697	-0.022686027	0.037240027	-0.609183959	-0.0217608	0.0496046	-0.438685128	37.27648287	44.13251136	0	14.98988939	2.746125029	2.358034315	0.002176337	-2.799707703	1.437370549	trans.gxe	trans.gxe	6.418315981	6.32644088	6.070618476	5.778448749	5.734001761	5.73307654	3	37.7	FALSE	TRUE	3b	3b.strict
PhHAL.1G157800	1	19574766.5	1_10383797	52.86594929	cis	1@52.9	1@52.9	y~cis+trt	2	17.16037988	14.58671056	22.59591494	37.70116921	2.55E-15	4.33E-15	14.63730825	22.68481089	0.383025189	0.044120848	8.681274424	0.03571906	0.059281825	0.602529699	0.546694601	0.746521452	0.115714432	1.578332821	NA	NA	NA	NA	NA	cis	cis	5.393131462	5.811875662	6.15918184	5.299327914	5.718072114	6.065378292	1	52.9	TRUE	FALSE	NA	NA
PhHAL.1G159600	1	20133210.5	1_10383797	52.86594929	cis	1@52.9	1@52.9	y~cis+trt	2	534.331464	175.1568223	95.25475244	2674.268452	0	0	175.2424516	95.40514975	-1.955128322	0.029232145	-66.88282087	1.037144584	0.039277008	26.40589595	18.76629414	1.795512559	0	-10.04080183	NA	NA	NA	NA	NA	cis	cis	4.401724949	3.483741355	0.491468829	4.797096841	3.879113247	0.88684072	1	52.9	TRUE	FALSE	NA	NA
PhHAL.1G159700	1	20139749	1_10383797	52.86594929	cis	1@52.9	1@52.9	y~cis+cis*trt+trt	4	35.45303494	15.49351729	23.04953763	20.03323801	1.18E-14	2.29E-14	17.41107363	26.36385555	-0.167717288	0.088308413	-1.899222082	0.101706473	0.116703906	0.871491593	6.400597128	8.768285813	2.40E-06	2.581028021	5.032625823	6.810518203	1.21E-05	-4.446930802	1.776389862	cis.gxe	cis.gxe	2.037729946	1.716132421	0.598445396	1.418689831	1.352679213	1.083255775	1	52.9	TRUE	TRUE	NA	NA
PhHAL.1G160700	1	20377121.5	1_10383797	52.86594929	cis	1@52.9	1@52.9	y~cis+cis*trt+trt	4	15.93364901	14.88278782	15.53824545	19.13598397	4.62E-14	8.75E-14	37.23921897	48.03258039	-0.449989892	0.06057357	-7.428815786	0.044902231	0.080050948	0.56092066	36.71531193	47.11593679	0	-12.99430011	13.47371623	13.8868517	6.84E-14	8.234960948	-0.405347441	cis.gxe	cis.gxe	4.622025263	4.871626245	5.124188691	6.043357046	5.638269909	5.143377622	1	52.9	TRUE	TRUE	NA	NA
PhHAL.1G160800	1	20382054.5	1_10383797	52.86594929	cis	1@52.9	1@52.9	y~cis+trt	2	1728.69128	188.7436142	95.96119259	3430.431656	0	0	188.9889086	96.39141802	-3.276579505	0.046423956	-70.57949777	2.494094024	0.062376336	39.9846192	0.648652752	0.041378178	0.086632454	-1.71999524	NA	NA	NA	NA	NA	cis	cis	0.877024838	0.094538831	-5.6761338	0.984583276	0.202097269	-5.568575362	1	52.9	TRUE	FALSE	NA	NA
PhHAL.1G161700	1	20791564.5	1_10383797	52.86594929	trans1	2@3.7	2@3.7	y~trt+trans1	2	105.5981719	17.70107594	20.37622036	47.08097218	0	0	33.16030289	44.16996284	0.602312843	0.092556049	6.507547045	-0.824626944	0.133150892	-6.193176254	19.95325954	23.45347401	0	-10.41068929	NA	NA	NA	NA	NA	trans	trans	-3.174749001	-3.383283452	-1.970638981	-1.810976315	-2.019510765	-0.606866295	2	3.7	FALSE	FALSE	NA	NA
PhHAL.1G163400	1	21384680	1_10383797	52.86594929	cis	1@52.9	1@52.9	y~cis+trt	2	34.95225895	8.024450444	11.76677641	19.54056011	9.45E-09	1.25E-08	14.36936339	22.3198236	0.545894432	0.087463516	6.241395913	-0.007188486	0.117518068	-0.061169197	5.553452113	7.965011663	5.34E-07	-5.143372274	NA	NA	NA	NA	NA	cis	cis	-5.916484082	-5.377778266	-4.824695156	-5.310512874	-4.771807058	-4.218723948	1	52.9	TRUE	FALSE	NA	NA
PhHAL.1G163500	1	21387476	1_10383797	52.86594929	cis	1@52.9	1@52.9	y~cis+cis*trt+trt	4	308.893404	36.29619069	35.15923492	57.12955784	0	0	53.00803293	60.61248993	1.120690556	0.154356467	7.260405569	0.107070932	0.203989655	0.524884129	36.41139738	35.310344	0	14.00283366	3.91816552	2.808189126	0.000148444	3.239089541	2.92647091	cis.gxe	cis.gxe	-4.19329538	-1.409513834	-0.546529191	-5.105477292	-3.877716574	-2.86409668	1	52.9	TRUE	TRUE	NA	NA
PhHAL.1G163600	1	21389523	1_10383797	52.86594929	cis	1@52.9	1@52.9	y~cis+trt	2	59.19712264	18.1459682	15.64228829	48.46329933	0	0	49.84851053	58.36323121	-0.689388737	0.07227725	-9.538115166	0.193078135	0.097113439	1.988171122	35.95804576	36.70004759	0	15.08011513	NA	NA	NA	NA	NA	cis	cis	1.079015305	0.582704706	-0.299761808	-0.389178418	-0.885489017	-1.76795553	1	52.9	TRUE	FALSE	NA	NA
PhHAL.1G164000	1	21445876.5	1_10383797	52.86594929	cis	1@52.9	1@52.9	y~cis+cis*trt+trt	4	9.468854749	8.257426527	5.757490092	9.996940608	1.11E-07	1.56E-07	56.78246597	63.14078673	0.099835779	0.064604998	1.545325938	-0.04631162	0.085378679	-0.542426053	54.09128849	58.5206423	0	19.44546978	6.184015011	4.232313959	9.07E-07	-5.363932691	0.55097237	cis.gxe	cis.gxe	7.403989532	7.037713505	6.629575642	5.763976002	5.81750012	5.963647333	1	52.9	TRUE	TRUE	NA	NA
PhHAL.1G164900	1	21869695	1_10383797	52.86594929	cis	1@52.9	1@52.9	y~cis+trt	2	81.49000483	26.03546255	36.19973237	74.86078832	0	0	26.84967171	37.62067458	-0.795673472	0.068231165	-11.66143761	0.289074262	0.091677022	3.153181211	0.27554378	0.302850153	0.264100422	1.119188952	NA	NA	NA	NA	NA	cis	cis	-0.297092173	-0.80369137	-1.88843917	-0.399956239	-0.906555436	-1.991303236	1	52.9	TRUE	FALSE	NA	NA
PhHAL.1G166400	1	22361801.5	1_10383797	52.86594929	cis	1@52.9	1@52.9	y~cis+trt	2	7.783250187	11.48509765	18.13607936	28.85640625	3.27E-12	4.90E-12	11.93529547	18.92426878	0.257518683	0.033963871	7.582135774	0.037848937	0.045634668	0.829389988	1.347232644	1.942809066	0.013535724	2.486448546	NA	NA	NA	NA	NA	cis	cis	3.297918211	3.593285798	3.812955526	3.184162404	3.479529991	3.699199719	1	52.9	TRUE	FALSE	NA	NA
PhHAL.1G166800	1	22381486.5	1_10383797	52.86594929	cis	1@52.9	1@52.9	y~cis+cis*trt+trt	4	1492.31584	125.6456044	88.42725698	518.5144794	0	0	126.0213137	89.08546497	-3.120396166	0.112616202	-27.70823488	2.903163469	0.148827843	19.50685711	16.96005966	3.790678775	2.22E-16	-7.262229779	6.289348088	1.275796862	7.16E-07	2.823294951	-4.555704016	cis.gxe	cis.gxe	-0.199455927	-0.939002844	-5.546521388	0.535299958	0.318065629	-5.705492025	1	52.9	TRUE	TRUE	NA	NA
PhHAL.1G167100	1	22394278.5	1_10383797	52.86594929	cis	1@52.9	1@52.9	y~cis+cis*trt+trt	4	8.547547618	24.37793039	31.01614154	34.23608488	0	0	31.00984192	42.01927395	0.378569776	0.033168793	11.41343251	-0.012428677	0.043834189	-0.28353843	21.46797512	26.57856284	0	8.155528553	10.94603959	12.30080334	2.02E-11	-7.34902439	0.224426685	cis.gxe	cis.gxe	5.844321371	5.88193289	5.916277306	5.253256177	5.619397254	6.010395593	1	52.9	TRUE	TRUE	NA	NA
PhHAL.1G168100	1	22696812.5	1_10383797	52.86594929	cis	1@52.9	1@52.9	y~cis+trt	2	35.13415984	57.63691627	47.46110497	226.2762453	0	0	74.37019448	72.94244239	0.54784213	0.025769329	21.25946399	0.061133024	0.034624286	1.765611104	46.35421809	34.05600264	0	18.02031559	NA	NA	NA	NA	NA	cis	cis	6.446554035	7.055529115	7.542238126	5.821032159	6.430007239	6.91671625	1	52.9	TRUE	FALSE	NA	NA
PhHAL.1G168300	1	22715927	1_10383797	52.86594929	cis	1@52.9	1@52.9	y~cis+cis*trt+trt	4	234.541405	125.0799834	83.32865408	512.7518647	0	0	128.7642109	89.59919168	1.466413348	0.044895941	32.66249252	0.621734019	0.059332192	10.47886478	11.93240213	2.427049328	1.24E-11	-6.386903826	2.850238888	0.53433908	0.001640717	-2.367445375	-2.849389136	cis.gxe	cis.gxe	2.002256238	3.699358421	4.63631437	2.002883281	4.091029875	4.935709158	1	52.9	TRUE	TRUE	NA	NA
PhHAL.1G168400	1	22739204	1_10383797	52.86594929	cis	1@52.9	1@52.9	y~cis+trt	2	9.536706504	9.162010866	11.09880484	22.54050303	6.89E-10	9.50E-10	25.81979591	36.48119466	0.284562748	0.042537819	6.689641247	-0.014799893	0.057154829	-0.258943868	21.41190473	29.02598497	0	10.85805845	NA	NA	NA	NA	NA	cis	cis	1.44187411	1.711636801	2.010999387	0.819710788	1.089473478	1.388836065	1	52.9	TRUE	FALSE	NA	NA
PhHAL.1G168500	1	22743975	1_10383797	52.86594929	trans1	3@48.1	3@48.1	y~cis+trt+trans1+trans1*trt	4	3.061204327	6.785186849	8.484399046	8.043312561	2.73E-06	4.04E-06	22.79925753	33.01772928	0.180842357	0.039489348	4.579522473	0.22734825	0.054310531	4.186080454	19.30914672	27.06754149	0	9.695578487	3.543439559	4.304513366	0.000367077	-3.440650877	-2.729072968	trans.gxe	trans.gxe	5.028975848	5.032480064	5.008221176	4.351624295	4.759815033	4.713309151	3	48.1	FALSE	TRUE	3b	NA
PhHAL.1G168600	1	22749595.5	1_10383797	52.86594929	cis	1@52.9	1@52.9	y~cis+trt	2	5.7252461	13.78406948	19.98720235	35.36585935	1.64E-14	2.66E-14	17.97876695	27.09496812	0.21700059	0.026312541	8.247040568	-0.044509345	0.035354158	-1.258956464	3.492385312	4.61553396	7.01E-05	-4.041495283	NA	NA	NA	NA	NA	cis	cis	3.849994524	4.022485573	4.28399553	3.993240373	4.165731422	4.427241379	1	52.9	TRUE	FALSE	NA	NA
PhHAL.1G169100	1	22899139.5	1_10383797	52.86594929	trans1	9@77.4	9@77.4	y~cis+trt+trans1+trans1*trt	4	92.6814202	8.653405852	8.018619454	10.43162611	4.65E-08	7.72E-08	40.80370761	51.18859418	-0.430942186	0.194144185	-2.219701745	-0.06109672	0.262419883	-0.232820468	7.102691665	6.490530313	5.85E-07	3.475562845	6.106107227	5.53024425	1.20E-06	4.659080983	-3.529119789	trans.gxe	trans.gxe	-2.638496816	-3.104211263	-0.739809738	-2.60395777	-3.095996743	-3.465841652	9	77.4	FALSE	TRUE	9	NA
PhHAL.1G169100	1	22899139.5	1_10383797	52.86594929	cis	1@52.9	1@52.9	y~cis+trt+trans1+trans1*trt	2	485.5782524	35.32718062	42.01130294	109.3071462	0	0	40.80370761	51.18859418	-1.929871517	0.138313484	-13.9528805	0.767125167	0.186999035	4.102294791	7.102691665	6.490530313	5.85E-07	3.475562845	NA	NA	NA	NA	NA	cis	cis	-0.48667661	-1.649422497	-4.346418711	-1.381102725	-2.543848613	-5.240844827	1	52.9	TRUE	FALSE	NA	NA
PhHAL.1G170600	1	23198470	1_10383797	52.86594929	cis	1@52.9	1@52.9	y~cis+cis*trt+trt	4	1021.595788	104.6923845	83.93651332	339.0495881	0	0	104.8173342	84.15589625	2.561102608	0.115228227	22.22634735	1.217346156	0.152279764	7.994142674	10.23574655	3.12309292	5.28E-10	5.920233875	2.319760385	0.659385405	0.005412076	2.261000462	2.451966748	cis.gxe	cis.gxe	-5.879408515	-1.201066688	-0.024872958	-5.89071737	-2.112269928	-0.768513369	1	52.9	TRUE	TRUE	NA	NA
PhHAL.1G170700	1	23206368.5	1_10383797	52.86594929	cis	1@52.9	1@52.9	y~cis+cis*trt+trt	4	87.95949256	17.91221995	24.47982177	23.68281365	0	1.11E-16	23.50730446	33.84617992	-0.509522828	0.127930959	-3.98279536	0.13406159	0.169067047	0.792949261	8.200514484	10.25689693	4.67E-08	4.917255666	3.019776301	3.606209368	0.001120415	-2.880004591	2.249314696	cis.gxe	cis.gxe	0.781970567	0.432272142	-1.272733364	-0.058238661	-0.433700228	-1.077284911	1	52.9	TRUE	TRUE	NA	NA
PhHAL.1G171200	1	23400888.5	1_10383797	52.86594929	cis	1@52.9	1@52.9	y~cis+trt	2	22.69449562	10.3549628	16.18089135	25.75162848	4.42E-11	6.36E-11	11.94884352	18.94357336	0.435104602	0.061392558	7.087253158	0.120501882	0.082488507	1.460832381	3.12473701	4.576425334	0.000169432	3.816623469	NA	NA	NA	NA	NA	cis	cis	5.325551776	5.881157916	6.195760609	5.009926351	5.565532492	5.880135184	1	52.9	TRUE	FALSE	NA	NA
PhHAL.1G171300	1	23442319	1_10383797	52.86594929	cis	1@52.9	1@52.9	y~cis+trt	2	5.012116393	11.33345033	17.62761068	28.43619983	4.64E-12	6.91E-12	12.71858	20.03285279	0.204142025	0.027455705	7.435322533	-0.033541363	0.036890141	-0.909222959	0.802637493	1.136167972	0.056651035	-1.914587957	NA	NA	NA	NA	NA	cis	cis	3.905740075	4.076340819	4.314024136	3.976548531	4.147149275	4.384832591	1	52.9	TRUE	FALSE	NA	NA
PhHAL.1G172400	1	23663677	1_10383797	52.86594929	cis	1@52.9	1@52.9	y~cis+cis*trt+trt	4	90.11812667	11.20320754	15.29611594	13.92927614	1.68E-10	2.70E-10	20.06493035	29.71986408	-0.397432945	0.168846767	-2.353808441	-0.080418742	0.223139297	-0.360397039	10.87846266	14.80903507	1.28E-10	6.390643558	2.730302038	3.455018316	0.002148938	-3.275170826	1.216795106	cis.gxe	cis.gxe	-3.436784051	-4.303744075	-5.786091337	-5.039137231	-5.516987976	-5.834002498	1	52.9	TRUE	TRUE	NA	NA
PhHAL.1G173500	1	23860277	1_10383797	52.86594929	cis	1@52.9	1@52.9	y~cis+trt	2	278.550195	53.87034657	60.81433239	203.5169053	0	0	54.23463356	61.4525935	-1.427123203	0.076508432	-18.65314934	0.699180955	0.102798555	6.801466746	0.000358678	0.000243022	0.9678607	0.040330662	NA	NA	NA	NA	NA	cis	cis	0.844904077	0.116961455	-2.009342299	0.840747446	0.112804825	-2.013498929	1	52.9	TRUE	FALSE	NA	NA
PhHAL.1G177500	1	24828378.5	1_10383797	52.86594929	cis	1@52.9	1@52.9	y~cis+trt	2	269.3838269	40.62407784	50.89788613	134.4493763	0	0	40.77628299	51.16505935	1.494307115	0.092568702	16.14268192	0.452631029	0.124377518	3.639170782	2.183153064	1.910374595	0.001669768	3.176901779	NA	NA	NA	NA	NA	cis	cis	-4.478365354	-2.531427223	-1.489751266	-4.874501807	-2.927563677	-1.88588772	1	52.9	TRUE	FALSE	NA	NA
PhHAL.1G178100	1	24903062	1_10383797	52.86594929	cis	1@52.9	1@52.9	y~cis+trt	2	16.29017468	14.53443661	13.80399483	37.54807144	2.89E-15	4.88E-15	42.44310096	52.57505206	0.372582059	0.043075157	8.649581064	0.054184474	0.057876809	0.936203564	37.2938814	43.92177683	0	15.45775331	NA	NA	NA	NA	NA	cis	cis	2.159665267	2.586431623	2.904829182	1.262752397	1.689518754	2.007916313	1	52.9	TRUE	FALSE	NA	NA
PhHAL.1G179100	1	25365211	1_10383797	52.86594929	cis	1@52.9	1@52.9	y~cis+trt	2	27.87647585	24.99685076	12.6040912	71.17293867	0	0	83.99898821	77.15525317	-0.486279713	0.040927885	-11.88137914	0.028908426	0.054991683	0.525687235	71.33083471	57.19331034	0	25.41495209	NA	NA	NA	NA	NA	cis	cis	7.849212738	7.391841514	6.876653425	6.448059405	5.990688181	5.475500092	1	52.9	TRUE	FALSE	NA	NA
PhHAL.1G179600	1	25490541.5	1_10383797	52.86594929	cis	1@52.9	1@52.9	y~cis+trt	2	53.13933229	8.123842041	12.95619277	19.80028797	7.52E-09	1.00E-08	9.642175749	15.58966867	-0.647785136	0.107134687	-6.046455672	0.209809704	0.143948723	1.457530849	1.00458275	1.503715381	0.032979613	2.143852349	NA	NA	NA	NA	NA	cis	cis	-4.226757465	-4.664732954	-5.522327474	-4.536144542	-4.974120031	-5.831714551	1	52.9	TRUE	FALSE	NA	NA
PhHAL.1G180000	1	25512796	1_10383797	52.86594929	cis	1@52.9	1@52.9	y~cis+cis*trt+trt+trans1	4	2.436250916	8.336572512	11.46377433	10.02104704	9.30E-08	1.52E-07	18.18433895	27.35792314	-0.005291158	0.03275104	-0.161556937	-0.058903989	0.043278698	-1.361038831	10.85579296	15.27169244	1.62E-10	5.339248435	4.461714126	5.926183783	4.73E-05	4.386632823	1.404107353	cis.gxe	cis.gxe	4.884901308	5.110343867	5.278750629	4.965246201	4.900461992	4.956408364	1	52.9	TRUE	TRUE	NA	NA
PhHAL.1G180000	1	25512796	1_10383797	52.86594929	trans1	3@5.6	3@5.6	y~cis+cis*trt+trt+trans1	2	1.581346038	5.54819218	7.441020951	13.00912228	2.83E-06	4.18E-06	18.18433895	27.35792314	-0.1166258	0.023543547	-4.953620503	-0.003226104	0.031922286	-0.101061176	10.85579296	15.27169244	1.62E-10	5.339248435	NA	NA	NA	NA	NA	trans	trans	5.206918171	5.090577719	4.976499915	5.056291755	4.939951303	4.825873499	3	5.6	FALSE	FALSE	3a	NA
PhHAL.1G182400	1	25873434.5	1_10383797	52.86594929	cis	1@52.9	1@52.9	y~cis+cis*trt+trt	4	2.956414503	6.815142712	11.22334228	8.144622311	2.55E-06	3.39E-06	7.148508573	11.80758559	0.209405593	0.039994303	5.235885551	-0.062738197	0.052854436	-1.186999639	2.764701052	4.391560082	0.005950096	-0.756860442	2.607943444	4.136812151	0.002829961	-3.426534981	0.36438024	cis.gxe	cis.gxe	6.472591916	6.45418246	6.5061901	6.322341658	6.469008678	6.741152516	1	52.9	TRUE	TRUE	NA	NA
PhHAL.1G183900	1	26389765.5	1_10383797	52.86594929	cis	1@52.9	1@52.9	y~cis+cis*trt+trt	4	1766.658551	127.5441642	89.37087113	538.2815341	0	0	127.5459906	89.37408142	-3.324630985	0.120260364	-27.64527624	2.835270651	0.158929979	17.83974719	6.367918375	1.258461911	2.58E-06	-3.987008191	2.484642933	0.474343272	0.003734713	0.476719688	-3.322329832	cis.gxe	cis.gxe	0.70201922	-0.461530973	-5.786091337	0.858095301	0.368734281	-5.791165674	1	52.9	TRUE	TRUE	NA	NA
PhHAL.1G184700	1	26511234.5	1_10383797	52.86594929	cis	1@52.9	1@52.9	y~cis+trt+trans1	2	40.21750457	30.38335896	31.65284328	90.34538022	0	0	45.62510612	55.15471926	-0.585735098	0.043760112	-13.3851371	0.031451035	0.058782365	0.535042022	15.70610418	14.25787528	0	9.021713158	NA	NA	NA	NA	NA	cis	cis	1.853335562	1.299051785	0.68186552	1.320644841	0.766361064	0.149174799	1	52.9	TRUE	FALSE	NA	NA
PhHAL.1G184700	1	26511234.5	1_10383797	52.86594929	trans1	2@101.7	2@101.7	y~cis+trt+trans1	2	5.994646986	5.691113095	4.718035681	13.46649095	2.04E-06	2.75E-06	45.62510612	55.15471926	0.217252855	0.041863212	5.189588729	0.034628362	0.058905155	0.587866403	15.70610418	14.25787528	0	9.021713158	NA	NA	NA	NA	NA	trans	trans	1.049288579	1.301169901	1.483794387	0.516597859	0.76847918	0.951103666	2	101.7	FALSE	FALSE	NA	NA
PhHAL.1G188300	1	28364585	1_43190706	53.82527828	cis	1@53.8	1@53.8	y~cis+cis*trt+trt	4	12.05753641	7.355441885	7.416960617	8.833031252	7.91E-07	1.07E-06	35.33120043	46.2601834	0.34376745	0.077165586	4.454932122	-0.305548505	0.102492436	-2.981181009	33.62930837	43.31307014	0	13.75462378	2.646973356	2.559365223	0.002592056	-2.675349128	2.11214997	cis.gxe	cis.gxe	5.322180198	5.378969505	5.427958021	4.178438548	4.216657606	4.865973136	1	53.8	TRUE	TRUE	NA	NA
PhHAL.1G188800	1	28445451	1_43190706	53.82527828	cis	1@53.8	1@53.8	y~cis+trt	2	4.10461452	7.709286172	9.782818335	18.71997418	1.95E-08	2.56E-08	22.43395255	32.58625502	0.186588224	0.030527716	6.11209243	0.024836977	0.041120324	0.604007336	14.06547258	18.90765466	1.55E-15	-8.506569543	NA	NA	NA	NA	NA	cis	cis	4.944762274	5.156187483	5.317938587	5.295799334	5.507224543	5.668975646	1	53.8	TRUE	FALSE	NA	NA
PhHAL.1G188900	1	28457093	1_43190706	53.82527828	cis	1@53.8	1@53.8	y~cis+trt	2	87.38183323	55.2042027	44.68449959	211.4049273	0	0	73.93227302	72.73336757	-0.845723279	0.04191445	-20.17736777	0.164099903	0.056458064	2.906580403	31.25647055	19.96473458	0	13.74440271	NA	NA	NA	NA	NA	cis	cis	3.59649159	2.914868391	1.905045738	2.817749137	2.136125938	1.126303286	1	53.8	TRUE	FALSE	NA	NA
PhHAL.1G190400	1	29430777	1_43190706	53.82527828	cis	1@53.8	1@53.8	y~cis+trt	2	1338.527307	127.4607026	83.53908188	1083.19412	0	0	131.291722	90.0511447	-2.965515376	0.072472163	-40.91937178	1.954812298	0.097618793	20.02495878	44.58999548	11.836004	0	-17.51966701	NA	NA	NA	NA	NA	cis	cis	5.877433614	4.866730328	-0.053594225	7.593765346	6.58306206	1.662737507	1	53.8	TRUE	FALSE	NA	NA
PhHAL.1G191600	1	30289846	1_43190706	53.82527828	cis	1@53.8	1@53.8	y~cis+trt	2	7.517270007	11.25646677	14.33317704	28.22331085	5.54E-12	8.23E-12	24.06152764	34.48749339	0.245413924	0.033646264	7.293942795	0.098705622	0.045320955	2.177924557	12.32864529	15.8521906	8.02E-14	-7.901187855	NA	NA	NA	NA	NA	cis	cis	5.298755485	5.642874773	5.789582989	5.658118567	6.002237856	6.148946072	1	53.8	TRUE	FALSE	NA	NA
PhHAL.1G193900	1	30606548	1_43190706	53.82527828	cis	1@53.8	1@53.8	y~cis+trt	2	138.5728941	13.65461213	19.83345815	34.992275	2.22E-14	3.57E-14	17.81390718	26.88340207	-1.021256325	0.129736986	-7.871743847	0.422761491	0.174753553	2.41918681	3.473331515	4.602894701	7.34E-05	4.030114499	NA	NA	NA	NA	NA	cis	cis	-3.277945641	-3.876440898	-5.320457962	-3.984727448	-4.583222704	-6.027239768	1	53.8	TRUE	FALSE	NA	NA
PhHAL.1G196100	1	31554467	1_43190706	53.82527828	cis	1@53.8	1@53.8	y~cis+trt	2	4.080777	9.947260421	13.72226122	24.64661473	1.13E-10	1.60E-10	18.83018674	28.17789716	-0.186036132	0.026527941	-7.012837192	-0.025033244	0.035732693	-0.700569746	8.081190637	10.96193291	1.47E-09	6.275153657	NA	NA	NA	NA	NA	cis	cis	7.065935944	6.854866748	6.693863971	6.840910234	6.629841038	6.468838261	1	53.8	TRUE	FALSE	NA	NA
PhHAL.1G196400	1	31573205	1_43190706	53.82527828	cis	1@53.8	1@53.8	y~cis+trt	2	307.3359548	36.45403841	44.38610999	115.8301015	0	0	40.08398806	50.5671832	1.601183904	0.106195648	15.07767914	0.409096594	0.143043763	2.859940096	2.986536704	2.664259156	0.000236358	-3.728983033	NA	NA	NA	NA	NA	cis	cis	-4.724440845	-2.714161759	-1.522074211	-4.18913569	-2.178856604	-0.986769056	1	53.8	TRUE	FALSE	NA	NA
PhHAL.1G196700	1	31625679.5	1_43190706	53.82527828	cis	1@53.8	1@53.8	y~cis+trt	2	45.39240067	6.885539342	10.86565229	16.59654836	1.30E-07	1.66E-07	9.611766364	15.54453884	0.619256753	0.107818538	5.743509077	-0.022360896	0.14522977	-0.153969093	2.01421923	3.043612855	0.002533039	-3.049233546	NA	NA	NA	NA	NA	cis	cis	-5.046403304	-4.449507641	-3.807889912	-4.601988703	-4.005093039	-3.36347531	1	53.8	TRUE	FALSE	NA	NA
PhHAL.1G196800	1	31631231.5	1_43190706	53.82527828	cis	1@53.8	1@53.8	y~cis+cis*trt+trt	4	747.3053563	81.75338822	68.47079429	205.309479	0	0	87.8647996	78.65597412	2.616713261	0.126006747	20.76645354	1.628452344	0.167363965	9.730005753	14.36358027	6.129980183	5.66E-14	-6.939009275	3.866042635	1.500813803	0.000166914	-2.134065585	-3.765595564	cis.gxe	cis.gxe	-4.570151461	-1.604757367	-0.094499976	-4.569435755	-0.32426984	0.663990006	1	53.8	TRUE	TRUE	NA	NA
PhHAL.1G207300	1	35232683.5	1_43190706	53.82527828	cis	1@53.8	1@53.8	y~cis+trt	2	73.54293541	6.930211781	8.428477822	16.71091665	1.17E-07	1.50E-07	24.45264529	34.93632566	0.790659365	0.136766929	5.781071277	0.061289629	0.184222768	0.33269302	21.50880772	29.8935382	0	10.88752639	NA	NA	NA	NA	NA	cis	cis	-3.289310114	-2.437360614	-1.707991605	-5.30217439	-4.450224891	-3.720855882	1	53.8	TRUE	FALSE	NA	NA
PhHAL.1G207400	1	35241680	1_43190706	53.82527828	cis	1@53.8	1@53.8	y~cis+trt	2	28.10615287	5.054926047	8.134493804	11.98630611	8.81E-06	1.05E-05	7.567230953	12.45428819	0.486651157	0.09983177	4.874712291	0.095566702	0.134471726	0.710682496	1.859578402	2.90877899	0.003718003	-2.927842942	NA	NA	NA	NA	NA	cis	cis	-5.343078253	-4.760860905	-4.369776514	-4.947965732	-4.365748384	-3.974663992	1	53.8	TRUE	FALSE	NA	NA
PhHAL.1G209900	1	36271943.5	1_43190706	53.82527828	cis	1@53.8	1@53.8	y~cis+trt	2	12.15249895	11.3418549	17.15118521	28.45945915	4.55E-12	6.78E-12	14.32390618	22.25773228	0.321408994	0.042602023	7.544453732	0.021824674	0.057384214	0.380325395	2.148533719	2.99205856	0.001818278	-3.151129818	NA	NA	NA	NA	NA	cis	cis	4.110702307	4.453935949	4.753520137	4.292170592	4.635404235	4.934988423	1	53.8	TRUE	FALSE	NA	NA
PhHAL.1G213600	1	37168732.5	1_43190706	53.82527828	cis	1@53.8	1@53.8	y~cis+trt	2	103.9203671	31.33411697	36.66447135	94.75947938	0	0	39.5341662	50.08713814	0.932649004	0.068273121	13.66055914	0.2218835	0.091962753	2.412753998	8.728164887	8.27597614	3.27E-10	-6.540534368	NA	NA	NA	NA	NA	cis	cis	-1.836992132	-0.682460023	0.028305439	-1.233367145	-0.078835036	0.631930425	1	53.8	TRUE	FALSE	NA	NA
PhHAL.1G215000	1	37575155.5	1_43190706	53.82527828	cis	1@53.8	1@53.8	y~cis+trt	2	2.476339965	5.022086976	6.697165488	11.90495063	9.50E-06	1.13E-05	18.24133836	27.43066518	0.144541474	0.029733914	4.86116534	-0.00680524	0.040051086	-0.169913999	15.87048022	23.34904762	0	9.111038195	NA	NA	NA	NA	NA	cis	cis	4.321527796	4.459263904	4.610610624	3.955322923	4.093059031	4.244405751	1	53.8	TRUE	FALSE	NA	NA
PhHAL.1G219300	1	39422890	1_43190706	53.82527828	cis	1@53.8	1@53.8	y~cis+trt	2	15.99836171	12.87742965	19.91551474	32.76728625	1.33E-13	2.08E-13	13.84135899	21.59553945	0.367794627	0.045554184	8.073783696	-0.010439677	0.061360725	-0.170136145	2.380041495	3.349542473	0.001030284	3.319955113	NA	NA	NA	NA	NA	cis	cis	2.496108697	2.853463701	3.231697788	2.291669279	2.649024282	3.027258369	1	53.8	TRUE	FALSE	NA	NA
PhHAL.1G221900	1	40465871.5	1_43190706	53.82527828	cis	1@53.8	1@53.8	y~cis+trt+trans1+trans2+trans1*trt+trans2*trt	2	252.3769838	15.67009065	20.4324485	39.63759965	2.22E-16	1.11E-15	25.00487664	35.5648151	1.403592332	0.167968834	8.356266446	0.771060084	0.225883984	3.413522598	5.069577194	6.005268327	0.000437617	-0.012346687	NA	NA	NA	NA	NA	cis	cis	-5.289437739	-3.108374562	-2.45902477	-4.830661943	-2.649598765	-2.000248974	1	53.8	TRUE	FALSE	NA	NA
PhHAL.1G221900	1	40465871.5	1_43190706	53.82527828	trans2	9@74.4	9@74.4	y~cis+trt+trans1+trans2+trans1*trt+trans2*trt	4	80.00201721	5.449282761	6.476965814	6.282442799	4.81E-05	7.84E-05	25.00487664	35.5648151	-0.208730797	0.232627502	-0.897274807	-0.409459686	0.319298311	-1.28237348	5.069577194	6.005268327	0.000437617	-0.012346687	2.664002743	3.088942078	0.002870864	-2.891013606	2.490137645	trans.gxe	trans.gxe	-2.61324674	-3.107783615	-5.135806716	-2.854942655	-3.443986581	-3.181580445	9	74.4	FALSE	TRUE	9	9.strict
PhHAL.1G221900	1	40465871.5	1_43190706	53.82527828	trans1	6@71.7	6@71.7	y~cis+trt+trans1+trans2+trans1*trt+trans2*trt	4	90.74444123	6.1428015	7.346672799	7.126029834	1.09E-05	1.90E-05	25.00487664	35.5648151	-0.626038465	0.204008197	-3.0686927	-1.341781133	0.310982467	-4.314652031	5.069577194	6.005268327	0.000437617	-0.012346687	2.528923757	2.928810974	0.003862823	1.532855599	3.129616122	trans.gxe	trans.gxe	-3.504498129	-3.593244645	-3.759094297	-2.073696069	-4.059893583	-3.34692003	6	71.7	FALSE	TRUE	NA	NA
PhHAL.1G222100	1	40471475	1_43190706	53.82527828	cis	1@53.8	1@53.8	y~cis+cis*trt+trt	4	68.53233827	6.275224216	7.845614365	7.463198297	8.20E-06	1.06E-05	22.54746449	32.72062467	-0.3745367	0.200140296	-1.871370769	-0.129978856	0.265829206	-0.488956266	22.33784599	32.35285649	0	9.609665813	5.104834639	6.31593719	1.03E-05	4.878608441	0.715859006	cis.gxe	cis.gxe	-3.217849042	-2.074599787	-1.215432458	-3.53189428	-4.036409952	-4.280967416	1	53.8	TRUE	TRUE	NA	NA
PhHAL.1G222500	1	40511683	1_43190706	53.82527828	cis	1@53.8	1@53.8	y~cis+trt	2	3092.946556	128.020933	87.56967735	1095.189756	0	0	129.2375146	89.68535971	-4.360937879	0.109560063	-39.80408335	3.322819596	0.147575574	22.51605395	1.674740527	0.308144081	0.005901782	2.776257369	NA	NA	NA	NA	NA	cis	cis	3.851652737	2.813533802	-4.870218935	3.440487657	2.402368722	-5.281384015	1	53.8	TRUE	FALSE	NA	NA
PhHAL.1G222600	1	40513235	1_43190706	53.82527828	cis	1@53.8	1@53.8	y~cis+trt	2	3314.796858	124.6398302	86.79128992	1024.556301	0	0	125.9525668	89.07226828	-4.486951976	0.11726578	-38.26309752	3.501405547	0.157955047	22.16710149	1.978818454	0.386771979	0.002765075	3.021846098	NA	NA	NA	NA	NA	cis	cis	4.307042382	3.32149522	-4.666857424	3.828028777	2.842481615	-5.145871029	1	53.8	TRUE	FALSE	NA	NA
PhHAL.1G222800	1	40523091.5	1_43190706	53.82527828	cis	1@53.8	1@53.8	y~cis+trt	2	19.87656982	20.20263929	18.04794577	54.99597845	0	0	48.90406135	57.66626815	0.410952858	0.039193677	10.48518265	0.016633804	0.052793228	0.315074573	41.72443458	45.81045765	0	16.70893967	NA	NA	NA	NA	NA	cis	cis	2.104484388	2.532070858	2.926389706	1.219228025	1.646814495	2.041133343	1	53.8	TRUE	FALSE	NA	NA
PhHAL.1G222900	1	40528182	1_43190706	53.82527828	cis	1@53.8	1@53.8	y~cis+trt	2	10.00817109	11.23602935	9.046579615	28.16684196	5.81E-12	8.62E-12	50.12898887	58.56799382	0.285534882	0.038861453	7.347509181	-0.06011565	0.052345728	-1.148434699	41.13830352	43.95048346	0	-16.54335922	NA	NA	NA	NA	NA	cis	cis	2.721047899	2.946467475	3.292117647	3.590102189	3.815521765	4.161171937	1	53.8	TRUE	FALSE	NA	NA
PhHAL.1G228700	1	42295261	1_43190706	53.82527828	cis	1@53.8	1@53.8	y~cis+trt	2	143.3177082	62.3167222	66.06453465	256.7357399	0	0	62.73959944	66.80506978	-1.066238973	0.048709931	-21.88956036	0.309227187	0.065611463	4.713005496	0.009985668	0.005826817	0.831644116	-0.212808841	NA	NA	NA	NA	NA	cis	cis	3.699438018	2.942426341	1.566960883	3.71345034	2.956438663	1.580973205	1	53.8	TRUE	FALSE	NA	NA
PhHAL.1G229400	1	42375761	1_43190706	53.82527828	cis	1@53.8	1@53.8	y~cis+trt+trans1+trans1*trt	2	330.054273	76.62095851	70.67439364	361.3110297	0	0	79.23081836	75.15811239	-1.595847724	0.063139271	-25.27504176	0.633679576	0.084263547	7.520210038	4.922988337	2.245346186	6.46E-05	-0.396354507	NA	NA	NA	NA	NA	cis	cis	1.729302292	0.767134241	-1.462391964	1.883390719	0.921222668	-1.308303537	1	53.8	TRUE	FALSE	NA	NA
PhHAL.1G229400	1	42375761	1_43190706	53.82527828	trans1	5@116.1	5@116.1	y~cis+trt+trans1+trans1*trt	4	13.4282118	6.231118193	2.875377791	7.349944279	9.01E-06	1.29E-05	79.23081836	75.15811239	-0.035029628	0.090387435	-0.387549747	-0.231232256	0.124668391	-1.854778534	4.922988337	2.245346186	6.46E-05	-0.396354507	4.570604436	2.078090525	3.71E-05	3.954454902	3.80333763	trans.gxe	trans.gxe	-0.329733866	0.658525439	0.705252996	0.61087731	0.344614729	0.540817811	5	116.1	FALSE	TRUE	NA	NA
PhHAL.1G230700	1	42480149.5	1_43190706	53.82527828	cis	1@53.8	1@53.8	y~cis+trt	2	97.26634253	35.18146289	45.40501956	110.4145254	0	0	36.06857489	46.95220125	0.909077669	0.061189787	14.85668962	0.090648596	0.08242162	1.099815752	4.42088398	4.286509003	7.71E-06	4.565917283	NA	NA	NA	NA	NA	cis	cis	0.375928319	1.375654132	2.19408298	-0.001740456	0.997985357	1.816414205	1	53.8	TRUE	FALSE	NA	NA
PhHAL.1G231400	1	42612286.5	1_43190706	53.82527828	cis	1@53.8	1@53.8	y~cis+trt	2	33.79858058	27.82024012	34.96523486	81.35747807	0	0	33.55844263	44.55930292	0.535091941	0.042020503	12.73406805	-0.004793354	0.056600915	-0.084686866	13.14760104	14.41342662	1.22E-14	8.189910064	NA	NA	NA	NA	NA	cis	cis	4.959004937	5.489303412	6.029188528	4.493799767	5.024098242	5.563983358	1	53.8	TRUE	FALSE	NA	NA
PhHAL.1G232100	1	42728906	1_43190706	53.82527828	cis	1@53.8	1@53.8	y~cis+trt	2	1709.851925	100.9029577	82.39231573	631.0484811	0	0	101.3398061	83.15722318	3.521054723	0.107314558	32.81059719	2.212844587	0.144550916	15.30840927	0.190559487	0.056508814	0.353043271	0.930381575	NA	NA	NA	NA	NA	cis	cis	-5.481502755	0.252393919	1.560604392	-5.616468214	0.11742846	1.425638933	1	53.8	TRUE	FALSE	NA	NA
PhHAL.1G232600	1	42800843	1_43190706	53.82527828	trans1	9@129.1	9@129.1	y~cis+trt+trans1	2	74.41766654	5.77527734	7.282053731	13.6759248	1.68E-06	2.27E-06	21.81056405	31.84352128	-0.76465443	0.153804484	-4.971600371	-0.020758671	0.217226212	-0.095562459	1.513850085	1.837914369	0.009122827	-2.62741725	NA	NA	NA	NA	NA	trans	trans	4.224809903	3.439396554	2.695500324	4.766486907	3.981073558	3.237177328	9	129.1	FALSE	FALSE	NA	NA
PhHAL.1G232600	1	42800843	1_43190706	53.82527828	cis	1@53.8	1@53.8	y~cis+trt+trans1	2	203.4756586	14.58132053	19.91087262	37.39324189	2.66E-15	5.66E-15	21.81056405	31.84352128	1.324300694	0.153905624	8.604628331	0.243202065	0.205781831	1.181844209	1.513850085	1.837914369	0.009122827	-2.62741725	NA	NA	NA	NA	NA	cis	cis	2.047868004	3.615370348	4.696468429	2.589545008	4.157047352	5.238145433	1	53.8	TRUE	FALSE	NA	NA
PhHAL.1G232800	1	42826238	1_43190706	53.82527828	cis	1@53.8	1@53.8	y~cis+cis*trt+trt	4	828.4313604	76.48147712	70.61258545	181.475438	0	0	79.09200533	75.0974263	2.06443815	0.141113509	14.62962803	0.986352531	0.187428983	5.262540059	21.75480768	11.59898988	0	9.495759294	4.144411045	1.881766938	8.92E-05	3.43959854	2.903822158	cis.gxe	cis.gxe	-5.69153754	-1.178865659	-0.194890414	-5.89071737	-2.839926354	-1.761841887	1	53.8	TRUE	TRUE	NA	NA
PhHAL.1G232900	1	42828951.5	1_43190706	53.82527828	cis	1@53.8	1@53.8	y~cis+cis*trt+trt	4	66.60094933	15.05943117	22.46468569	19.3945105	3.11E-14	5.93E-14	17.02980379	25.86872021	1.051984256	0.12239116	8.595263367	0.269860654	0.162561691	1.660050732	8.769139534	12.3538605	1.34E-08	4.628435705	5.127274729	6.991159207	9.78E-06	-4.75754772	-1.456227508	cis.gxe	cis.gxe	1.715758546	1.878783033	2.178869482	0.18836627	1.510211409	2.292334221	1	53.8	TRUE	TRUE	NA	NA
PhHAL.1G233200	1	42950508	1_43190706	53.82527828	cis	1@53.8	1@53.8	y~cis+cis*trt+trt	4	187.0553948	40.64337531	45.17919614	66.74790757	0	0	47.59481291	56.68076112	-1.374989475	0.110564459	-12.43608923	0.645456732	0.146853297	4.395248495	20.33303146	18.60986533	0	-9.835534464	2.723292508	2.124003408	0.002183097	3.280395039	-1.17854895	cis.gxe	cis.gxe	3.772674497	3.30677375	2.044763491	5.192350234	4.46281691	2.442372696	1	53.8	TRUE	TRUE	NA	NA
PhHAL.1G233600	1	42976832.5	1_43190706	53.82527828	cis	1@53.8	1@53.8	y~cis+trt	2	550.083767	118.0461822	87.0951147	898.3196733	0	0	118.2730101	87.49301598	2.061487067	0.051016388	40.40833014	1.022585292	0.068718223	14.88084599	1.2642547	0.281038553	0.016752287	2.407778353	NA	NA	NA	NA	NA	cis	cis	-1.366498277	1.717572548	2.756474327	-1.532544807	1.551526018	2.590427797	1	53.8	TRUE	FALSE	NA	NA
PhHAL.1G233700	1	42980922	1_43190706	53.82527828	trans1	9@101.3	9@101.3	y~cis+trt+trans1+trans1*trt	4	43.38776958	6.952630334	2.033456973	8.254185545	1.90E-06	2.84E-06	105.5421824	84.35647986	-0.049366074	0.18256798	-0.270398312	0.510546216	0.22985464	2.221169932	9.455089865	2.828344785	3.47E-09	-2.862658724	4.400422997	1.257989633	5.42E-05	3.484600166	-4.152683774	trans.gxe	trans.gxe	0.62415224	0.62489663	2.265242902	1.288792312	1.749973885	1.190055874	9	101.3	FALSE	TRUE	NA	NA
PhHAL.1G233700	1	42980922	1_43190706	53.82527828	cis	1@53.8	1@53.8	y~cis+trt+trans1+trans1*trt	2	1749.193024	104.1735404	81.97952528	665.5407234	0	0	105.5421824	84.35647986	-3.340015583	0.106061247	-31.49138506	2.385831479	0.142729618	16.71574209	9.455089865	2.828344785	3.47E-09	-2.862658724	NA	NA	NA	NA	NA	cis	cis	3.716168003	2.761983761	-2.963859992	3.954344769	3.000160527	-2.725683226	1	53.8	TRUE	FALSE	NA	NA
PhHAL.1G233800	1	42998910	1_43190706	53.82527828	cis	1@53.8	1@53.8	y~cis+trt	2	42.45684652	5.209476732	7.697709675	12.36982105	6.17E-06	7.41E-06	12.49899548	19.72361248	0.600623596	0.120782193	4.972782672	0.05913178	0.162691596	0.363459342	6.418057843	9.58655365	7.06E-08	-5.55069285	NA	NA	NA	NA	NA	cis	cis	1.180850541	1.840605405	2.382097447	2.087113653	2.746868517	3.288360559	1	53.8	TRUE	FALSE	NA	NA
PhHAL.1G234000	1	43026957.5	1_43190706	53.82527828	cis	1@53.8	1@53.8	y~cis+trt	2	6.358179834	5.190504726	3.255765179	12.32268622	6.45E-06	7.74E-06	61.23760134	65.91703298	0.22277135	0.046830033	4.757018894	-0.073855522	0.063079272	-1.170836632	60.66764819	64.92022852	0	22.16823802	NA	NA	NA	NA	NA	cis	cis	3.544935071	3.69385089	3.990477582	2.141605062	2.290520881	2.587147573	1	53.8	TRUE	FALSE	NA	NA
PhHAL.1G234100	1	43032586	1_43190706	53.82527828	cis	1@53.8	1@53.8	y~cis+trt	2	902.677131	97.52111127	79.22469652	587.1857477	0	0	99.47160267	82.5949695	2.580227729	0.080833097	31.92043634	1.536293871	0.108880831	14.10986538	1.725700751	0.536028601	0.005193773	-2.818814132	NA	NA	NA	NA	NA	cis	cis	-5.958795771	-1.842275719	-0.798342073	-5.650789018	-1.534268966	-0.490335321	1	53.8	TRUE	FALSE	NA	NA
PhHAL.1G234200	1	43036766	1_43190706	53.82527828	cis	1@53.8	1@53.8	y~cis+trt	2	2454.217867	85.63779756	69.17972861	452.1836068	0	0	92.32175866	80.26424475	4.150783479	0.151883257	27.3287758	2.85457375	0.20458421	13.95305021	13.50956082	5.289595268	5.33E-15	-8.315611656	NA	NA	NA	NA	NA	cis	cis	-2.908407103	4.096946311	5.393157409	-1.201112753	5.804240661	7.100451759	1	53.8	TRUE	FALSE	NA	NA
PhHAL.1G235600	1	43155483	1_43190706	53.82527828	cis	1@53.8	1@53.8	y~cis+trt	2	2178.121749	148.3190071	91.16723318	1620.024413	0	0	149.2211927	92.74049639	3.862430248	0.075594648	51.09396447	2.821532964	0.101824728	27.70970304	0.080724488	0.010307771	0.545541227	-0.605255538	NA	NA	NA	NA	NA	cis	cis	-0.223222719	6.460736826	7.501634765	-0.161373013	6.522586532	7.56348447	1	53.8	TRUE	FALSE	NA	NA
PhHAL.1G235700	1	43186082.5	1_43190706	53.82527828	cis	1@53.8	1@53.8	y~cis+cis*trt+trt	4	114.4408279	12.63030239	17.55264505	15.90877924	7.05E-12	1.21E-11	19.79597468	29.3868331	1.157945283	0.177141909	6.536822864	1.235513594	0.235282419	5.25119385	11.53802895	15.87610605	2.97E-11	-5.191452159	5.189911408	6.744494793	8.49E-06	-3.234269943	-3.892059383	cis.gxe	cis.gxe	-3.50905594	-3.231847235	-2.807654406	-4.097790522	-1.704331864	-1.781899524	1	53.8	TRUE	TRUE	NA	NA
PhHAL.1G236100	1	43215582	1_43222358	54.78457109	cis	1@54.8	1@54.8	y~cis+trt	2	2.510522794	8.071474525	11.80999943	19.66338581	8.48E-09	1.13E-08	14.51725147	22.52148531	0.144669626	0.023202209	6.235166024	0.030074221	0.031356081	0.95911926	9.237346055	13.65862168	1.01E-10	6.744078982	NA	NA	NA	NA	NA	cis	cis	4.129186553	4.30393028	4.418525701	3.916627583	4.091371309	4.20596673	1	54.8	TRUE	FALSE	NA	NA
PhHAL.1G236200	1	43219405.5	1_43222358	54.78457109	cis	1@54.8	1@54.8	y~cis+trt	2	1203.950215	114.3351681	82.27861746	833.4479529	0	0	117.2452343	87.26502163	-2.768562582	0.078044342	-35.47422543	1.955690395	0.105471193	18.54241271	7.28028901	1.738500684	9.45E-09	5.934691935	NA	NA	NA	NA	NA	cis	cis	0.903941609	0.09106963	-4.633182496	0.274772592	-0.538099387	-5.262351513	1	54.8	TRUE	FALSE	NA	NA
PhHAL.1G236700	1	43269502.5	1_43222358	54.78457109	cis	1@54.8	1@54.8	y~cis+trt	2	6.376649442	16.42408076	20.07655352	43.1727327	0	0	29.0729175	40.01131636	-0.226956489	0.024955594	-9.09441362	0.050013029	0.033725651	1.482937415	19.59901619	24.67168256	0	-10.30088577	NA	NA	NA	NA	NA	cis	cis	4.378179879	4.201236561	3.924267055	4.727376417	4.550433098	4.273463593	1	54.8	TRUE	FALSE	NA	NA
PhHAL.1G237400	1	43309211	1_43222358	54.78457109	cis	1@54.8	1@54.8	y~cis+cis*trt+trt	4	46.04012173	6.290053869	9.233779254	7.481828365	7.94E-06	1.03E-05	13.42072457	21.01370902	0.807666689	0.163837625	4.9296777	-0.164578985	0.217611481	-0.756297342	8.773119538	13.16938709	1.33E-08	-5.571343074	2.5160777	3.571567845	0.003479705	-2.974106423	1.521175856	cis.gxe	cis.gxe	-5.879777735	-5.447836954	-5.633138646	-5.460970826	-4.817883592	-3.845637809	1	54.8	TRUE	TRUE	NA	NA
PhHAL.1G237600	1	43342802	1_43409864	55.5511544	cis	1@55.6	1@55.6	y~cis+trt	2	47.29066297	5.418248123	8.295419472	12.88954073	3.82E-06	4.62E-06	10.58602895	16.97849179	0.628668978	0.124468371	5.050833163	0.116263879	0.168007528	0.692015889	4.148201443	6.279482826	1.47E-05	-4.417499227	NA	NA	NA	NA	NA	cis	cis	-5.415930261	-4.670997935	-4.158592566	-4.668415318	-3.923482992	-3.411077622	1	55.6	TRUE	FALSE	NA	NA
PhHAL.1G238200	1	43408404.5	1_43409864	55.5511544	cis	1@55.6	1@55.6	y~cis+cis*trt+trt	4	82.78838173	14.98722538	17.0128037	19.28873665	3.65E-14	6.95E-14	32.53357733	43.55154217	1.012418159	0.136830272	7.399080195	0.577141478	0.181739935	3.175644799	21.27130139	25.59206663	0	-9.30951419	4.305092182	4.437252985	6.22E-05	-2.451780095	-3.830094681	cis.gxe	cis.gxe	-2.40661379	-2.285835379	-1.326487258	-2.166212857	-0.576654452	-0.141377563	1	55.6	TRUE	TRUE	NA	NA
PhHAL.1G238300	1	43413018.5	1_43409864	55.5511544	cis	1@55.6	1@55.6	y~cis+trt	2	4.553705356	9.449211952	14.16023807	23.30743324	3.55E-10	4.96E-10	13.86427806	21.62711818	-0.195510244	0.0287227	-6.806819788	0.011462307	0.038769929	0.295649419	7.082477079	10.38982281	1.50E-08	-5.848318487	NA	NA	NA	NA	NA	cis	cis	4.413683912	4.22963628	4.022663625	4.642054727	4.458007096	4.25103444	1	55.6	TRUE	FALSE	NA	NA
PhHAL.1G239400	1	43556089	1_43559473	56.31773966	cis	1@56.3	1@56.3	y~cis+trt	2	3.637812087	5.279724542	6.480551345	12.5444845	5.25E-06	6.32E-06	23.08890107	33.35787347	0.175559146	0.035055031	5.008101284	0.013018569	0.047264153	0.275442759	21.34824651	30.3446579	0	10.83868394	NA	NA	NA	NA	NA	cis	cis	5.20590256	5.39448025	5.55702085	4.689073322	4.877651012	5.040191613	1	56.3	TRUE	FALSE	NA	NA
PhHAL.1G240100	1	43704690	1_43841448	56.89205206	cis	1@56.9	1@56.9	y~cis+trt	2	4.277598444	7.135613451	11.76793555	17.2379337	7.32E-08	9.40E-08	7.230573111	11.93470679	-0.189507194	0.032297788	-5.867497554	-0.015431093	0.043733786	-0.352841475	0.013730772	0.021256734	0.803134757	-0.24954894	NA	NA	NA	NA	NA	cis	cis	3.821248918	3.616310631	3.44223455	3.832279624	3.627341337	3.453265256	1	56.9	TRUE	FALSE	NA	NA
PhHAL.1G240200	1	43707934.5	1_43841448	56.89205206	cis	1@56.9	1@56.9	y~cis+cis*trt+trt	4	12.16628712	19.00321438	27.17938655	25.38047929	0	0	21.49450554	31.46383412	0.188847037	0.046599685	4.052538904	-0.054442553	0.061056392	-0.891676548	3.696133177	4.600399643	0.000828657	-2.578246614	2.391534676	2.942394161	0.004605039	3.309803188	0.272704334	cis.gxe	cis.gxe	4.898633902	5.270271482	5.703194112	5.236474907	5.370879509	5.614168843	1	56.9	TRUE	TRUE	NA	NA
PhHAL.1G240600	1	43765694.5	1_43841448	56.89205206	trans1	9@101.9	9@101.9	y~cis+trt+trans1+trans1*trt	4	13.44294603	7.376043737	1.241341722	8.790196071	7.57E-07	1.16E-06	137.2006865	91.03260056	-0.023899447	0.095436086	-0.250423585	-0.093457775	0.121526197	-0.769033979	5.007021956	0.82497602	5.39E-05	4.014437932	3.814522148	0.621858591	0.000200425	4.195944238	-1.971627345	trans.gxe	trans.gxe	0.840865226	0.948652452	1.920296405	0.887041242	0.769684008	0.839242293	9	101.9	FALSE	TRUE	NA	NA
PhHAL.1G240600	1	43765694.5	1_43841448	56.89205206	cis	1@56.9	1@56.9	y~cis+trt+trans1+trans1*trt	2	957.4450053	135.6898184	88.41190233	1252.125732	0	0	137.2006865	91.03260056	-2.543919412	0.057090063	-44.55975851	1.68682713	0.076899362	21.93551537	5.007021956	0.82497602	5.39E-05	4.014437932	NA	NA	NA	NA	NA	cis	cis	3.218248113	2.361155867	-1.869589896	2.813632599	1.956540353	-2.274205409	1	56.9	TRUE	FALSE	NA	NA
PhHAL.1G241200	1	43850263.5	1_43841448	56.89205206	trans1	5@10.1	5@10.1	y~trt+trans1	2	3.104447495	5.193889744	8.724371761	12.33109494	6.40E-06	7.68E-06	5.197787608	8.731222796	0.161689272	0.032889714	4.916104456	-0.021381105	0.0451086	-0.473991777	8.08E-05	0.000129602	0.984743768	0.019140562	NA	NA	NA	NA	NA	trans	trans	2.19441707	2.33472529	2.517795681	2.193577125	2.333885344	2.516955736	5	10.1	FALSE	FALSE	NA	NA
PhHAL.1G241600	1	43908014	1_43841448	56.89205206	cis	1@56.9	1@56.9	y~cis+trt+trans1+trans1*trt	2	2.660193227	11.78718445	16.9215687	29.23640173	1.63E-12	3.74E-12	17.51202478	26.49440091	0.15060303	0.019727935	7.633998544	0.014115809	0.026675572	0.529166111	2.067637573	2.720538506	0.026155113	-0.549599239	NA	NA	NA	NA	NA	cis	cis	5.426462417	5.591181263	5.727668363	5.428225307	5.592944154	5.729431253	1	56.9	TRUE	FALSE	NA	NA
PhHAL.1G241600	1	43908014	1_43841448	56.89205206	trans1	7@72.6	7@72.6	y~cis+trt+trans1+trans1*trt	4	1.486537603	6.88486517	9.455910162	8.168769491	2.20E-06	3.27E-06	17.51202478	26.49440091	-0.134070792	0.026210774	-5.11510232	-0.010879833	0.037376604	-0.291086704	2.067637573	2.720538506	0.026155113	-0.549599239	2.065082834	2.717115677	0.009953438	2.275623828	-1.475777626	trans.gxe	trans.gxe	5.654359441	5.520702502	5.570250099	5.721230991	5.576280339	5.453089385	7	72.6	FALSE	TRUE	NA	NA
PhHAL.1G241900	1	43984908	1_43988709	57.65863829	cis	1@57.7	1@57.7	y~cis+trt	2	2.073641772	5.767673264	5.727070126	13.76368536	1.71E-06	2.09E-06	35.39784075	46.32309393	0.130915631	0.025291194	5.176332662	-0.029456336	0.034145549	-0.862669845	33.65128887	43.2998255	0	14.42644049	NA	NA	NA	NA	NA	cis	cis	6.001728782	6.103188128	6.263560007	5.505949918	5.607409264	5.767781142	1	57.7	TRUE	FALSE	NA	NA
PhHAL.1G242000	1	43990462.5	1_43988709	57.65863829	cis	1@57.7	1@57.7	y~cis+trt	2	7.476883569	5.62394145	4.798208366	13.4034664	2.38E-06	2.90E-06	43.95682939	53.82023867	0.25114034	0.048665543	5.160537139	0.02711878	0.065703174	0.412746878	43.01993661	52.18694881	0	17.07516716	NA	NA	NA	NA	NA	cis	cis	2.037149026	2.315408107	2.539429763	0.908013623	1.186272704	1.41029436	1	57.7	TRUE	FALSE	NA	NA
PhHAL.1G243100	1	44163852.5	1_44113876	58.23294971	cis	1@58.2	1@58.2	y~cis+trt	2	49.89450072	65.94491401	67.03025786	282.1364679	0	0	67.28141983	69.35205389	0.640450497	0.027037112	23.68782923	0.072497368	0.037015523	1.958566623	0.281412728	0.151972162	0.259074048	-1.131074435	NA	NA	NA	NA	NA	cis	cis	5.278631007	5.991578718	6.55953158	5.320799168	6.033746879	6.601699741	1	58.2	TRUE	FALSE	NA	NA
PhHAL.1G243200	1	44167864	1_44113876	58.23294971	cis	1@58.2	1@58.2	y~cis+trt+trans1	2	44.48118252	18.98902108	18.00579979	50.71636767	0	0	44.87087392	54.55624133	0.604633015	0.060509553	9.99235628	0.112515593	0.082607454	1.362051336	25.70332674	25.95371516	0	-12.09156813	NA	NA	NA	NA	NA	cis	cis	0.743767856	1.46091604	1.953033433	1.749907899	2.467056083	2.959173476	1	58.2	TRUE	FALSE	NA	NA
PhHAL.1G243900	1	44262913.5	1_44113876	58.23294971	cis	1@58.2	1@58.2	y~cis+trt	2	56.82486388	19.6613831	25.98822442	53.25380504	0	0	26.32894661	37.04710963	0.67955294	0.066413666	10.23212506	0.12947589	0.090924525	1.423993026	5.638733449	6.559054783	4.37E-07	-5.184688213	NA	NA	NA	NA	NA	cis	cis	-0.967717188	-0.158688641	0.391388321	-0.49291491	0.316113638	0.8661906	1	58.2	TRUE	FALSE	NA	NA
PhHAL.1G244000	1	44274910	1_44113876	58.23294971	cis	1@58.2	1@58.2	y~cis+cis*trt+trt	4	223.7822909	39.70238663	48.47707679	64.60315631	0	0	41.72839144	51.97552114	1.629578777	0.125620383	12.97224809	0.972774291	0.163530923	5.948564805	13.48412175	12.84434188	3.98E-13	6.874317055	5.233274994	4.627091026	7.70E-06	-3.950451448	-3.06651062	cis.gxe	cis.gxe	-0.611972653	0.59610089	1.293611011	-2.451720305	0.150632008	0.807436617	1	58.2	TRUE	TRUE	NA	NA
PhHAL.1G244500	1	44397451	1_44554989	59.19217307	cis	1@59.2	1@59.2	y~cis+trt	2	24.40886451	8.402998323	13.38724593	20.53220438	3.95E-09	5.31E-09	9.845256116	15.89043766	0.449994584	0.070364106	6.395229136	-0.044261718	0.09627736	-0.459731322	0.874492832	1.302830912	0.04664809	-1.999084692	NA	NA	NA	NA	NA	cis	cis	-0.946674152	-0.54094115	-0.046684887	-0.753082717	-0.347349715	0.146906548	1	59.2	TRUE	FALSE	NA	NA
PhHAL.1G244600	1	44410819	1_44554989	59.19217307	cis	1@59.2	1@59.2	y~cis+trt	2	4.670024939	7.096455023	11.71923803	17.13731465	8.01E-08	1.03E-07	7.133432759	11.78421262	0.193308023	0.033688633	5.738078513	-0.055729296	0.046095273	-1.209002406	0.003384581	0.005248178	0.901497772	0.123891343	NA	NA	NA	NA	NA	cis	cis	2.530535718	2.668114478	2.917151896	2.524791582	2.662370342	2.91140776	1	59.2	TRUE	FALSE	NA	NA
PhHAL.1G244800	1	44419663.5	1_44554989	59.19217307	cis	1@59.2	1@59.2	y~cis+cis*trt+trt	4	69.34671217	12.78449024	17.29466509	16.12563835	5.00E-12	8.63E-12	21.40864688	31.36032562	0.102778509	0.141721928	0.725212471	0.396147166	0.18264162	2.168986269	11.09381449	14.77852697	7.93E-11	-5.952945183	4.10800727	5.139543786	9.68E-05	4.36147442	-0.377746484	cis.gxe	cis.gxe	-3.028365148	-1.791916655	-1.150386473	-1.463881038	-0.964955282	-1.258323838	1	59.2	TRUE	TRUE	NA	NA
PhHAL.1G245000	1	44458567	1_44554989	59.19217307	cis	1@59.2	1@59.2	y~cis+trt	2	2.613604691	6.555513389	8.490255743	15.7544079	2.78E-07	3.50E-07	20.68379999	30.48021874	-0.146180655	0.026285369	-5.561293539	-0.025752045	0.035965581	-0.716019164	12.9421902	17.75800899	1.95E-14	8.118069971	NA	NA	NA	NA	NA	cis	cis	4.150523937	3.978591259	3.858162849	3.856846549	3.684913871	3.56448546	1	59.2	TRUE	FALSE	NA	NA
PhHAL.1G245600	1	44521755	1_44554989	59.19217307	cis	1@59.2	1@59.2	y~cis+cis*trt+trt	4	9.502341716	11.74557726	13.45855896	14.67574592	5.04E-11	8.30E-11	30.31623601	41.30807538	0.398424188	0.054991783	7.245158577	-0.038869369	0.070869685	-0.548462562	21.83210452	27.45417867	0	-10.16595051	3.529703016	3.756667084	0.000355738	-4.024385832	0.431752631	cis.gxe	cis.gxe	5.148230659	5.252159939	5.346291327	5.386000336	5.745555259	6.182848654	1	59.2	TRUE	TRUE	NA	NA
PhHAL.1G246200	1	44567081.5	1_44554989	59.19217307	cis	1@59.2	1@59.2	y~cis+trt	2	100.500474	13.36478392	18.82654084	34.15897247	4.32E-14	6.91E-14	19.406937	28.90231782	-0.87729452	0.110694702	-7.925352407	0.365357349	0.151460655	2.412226129	5.843268998	7.690403695	2.71E-07	5.282709153	NA	NA	NA	NA	NA	cis	cis	-0.648492892	-1.160430019	-2.403080938	-1.453291579	-1.965228706	-3.207879625	1	59.2	TRUE	FALSE	NA	NA
PhHAL.1G246400	1	44579614.5	1_44554989	59.19217307	cis	1@59.2	1@59.2	y~cis+trt	2	25.21516846	41.32737707	33.91995312	137.7263188	0	0	65.23433017	68.22921	-0.455794425	0.027613258	-16.50636195	0.070525883	0.037782496	1.866628509	34.39309147	26.38201891	0	14.63692541	NA	NA	NA	NA	NA	cis	cis	5.331029552	4.945761253	4.419440979	4.774778047	4.389509748	3.863189475	1	59.2	TRUE	FALSE	NA	NA
PhHAL.1G246500	1	44584155.5	1_44554989	59.19217307	cis	1@59.2	1@59.2	y~cis+cis*trt+trt	4	25.06260364	6.775705769	5.414285826	8.094630244	2.78E-06	3.68E-06	48.27033798	57.1920789	0.633259335	0.120253342	5.266043525	0.398703573	0.154974362	2.572706666	47.83946404	56.43759304	0	18.06731631	3.269186887	2.531895869	0.000639264	-3.268283007	-2.115122661	cis.gxe	cis.gxe	3.698622029	3.730012042	3.901751473	0.929917917	1.961881074	2.196436582	1	59.2	TRUE	TRUE	NA	NA
PhHAL.1G246700	1	44600056.5	1_44554989	59.19217307	cis	1@59.2	1@59.2	y~cis+trt	2	212.5672722	26.15584559	35.44276506	75.29260849	0	0	28.37918987	39.27535805	-1.281964527	0.108434431	-11.82248583	0.502420141	0.148367986	3.386310985	1.882771212	2.043209374	0.003509514	2.946346418	NA	NA	NA	NA	NA	cis	cis	-2.916194548	-3.695739046	-5.480123108	-3.355892995	-4.135437493	-5.919821555	1	59.2	TRUE	FALSE	NA	NA
PhHAL.1G246900	1	44608606.5	1_44554989	59.19217307	cis	1@59.2	1@59.2	y~cis+trt	2	379.2282501	53.03764951	57.99052554	198.6855297	0	0	55.57275237	62.34865315	-1.702784049	0.089158427	-19.09840829	0.716050176	0.121993136	5.869593979	3.054959937	2.077029936	0.000200422	3.772601845	NA	NA	NA	NA	NA	cis	cis	-1.942014469	-2.928747691	-5.347581447	-2.404936116	-3.391669338	-5.810503094	1	59.2	TRUE	FALSE	NA	NA
PhHAL.1G247200	1	44621235.5	1_44667426	59.76649829	cis	1@59.8	1@59.8	y~cis+trt	2	734.8005823	83.65808841	68.31813436	432.3077935	0	0	90.4774237	79.61397073	2.306550712	0.085426714	27.00034452	1.297179302	0.115222082	11.25807904	8.861000763	3.435732143	2.40E-10	-6.594064337	NA	NA	NA	NA	NA	cis	cis	-5.039978912	-1.436248941	-0.426877986	-4.275366188	-0.671636217	0.337734738	1	59.8	TRUE	FALSE	NA	NA
PhHAL.1G247700	1	44662313.5	1_44667426	59.76649829	cis	1@59.8	1@59.8	y~cis+trt	2	96.02195181	15.95827198	24.0885602	41.76882112	1.11E-16	2.22E-16	16.82716814	25.60421429	0.856809045	0.099349262	8.624211498	0.389038376	0.134000574	2.903259023	0.104121623	0.136279687	0.492406623	-0.687466041	NA	NA	NA	NA	NA	cis	cis	-3.850077776	-2.604230135	-2.136460221	-3.757371238	-2.511523597	-2.043753682	1	59.8	TRUE	FALSE	NA	NA
PhHAL.1G247800	1	44665898.5	1_44667426	59.76649829	trans1	7@68.0	7@68.0	y~trt+trans1+trans1*trt	4	54.17500878	6.628206075	9.094778026	7.907959794	3.83E-06	5.03E-06	17.4351011	26.39494777	-0.030402245	0.170666674	-0.178138148	0.223004381	0.234684324	0.950231261	15.51671337	23.07921697	4.44E-15	6.025308458	4.469521077	6.015668903	4.29E-05	4.067806008	-0.606101452	trans.gxe	trans.gxe	-4.554847825	-3.488534691	-2.448184844	-4.620052264	-4.427450259	-4.680856887	7	68	FALSE	TRUE	7	NA
PhHAL.1G247900	1	44672565.5	1_44667426	59.76649829	cis	1@59.8	1@59.8	y~cis+trt	2	44.64499222	5.449084674	3.897775628	12.96646764	3.56E-06	4.31E-06	53.89538263	61.22204829	0.619081713	0.121585287	5.091748586	-0.025667267	0.163992142	-0.156515222	52.92777445	59.53566615	0	19.90242651	NA	NA	NA	NA	NA	cis	cis	4.1192867	4.712701307	5.357449838	0.834692437	1.428107044	2.072855575	1	59.8	TRUE	FALSE	NA	NA
PhHAL.1G248000	1	44680189.5	1_44667426	59.76649829	cis	1@59.8	1@59.8	y~cis+trt	2	88.40160138	18.4487273	21.57100258	49.41020395	0	0	32.66571533	43.68249653	-0.812216012	0.087645017	-9.267109946	0.440851609	0.118214091	3.729264476	15.59335921	17.75835118	0	9.019645647	NA	NA	NA	NA	NA	cis	cis	-0.956955937	-1.328320229	-2.58138803	-2.029984646	-2.401348938	-3.65441674	1	59.8	TRUE	FALSE	NA	NA
PhHAL.1G248400	1	44747166.5	1_44758003	60.3408639	cis	1@60.3	1@60.3	y~cis+trt	2	2.209926276	6.195696858	9.776707212	14.84179904	6.37E-07	7.92E-07	9.262253752	15.02410002	0.139729709	0.025646671	5.448259139	-0.004013839	0.034218092	-0.117301657	4.705587105	7.327199615	3.93E-06	4.716620976	NA	NA	NA	NA	NA	cis	cis	3.998157077	4.13387282	4.277616451	3.835976744	3.971692487	4.115436119	1	60.3	TRUE	FALSE	NA	NA
PhHAL.1G248500	1	44751557	1_44758003	60.3408639	cis	1@60.3	1@60.3	y~cis+trt	2	11.99103797	7.856473754	4.697982655	19.10263737	1.39E-08	1.83E-08	65.31557979	68.27455023	0.325412725	0.052658332	6.179700535	-0.017722784	0.070257371	-0.252255148	58.12958768	56.4088784	0	-21.41803832	NA	NA	NA	NA	NA	cis	cis	2.438345409	2.746035096	3.089170647	3.950454163	4.258143849	4.6012794	1	60.3	TRUE	FALSE	NA	NA
PhHAL.1G248800	1	44759338	1_44758003	60.3408639	cis	1@60.3	1@60.3	y~cis+trt	2	23.1120657	6.541714563	10.02368763	15.71930316	2.87E-07	3.62E-07	11.11090323	17.74090166	-0.41642058	0.080591291	-5.167066723	0.245160638	0.107525857	2.280015671	4.00801292	6.004059885	2.05E-05	4.33950695	NA	NA	NA	NA	NA	cis	cis	1.498843269	1.327583041	0.666002071	1.029960055	0.858699828	0.197118857	1	60.3	TRUE	FALSE	NA	NA
PhHAL.1G249000	1	44781017	1_44758003	60.3408639	cis	1@60.3	1@60.3	y~cis+cis*trt+trt	4	27.6043946	43.31537707	43.48986104	73.03506411	0	0	54.88420813	61.89020794	-0.456804215	0.043438477	-10.51611945	-0.029735636	0.05487974	-0.541832669	16.44510316	12.77309182	5.55E-16	8.181812089	2.320998141	1.586882069	0.005397026	-1.249203234	3.02480844	cis.gxe	cis.gxe	4.680098933	4.356511759	3.619492795	4.405036853	3.918497131	3.491428492	1	60.3	TRUE	TRUE	NA	NA
PhHAL.1G249100	1	44796852	1_44758003	60.3408639	cis	1@60.3	1@60.3	y~cis+trt	2	12.70998557	19.22334487	11.20543866	51.85594987	0	0	72.67618277	72.12467248	0.333073661	0.032904751	10.1223577	0.040186169	0.043901909	0.915362668	58.98721104	50.73942156	0	-21.67068401	NA	NA	NA	NA	NA	cis	cis	4.527901321	4.901161124	5.194048587	5.483922358	5.857182161	6.150069624	1	60.3	TRUE	FALSE	NA	NA
PhHAL.1G249600	1	44843868.5	1_44854645	60.91524234	cis	1@60.9	1@60.9	y~cis+trt	2	55.79533856	23.92214471	29.81466633	67.42714391	0	0	31.93977817	42.95929305	-0.689954682	0.060169186	-11.46691066	0.173390021	0.080537253	2.152916989	15.45584837	17.80527228	0	-8.974116703	NA	NA	NA	NA	NA	cis	cis	1.173684576	0.657120483	-0.20622431	1.8997298	1.383165707	0.519820914	1	60.9	TRUE	FALSE	NA	NA
PhHAL.1G249700	1	44847054	1_44854645	60.91524234	cis	1@60.9	1@60.9	y~cis+cis*trt+trt	4	2.989532033	7.347547187	6.852815696	8.822925278	8.05E-07	1.09E-06	39.76682838	50.29083997	0.223057558	0.040567768	5.498393593	-0.074429409	0.051636585	-1.441408434	37.8551634	46.9865346	0	14.79034413	3.335516995	3.001491751	0.000550641	-3.885523434	0.670103855	cis.gxe	cis.gxe	4.023867635	4.007089447	4.040280874	3.288075928	3.436703919	3.734190913	1	60.9	TRUE	TRUE	NA	NA
PhHAL.1G250100	1	44874088	1_44854645	60.91524234	trans1	3@23.0	3@23.0	y~trt+trans1	2	1.757803701	7.275411549	11.64606215	17.59771567	5.30E-08	6.85E-08	8.998060237	14.62857762	-0.107657144	0.020855888	-5.161954497	0.059015949	0.028288692	2.086202842	1.308478177	1.986219117	0.014950413	-2.450006142	NA	NA	NA	NA	NA	trans	trans	7.59981467	7.553293749	7.387497722	7.666698486	7.620177565	7.454381539	3	23	FALSE	FALSE	3a	NA
PhHAL.1G250200	1	44880864.5	1_44903968	61.4896336	cis	1@61.5	1@61.5	y~cis+trt	2	23.15215765	19.73942112	24.02794403	53.50396924	0	0	31.05743804	42.06776012	0.456384434	0.044161	10.33455848	0.002915487	0.058271952	0.05003242	10.54473388	11.79692632	4.90E-12	-7.248266056	NA	NA	NA	NA	NA	cis	cis	5.222841043	5.682140831	6.135609836	5.646312796	6.105612584	6.559081589	1	61.5	TRUE	FALSE	NA	NA
PhHAL.1G250500	1	44904847.5	1_44903968	61.4896336	cis	1@61.5	1@61.5	y~cis+cis*trt+trt	4	131.5187576	31.58829499	16.5338579	47.50953294	0	0	85.44168279	77.72727198	-1.354982988	0.115954947	-11.68542628	0.472509301	0.147592975	3.201434905	70.57121958	54.72625933	0	24.62837402	4.780803649	1.952512527	2.13E-05	4.649907993	-1.062053245	cis.gxe	cis.gxe	5.495336061	5.134347199	4.277584554	3.524702711	2.642229043	0.814737276	1	61.5	TRUE	TRUE	NA	NA
PhHAL.1G250600	1	44908310.5	1_44906196	62.06406039	cis	1@62.1	1@62.1	y~cis+trt	2	8.60593984	17.67671374	16.91856855	47.00558798	0	0	43.64869747	53.56944915	-0.281424234	0.029066053	-9.682230785	0.037406287	0.038071753	0.982520732	28.13852337	29.70749472	0	12.84816038	NA	NA	NA	NA	NA	cis	cis	6.519085273	6.275067404	5.956236929	6.031627052	5.787609183	5.468778708	1	62.1	TRUE	FALSE	NA	NA
PhHAL.1G251300	1	44960722.5	1_44906196	62.06406039	trans1	3@45.5	3@45.5	y~trt+trans1	2	1.491329005	5.769323812	4.153028759	13.76782723	1.70E-06	2.08E-06	53.69830938	61.08749035	0.095724169	0.021066921	4.543813875	0.100955465	0.029443495	3.428786717	51.25932313	56.89108054	0	19.42170367	NA	NA	NA	NA	NA	trans	trans	5.126735339	5.322034365	5.318770565	4.567909976	4.763209003	4.759945202	3	45.5	FALSE	FALSE	3b	NA
PhHAL.1G251500	1	44976131	1_45022537	63.21698994	cis	1@63.2	1@63.2	y~cis+trt	2	176.8991774	24.06312748	27.92578666	67.91450421	0	0	36.0731305	46.95644883	1.23515619	0.109816548	11.24745047	0.333565939	0.143519525	2.324185086	11.91435006	12.3570633	2.08E-13	-7.752668119	NA	NA	NA	NA	NA	cis	cis	-3.245557944	-1.676836354	-0.775246446	-2.137716624	-0.568995035	0.332594873	1	63.2	TRUE	FALSE	NA	NA
PhHAL.1G251600	1	44985984.5	1_45022537	63.21698994	cis	1@63.2	1@63.2	y~cis+cis*trt+trt	4	251.5189162	85.41627856	74.36745853	223.2186488	0	0	87.92295048	78.67777907	1.086257433	0.074096716	14.65999422	0.370212478	0.094041747	3.936682261	8.903402215	3.612088311	9.95E-09	-2.719224554	7.619435163	3.055666439	3.59E-08	5.268594748	2.655601905	cis.gxe	cis.gxe	0.876844576	3.237029491	4.139186784	1.784858914	3.241327178	3.95737199	1	63.2	TRUE	TRUE	NA	NA
PhHAL.1G252400	1	45050816.5	1_45050177	63.79142955	cis	1@63.8	1@63.8	y~cis+trt	2	34.28922974	8.479668389	10.47731531	20.73385411	3.31E-09	4.46E-09	24.34508115	34.81319644	0.538091682	0.087168655	6.172995091	0.147994794	0.114343668	1.294298124	15.15290273	19.89382684	1.11E-16	-8.873381967	NA	NA	NA	NA	NA	cis	cis	0.535946117	1.222032374	1.612129376	1.543354572	2.229440829	2.619537831	1	63.8	TRUE	FALSE	NA	NA
PhHAL.1G252500	1	45057877.5	1_45050177	63.79142955	cis	1@63.8	1@63.8	y~cis+trt	2	226.2932137	30.88179375	39.37370086	92.98753766	0	0	34.40437278	45.37754693	1.369922345	0.10574136	12.95540689	0.433457282	0.138706452	3.124997251	2.588255494	2.542371591	0.000620069	-3.465323362	NA	NA	NA	NA	NA	cis	cis	-6.084240532	-4.280861826	-3.344396675	-5.606991685	-3.803612979	-2.867147828	1	63.8	TRUE	FALSE	NA	NA
PhHAL.1G253100	1	45138579.5	1_45144495	64.36585928	trans1	4@34.9	4@34.9	y~cis+trt+trans1+trans1*trt	4	4.963409534	8.044977788	6.157530175	9.645189514	1.76E-07	2.82E-07	51.36909435	59.46132883	-0.249766459	0.043198857	-5.781783942	-0.169665607	0.063180851	-2.685396047	49.08131769	55.5198853	0	17.17403144	1.651613169	1.194101808	0.025050579	2.708083522	1.04973864	trans.gxe	trans	3.471035352	3.325181748	3.324859614	2.90027462	2.480842637	2.400741455	4	34.9	FALSE	FALSE	NA	NA
PhHAL.1G253400	1	45214052.5	1_45144495	64.36585928	cis	1@64.4	1@64.4	y~cis+trt	2	129.1814241	20.01760333	29.44934368	54.39852672	0	0	20.42575674	30.16418709	-1.073608336	0.104029011	-10.32027824	0.337733284	0.136875116	2.46745569	1.490197722	1.853389395	0.009402205	-2.616700958	NA	NA	NA	NA	NA	cis	cis	-3.887261949	-4.623136504	-6.034478091	-3.531707295	-4.26758185	-5.678923437	1	64.4	TRUE	FALSE	NA	NA
PhHAL.1G253500	1	45231640.5	1_45144495	64.36585928	cis	1@64.4	1@64.4	y~cis+trt	2	118.7463038	5.963451749	8.761543073	14.25580939	1.09E-06	1.34E-06	13.20762555	20.71730016	-0.844399779	0.194832819	-4.333970961	0.899552136	0.256349306	3.509087463	8.456033301	12.70469161	6.15E-10	-6.429877534	NA	NA	NA	NA	NA	cis	cis	-4.723244145	-4.66809176	-6.412043504	-3.086945178	-3.031792793	-4.775744537	1	64.4	TRUE	FALSE	NA	NA
PhHAL.1G253600	1	45237688	1_45144495	64.36585928	cis	1@64.4	1@64.4	y~cis+trt	2	526.1963994	18.31868347	26.29898603	49.00286345	0	0	20.91974945	30.7679397	-2.020072611	0.221213288	-9.13178694	1.355442455	0.29105914	4.656931416	4.78654662	6.076748804	3.25E-06	-4.758738793	NA	NA	NA	NA	NA	cis	cis	-1.762510465	-2.427140748	-5.802655427	-0.387515995	-1.052146278	-4.427660957	1	64.4	TRUE	FALSE	NA	NA
PhHAL.1G253800	1	45250810	1_45144495	64.36585928	cis	1@64.4	1@64.4	y~cis+trt	2	4.62467492	5.258925275	8.230085614	12.49274694	5.51E-06	6.63E-06	9.256968185	15.01620503	0.202133101	0.041073304	4.921276887	0.022340744	0.054041783	0.413397613	5.452635978	8.548005843	6.77E-07	5.09417896	NA	NA	NA	NA	NA	cis	cis	2.424339648	2.648813524	2.828605807	2.151044678	2.375518554	2.555310838	1	64.4	TRUE	FALSE	NA	NA
PhHAL.1G255400	1	45440700	1_45604439	64.94026042	cis	1@64.9	1@64.9	y~cis+cis*trt+trt	4	102.0828311	83.6110339	51.30701378	214.2480575	0	0	106.7073837	84.67361189	1.083049545	0.046999059	23.04406878	0.305000278	0.06051087	5.040421268	78.02065681	45.07088791	0	26.31792562	6.427270382	1.833045615	5.25E-07	-5.392958742	-0.80849464	cis.gxe	cis.gxe	2.796400782	3.761764195	4.257917447	1.26316703	2.65121679	3.429265932	1	64.9	TRUE	TRUE	NA	NA
PhHAL.1G255600	1	45500045.5	1_45604439	64.94026042	cis	1@64.9	1@64.9	y~cis+cis*trt+trt	4	313.3432549	32.59934688	20.91747417	49.50890919	0	0	74.40723267	72.96005166	0.291342822	0.171293054	1.700844347	-0.080527172	0.220538284	-0.365139198	70.09919305	65.66740898	0	23.14089176	13.71244397	7.369760857	4.00E-14	6.528551045	4.678574218	cis.gxe	cis.gxe	-4.557111332	-1.307301987	-0.865782913	-5.932152517	-5.721336637	-5.349466754	1	64.9	TRUE	TRUE	NA	NA
PhHAL.1G255800	1	45512084	1_45604439	64.94026042	cis	1@64.9	1@64.9	y~cis+cis*trt+trt	4	72.79354974	15.03580471	5.719756744	19.35988546	3.28E-14	6.25E-14	94.75822782	81.09160137	-0.125504442	0.132028081	-0.950589005	0.275533664	0.169984981	1.62092946	90.20844986	73.40587792	0	30.37467869	5.904306225	2.067751828	1.70E-06	-5.282511472	0.117836474	cis.gxe	cis.gxe	-0.685492254	-1.476014539	-2.875246279	-5.355166821	-5.205137501	-5.606175572	1	64.9	TRUE	TRUE	NA	NA
PhHAL.1G256200	1	45542700	1_45604439	64.94026042	cis	1@64.9	1@64.9	y~cis+cis*trt+trt	4	357.8866493	44.14145028	33.60138252	75.03931187	0	0	71.10047559	71.34184166	-1.220424553	0.148696102	-8.207508741	0.020416595	0.191444909	0.106644753	46.88346481	36.67555192	0	15.87341983	8.314599675	4.509782064	7.51E-09	-4.218583431	5.060722538	cis.gxe	cis.gxe	-1.056907378	-1.734698428	-5.241487794	-3.418070251	-4.618078165	-5.858918986	1	64.9	TRUE	TRUE	NA	NA
PhHAL.1G256500	1	45577329.5	1_45604439	64.94026042	cis	1@64.9	1@64.9	y~cis+trt	2	8.947354251	15.5800789	11.20929717	40.6374011	2.22E-16	4.44E-16	58.78727602	64.41703219	-0.280511965	0.031186284	-8.994722375	0.005101176	0.0415946	0.122640341	48.06667893	47.24240149	0	18.50779806	NA	NA	NA	NA	NA	cis	cis	5.807994062	5.532583374	5.246970403	5.041428868	4.76601818	4.480405209	1	64.9	TRUE	FALSE	NA	NA
PhHAL.1G256800	1	45609067.5	1_45604439	64.94026042	cis	1@64.9	1@64.9	y~cis+cis*trt+trt	4	1432.077022	105.9515857	81.21778116	348.069722	0	0	108.1844049	85.06638853	2.6396209	0.13810879	19.11262058	1.086552401	0.177813839	6.110617747	34.70181072	12.54939035	0	12.3573675	10.02714971	2.878195322	1.59E-10	3.94480246	5.482057477	cis.gxe	cis.gxe	-5.32642617	0.559608465	1.46728463	-5.448742182	-1.722569068	-0.169501152	1	64.9	TRUE	TRUE	NA	NA
PhHAL.1G257100	1	45640072	1_45604439	64.94026042	cis	1@64.9	1@64.9	y~cis+trt	2	125.3048789	28.91882596	39.29097517	85.45891622	0	0	29.72060702	40.69038058	-1.012018506	0.080479371	-12.57488092	0.491974539	0.107339089	4.583367951	0.520354209	0.544949427	0.124868316	1.539661976	NA	NA	NA	NA	NA	cis	cis	-1.019897216	-1.539940961	-3.04393307	-1.184463542	-1.704507287	-3.208499396	1	64.9	TRUE	FALSE	NA	NA
PhHAL.1G257200	1	45646557.5	1_45604439	64.94026042	trans1	6@87.5	6@87.5	y~cis+trt+trans1	2	6.102315826	6.186927485	9.446313308	14.70474825	6.50E-07	9.01E-07	11.13307143	17.77294769	0.208176225	0.038388288	5.422909913	0.015205426	0.057161666	0.266007393	1.517814774	2.223227759	0.009032309	-2.630901568	NA	NA	NA	NA	NA	trans	trans	1.465918598	1.689296977	1.882098453	1.614989937	1.838368316	2.031169792	6	87.5	FALSE	FALSE	NA	NA
PhHAL.1G257200	1	45646557.5	1_45604439	64.94026042	cis	1@64.9	1@64.9	y~cis+trt+trans1	2	4.945423732	5.064521697	7.655457918	11.91698579	8.62E-06	1.13E-05	11.13307143	17.77294769	-0.206823427	0.042954289	-4.814965673	0.068746409	0.057155229	1.202801753	1.517814774	2.223227759	0.009032309	-2.630901568	NA	NA	NA	NA	NA	cis	cis	1.860500598	1.724302604	1.452510825	2.009571937	1.873373944	1.601582165	1	64.9	TRUE	FALSE	NA	NA
PhHAL.1G257300	1	45656608.5	1_45604439	64.94026042	cis	1@64.9	1@64.9	y~cis+cis*trt+trt	4	6.576887804	26.60370366	37.15672415	38.15548296	0	0	26.89948273	37.67526549	-0.295620353	0.028268515	-10.45758341	-0.034918159	0.036395462	-0.959409688	2.439191298	2.730196116	0.011742246	0.253576431	2.430726283	2.720517349	0.004216375	2.987600396	1.258876366	cis.gxe	cis.gxe	4.597771271	4.450544033	4.241299349	4.741479199	4.410940739	4.150238535	1	64.9	TRUE	TRUE	NA	NA
PhHAL.1G258200	1	45734029.5	1_45839255	66.09297951	cis	1@66.1	1@66.1	y~cis+trt	2	112.8979771	16.95516703	19.09941309	44.78747217	0	0	34.00063331	44.98853878	-0.997081805	0.106405358	-9.37059774	0.317935459	0.141453623	2.247630365	20.21821321	23.47426594	0	10.49250712	NA	NA	NA	NA	NA	cis	cis	1.461445174	0.782299059	-0.532717908	-0.006946358	-0.686092472	-2.00110944	1	66.1	TRUE	FALSE	NA	NA
PhHAL.1G258900	1	45824453	1_45839255	66.09297951	cis	1@66.1	1@66.1	y~cis+cis*trt+trt	4	13.16146144	29.11819273	23.33521536	42.77172381	0	0	59.86241061	65.0831519	-0.258905048	0.038491381	-6.726312251	-0.072777922	0.048963279	-1.486377621	42.05614359	38.20956939	0	15.70663621	2.336359185	1.463750159	0.00521369	-2.687774844	2.120264339	cis.gxe	cis.gxe	5.01159748	4.686492043	4.209897756	4.393797016	4.062114045	3.875987035	1	66.1	TRUE	TRUE	NA	NA
PhHAL.1G259300	1	45851842	1_45859069	66.66738065	cis	1@66.7	1@66.7	y~cis+trt	2	2.270233961	10.19722317	8.267346987	25.32316034	6.35E-11	9.09E-11	49.19862577	57.88488691	-0.141728504	0.019944406	-7.106178412	0.007002069	0.026654928	0.262693239	42.19142411	46.29662144	0	16.84090852	NA	NA	NA	NA	NA	cis	cis	6.046210567	5.911484291	5.762753655	5.60150417	5.466777893	5.318047257	1	66.7	TRUE	FALSE	NA	NA
PhHAL.1G259400	1	45857480.5	1_45859069	66.66738065	cis	1@66.7	1@66.7	y~cis+trt	2	43.35446332	49.67897592	51.59567832	179.9004451	0	0	56.56962536	63.0026346	0.608415647	0.032699833	18.6060783	0.086606328	0.043702064	1.981744545	19.66301562	15.27475948	0	10.32075916	NA	NA	NA	NA	NA	cis	cis	3.367823225	4.062844906	4.584654107	2.920991664	3.616013346	4.137822546	1	66.7	TRUE	FALSE	NA	NA
PhHAL.1G259500	1	45860229	1_45859069	66.66738065	cis	1@66.7	1@66.7	y~cis+trt	2	5.193151721	8.112424937	12.38498239	19.77042998	7.72E-09	1.03E-08	12.12156245	19.18927763	-0.211467784	0.03413911	-6.194296996	-0.023466947	0.045625602	-0.514337251	3.669231125	5.383545842	4.60E-05	4.145811637	NA	NA	NA	NA	NA	cis	cis	1.156296099	0.921361349	0.733360584	0.968905189	0.73397044	0.545969675	1	66.7	TRUE	FALSE	NA	NA
PhHAL.1G260100	1	45934248	1_45911832	67.24178473	cis	1@67.2	1@67.2	y~cis+cis*trt+trt	4	959.9670769	116.5467113	86.26264442	432.4202923	0	0	117.1013355	87.2327702	-2.894201064	0.10338677	-27.9939208	1.999427864	0.131513997	15.20315642	8.033440034	1.936267466	6.73E-08	-4.513484802	2.69253848	0.618757366	0.002339498	2.354165224	-2.832314875	cis.gxe	cis.gxe	-0.574408382	-1.668143315	-5.694935438	-0.082315311	-0.977088127	-5.870717186	1	67.2	TRUE	TRUE	NA	NA
PhHAL.1G260300	1	45951659	1_45911832	67.24178473	cis	1@67.2	1@67.2	y~cis+cis*trt+trt	4	1109.65754	71.97849942	67.79954252	162.7953615	0	0	75.22482287	73.34585777	3.13299439	0.181160414	17.2940342	1.677803244	0.230446603	7.280659476	7.056947517	3.519972633	5.72E-07	-4.427097342	2.516529054	1.205456464	0.003476173	-1.635181785	-2.814718147	cis.gxe	cis.gxe	-5.122190204	-1.64580526	0.330925779	-5.262836516	-0.452040306	1.003151403	1	67.2	TRUE	TRUE	NA	NA
PhHAL.1G260700	1	45992080	1_46066258	67.81618881	cis	1@67.8	1@67.8	y~cis+trt+trans1	2	20.64389999	15.99948053	22.19041877	41.56780907	1.11E-16	2.22E-16	21.66499834	31.6689124	0.431168524	0.047901617	9.001126704	-0.149539572	0.062910012	-2.377039323	1.420900639	1.728068716	0.011533614	2.544434761	NA	NA	NA	NA	NA	cis	cis	2.611017198	2.892646148	3.473353754	2.452288914	2.733917864	3.31462547	1	67.8	TRUE	FALSE	NA	NA
PhHAL.1G260700	1	45992080	1_46066258	67.81618881	trans1	7@68.0	7@68.0	y~cis+trt+trans1	2	11.77489575	9.668169064	12.65700124	23.70950346	2.15E-10	3.57E-10	21.66499834	31.6689124	-0.344165212	0.050496553	-6.815617979	-0.077600968	0.066026115	-1.175307203	1.420900639	1.728068716	0.011533614	2.544434761	NA	NA	NA	NA	NA	trans	trans	3.362371132	2.94060505	2.674040918	3.203642848	2.781876766	2.515312634	7	68	FALSE	FALSE	7	NA
PhHAL.1G260800	1	45997007.5	1_46066258	67.81618881	cis	1@67.8	1@67.8	y~cis+cis*trt+trt	4	6.68594573	9.190089113	8.589960129	11.21999946	1.43E-08	2.11E-08	40.58664456	51.00200762	-0.031280483	0.053102377	-0.589059928	-0.103772699	0.067931796	-1.527601281	36.04627304	43.33154839	0	13.75847305	3.836755925	3.418324227	0.000178282	-4.017759309	1.669641388	cis.gxe	cis.gxe	3.31693351	3.051147982	2.668485678	2.436755053	2.301701886	2.374194064	1	67.8	TRUE	TRUE	NA	NA
PhHAL.1G260900	1	46001900	1_46066258	67.81618881	cis	1@67.8	1@67.8	y~cis+trt	2	297.9862846	53.48663292	60.85400248	201.2817812	0	0	53.56925475	60.99912136	1.566362255	0.081005266	19.33654848	0.382008946	0.108150546	3.532196198	0.047101667	0.032302404	0.644281591	0.46226401	NA	NA	NA	NA	NA	cis	cis	0.659445727	2.607816043	3.792168978	0.609953517	2.558323832	3.742676768	1	67.8	TRUE	FALSE	NA	NA
PhHAL.1G261000	1	46012606	1_46066258	67.81618881	cis	1@67.8	1@67.8	y~cis+trt	2	4.612199798	6.023276764	5.421998154	14.40652832	9.48E-07	1.17E-06	41.10914426	51.44994363	-0.201486337	0.037669663	-5.348769279	0.047618466	0.05029296	0.946821701	36.88352571	44.29170471	0	15.34179522	NA	NA	NA	NA	NA	cis	cis	4.005115874	3.851247992	3.60214337	3.241271263	3.08740338	2.838298758	1	67.8	TRUE	FALSE	NA	NA
PhHAL.1G261400	1	46045162	1_46066258	67.81618881	cis	1@67.8	1@67.8	y~cis+trt	2	15.022505	25.89720392	14.5496583	74.36597342	0	0	78.32906093	74.76122702	-0.364908214	0.029922742	-12.19501238	0.040665173	0.039950007	1.017901538	67.01718624	56.73026	0	24.08147707	NA	NA	NA	NA	NA	cis	cis	5.033983206	4.709740168	4.304166942	4.081578289	3.757335251	3.351762025	1	67.8	TRUE	FALSE	NA	NA
PhHAL.1G261500	1	46057452	1_46066258	67.81618881	cis	1@67.8	1@67.8	y~cis+trt	2	4.75918369	6.597812573	6.678287965	15.86207168	2.52E-07	3.18E-07	34.72876234	45.68810651	0.205372253	0.036467302	5.631682207	-0.029915336	0.048687681	-0.614433376	29.62870009	37.1137924	0	-13.27792001	NA	NA	NA	NA	NA	cis	cis	6.136464675	6.311921613	6.547209039	6.77645113	6.951908068	7.187195494	1	67.8	TRUE	FALSE	NA	NA
PhHAL.1G262000	1	46083862	1_46066258	67.81618881	cis	1@67.8	1@67.8	y~cis+trt	2	4.157339062	10.39830369	5.055217652	25.86956353	4.00E-11	5.76E-11	78.39819871	74.7918794	0.190496596	0.026688891	7.137673853	-0.05524043	0.035632474	-1.550283304	75.64960896	70.07553241	0	26.78075535	NA	NA	NA	NA	NA	cis	cis	4.970011704	5.105267865	5.351004746	4.025319359	4.16057552	4.406312401	1	67.8	TRUE	FALSE	NA	NA
PhHAL.1G262500	1	46113782.5	1_46148861	68.39059289	cis	1@68.4	1@68.4	y~cis+trt	2	10.31094259	5.275128661	8.522785992	12.53305075	5.31E-06	6.39E-06	7.452001111	12.27679401	-0.269528579	0.060800361	-4.433009527	-0.150599641	0.080588151	-1.868756622	3.067350755	4.85939692	0.000194529	-3.780452558	NA	NA	NA	NA	NA	cis	cis	0.864587888	0.444459678	0.325530691	1.166001968	0.745873758	0.626944771	1	68.4	TRUE	FALSE	NA	NA
PhHAL.1G262600	1	46121748.5	1_46148861	68.39059289	cis	1@68.4	1@68.4	y~cis+trt	2	89.03848825	10.53846709	16.89193953	26.2515783	2.89E-11	4.19E-11	10.59609101	16.99317374	-0.894516153	0.123451551	-7.245888322	0.121995098	0.163629493	0.7455569	0.001589167	0.002318642	0.932412617	0.084892594	NA	NA	NA	NA	NA	cis	cis	1.501463876	0.728942615	-0.287567889	1.487721094	0.715199833	-0.30131067	1	68.4	TRUE	FALSE	NA	NA
PhHAL.1G262700	1	46142108.5	1_46148861	68.39059289	cis	1@68.4	1@68.4	y~cis+trt	2	178.835725	19.11161038	26.5350922	51.50110539	0	0	23.24021735	33.53488497	1.196966614	0.124912021	9.582477333	0.391000787	0.165565281	2.361610987	7.613870657	9.517618015	4.35E-09	6.078229695	NA	NA	NA	NA	NA	cis	cis	-2.880486459	-1.292518944	-0.486553519	-3.876109553	-2.288142037	-1.482176612	1	68.4	TRUE	FALSE	NA	NA
PhHAL.1G263100	1	46168564.5	1_46148861	68.39059289	cis	1@68.4	1@68.4	y~cis+trt	2	10.91552409	7.246441442	9.602874295	17.52308606	5.67E-08	7.31E-08	19.73117282	29.30635736	0.299455696	0.052905689	5.660179531	-0.160976188	0.070124117	-2.295589521	13.1830219	18.4343479	1.12E-14	-8.202260585	NA	NA	NA	NA	NA	cis	cis	2.098382965	2.23686261	2.697293981	2.667431664	2.805911308	3.26634268	1	68.4	TRUE	FALSE	NA	NA
PhHAL.1G263400	1	46183210	1_46148861	68.39059289	cis	1@68.4	1@68.4	y~cis+cis*trt+trt	4	7.838013909	14.18491431	9.80489387	18.12242451	2.20E-13	4.04E-13	60.3377391	65.37366138	0.369558648	0.04477815	8.25310211	-0.112518147	0.057651468	-1.951696117	58.44841728	62.10733832	0	19.36515997	9.116690838	6.01795982	1.24E-09	-6.655562052	1.106468831	cis.gxe	cis.gxe	5.632646619	5.565160234	5.539318861	4.459853906	4.716894423	5.198970965	1	68.4	TRUE	TRUE	NA	NA
PhHAL.1G264100	1	46234780.5	1_46242108	68.96500979	cis	1@69.0	1@69.0	y~cis+cis*trt+trt	4	5.44295514	19.03145397	17.48391777	25.42485581	0	0	46.69360979	55.98910194	-0.121355943	0.031828564	-3.812799758	-0.032052989	0.040717041	-0.787213114	34.80035346	37.12476389	0	13.52920211	2.986356427	2.371889371	0.001207907	-3.667823622	0.97678113	cis.gxe	cis.gxe	6.219658554	5.961073734	5.652480689	5.69080945	5.537400472	5.448097684	1	69	TRUE	TRUE	NA	NA
PhHAL.1G264500	1	46261215.5	1_46242108	68.96500979	cis	1@69.0	1@69.0	y~cis+cis*trt+trt	4	1585.990298	140.1170914	88.20359536	687.2354811	0	0	142.1925498	91.7858867	3.598764253	0.104502433	34.4371338	2.375255988	0.133685886	17.76744017	12.50095788	2.018530306	3.52E-12	-5.516469304	6.736244435	1.032493754	2.62E-07	-4.647629368	-2.734491446	cis.gxe	cis.gxe	-5.512843061	-0.73821972	0.334784549	-5.921017849	0.053002611	1.276510405	1	69	TRUE	TRUE	NA	NA
PhHAL.1G265300	1	46306073	1_46242108	68.96500979	cis	1@69.0	1@69.0	y~cis+trt	2	140.0954984	14.90978251	22.44032133	38.6504965	1.22E-15	2.00E-15	16.4452547	25.10312379	-1.127987554	0.128322286	-8.790270093	0.1318657	0.169582103	0.777592081	2.704111412	3.645814717	0.000467978	-3.543849725	NA	NA	NA	NA	NA	cis	cis	-2.753909948	-3.750032308	-5.009885204	-2.160710696	-3.156833056	-4.416685952	1	69	TRUE	FALSE	NA	NA
PhHAL.1G265800	1	46330973	1_46242108	68.96500979	cis	1@69.0	1@69.0	y~cis+trt	2	1.385110506	9.041415458	14.2105185	22.21962227	9.09E-10	1.25E-09	10.94335185	17.49828757	0.109479305	0.016828345	6.505648895	-0.047888677	0.022239209	-2.1533444	2.557495959	3.793327276	0.000668257	3.444201316	NA	NA	NA	NA	NA	cis	cis	5.512174277	5.57376495	5.731132893	5.436568815	5.498159489	5.655527432	1	69	TRUE	FALSE	NA	NA
PhHAL.1G266000	1	46342010	1_46242108	68.96500979	cis	1@69.0	1@69.0	y~cis+trt	2	43.5953787	7.724546268	10.58403949	18.7596019	1.89E-08	2.47E-08	18.07570177	27.21907955	0.610117621	0.10274861	5.937964728	-0.290583062	0.135785652	-2.14001301	12.19796626	17.40355633	1.08E-13	7.854527829	NA	NA	NA	NA	NA	cis	cis	1.761135232	2.080669763	2.981370272	0.708399652	1.027934183	1.928634692	1	69	TRUE	FALSE	NA	NA
PhHAL.1G266400	1	46383475.5	1_46456380	69.53941397	cis	1@69.5	1@69.5	y~cis+trt	2	79.95534788	12.13818769	18.04291474	30.67893657	7.27E-13	1.11E-12	15.71265015	24.13244193	0.818069203	0.107587089	7.603786031	0.149176854	0.143493913	1.039604057	5.801612387	8.144809383	2.99E-07	5.262865395	NA	NA	NA	NA	NA	cis	cis	-3.813585267	-2.846339814	-2.177447166	-4.561938945	-3.594693492	-2.925800845	1	69.5	TRUE	FALSE	NA	NA
PhHAL.1G266900	1	46401640	1_46456380	69.53941397	cis	1@69.5	1@69.5	y~cis+trt	2	5.98273357	8.860297407	10.72271211	21.73897866	1.38E-09	1.88E-09	25.7211662	36.37098213	-0.219007227	0.034961239	-6.264286827	-0.063492045	0.046629433	-1.36163023	16.94258857	22.07239012	0	9.460343916	NA	NA	NA	NA	NA	cis	cis	5.951086763	5.668587572	5.513072544	5.513949204	5.231450012	5.075934984	1	69.5	TRUE	FALSE	NA	NA
PhHAL.1G267300	1	46458425.5	1_46456380	69.53941397	cis	1@69.5	1@69.5	y~cis+trt	2	6.294995065	8.580952991	9.729628803	21.00065941	2.62E-09	3.55E-09	29.2846504	40.23415689	0.23642176	0.036486968	6.479621935	-0.028365149	0.04866437	-0.582873037	24.84361688	32.72505164	0	11.88566535	NA	NA	NA	NA	NA	cis	cis	6.170201904	6.378258505	6.643045379	5.597028893	5.805085495	6.069872369	1	69.5	TRUE	FALSE	NA	NA
PhHAL.1G267500	1	46465578.5	1_46456380	69.53941397	cis	1@69.5	1@69.5	y~cis+trt	2	5.941493651	9.239475011	9.789775127	22.74697902	5.76E-10	7.97E-10	33.47853039	44.4813753	0.22902511	0.034059832	6.724199607	-0.009515926	0.045427185	-0.209476472	25.41049218	31.25983196	0	-12.05268546	NA	NA	NA	NA	NA	cis	cis	1.693070899	1.912579933	2.151120746	2.235634587	2.455143622	2.693684434	1	69.5	TRUE	FALSE	NA	NA
PhHAL.1G267700	1	46470371.5	1_46456380	69.53941397	cis	1@69.5	1@69.5	y~cis+trt	2	26.55282825	46.26765331	47.84945475	161.9228969	0	0	54.86824455	61.87951315	-0.485033857	0.026987199	-17.97273813	0.103201101	0.035994084	2.86716838	13.81563468	10.47783788	2.66E-15	8.421054363	NA	NA	NA	NA	NA	cis	cis	6.469966871	6.08813413	5.499899532	6.169602394	5.787769653	5.199535055	1	69.5	TRUE	FALSE	NA	NA
PhHAL.1G268100	1	46495142.5	1_46456380	69.53941397	cis	1@69.5	1@69.5	y~cis+trt	2	18.66304867	31.52302836	37.40511208	95.50370602	0	0	38.84144157	49.47568362	0.40439749	0.029460338	13.72684471	0.003824579	0.039292626	0.097335795	15.4397658	15.75244122	0	8.96878398	NA	NA	NA	NA	NA	cis	cis	3.681814113	4.090036014	4.490608759	3.332596781	3.740818682	4.141391427	1	69.5	TRUE	FALSE	NA	NA
PhHAL.1G268900	1	46547171.5	1_46570522	70.30613591	cis	1@70.3	1@70.3	y~cis+trt	2	8.283450414	14.19948604	19.91685584	36.57041353	6.33E-15	1.04E-14	20.08483892	29.74445308	0.270817618	0.031717372	8.538463449	-0.05986551	0.04230294	-1.415161945	6.035908016	7.863377073	1.72E-07	-5.37370838	NA	NA	NA	NA	NA	cis	cis	2.818643365	3.029595427	3.360278477	3.04390946	3.254861522	3.585544573	1	70.3	TRUE	FALSE	NA	NA
PhHAL.1G269700	1	46626954.5	1_46570522	70.30613591	cis	1@70.3	1@70.3	y~cis+trt	2	12.86076957	11.39773916	18.08462149	28.61420391	4.00E-12	5.97E-12	11.61741194	18.46999554	-0.336053321	0.044678556	-7.521579664	0.096877402	0.059589877	1.625735898	0.082828851	0.118784473	0.540350638	0.613099493	NA	NA	NA	NA	NA	cis	cis	2.501711076	2.262535545	1.829604835	2.465507171	2.22633164	1.793400929	1	70.3	TRUE	FALSE	NA	NA
PhHAL.1G270000	1	46642543	1_46570522	70.30613591	trans1	7@55.9	7@55.9	y~cis+trt+trans1+trans1*trt	4	7.101270082	5.86253934	5.813261799	6.892426168	1.99E-05	2.78E-05	35.52438554	46.4423535	-0.290908205	0.07084983	-4.105983093	0.077823007	0.094455695	0.823910167	2.051230967	1.966224441	0.02704288	0.321922369	1.864591574	1.784373617	0.015571933	1.15184746	-1.82594358	trans.gxe	trans	3.314129495	2.968759516	2.993903864	3.290070849	3.076985652	2.708254368	7	55.9	FALSE	FALSE	7	7.strict
PhHAL.1G270000	1	46642543	1_46570522	70.30613591	cis	1@70.3	1@70.3	y~cis+trt+trans1+trans1*trt	2	49.41100676	32.0081437	40.44897811	95.91571989	0	0	35.52438554	46.4423535	0.669208455	0.048836935	13.70291662	0.023969513	0.064605075	0.371015946	2.051230967	1.966224441	0.02704288	0.321922369	NA	NA	NA	NA	NA	cis	cis	2.415066239	3.108243913	3.753482723	2.34790557	3.041083244	3.686322055	1	70.3	TRUE	FALSE	NA	NA
PhHAL.1G270300	1	46654629	1_46570522	70.30613591	cis	1@70.3	1@70.3	y~cis+trt	2	11.61999833	17.39813208	25.99860097	46.14586109	0	0	18.15569161	27.32133619	0.316038469	0.033442069	9.450326345	0.030525546	0.04460325	0.684379412	1.975729124	2.568274873	0.002786321	3.019445097	NA	NA	NA	NA	NA	cis	cis	3.060019362	3.406583247	3.692096085	2.926561357	3.273125241	3.55863808	1	70.3	TRUE	FALSE	NA	NA
PhHAL.1G270500	1	46660555.5	1_46570522	70.30613591	cis	1@70.3	1@70.3	y~cis+cis*trt+trt	4	6.293650252	15.50669072	20.11812092	20.0526981	1.14E-14	2.22E-14	25.20511096	35.79119713	-0.323079344	0.038144882	-8.46979534	-0.034883834	0.0491112	-0.710303031	17.44182251	23.03573693	0	-8.057268413	4.035551534	4.719932367	0.00011399	4.281837083	0.23032374	cis.gxe	cis.gxe	4.311422451	4.196748489	4.119289863	4.831262523	4.47329976	4.185104211	1	70.3	TRUE	TRUE	NA	NA
PhHAL.1G270700	1	46667367.5	1_46570522	70.30613591	cis	1@70.3	1@70.3	y~cis+cis*trt+trt+trans1+trans1*trt	4	232.4355567	34.06695708	25.67034885	51.65517379	0	0	66.06873742	68.69177163	-0.760341696	0.144818804	-5.250296749	0.298187055	0.188725876	1.580000901	45.14588124	37.92005147	0	14.72835044	7.461307818	4.387400801	6.66E-08	-5.501210177	2.92364678	cis.gxe	cis.gxe	-1.736939217	-2.533701197	-5.517041607	-4.302936677	-4.765091479	-5.823620307	1	70.3	TRUE	TRUE	NA	NA
PhHAL.1G270800	1	46668441	1_46570522	70.30613591	cis	1@70.3	1@70.3	y~cis+cis*trt+trt	4	182.5289584	40.14104354	43.43431761	65.59855333	0	0	48.84744834	57.62412148	1.660687874	0.113576933	14.62170026	0.34577252	0.146229303	2.364591183	26.9949386	25.73036839	0	9.957989147	8.833044471	7.117435572	2.34E-09	-6.379890518	-0.818400798	cis.gxe	cis.gxe	1.585427473	2.412552609	2.892532834	-0.555438012	1.451020273	2.765935402	1	70.3	TRUE	TRUE	NA	NA
PhHAL.1G270900	1	46676316	1_46781789	70.88051445	cis	1@70.9	1@70.9	y~cis+trt	2	14.87435202	7.75551495	11.37525062	18.84005468	1.76E-08	2.31E-08	14.2176232	22.11236354	0.357085051	0.058902851	6.062271081	0.027071163	0.078791043	0.343581733	5.974317797	8.623895874	1.99E-07	-5.344749342	NA	NA	NA	NA	NA	cis	cis	4.826024066	5.21018024	5.54019385	5.244249716	5.62840589	5.958419499	1	70.9	TRUE	FALSE	NA	NA
PhHAL.1G271700	1	46756717	1_46781789	70.88051445	cis	1@70.9	1@70.9	y~cis+cis*trt+trt	4	106.2780898	20.13743339	28.59375724	27.18026279	0	0	22.50612117	32.6717156	0.631747417	0.133338517	4.737921435	0.052817713	0.172764133	0.30572152	7.307896499	9.228382634	3.30E-07	4.876660372	2.240751772	2.70468223	0.00646492	2.111416405	2.188125041	cis.gxe	cis.gxe	-5.872018321	-4.249410932	-3.822229189	-5.813625058	-5.129061098	-4.550131293	1	70.9	TRUE	TRUE	NA	NA
PhHAL.1G271800	1	46759728	1_46781789	70.88051445	trans1	8@0.6	8@0.6	y~trt+trans1+trans1*trt	4	19.16988576	6.163392173	8.099780935	7.322863189	1.04E-05	1.34E-05	19.65362519	29.20993244	-0.366534204	0.095487012	-3.838576545	-0.165824478	0.139081308	-1.192284429	19.53863761	29.00802306	0	-8.907082803	6.086013319	7.992556813	1.13E-06	5.051761271	2.170839865	trans.gxe	trans.gxe	-0.750887841	-0.149471008	-0.088893166	1.059733698	0.527374727	0.326664893	8	0.6	FALSE	TRUE	NA	NA
PhHAL.1G272000	1	46772917	1_46781789	70.88051445	cis	1@70.9	1@70.9	y~cis+trt	2	276.6902056	24.68781401	35.18305502	70.08856019	0	0	24.72282837	35.24458078	-1.558178863	0.131713925	-11.83002374	0.295170965	0.176186336	1.675334033	0.436121044	0.498302656	0.16003216	-1.409024013	NA	NA	NA	NA	NA	cis	cis	-2.820838569	-4.083846367	-5.937195705	-2.574292939	-3.837300737	-5.690650075	1	70.9	TRUE	FALSE	NA	NA
PhHAL.1G272100	1	46775946.5	1_46781789	70.88051445	cis	1@70.9	1@70.9	y~cis+trt	2	259.3429163	23.98111658	24.87394707	67.63085559	0	0	42.41917099	52.55510013	1.238801014	0.129814476	9.542857283	0.980249391	0.173645548	5.645116736	21.29807655	21.54257858	0	-10.82340548	NA	NA	NA	NA	NA	cis	cis	-5.665554012	-3.446504473	-3.18795279	-3.799027817	-1.579978278	-1.321426595	1	70.9	TRUE	FALSE	NA	NA
PhHAL.1G272200	1	46779649.5	1_46781789	70.88051445	cis	1@70.9	1@70.9	y~cis+trt	2	98.93848846	10.42065507	15.99185827	25.93041906	3.80E-11	5.48E-11	13.01103698	20.44287012	-0.887720828	0.129490002	-6.855516377	0.500504924	0.173211518	2.889559134	3.649627743	5.270798453	4.82E-05	-4.134362039	NA	NA	NA	NA	NA	cis	cis	-2.438431841	-2.825648359	-4.213873732	-1.727231661	-2.114448179	-3.502673552	1	70.9	TRUE	FALSE	NA	NA
PhHAL.1G272300	1	46783429	1_46781789	70.88051445	cis	1@70.9	1@70.9	y~cis+trt	2	9.679327936	13.50335307	21.05383988	34.55685138	3.14E-14	5.04E-14	13.70432125	21.40645818	0.285163135	0.035084387	8.127921351	0.042831125	0.046930418	0.912651699	0.014414685	0.01991551	0.798394678	-0.255689056	NA	NA	NA	NA	NA	cis	cis	3.032323563	3.360317577	3.602649595	3.044240739	3.372234753	3.614566771	1	70.9	TRUE	FALSE	NA	NA
PhHAL.1G273800	1	46921614	1_47012685	72.02924568	cis	1@72.0	1@72.0	y~cis+cis*trt+trt	4	4.108276454	5.723401755	7.57283589	6.773400623	2.68E-05	3.39E-05	19.04323996	28.44635598	-0.263839839	0.052069052	-5.067114295	0.086769999	0.067871916	1.278437445	17.54432246	25.84611483	0	-8.19354605	3.215266533	4.160283564	0.000721715	3.830006251	-0.910924981	cis.gxe	cis.gxe	9.785104235	9.800232717	9.820646042	10.42412979	10.24705983	9.896450194	1	72	TRUE	TRUE	NA	NA
PhHAL.1G273900	1	46928966.5	1_47012685	72.02924568	cis	1@72.0	1@72.0	y~cis+trt	2	12.70567776	10.42172791	10.32569427	25.93334066	3.79E-11	5.46E-11	37.90478357	48.6369852	0.334708037	0.046531252	7.193187889	-0.073467096	0.062088063	-1.183272471	29.43196451	34.80021936	0	-13.22134355	NA	NA	NA	NA	NA	cis	cis	7.228145371	7.489386371	7.897561358	8.042207	8.303448	8.711622987	1	72	TRUE	FALSE	NA	NA
PhHAL.1G274100	1	46945343.5	1_47012685	72.02924568	cis	1@72.0	1@72.0	y~cis+cis*trt+trt	4	20.63746876	7.220642312	8.216810257	8.660667121	1.06E-06	1.43E-06	28.38352296	39.27998281	0.559038805	0.103206195	5.416717534	-0.293090749	0.134529089	-2.178642191	27.08222379	37.01865138	0	10.76315617	4.562036053	5.069483228	3.49E-05	-4.287867658	2.220239581	cis.gxe	cis.gxe	7.490302178	7.563298285	7.358560636	6.034362194	6.300310206	7.152439434	1	72	TRUE	TRUE	NA	NA
PhHAL.1G274300	1	46956576	1_47012685	72.02924568	cis	1@72.0	1@72.0	y~cis+trt	2	40.64032471	9.009547999	14.0926679	22.13494276	9.78E-10	1.34E-09	11.19990723	17.869489	-0.559082952	0.090077108	-6.206715173	0.372525349	0.120192622	3.099402805	3.03726619	4.503767526	0.000209151	-3.761365814	NA	NA	NA	NA	NA	cis	cis	-4.981530883	-5.168088418	-6.099696586	-4.533201613	-4.719759148	-5.651367315	1	72	TRUE	FALSE	NA	NA
PhHAL.1G275000	1	47018349.5	1_47012685	72.02924568	cis	1@72.0	1@72.0	y~cis+cis*trt+trt	4	914.856927	93.43062646	80.38868417	266.6670059	0	0	93.61186518	80.70674034	-2.925898972	0.123835503	-23.62730316	1.923565304	0.161419355	11.91657162	3.023698959	1.053126403	0.003451083	0.965383055	2.979630527	1.037372394	0.001226324	3.619921092	-1.232650153	cis.gxe	cis.gxe	0.566505496	-0.090566178	-4.019261673	0.942963522	-0.059369904	-4.908833068	1	72	TRUE	TRUE	NA	NA
PhHAL.1G275200	1	47026931.5	1_47012685	72.02924568	cis	1@72.0	1@72.0	y~cis+trt	2	88.01077421	13.12758414	20.38532676	33.48013687	7.45E-14	1.18E-13	13.73925869	21.45470726	0.852629218	0.107782775	7.910625994	0.167377471	0.143817831	1.163815853	0.246898422	0.341606064	0.290460998	-1.059284353	NA	NA	NA	NA	NA	cis	cis	-3.330865154	-2.310858553	-1.625606882	-3.179788063	-2.159781463	-1.474529791	1	72	TRUE	FALSE	NA	NA
PhHAL.1G276200	1	47112138	1_47185125	72.6036293	cis	1@72.6	1@72.6	y~cis+trt	2	6.641903304	6.973189478	8.94282913	16.82103094	1.06E-07	1.36E-07	21.45622362	31.41770193	0.24149598	0.041722982	5.788080601	-0.064358731	0.055803934	-1.153300967	17.09527981	24.0388911	0	9.509573759	NA	NA	NA	NA	NA	cis	cis	4.486051022	4.663186824	4.969043268	3.961342393	4.138478194	4.444334639	1	72.6	TRUE	FALSE	NA	NA
PhHAL.1G276300	1	47115119	1_47185125	72.6036293	cis	1@72.6	1@72.6	y~cis+trt	2	101.6623226	11.89618298	18.76381818	30.00115071	1.27E-12	1.93E-12	12.21273522	19.31867654	-0.939041863	0.122226795	-7.68278236	0.329872413	0.163476717	2.017855632	0.682001982	0.972990735	0.078929739	-1.763915183	NA	NA	NA	NA	NA	cis	cis	-0.633680624	-1.242849544	-2.511764606	-0.348561993	-0.957730912	-2.226645974	1	72.6	TRUE	FALSE	NA	NA
PhHAL.1G276400	1	47116862.5	1_47185125	72.6036293	cis	1@72.6	1@72.6	y~cis+trt	2	42.49113885	9.80433786	9.850140878	24.26111615	1.57E-10	2.21E-10	36.79509984	47.62532088	0.611496788	0.087871727	6.958970846	-0.074660338	0.117527269	-0.635259704	29.03924502	34.88126085	0	-13.10826621	NA	NA	NA	NA	NA	cis	cis	1.303156568	1.839993015	2.526149613	2.826424805	3.363261252	4.04941785	1	72.6	TRUE	FALSE	NA	NA
PhHAL.1G276500	1	47120814	1_47185125	72.6036293	cis	1@72.6	1@72.6	y~cis+trt	2	10.80295332	11.81166706	16.23099647	29.76512429	1.54E-12	2.34E-12	20.01323769	29.65597844	0.308630507	0.040001177	7.715535734	-0.057251508	0.053501043	-1.070100784	8.590651547	11.46565695	4.50E-10	-6.484787184	NA	NA	NA	NA	NA	cis	cis	2.308257867	2.559635598	2.925518924	2.651302487	2.902680218	3.268563544	1	72.6	TRUE	FALSE	NA	NA
PhHAL.1G277000	1	47146183.5	1_47185125	72.6036293	cis	1@72.6	1@72.6	y~cis+trt	2	22.01621062	21.16879913	31.04915957	58.14731332	0	0	21.20760224	31.11734049	0.411135734	0.040856563	10.06290564	0.135601348	0.05464511	2.481490968	0.438719978	0.533233334	0.158792762	1.413232268	NA	NA	NA	NA	NA	cis	cis	2.106312706	2.653051104	2.928583531	2.02995409	2.576692488	2.852224915	1	72.6	TRUE	FALSE	NA	NA
PhHAL.1G277100	1	47152303.5	1_47185125	72.6036293	cis	1@72.6	1@72.6	y~cis+cis*trt+trt	4	313.0250033	51.94431674	59.19147415	95.47825529	0	0	52.5919601	60.32338113	-1.993615788	0.120378031	-16.56129254	1.049062434	0.1576893	6.65271793	7.67393812	5.729495216	1.48E-07	2.731895844	7.016143222	5.207530698	1.39E-07	5.565360972	-2.368305048	cis.gxe	cis.gxe	0.027719442	-0.508409257	-2.062098224	0.394670664	-0.549883002	-3.592560397	1	72.6	TRUE	TRUE	NA	NA
PhHAL.1G277300	1	47156691	1_47185125	72.6036293	cis	1@72.6	1@72.6	y~cis+cis*trt+trt	4	1456.981557	124.3711402	88.17528083	505.6105062	0	0	124.7498936	88.83880397	-3.081712868	0.112857114	-27.30632351	1.973089272	0.147837269	13.34635906	4.976924604	1.02035326	5.29E-05	1.410292138	4.008290044	0.814709731	0.0001212	-3.42942361	3.076957115	cis.gxe	cis.gxe	3.55332746	2.554717519	-3.706250261	3.183486941	2.074850816	-2.979936673	1	72.6	TRUE	TRUE	NA	NA
PhHAL.1G277400	1	47159624	1_47185125	72.6036293	cis	1@72.6	1@72.6	y~cis+trt	2	1901.900591	118.0562147	84.61972538	898.5008471	0	0	119.9248891	87.85093569	3.393872893	0.09660287	35.13221614	2.423333451	0.129205056	18.75571683	25.53418455	6.881877017	0	12.08904213	NA	NA	NA	NA	NA	cis	cis	-3.583677425	2.233529272	3.204066777	-5.128093152	0.689113544	1.659651049	1	72.6	TRUE	FALSE	NA	NA
PhHAL.1G277500	1	47167773	1_47185125	72.6036293	trans1	4@6.3	4@6.3	y~cis+trt+trans1+trans1*trt	4	5.318723944	6.175025821	5.849797295	7.280125276	1.02E-05	1.45E-05	38.28138462	48.97586042	-0.218450985	0.052320854	-4.175218285	-0.006746001	0.074035052	-0.091119008	36.23213978	45.43800423	0	13.70899109	5.519559557	5.19830595	4.46E-06	4.870541165	1.739950849	trans.gxe	trans.gxe	2.572957402	2.91404027	2.897020589	2.312670594	2.087473594	1.875768625	4	6.3	FALSE	TRUE	NA	NA
PhHAL.1G277700	1	47189784	1_47185125	72.6036293	trans1	4@1.3	4@1.3	y~trt+trans1+trans1*trt	4	3.697531168	6.344476354	8.551548093	7.550239398	7.06E-06	9.17E-06	18.30541674	27.51235436	-0.2368427	0.047028249	-5.036179398	0.133164222	0.061172246	2.176873192	17.47868606	26.06971822	0	8.424771778	4.274672539	5.656254404	6.66E-05	4.352001433	-0.894497604	trans.gxe	trans.gxe	4.264302259	4.369447114	4.3654427	4.142324432	4.038646084	3.668639166	4	1.3	FALSE	TRUE	NA	NA
PhHAL.1G277800	1	47197674	1_47185125	72.6036293	cis	1@72.6	1@72.6	y~cis+trt	2	1861.191096	137.6711141	91.10018155	1321.488351	0	0	137.6750246	91.10705485	-3.703394673	0.078798723	-46.99815597	2.845316018	0.105392247	26.99739412	1.017720111	0.160512397	0.031854725	-2.157949797	NA	NA	NA	NA	NA	cis	cis	5.888423921	5.030340324	-1.518363572	6.113297822	5.255214225	-1.293489671	1	72.6	TRUE	FALSE	NA	NA
PhHAL.1G278000	1	47211444	1_47185125	72.6036293	cis	1@72.6	1@72.6	y~cis+cis*trt+trt	4	1.902285683	9.092530389	10.21685909	11.09112362	1.77E-08	2.60E-08	30.06164002	41.04483871	0.177078068	0.027533413	6.431388147	-0.019838044	0.036067417	-0.55002673	24.65791046	31.98383489	0	-11.55403257	3.313348141	3.535420178	0.000578802	-3.850588476	1.245425655	cis.gxe	cis.gxe	6.794433473	6.866524711	6.848321918	6.978230647	7.135471115	7.3323867	1	72.6	TRUE	TRUE	NA	NA
PhHAL.1G278400	1	47246321	1_47298338	72.98613585	cis	1@73.0	1@73.0	y~cis+trt	2	127.6525164	34.60023928	29.12184116	107.9810799	0	0	60.06862571	65.20948381	-1.053234721	0.072193189	-14.58911475	0.359386184	0.096557377	3.721996138	43.2046454	39.55714753	0	-17.12741813	NA	NA	NA	NA	NA	cis	cis	-1.540360603	-2.234209321	-3.646829049	0.094836412	-0.599012306	-2.011632034	1	73	TRUE	FALSE	NA	NA
PhHAL.1G278500	1	47249456	1_47298338	72.98613585	cis	1@73.0	1@73.0	y~cis+trt	2	94.6101588	68.03760863	67.42776361	297.540986	0	0	69.96950148	70.76644256	-0.912931918	0.037441295	-24.38302216	0.201840677	0.050077206	4.030589825	9.763058135	5.472783544	2.98E-11	-6.94981357	NA	NA	NA	NA	NA	cis	cis	4.548044666	3.836953282	2.722181491	4.89216156	4.181070176	3.066298386	1	73	TRUE	FALSE	NA	NA
PhHAL.1G278600	1	47256137	1_47298338	72.98613585	cis	1@73.0	1@73.0	y~cis+trt	2	43.79957858	38.31805987	43.1082533	123.9845412	0	0	45.61647978	55.14791907	0.608885484	0.039464497	15.42869002	0.054686798	0.05278321	1.036064274	17.06474465	15.68867278	0	9.499738638	NA	NA	NA	NA	NA	cis	cis	2.524229438	3.187801735	3.74200006	2.028436677	2.692008974	3.246207299	1	73	TRUE	FALSE	NA	NA
PhHAL.1G278700	1	47260940	1_47298338	72.98613585	cis	1@73.0	1@73.0	y~cis+trt	2	18.03920865	8.5385996	8.861587362	20.88903374	2.89E-09	3.91E-09	34.29804241	45.2753639	0.3979844	0.061702809	6.450020772	-0.10618198	0.082526641	-1.286638827	30.19549271	38.31817574	0	13.44066709	NA	NA	NA	NA	NA	cis	cis	1.47587742	1.767679735	2.271846061	0.379127248	0.670929563	1.175095889	1	73	TRUE	FALSE	NA	NA
PhHAL.1G279000	1	47279751	1_47298338	72.98613585	trans1	3@40.6	3@40.6	y~cis+trt+trans1+trans1*trt	4	115.2012403	7.055195346	7.971392914	8.383659495	1.52E-06	2.29E-06	28.70546532	39.62261345	0.420613436	0.23428558	1.795302284	0.178930436	0.324305958	0.551733422	23.71483565	31.2243254	0	10.88661461	5.477531126	6.102079902	4.89E-06	-4.743659124	0.738540688	trans.gxe	trans.gxe	1.050962507	0.332930979	-1.443947864	-3.005981174	-2.406436724	-2.164753963	3	40.6	FALSE	TRUE	3b	3b.strict
PhHAL.1G279000	1	47279751	1_47298338	72.98613585	cis	1@73.0	1@73.0	y~cis+trt+trans1+trans1*trt	2	85.07516012	5.293003883	5.886807529	12.38252596	5.09E-06	7.39E-06	28.70546532	39.62261345	-0.876896559	0.177809023	-4.931676372	0.301381618	0.236893563	1.272223753	23.71483565	31.2243254	0	10.88661461	NA	NA	NA	NA	NA	cis	cis	0.756417741	0.180902798	-0.997374918	-1.749288086	-2.32480303	-3.503080745	1	73	TRUE	FALSE	NA	NA
PhHAL.1G279200	1	47294516.5	1_47298338	72.98613585	cis	1@73.0	1@73.0	y~cis+trt	2	152.5081728	15.57495043	23.34245136	40.62211015	2.22E-16	4.44E-16	17.03344617	25.87346609	-1.159131119	0.128653229	-9.009732054	0.254311578	0.172071887	1.477937985	2.678957584	3.573954959	0.00049743	-3.526935714	NA	NA	NA	NA	NA	cis	cis	-3.779894541	-4.684714367	-6.09815595	-3.179826894	-4.08464672	-5.498088303	1	73	TRUE	FALSE	NA	NA
PhHAL.1G279700	1	47312822	1_47298338	72.98613585	cis	1@73.0	1@73.0	y~cis+trt	2	172.2649296	25.83669669	36.10488443	74.14980163	0	0	26.45601645	37.1875583	-1.207142224	0.101204264	-11.92778031	0.547497716	0.135359282	4.044774093	0.481257007	0.533587059	0.139977017	1.480436074	NA	NA	NA	NA	NA	cis	cis	-2.59830606	-3.257950749	-5.012589924	-2.796445221	-3.45608991	-5.210729085	1	73	TRUE	FALSE	NA	NA
PhHAL.1G280500	1	47368265	1_47405822	73.56050243	cis	1@73.6	1@73.6	y~cis+trt	2	11.87356801	14.02633008	19.44644874	36.06725616	9.44E-15	1.54E-14	20.65648489	30.44683307	-0.325280543	0.038320374	-8.488448963	0.076478689	0.051079558	1.497246502	7.163123039	9.332343109	1.24E-08	5.883648877	NA	NA	NA	NA	NA	cis	cis	3.508233085	3.259431323	2.857672162	3.211777939	2.962976177	2.561217016	1	73.6	TRUE	FALSE	NA	NA
PhHAL.1G280800	1	47382866	1_47405822	73.56050243	cis	1@73.6	1@73.6	y~cis+trt	2	97.76213448	22.65182651	31.00742068	63.08984961	0	0	25.9254424	36.59903625	-0.931558712	0.083138324	-11.2049253	0.264893442	0.110820129	2.390300803	5.98077227	7.027888307	1.96E-07	-5.347790046	NA	NA	NA	NA	NA	cis	cis	1.093657041	0.426991678	-0.76946013	1.678256033	1.011590669	-0.184861139	1	73.6	TRUE	FALSE	NA	NA
PhHAL.1G280900	1	47391993	1_47405822	73.56050243	cis	1@73.6	1@73.6	y~cis+cis*trt+trt	4	25.66418362	5.81487833	9.175148387	6.887287464	2.20E-05	2.80E-05	9.072423269	14.74009183	0.448109839	0.129724745	3.454312751	0.069300934	0.168740199	0.410696055	8.921713457	14.47553997	9.56E-09	-4.691718037	5.720493143	9.018609845	2.57E-06	-5.190281061	0.377790123	cis.gxe	cis.gxe	4.940013308	4.601107235	3.939505779	4.609230765	5.126640765	5.505450348	1	73.6	TRUE	TRUE	NA	NA
PhHAL.1G281000	1	47395997	1_47405822	73.56050243	cis	1@73.6	1@73.6	y~cis+cis*trt+trt	4	14.18847014	12.39945962	19.22921478	15.58520467	1.18E-11	2.00E-11	13.43679911	21.03602281	0.501771372	0.06412018	7.8254829	0.013144058	0.083404688	0.157593749	6.531244011	9.60585848	1.81E-06	-2.619199934	5.710235221	8.33689774	2.63E-06	-5.091506354	-0.306091588	cis.gxe	cis.gxe	3.505631831	3.523849878	3.589504201	3.185078876	3.699994282	4.188621626	1	73.6	TRUE	TRUE	NA	NA
PhHAL.1G281200	1	47407877	1_47405822	73.56050243	cis	1@73.6	1@73.6	y~cis+trt	2	16.81451562	23.99692856	29.35130451	67.68551218	0	0	33.04849674	44.06013694	0.387299083	0.033288176	11.6347344	-0.071186011	0.044371834	-1.604306251	11.26088907	12.24412261	9.38E-13	-7.514723204	NA	NA	NA	NA	NA	cis	cis	6.341269165	6.657382139	7.115867244	6.670185528	6.986298503	7.444783608	1	73.6	TRUE	FALSE	NA	NA
PhHAL.1G281500	1	47439883.5	1_47405822	73.56050243	trans1	7@52.6	7@52.6	y~cis+cis*trt+trt+trans1+trans1*trt	4	320.7427975	52.63051651	49.27077403	95.89133629	0	0	64.17027616	67.62941383	-0.973586675	0.122029389	-7.978296715	0.251828702	0.169575114	1.485056953	29.70645044	22.19481606	0	11.49135804	9.976894073	6.204780287	2.53E-10	-4.369160999	2.788719834	trans.gxe	trans.gxe	-1.725192701	-2.616713982	-5.459839578	-3.760932483	-4.499328659	-5.700021804	7	52.6	FALSE	TRUE	7	NA
PhHAL.1G282300	1	47501720	1_47566482	74.13485426	cis	1@74.1	1@74.1	y~cis+trt	2	4.649349532	16.78034254	13.68465878	44.2542625	0	0	52.28621657	60.10958305	0.200304895	0.021386716	9.365855565	-0.014034863	0.028763884	-0.487933503	45.72933365	49.22389506	0	17.84282242	NA	NA	NA	NA	NA	cis	cis	5.785667391	5.971937386	6.186277068	5.278579769	5.464849764	5.679189446	1	74.1	TRUE	FALSE	NA	NA
PhHAL.1G282400	1	47507458.5	1_47566482	74.13485426	cis	1@74.1	1@74.1	y~cis+trt	2	26.7419685	11.89833984	11.86150239	30.00717875	1.26E-12	1.92E-12	38.31694382	49.00774175	0.478607481	0.062288757	7.683689683	-0.012093447	0.08377474	-0.144356718	32.66482869	39.55057557	0	14.14601565	NA	NA	NA	NA	NA	cis	cis	3.922001007	4.388515054	4.879215647	2.751102777	3.217616824	3.708317418	1	74.1	TRUE	FALSE	NA	NA
PhHAL.1G282800	1	47530740.5	1_47566482	74.13485426	cis	1@74.1	1@74.1	y~cis+trt	2	126.3983569	7.719961883	9.957478529	18.74769596	1.91E-08	2.50E-08	21.51135448	31.48412835	-1.003127272	0.171325625	-5.855091851	0.605517816	0.230422958	2.627853673	14.76695633	20.30520734	2.22E-16	8.744157543	NA	NA	NA	NA	NA	cis	cis	-1.699234696	-2.096844063	-3.705488558	-3.689979921	-4.087589288	-5.696233783	1	74.1	TRUE	FALSE	NA	NA
PhHAL.1G282900	1	47535040	1_47566482	74.13485426	cis	1@74.1	1@74.1	y~cis+trt	2	41.60676608	35.88515316	46.01158564	113.3941739	0	0	36.82853188	47.656089	-0.601672558	0.039967977	-15.05386553	0.139987808	0.053754595	2.604201716	2.867270179	2.705633204	0.000315239	-3.651835689	NA	NA	NA	NA	NA	cis	cis	3.097850598	2.636165926	1.894505659	3.291804554	2.830119882	2.088459615	1	74.1	TRUE	FALSE	NA	NA
PhHAL.1G283000	1	47542301.5	1_47566482	74.13485426	cis	1@74.1	1@74.1	y~cis+trt	2	16.06018727	10.29909799	16.46088986	25.59974702	5.02E-11	7.21E-11	10.63623771	17.0517275	-0.3720253	0.052261639	-7.1185157	0.022577602	0.070288852	0.321211703	0.186800146	0.272798592	0.357836086	0.921143394	NA	NA	NA	NA	NA	cis	cis	2.048582209	1.699134627	1.30453155	1.984610799	1.635163216	1.240560139	1	74.1	TRUE	FALSE	NA	NA
PhHAL.1G283400	1	47564473.5	1_47566482	74.13485426	cis	1@74.1	1@74.1	y~cis+trt	2	18.1625396	5.92530052	9.889607928	14.15977659	1.19E-06	1.46E-06	5.932677764	9.902574058	0.390876798	0.074728394	5.230632931	0.020701559	0.100505325	0.20597475	0.062168995	0.09850719	0.59579681	0.531113849	NA	NA	NA	NA	NA	cis	cis	-5.733180287	-5.321602019	-4.951426753	-5.785921272	-5.374343004	-5.004167738	1	74.1	TRUE	FALSE	NA	NA
PhHAL.1G283600	1	47568974	1_47566482	74.13485426	cis	1@74.1	1@74.1	y~cis+trt	2	4.308973105	8.754034041	14.19128525	21.45769273	1.76E-09	2.40E-09	9.03527725	14.68440618	0.193650637	0.029567931	6.549346796	-0.032248553	0.039767141	-0.810934664	0.553198029	0.83361705	0.113570254	1.587738363	NA	NA	NA	NA	NA	cis	cis	8.420867781	8.582269877	8.808168995	8.358483507	8.519885603	8.745784721	1	74.1	TRUE	FALSE	NA	NA
PhHAL.1G283800	1	47585223	1_47566482	74.13485426	cis	1@74.1	1@74.1	y~cis+trt	2	2.133217128	7.10028761	11.71960902	17.14715957	7.94E-08	1.02E-07	7.164305589	11.83207004	0.135485055	0.023272712	5.82162722	-0.04624963	0.031300438	-1.477603251	0.01749484	0.027116384	0.778407533	-0.281689344	NA	NA	NA	NA	NA	cis	cis	5.332956118	5.422191548	5.603926182	5.341667625	5.430903055	5.61263769	1	74.1	TRUE	FALSE	NA	NA
PhHAL.1G284300	1	47663893	1_47662392	74.90141655	cis	1@74.9	1@74.9	y~cis+trt	2	98.50337713	27.12012353	11.99521939	78.78469448	0	0	92.59655738	80.35934122	0.877467249	0.072539536	12.09640016	0.161397331	0.098865888	1.632487546	82.25377396	63.73656972	0	-28.93517883	NA	NA	NA	NA	NA	cis	cis	-1.757499262	-0.718634761	-0.00256511	1.079776868	2.118641369	2.83471102	1	74.9	TRUE	FALSE	NA	NA
PhHAL.1G284500	1	47691412.5	1_47662392	74.90141655	cis	1@74.9	1@74.9	y~cis+trt	2	22.18661899	13.62481163	14.84526318	34.90639784	2.38E-14	3.83E-14	34.15529236	45.13788105	-0.432126445	0.051720556	-8.355023217	0.087775817	0.070491197	1.245202537	22.99269853	27.32227561	0	11.33527337	NA	NA	NA	NA	NA	cis	cis	1.441443188	1.097092646	0.577190548	0.648949457	0.304598914	-0.215303184	1	74.9	TRUE	FALSE	NA	NA
PhHAL.1G284600	1	47697181.5	1_47662392	74.90141655	cis	1@74.9	1@74.9	y~cis+trt	2	6.145508322	7.685645546	12.12239497	18.65860471	2.06E-08	2.70E-08	10.04783412	16.18939491	-0.227298106	0.037231408	-6.105009659	0.054021282	0.050743587	1.064593296	3.31583728	5.029837019	0.000107062	-3.934932813	NA	NA	NA	NA	NA	cis	cis	5.719772966	5.546496138	5.265176864	5.917810491	5.744533663	5.46321439	1	74.9	TRUE	FALSE	NA	NA
PhHAL.1G284700	1	47711551.5	1_47662392	74.90141655	cis	1@74.9	1@74.9	y~cis+cis*trt+trt	4	44.87062244	24.57589186	31.04679854	34.57849918	0	0	31.51982381	42.53668744	-0.360556232	0.072676753	-4.961094423	0.152454114	0.098315061	1.550668972	15.27664939	17.70006754	7.44E-15	-8.358241957	3.863566215	4.037878955	0.000167847	-4.13161683	1.546246415	cis.gxe	cis.gxe	3.285462023	2.865224229	1.697853094	3.560381955	3.352279653	2.839269982	1	74.9	TRUE	TRUE	NA	NA
PhHAL.1G284900	1	47725225.5	1_47763722	75.66793291	cis	1@75.7	1@75.7	y~cis+trt+trans1+trans1*trt	2	3.499213936	17.9417381	23.23618328	47.08588264	0	0	26.5828084	37.32738752	-0.17327222	0.017909086	-9.675101269	0.007404886	0.024519075	0.302005091	8.199803936	9.716244909	5.38E-08	4.234262405	NA	NA	NA	NA	NA	cis	cis	4.919069487	4.753202198	4.572525079	4.833206531	4.667339242	4.486662123	1	75.7	TRUE	FALSE	NA	NA
PhHAL.1G284900	1	47725225.5	1_47763722	75.66793291	trans1	3@46.5	3@46.5	y~cis+trt+trans1+trans1*trt	4	0.996122458	5.708406176	6.61465244	6.70197736	2.77E-05	3.84E-05	26.5828084	37.32738752	-0.120400673	0.024461904	-4.921966535	-0.075182834	0.033640933	-2.23486175	8.199803936	9.716244909	5.38E-08	4.234262405	3.267540488	3.704882051	0.000679566	3.59558533	2.080987799	trans.gxe	trans.gxe	4.734378904	4.766337681	4.744080179	4.807864328	4.612280723	4.567062845	3	46.5	FALSE	TRUE	3b	NA
PhHAL.1G285400	1	47757900	1_47763722	75.66793291	cis	1@75.7	1@75.7	y~cis+trt	2	3.270993935	5.522743711	5.920504739	13.15039121	3.00E-06	3.64E-06	30.91472004	41.92225164	0.136458686	0.032354944	4.21755281	0.101446741	0.044097335	2.300518629	25.96998018	33.59787974	0	-12.21689674	NA	NA	NA	NA	NA	cis	cis	7.525236898	7.763142424	7.798154316	8.059557896	8.297463422	8.332475314	1	75.7	TRUE	FALSE	NA	NA
PhHAL.1G285600	1	47767920	1_47763722	75.66793291	cis	1@75.7	1@75.7	y~cis+trt	2	22.62180141	37.45107608	32.93877156	120.1585457	0	0	59.14093965	64.63754194	-0.435147925	0.028148573	-15.45896925	0.038841947	0.03836437	1.012448449	40.11624018	36.21450808	0	-16.25473619	NA	NA	NA	NA	NA	cis	cis	4.185565953	3.789260057	3.315270269	4.804062064	4.407756167	3.933766379	1	75.7	TRUE	FALSE	NA	NA
PhHAL.1G286100	1	47792410	1_47763722	75.66793291	cis	1@75.7	1@75.7	y~cis+trt	2	48.65120597	5.162563315	4.874142893	12.25329605	6.88E-06	8.25E-06	37.95920965	48.68609795	0.603692152	0.129267832	4.670088014	0.171662882	0.176182251	0.974348332	36.29184356	45.79790032	0	15.17452538	NA	NA	NA	NA	NA	cis	cis	-3.056991263	-2.28163658	-1.849607177	-5.708580578	-4.933225896	-4.501196492	1	75.7	TRUE	FALSE	NA	NA
PhHAL.1G286500	1	47809714.5	1_47763722	75.66793291	cis	1@75.7	1@75.7	y~cis+trt	2	5.91624017	10.4004449	6.751194281	25.87539231	3.98E-11	5.73E-11	61.95207812	66.34238231	-0.216546288	0.031020554	-6.980735692	-0.031563262	0.042278662	-0.746553003	55.92438803	56.28946838	0	20.77216387	NA	NA	NA	NA	NA	cis	cis	6.169969469	5.921859882	5.736876968	5.298941743	5.050832155	4.865849241	1	75.7	TRUE	FALSE	NA	NA
PhHAL.1G286600	1	47813881.5	1_47763722	75.66793291	cis	1@75.7	1@75.7	y~cis+cis*trt+trt	4	474.6381468	62.80338021	62.49115422	129.0167906	0	0	66.63285054	69.00067153	-2.212442488	0.122370195	-18.07991306	0.975097756	0.165538946	5.890443165	17.8877977	11.45288701	0	-8.010052093	3.91003127	2.205393861	0.000151186	3.258599639	-3.198327848	cis.gxe	cis.gxe	-2.559361782	-3.991444417	-5.833556514	-1.404741536	-2.642086287	-5.829625343	1	75.7	TRUE	TRUE	NA	NA
PhHAL.1G286800	1	47824375.5	1_47763722	75.66793291	cis	1@75.7	1@75.7	y~cis+trt	2	47.85129752	7.891006202	12.95100841	19.19255946	1.29E-08	1.70E-08	7.89138748	12.95167858	-0.622934008	0.10243551	-6.081231081	0.282287561	0.139611831	2.021945833	0.037943199	0.058074244	0.678575272	-0.414878982	NA	NA	NA	NA	NA	cis	cis	-2.80524095	-3.145887431	-4.051108792	-2.7477933	-3.088439781	-3.993661142	1	75.7	TRUE	FALSE	NA	NA
PhHAL.1G287000	1	47841002	1_47889237	76.24223347	cis	1@76.2	1@76.2	y~cis+trt	2	21.78977994	12.95867746	19.01285779	32.99846979	1.10E-13	1.73E-13	16.88022651	25.67356392	-0.389598837	0.053358746	-7.301499191	-0.180739626	0.071930314	-2.512704537	3.664044187	4.944340359	4.65E-05	4.142784837	NA	NA	NA	NA	NA	cis	cis	1.139946499	0.569608158	0.360748973	0.844647246	0.274308905	0.06544972	1	76.2	TRUE	FALSE	NA	NA
PhHAL.1G287300	1	47856830	1_47889237	76.24223347	cis	1@76.2	1@76.2	y~cis+trt	2	17.4969992	23.383188	32.67330563	65.57512972	0	0	25.14628484	35.72477181	-0.38778925	0.033918629	-11.43292804	0.042643066	0.045724045	0.93261797	1.478754367	1.69254563	0.009679262	2.60650302	NA	NA	NA	NA	NA	cis	cis	4.608600724	4.263454531	3.833022227	4.490497776	4.145351583	3.714919278	1	76.2	TRUE	FALSE	NA	NA
PhHAL.1G287500	1	47878522.5	1_47889237	76.24223347	trans1	4@0.6	4@0.6	y~cis+trt+trans1+trans1*trt	4	2.716748353	5.850604186	3.873489743	6.87766051	2.04E-05	2.85E-05	58.49996248	64.23687992	-0.222091323	0.042552805	-5.219193537	0.038510281	0.05551383	0.693706073	52.64148967	54.45189655	0	19.07481597	3.494540238	2.265562508	0.000409415	3.951488672	-0.627468683	trans.gxe	trans.gxe	5.511707775	5.513850801	5.538328769	4.966860062	4.783279015	4.522677396	4	0.6	FALSE	TRUE	NA	NA
PhHAL.1G287500	1	47878522.5	1_47889237	76.24223347	cis	1@76.2	1@76.2	y~cis+trt+trans1+trans1*trt	2	4.095588047	8.604654283	5.839413972	20.73660164	2.49E-09	4.55E-09	58.49996248	64.23687992	-0.184804089	0.029400728	-6.285697818	-0.018613744	0.039495424	-0.471288629	52.64148967	54.45189655	0	19.07481597	NA	NA	NA	NA	NA	cis	cis	5.712304441	5.508886622	5.342696282	4.94861415	4.745196332	4.579005991	1	76.2	TRUE	FALSE	NA	NA
PhHAL.1G288200	1	47917705	1_47943945	76.81656064	trans1	8@6.8	8@6.8	y~cis+cis*trt+trt+trans1+trans1*trt	4	44.45963304	6.411454889	9.934784323	7.515234286	6.11E-06	9.83E-06	10.40710262	16.71697934	-0.406460668	0.154677074	-2.627801645	-0.204481401	0.212917499	-0.96037856	7.672386788	12.02387121	2.19E-06	-1.351973757	4.438510417	6.75754765	5.38E-05	2.381463557	4.095656638	trans.gxe	trans.gxe	-5.124276079	-3.972012075	-4.906780589	-3.906661528	-4.53431667	-4.737515062	8	6.8	FALSE	TRUE	NA	NA
PhHAL.1G288300	1	47920687.5	1_47943945	76.81656064	cis	1@76.8	1@76.8	y~cis+trt	2	51.96481533	5.068621745	8.154635442	12.0202497	8.54E-06	1.02E-05	7.587418985	12.48534781	0.633552003	0.136354952	4.646343932	-0.390123184	0.183725244	-2.12340545	2.38322898	3.743854674	0.001022285	-3.322224362	NA	NA	NA	NA	NA	cis	cis	-5.120340466	-4.876911665	-3.853236512	-4.515202898	-4.271774096	-3.248098944	1	76.8	TRUE	FALSE	NA	NA
PhHAL.1G288400	1	47930139	1_47943945	76.81656064	trans1	7@47.7	7@47.7	y~trt+trans1+trans1*trt	4	7.792094973	6.674573824	2.969921883	7.966589046	3.46E-06	4.56E-06	81.5275113	76.14098086	-0.265342821	0.067574242	-3.926685848	0.115519538	0.09451343	1.22225528	80.66555539	74.63734149	0	21.17010189	5.360463358	2.357326438	5.78E-06	4.446920135	0.294644666	trans.gxe	trans.gxe	5.091837302	5.48039129	5.552768633	4.079656345	3.929832626	3.548970298	7	47.7	FALSE	TRUE	7	NA
PhHAL.1G288800	1	47961161.5	1_47943945	76.81656064	cis	1@76.8	1@76.8	y~cis+trt	2	49.14793609	6.987704957	11.32580854	16.85824023	1.03E-07	1.32E-07	8.142083879	13.334412	0.638608039	0.111974592	5.703151298	0.057948803	0.150875043	0.384084751	1.702462541	2.6325874	0.005505212	2.799483474	NA	NA	NA	NA	NA	cis	cis	-1.085721626	-0.3891651	0.19149437	-1.504468477	-0.807911951	-0.227252481	1	76.8	TRUE	FALSE	NA	NA
PhHAL.1G289100	1	47975068.5	1_47943945	76.81656064	cis	1@76.8	1@76.8	y~cis+trt	2	16.562878	25.41391576	31.8351017	72.64574732	0	0	32.45056594	43.46911868	0.364469399	0.0313138	11.63925821	0.071042142	0.042192347	1.683768427	8.682583938	9.320520257	3.64E-10	-6.522093976	NA	NA	NA	NA	NA	cis	cis	4.423102707	4.858614077	5.15204142	4.695923277	5.131434647	5.42486199	1	76.8	TRUE	FALSE	NA	NA
PhHAL.1G289700	1	47986317.5	1_48017292	77.39089964	cis	1@77.4	1@77.4	y~cis+trt	2	1084.645735	122.6663784	87.79078005	985.2285394	0	0	123.0742859	88.5051943	2.646877423	0.06919337	38.25333852	1.611898171	0.092882393	17.35418429	8.951319896	1.958602538	1.95E-10	6.63028493	NA	NA	NA	NA	NA	cis	cis	-5.466915842	-1.208142172	-0.173162545	-6.076251197	-1.817477527	-0.782497899	1	77.4	TRUE	FALSE	NA	NA
PhHAL.1G289800	1	47989784	1_48017292	77.39089964	cis	1@77.4	1@77.4	y~cis+cis*trt+trt	4	45.94613032	10.2285187	13.98465447	12.60555607	1.45E-09	2.24E-09	19.48366852	28.99814325	-0.830698643	0.123856931	-6.70692094	0.390944468	0.165319054	2.364787717	14.14653372	20.04364906	9.16E-14	-6.939540194	3.078716087	3.948094638	0.000981271	3.648650684	-1.440666055	cis.gxe	cis.gxe	-5.468550541	-5.602408355	-5.827581572	-4.158404602	-4.598159028	-5.819801315	1	77.4	TRUE	TRUE	NA	NA
PhHAL.1G290000	1	47999881.5	1_48017292	77.39089964	cis	1@77.4	1@77.4	y~cis+trt	2	6.057256073	11.81054647	16.20413902	29.76199719	1.55E-12	2.34E-12	20.10147846	29.76499793	-0.229505143	0.029750615	-7.714299031	0.044676819	0.039936028	1.118709629	8.977759827	12.00556899	1.83E-10	6.640861566	NA	NA	NA	NA	NA	cis	cis	3.896278302	3.711450104	3.437268217	3.633868402	3.449040204	3.174858316	1	77.4	TRUE	FALSE	NA	NA
PhHAL.1G290100	1	48008299	1_48017292	77.39089964	cis	1@77.4	1@77.4	y~cis+trt	2	598.9314923	65.78468576	68.51332448	280.980201	0	0	65.8027367	68.54504756	2.077199729	0.09628081	21.57438978	0.896286538	0.129243481	6.93486842	0.177431147	0.098251837	0.370177556	0.897709201	NA	NA	NA	NA	NA	cis	cis	-5.791520335	-2.818035123	-1.63712199	-5.906318455	-2.932833243	-1.75192011	1	77.4	TRUE	FALSE	NA	NA
PhHAL.1G290300	1	48018522	1_48017292	77.39089964	cis	1@77.4	1@77.4	y~cis+trt	2	7.251483122	5.126160908	6.93202853	12.1629448	7.48E-06	8.96E-06	17.5001176	26.47901514	0.247206368	0.050919376	4.854858537	0.015784138	0.068352119	0.230923905	14.18627655	20.82067293	1.11E-15	8.547745361	NA	NA	NA	NA	NA	cis	cis	1.84456986	2.107560507	2.338982529	1.266481209	1.529471857	1.760893879	1	77.4	TRUE	FALSE	NA	NA
PhHAL.1G290400	1	48025869	1_48017292	77.39089964	cis	1@77.4	1@77.4	y~cis+trt	2	26.62625047	6.352441433	6.812346097	15.23864358	4.44E-07	5.55E-07	31.31684653	42.33130778	-0.467546315	0.087170768	-5.363567695	-0.070078471	0.117014528	-0.598886932	28.32635477	37.21068353	0	-12.9024928	NA	NA	NA	NA	NA	cis	cis	-1.00519477	-1.542819492	-1.940287064	0.488645935	-0.048978787	-0.446446359	1	77.4	TRUE	FALSE	NA	NA
PhHAL.1G291000	1	48050931.5	1_48017292	77.39089964	trans1	7@57.4	7@57.4	y~cis+trt+trans1	2	3.816620968	5.492233005	8.345201263	12.97282813	3.22E-06	4.30E-06	11.05481222	17.65976153	-0.20466813	0.040255701	-5.0842024	-0.0999829	0.052832121	-1.892464233	0.023343354	0.033791608	0.746104777	-0.324129346	NA	NA	NA	NA	NA	trans	trans	4.681575649	4.388490563	4.285455666	4.697123716	4.404038631	4.301003734	7	57.4	FALSE	FALSE	7	7.strict
PhHAL.1G291000	1	48050931.5	1_48017292	77.39089964	cis	1@77.4	1@77.4	y~cis+trt+trans1	2	4.908293223	6.970368165	10.73218827	16.68346029	1.07E-07	1.55E-07	11.05481222	17.65976153	0.206220524	0.035943319	5.737381158	-0.067564156	0.048056909	-1.405919702	0.023343354	0.033791608	0.746104777	-0.324129346	NA	NA	NA	NA	NA	cis	cis	4.271629628	4.405076397	4.678815852	4.287177696	4.420624465	4.69436392	1	77.4	TRUE	FALSE	NA	NA
PhHAL.1G291900	1	48092486.5	1_48125051	78.15755284	cis	1@78.2	1@78.2	y~cis+cis*trt+trt	4	106.2666646	26.34164011	30.83940146	37.68600756	0	0	36.79714235	47.62720115	0.429599622	0.110085701	3.90241074	-0.03500976	0.14585623	-0.240029237	22.83623037	25.86707704	0	9.911196607	6.81068911	6.660326559	2.21E-07	4.786344421	2.349759981	cis.gxe	cis.gxe	-5.860298328	-4.207451099	-3.479244637	-5.899565193	-5.504975365	-5.040365746	1	78.2	TRUE	TRUE	NA	NA
PhHAL.1G292200	1	48104467.5	1_48125051	78.15755284	cis	1@78.2	1@78.2	y~cis+trt	2	4.812449477	7.332288228	9.81358367	17.7443457	4.65E-08	6.02E-08	19.21018715	28.65601725	0.20667412	0.034771916	5.943708091	-0.021869012	0.046276854	-0.472569116	12.35459635	17.30367106	7.55E-14	-7.910433852	NA	NA	NA	NA	NA	cis	cis	4.233345498	4.41815073	4.646693724	4.594184759	4.778989992	5.007532986	1	78.2	TRUE	FALSE	NA	NA
PhHAL.1G292400	1	48113262.5	1_48125051	78.15755284	cis	1@78.2	1@78.2	y~cis+trt	2	4.698616701	8.50486977	11.62795981	20.80019555	3.13E-09	4.22E-09	18.5986183	27.88496569	-0.2017324	0.031734147	-6.356950439	-0.006290918	0.042233982	-0.148953933	10.5301075	14.66270151	5.07E-12	7.242757469	NA	NA	NA	NA	NA	cis	cis	3.972122073	3.764098705	3.568657548	3.670602411	3.462579043	3.267137886	1	78.2	TRUE	FALSE	NA	NA
PhHAL.1G292500	1	48118019	1_48125051	78.15755284	cis	1@78.2	1@78.2	y~cis+trt	2	4.487559889	5.290305937	1.65707481	12.57081267	5.13E-06	6.17E-06	100.7955303	82.99531971	-0.199969336	0.03989321	-5.012615862	0.045431921	0.053092623	0.855710603	98.96205668	79.82400123	0	34.80105133	NA	NA	NA	NA	NA	cis	cis	6.616900061	6.462362637	6.216961488	4.795622186	4.641084762	4.395683613	1	78.2	TRUE	FALSE	NA	NA
PhHAL.1G292600	1	48128408.5	1_48125051	78.15755284	cis	1@78.2	1@78.2	y~cis+trt	2	41.42519211	71.46294063	66.9108613	324.0105758	0	0	75.25594405	73.36043404	-0.607744588	0.023874166	-25.45616041	0.120560517	0.031773379	3.794387646	8.691866264	4.397257701	3.56E-10	6.525852294	NA	NA	NA	NA	NA	cis	cis	4.783107386	4.29592327	3.56761847	4.578721792	4.091537676	3.363232876	1	78.2	TRUE	FALSE	NA	NA
PhHAL.1G293400	1	48188054.5	1_48226448	79.11699239	trans1	3@40.6	3@40.6	y~trt+trans1+trans1*trt	4	1.130136342	5.767461336	9.63163557	6.828231222	2.44E-05	3.09E-05	5.820094618	9.724106233	0.077596822	0.025621625	3.02856755	0.103913681	0.035321	2.94198011	4.011174005	6.594584894	0.000422627	0.270393529	3.925045635	6.448045843	0.000146164	-4.248217638	-1.34200539	trans.gxe	trans.gxe	4.786196483	4.734998808	4.614472347	4.581136605	4.762647128	4.736330238	3	40.6	FALSE	TRUE	3b	3b.strict
PhHAL.1G293500	1	48194996	1_48226448	79.11699239	trans1	3@19.4	3@19.4	y~cis+cis*trt+trt+trans1	2	4.439637352	6.655798397	5.349457614	15.76157884	2.21E-07	3.53E-07	47.87869837	56.89637925	-0.191625012	0.034346321	-5.579200519	-0.009728075	0.04771093	-0.203896148	19.60149986	17.72997995	0	8.715916863	NA	NA	NA	NA	NA	trans	trans	5.091963099	4.90036098	4.718838813	4.645082674	4.453480555	4.271958388	3	19.4	FALSE	FALSE	3a	NA
PhHAL.1G293500	1	48194996	1_48226448	79.11699239	cis	1@79.1	1@79.1	y~cis+cis*trt+trt+trans1	4	27.31761415	32.27984958	32.91584592	48.49143018	0	0	47.87869837	56.89637925	0.60675374	0.049949665	12.14730354	0.0938878	0.065273426	1.438377093	19.60149986	17.72997995	0	8.715916863	4.338915136	3.415901131	6.22E-05	-3.730067856	-1.906818577	cis.gxe	cis.gxe	4.593953131	4.84482232	5.272387441	3.816655636	4.519761053	5.034104928	1	79.1	TRUE	TRUE	NA	NA
PhHAL.1G293700	1	48229154.5	1_48226448	79.11699239	cis	1@79.1	1@79.1	y~cis+trt	2	27.36840702	6.918008	10.60986635	16.67966418	1.21E-07	1.54E-07	11.25128598	17.94362623	-0.475427459	0.085755825	-5.543966958	-0.092920041	0.113830525	-0.816301614	4.286869896	6.421875055	1.06E-05	4.49349868	NA	NA	NA	NA	NA	cis	cis	4.034890623	3.466542942	3.084035523	3.530932725	2.962585044	2.580077626	1	79.1	TRUE	FALSE	NA	NA
PhHAL.1G294000	1	48245192.5	1_48226448	79.11699239	cis	1@79.1	1@79.1	y~cis+trt	2	18.28486873	24.35731815	34.37674986	68.93538338	0	0	25.09798488	35.67018104	-0.404847517	0.034479213	-11.74178531	0.077892386	0.045767001	1.701933363	1.762433908	2.024015221	0.004737641	-2.849118912	NA	NA	NA	NA	NA	cis	cis	5.708094689	5.381139585	4.898399657	5.836568328	5.509613224	5.026873297	1	79.1	TRUE	FALSE	NA	NA
PhHAL.1G294100	1	48248738	1_48226448	79.11699239	cis	1@79.1	1@79.1	y~cis+trt	2	43.63091461	41.23941771	35.51135874	137.3142624	0	0	62.45538295	66.63882399	-0.624738519	0.037737389	-16.554895	0.080496028	0.050091838	1.606968953	40.34436281	34.43630945	0	-16.31914789	NA	NA	NA	NA	NA	cis	cis	5.227715568	4.683473041	3.978238443	6.033122528	5.48888	4.783645403	1	79.1	TRUE	FALSE	NA	NA
PhHAL.1G294200	1	48251978	1_48226448	79.11699239	cis	1@79.1	1@79.1	y~cis+cis*trt+trt	4	673.7871266	59.28105552	59.55529711	117.4291706	0	0	64.01650675	67.54180419	1.421467239	0.15703476	9.051927368	0.690706331	0.208060595	3.319736403	17.11346966	11.39099152	1.11E-16	-6.31574415	8.807840658	5.434874943	2.48E-09	5.564652291	2.59839406	cis.gxe	cis.gxe	-2.410715536	1.75104658	2.962716087	0.199924225	2.312097366	3.042858403	1	79.1	TRUE	TRUE	NA	NA
PhHAL.1G295100	1	48276767	1_48226448	79.11699239	trans1	9@73.9	9@73.9	y~trt+trans1+trans1*trt	4	71.71359508	6.643308378	11.00819599	7.927050508	3.71E-06	4.88E-06	6.709230246	11.12399966	0.061344705	0.192409594	0.318823523	0.244331925	0.263308009	0.927931989	4.191694915	6.795409316	0.000287007	0.709546988	4.152464362	6.72946137	8.76E-05	3.432622653	-3.421784089	trans.gxe	trans.gxe	-4.808463661	-4.803544993	-2.636195492	-4.583881846	-4.278204849	-4.461192606	9	73.9	FALSE	TRUE	9	9.strict
PhHAL.1G295600	1	48309896.5	1_48226448	79.11699239	cis	1@79.1	1@79.1	y~cis+trt	2	162.9352944	35.03080453	34.99072846	109.7813658	0	0	50.5641575	58.88369633	1.13626271	0.081559732	13.93166313	0.326718796	0.108260717	3.017888709	23.37907586	20.89634666	0	-11.45085731	NA	NA	NA	NA	NA	cis	cis	-2.029672784	-0.566691805	0.242852184	-0.80826743	0.654713549	1.464257538	1	79.1	TRUE	FALSE	NA	NA
PhHAL.1G295700	1	48316231	1_48226448	79.11699239	cis	1@79.1	1@79.1	y~cis+trt	2	11.44308328	6.489771957	10.40547698	15.58723554	3.24E-07	4.07E-07	8.504178765	13.88424672	0.32021228	0.057361368	5.582368261	-0.052214623	0.076140304	-0.685768507	1.885331547	2.901553122	0.003487238	-2.948382424	NA	NA	NA	NA	NA	cis	cis	2.543720994	2.811718634	3.184145461	2.764902753	3.032900393	3.40532722	1	79.1	TRUE	FALSE	NA	NA
PhHAL.1G295800	1	48325108.5	1_48226448	79.11699239	cis	1@79.1	1@79.1	y~cis+trt	2	37.79113336	9.794710237	15.28517889	24.23518279	1.60E-10	2.26E-10	11.73577434	18.63943865	0.487455496	0.083599625	5.830833546	0.326005333	0.110968429	2.937820569	2.808867097	4.117698032	0.000363071	3.613517249	NA	NA	NA	NA	NA	cis	cis	0.621959453	1.435419862	1.596870182	0.226883623	1.040344032	1.201794351	1	79.1	TRUE	FALSE	NA	NA
PhHAL.1G296300	1	48352083	1_48440185	79.69136791	cis	1@79.7	1@79.7	y~cis+trt	2	8.290840052	11.67687169	17.6602565	29.38940795	2.10E-12	3.17E-12	14.48913971	22.48319216	0.270015524	0.035325242	7.643699203	-0.07579466	0.04711082	-1.608858854	2.93907161	4.109760968	0.00026504	-3.69845377	NA	NA	NA	NA	NA	cis	cis	3.682802868	3.877023577	4.22283377	3.854766849	4.048987558	4.394797752	1	79.7	TRUE	FALSE	NA	NA
PhHAL.1G297200	1	48423275	1_48440185	79.69136791	cis	1@79.7	1@79.7	y~cis+trt	2	11.2356472	13.32733966	20.19953404	34.05162354	4.71E-14	7.52E-14	15.22308579	23.47677966	0.309895922	0.038204228	8.111560846	0.021508607	0.050950324	0.422148581	1.87617914	2.565621596	0.003567533	-2.941098266	NA	NA	NA	NA	NA	cis	cis	5.346250104	5.677654614	5.966041899	5.494144967	5.825549477	6.113936762	1	79.7	TRUE	FALSE	NA	NA
PhHAL.1G297900	1	48466684	1_48440185	79.69136791	cis	1@79.7	1@79.7	y~cis+trt	2	39.37158606	5.691383432	8.538565988	13.57237537	2.04E-06	2.49E-06	11.8792389	18.84434504	0.571339345	0.113277804	5.043700773	0.093835747	0.151070734	0.621137827	6.246193697	9.417533171	1.05E-07	-5.471659188	NA	NA	NA	NA	NA	cis	cis	-3.492305431	-2.827130668	-2.349627087	-2.676482415	-2.011307652	-1.53380407	1	79.7	TRUE	FALSE	NA	NA
PhHAL.1G298100	1	48481020	1_48440185	79.69136791	cis	1@79.7	1@79.7	y~cis+cis*trt+trt	4	73.11551793	11.7195053	15.92262224	14.63969973	5.34E-11	8.79E-11	20.61122605	30.39148055	-0.369362356	0.146507921	-2.521108439	-0.096727473	0.194113232	-0.498304378	12.12417024	16.53315599	8.12E-12	6.345745215	2.61122138	3.269302417	0.002809167	-3.405243827	1.112368053	cis.gxe	cis.gxe	-3.572700314	-4.443246896	-5.745250244	-5.024620872	-5.490711316	-5.76334603	1	79.7	TRUE	TRUE	NA	NA
PhHAL.1G298400	1	48504001	1_48550233	80.45804603	cis	1@80.5	1@80.5	y~cis+trt	2	11.34390876	17.28101	7.481322353	45.78566741	0	0	88.5771527	78.92155694	-0.317881738	0.03321943	-9.569150796	0.064548613	0.044223989	1.459583704	82.79964744	69.26505587	0	29.11707083	NA	NA	NA	NA	NA	cis	cis	4.493636151	4.240303223	3.857872917	3.225113392	2.971780463	2.589350158	1	80.5	TRUE	FALSE	NA	NA
PhHAL.1G298800	1	48541454.5	1_48550233	80.45804603	cis	1@80.5	1@80.5	y~cis+trt	2	27.36365998	45.99243983	54.82067848	160.5189781	0	0	46.63498734	55.94372947	0.477296594	0.027554941	17.32163343	0.072754162	0.036683032	1.983319223	0.66667224	0.519291879	0.082374463	-1.74386055	NA	NA	NA	NA	NA	cis	cis	5.065071331	5.615121982	6.019664326	5.128089998	5.678140649	6.082682993	1	80.5	TRUE	FALSE	NA	NA
PhHAL.1G299400	1	48577360	1_48600914	81.03241068	cis	1@81.0	1@81.0	y~cis+trt	2	13.66928644	14.38787672	16.04654532	37.11958224	4.11E-15	6.77E-15	33.22576873	44.23416908	0.346704756	0.040513384	8.557783115	-0.022965869	0.054024548	-0.42510062	22.43378766	26.9556813	0	-11.16737039	NA	NA	NA	NA	NA	cis	cis	3.138800031	3.462538785	3.832209413	3.731565264	4.055304019	4.424974647	1	81	TRUE	FALSE	NA	NA
PhHAL.1G299500	1	48580430	1_48600914	81.03241068	cis	1@81.0	1@81.0	y~cis+cis*trt+trt	4	23.38613161	36.99878575	31.68960706	58.63472259	0	0	60.39860412	65.41068565	0.551853629	0.041104137	13.42574436	-0.023907249	0.054945727	-0.435106603	39.09472042	34.17687101	0	-15.7020432	3.615089135	2.269219293	0.000293562	-4.061948121	0.146565467	cis.gxe	cis.gxe	4.521038472	4.817992135	5.139413407	4.909517038	5.43746326	6.013224112	1	81	TRUE	TRUE	NA	NA
PhHAL.1G299700	1	48591108	1_48600914	81.03241068	cis	1@81.0	1@81.0	y~cis+trt	2	24.86709888	10.51144859	16.86892297	26.17786625	3.08E-11	4.46E-11	10.51369045	16.87286341	-0.465307554	0.065068767	-7.151012265	0.007982124	0.086769122	0.091992677	0.022363502	0.032682284	0.750371592	-0.318489148	NA	NA	NA	NA	NA	cis	cis	1.530430569	1.073105239	0.599815711	1.557582447	1.100257117	0.626967589	1	81	TRUE	FALSE	NA	NA
PhHAL.1G300000	1	48602588.5	1_48600914	81.03241068	cis	1@81.0	1@81.0	y~cis+trt+trans1+trans1*trt	2	544.8011249	79.12374756	73.14063887	383.2720656	0	0	80.63635528	75.76431478	1.966701222	0.080533982	24.42076226	0.981154469	0.106986796	9.170799611	6.836986965	3.094718264	1.04E-06	-4.136558108	NA	NA	NA	NA	NA	cis	cis	-2.832435691	0.103277175	1.100192826	-2.222631038	0.713081828	1.709997479	1	81	TRUE	FALSE	NA	NA
PhHAL.1G300000	1	48602588.5	1_48600914	81.03241068	trans1	9@72.5	9@72.5	y~cis+trt+trans1+trans1*trt	4	25.70239066	7.573023885	3.450597268	9.040921455	4.93E-07	7.66E-07	80.63635528	75.76431478	-0.06598679	0.108160209	-0.610083788	-0.145591574	0.147659605	-0.985994604	6.836986965	3.094718264	1.04E-06	-4.136558108	4.964624897	2.209901282	1.54E-05	-2.936693463	4.321491593	trans.gxe	trans.gxe	-0.246366461	-0.026298562	-1.356300667	0.180874981	-0.030117796	0.049691084	9	72.5	FALSE	TRUE	9	9.strict
PhHAL.1G300200	1	48605883	1_48600914	81.03241068	cis	1@81.0	1@81.0	y~cis+cis*trt+trt	4	1889.463476	78.66512426	65.97357215	191.0804096	0	0	85.89227089	77.90297485	4.294305956	0.204665642	20.98205602	2.518102692	0.273585665	9.204073948	30.14574275	15.43949285	0	-11.35661838	11.4329004	4.918154432	6.74E-12	-5.898959028	-3.651796678	cis.gxe	cis.gxe	-5.505598167	-1.896134615	-0.426441099	-5.73254805	1.079859159	2.856061332	1	81	TRUE	TRUE	NA	NA
PhHAL.1G301400	1	48813522	1_48917641	81.60677532	cis	1@81.6	1@81.6	y~cis+trt	2	17.09769686	7.854303099	12.1233162	19.09698684	1.40E-08	1.84E-08	11.36473547	18.1070918	-0.390036519	0.063335816	-6.158229905	0.04017237	0.084242905	0.476863537	3.755931886	5.588855451	3.74E-05	4.196122367	NA	NA	NA	NA	NA	cis	cis	3.3647682	3.01490421	2.584695252	3.017518213	2.667654222	2.237445264	1	81.6	TRUE	FALSE	NA	NA
PhHAL.1G301800	1	48858337.5	1_48917641	81.60677532	cis	1@81.6	1@81.6	y~cis+trt	2	339.7366585	78.60678623	71.95130855	384.6195116	0	0	80.87978057	75.86779006	-1.705007843	0.062909834	-27.10240557	0.851027532	0.083676307	10.17047198	6.971913709	3.146122021	1.94E-08	5.799613963	NA	NA	NA	NA	NA	cis	cis	3.895268485	3.041287902	0.485254219	3.418549453	2.56456887	0.008535187	1	81.6	TRUE	FALSE	NA	NA
PhHAL.1G302000	1	48870250.5	1_48917641	81.60677532	cis	1@81.6	1@81.6	y~cis+trt	2	264.7515802	29.30462699	40.22469375	86.91815122	0	0	29.34767109	40.30032369	-1.484103115	0.116822644	-12.70389936	0.858388945	0.15538568	5.524247433	0.173783179	0.182636498	0.375143139	-0.888418616	NA	NA	NA	NA	NA	cis	cis	-2.714597691	-3.340312088	-5.682803058	-2.578988614	-3.20470301	-5.547193981	1	81.6	TRUE	FALSE	NA	NA
PhHAL.1G302100	1	48876168.5	1_48917641	81.60677532	cis	1@81.6	1@81.6	y~cis+trt	2	202.207833	46.68896756	53.38592596	164.0853042	0	0	49.39396874	58.02924289	1.26876888	0.074306556	17.07479043	0.319067331	0.098835075	3.228280349	5.180511554	4.001168285	1.28E-06	-4.959408249	NA	NA	NA	NA	NA	cis	cis	-1.830150463	-0.242314341	0.707386525	-1.348644359	0.239191764	1.18889263	1	81.6	TRUE	FALSE	NA	NA
PhHAL.1G302500	1	48901181	1_48917641	81.60677532	cis	1@81.6	1@81.6	y~cis+trt	2	7.866512206	6.098967094	7.234409413	14.59744445	7.96E-07	9.87E-07	25.451209	36.06834285	0.255814951	0.049137798	5.206072799	-0.147990498	0.065358135	-2.264301128	20.74383374	28.1272548	0	-10.65407	NA	NA	NA	NA	NA	cis	cis	1.297415208	1.405239664	1.809044912	1.981446419	2.089270875	2.493076122	1	81.6	TRUE	FALSE	NA	NA
PhHAL.1G303500	1	48954862	1_48917641	81.60677532	cis	1@81.6	1@81.6	y~cis+trt	2	7.696847715	6.747178467	11.13300997	16.24289256	1.79E-07	2.27E-07	7.003399312	11.58235638	-0.241243107	0.046077377	-5.235608452	-0.084681994	0.061287473	-1.381717836	0.233169984	0.363116713	0.304278777	1.029351031	NA	NA	NA	NA	NA	cis	cis	3.54088321	3.214958092	3.058396952	3.478911126	3.152986008	2.996424868	1	81.6	TRUE	FALSE	NA	NA
PhHAL.1G304100	1	48978679.5	1_48917641	81.60677532	cis	1@81.6	1@81.6	y~cis+trt	2	19.56200757	10.82543263	15.43502004	27.03664386	1.49E-11	2.19E-11	17.40411929	26.35485399	-0.418473777	0.056936834	-7.349790089	0.07212207	0.075731625	0.952337557	8.279332289	11.53632533	9.26E-10	-6.35728288	NA	NA	NA	NA	NA	cis	cis	2.256902076	1.910550309	1.419954457	2.729845806	2.38349404	1.892898187	1	81.6	TRUE	FALSE	NA	NA
PhHAL.1G304500	1	49010860	1_48917641	81.60677532	trans1	3@12.6	3@12.6	y~trt+trans1+trans1*trt	4	1.34081182	5.860065722	4.315275436	6.943612633	2.00E-05	2.54E-05	52.45200563	60.22565738	-0.030307615	0.027960362	-1.083949297	0.121081079	0.038108641	3.177260472	51.95802303	59.36114349	0	19.07964651	3.595691726	2.594932991	0.000306657	-1.702617287	-3.952408772	trans.gxe	trans.gxe	5.999064914	5.803914257	5.80399956	5.294622436	5.385395988	5.234007273	3	12.6	FALSE	TRUE	3a	3a.strict
PhHAL.1G305000	1	49040309.5	1_49111752	82.37345248	cis	1@82.4	1@82.4	y~cis+trt	2	57.35451477	15.89097641	20.4679514	41.56694611	1.11E-16	2.22E-16	25.81800806	36.47919855	0.645592762	0.078661773	8.207198239	0.271484093	0.104612291	2.595145279	13.44016313	16.92671367	6.22E-15	8.291597128	NA	NA	NA	NA	NA	cis	cis	-0.829456016	0.087620649	0.461729293	-1.681820322	-0.764743658	-0.390635014	1	82.4	TRUE	FALSE	NA	NA
PhHAL.1G305100	1	49045368	1_49111752	82.37345248	cis	1@82.4	1@82.4	y~cis+trt	2	14.61158616	7.913320655	11.83076059	19.25069506	1.22E-08	1.61E-08	13.21056905	20.72140197	-0.360288303	0.058341751	-6.17547979	0.031084457	0.077588694	0.400631275	6.519763427	9.626189401	5.56E-08	-5.597048542	NA	NA	NA	NA	NA	cis	cis	1.962277028	1.633073476	1.241700242	2.389015612	2.05981206	1.668438826	1	82.4	TRUE	FALSE	NA	NA
PhHAL.1G305300	1	49056040.5	1_49111752	82.37345248	cis	1@82.4	1@82.4	y~cis+trt	2	3.975070231	5.772285944	8.564727099	13.77526068	1.69E-06	2.07E-06	12.54935282	19.7946361	0.188553733	0.035972985	5.241537064	-0.053557653	0.047840472	-1.119505108	7.924057525	11.986459	2.11E-09	6.209456634	NA	NA	NA	NA	NA	cis	cis	1.543071836	1.678067965	1.920179202	1.251158846	1.386154975	1.628266211	1	82.4	TRUE	FALSE	NA	NA
PhHAL.1G306000	1	49123857	1_49111752	82.37345248	trans1	3@98.8	3@98.8	y~cis+trt+trans1+trans1*trt	4	52.76887379	6.337700705	9.734456961	7.482798918	7.17E-06	1.03E-05	10.87019924	17.39213844	-0.61005571	0.160727184	-3.795597587	0.607523789	0.231014227	2.629811145	8.072736998	12.59397498	7.09E-08	-4.139184425	4.563516621	6.899217473	3.77E-05	2.381943641	-4.197405277	trans.gxe	trans.gxe	-2.687217252	-3.537240466	-2.814475736	-2.150884776	-2.153417346	-3.370996548	3	98.8	FALSE	TRUE	NA	NA
PhHAL.1G306400	1	49148251.5	1_49145792	83.14017463	cis	1@83.1	1@83.1	y~cis+trt	2	7.885540101	7.610455304	11.62193225	18.46358537	2.45E-08	3.20E-08	11.84868658	18.80075132	0.270163282	0.044771973	6.034205396	-0.105966622	0.058630697	-1.807357378	4.98091356	7.42942532	2.05E-06	4.858603496	NA	NA	NA	NA	NA	cis	cis	7.121040273	7.28523693	7.661366561	6.843392882	7.00758954	7.383719171	1	83.1	TRUE	FALSE	NA	NA
PhHAL.1G306500	1	49160089.5	1_49145792	83.14017463	cis	1@83.1	1@83.1	y~cis+trt+trans1	2	56.78627952	28.94381327	35.23920884	84.88992506	0	0	35.97522407	46.8650876	0.703015013	0.056129575	12.52485909	0.093642358	0.073443167	1.27503158	2.084418278	1.982847525	0.002216477	-3.09082672	NA	NA	NA	NA	NA	cis	cis	3.655084231	4.451741691	5.061114073	3.878113405	4.674770865	5.284143248	1	83.1	TRUE	FALSE	NA	NA
PhHAL.1G306500	1	49160089.5	1_49145792	83.14017463	trans1	8@61.4	8@61.4	y~cis+trt+trans1	2	10.71843921	6.710073296	6.651418636	16.02301664	1.95E-07	2.78E-07	35.97522407	46.8650876	-0.175945347	0.053056902	-3.3161632	-0.297523825	0.072978703	-4.076858198	2.084418278	1.982847525	0.002216477	-3.09082672	NA	NA	NA	NA	NA	trans	trans	4.664433306	4.190964099	4.31254259	4.88746248	4.413993273	4.535571764	8	61.4	FALSE	FALSE	NA	NA
PhHAL.1G307000	1	49197596.5	1_49145792	83.14017463	cis	1@83.1	1@83.1	y~cis+trt	2	70.07123204	5.717283252	7.704105518	13.6372949	1.92E-06	2.34E-06	18.00153521	27.12413869	0.73986614	0.155293863	4.764297364	-0.60457005	0.203363549	-2.972853561	13.22502776	19.07125454	1.02E-14	-8.216893044	NA	NA	NA	NA	NA	cis	cis	-3.673620255	-3.53832417	-2.193888386	-2.044931882	-1.909635796	-0.565200012	1	83.1	TRUE	FALSE	NA	NA
PhHAL.1G307200	1	49212780	1_49274346	83.90694276	cis	1@83.9	1@83.9	y~cis+trt	2	81.10947559	8.377025368	12.91856745	20.46395458	4.20E-09	5.63E-09	11.68329998	18.56436185	0.856243766	0.135835945	6.303513887	0.002281572	0.17816723	0.012805788	3.5561195	5.25265547	6.02E-05	-4.079360242	NA	NA	NA	NA	NA	cis	cis	0.708014875	1.566539356	2.420501618	1.418328856	2.276853337	3.130815599	1	83.9	TRUE	FALSE	NA	NA
PhHAL.1G307300	1	49222700	1_49274346	83.90694276	cis	1@83.9	1@83.9	y~cis+trt	2	78.7615009	25.68924235	21.61084182	73.62395914	0	0	55.25026829	62.13462809	-0.856215454	0.07057016	-12.13282576	0.170772974	0.092562318	1.84495136	42.42690584	41.95463059	0	-16.90747252	NA	NA	NA	NA	NA	cis	cis	3.34801019	2.662567988	1.635579504	4.877488709	4.192046506	3.165058022	1	83.9	TRUE	FALSE	NA	NA
PhHAL.1G307400	1	49229581	1_49274346	83.90694276	cis	1@83.9	1@83.9	y~cis+trt	2	10.52623	11.6437559	15.31140145	29.29724014	2.27E-12	3.42E-12	22.43008949	32.58167741	0.278159966	0.0408975	6.801392815	0.124113365	0.053642608	2.313708611	12.54795105	16.63673086	4.84E-14	-7.979117803	NA	NA	NA	NA	NA	cis	cis	1.686662698	2.088935914	2.242982524	2.104969805	2.50724302	2.66128963	1	83.9	TRUE	FALSE	NA	NA
PhHAL.1G308300	1	49279679	1_49274346	83.90694276	cis	1@83.9	1@83.9	y~cis+cis*trt+trt	4	59.8478186	13.96278452	19.0620848	17.80241313	3.61E-13	6.56E-13	21.50083403	31.47145736	0.288383145	0.121481803	2.373879364	0.236085445	0.160227075	1.473442895	12.33607956	16.5931091	5.08E-12	7.258708808	2.96320308	3.663838558	0.001272496	3.566353975	0.356902724	cis.gxe	cis.gxe	-5.729215346	-4.489393809	-3.887662626	-5.898968743	-5.374500256	-5.322203152	1	83.9	TRUE	TRUE	NA	NA
PhHAL.1G308900	1	49302813	1_49326369	84.67371186	cis	1@84.7	1@84.7	y~cis+trt	2	754.0655522	35.45147176	32.99077461	111.5534734	0	0	54.82361451	61.84959736	2.320602858	0.177441135	13.07815606	1.142540593	0.23266699	4.910626087	33.82658932	30.98768534	0	14.47620947	NA	NA	NA	NA	NA	cis	cis	-2.835019133	0.628123324	1.806185782	-6.127846481	-2.664704023	-1.486641566	1	84.7	TRUE	FALSE	NA	NA
PhHAL.1G310000	1	49395852	1_49326369	84.67371186	cis	1@84.7	1@84.7	y~cis+trt	2	137.5806326	22.24878136	31.78413398	61.73383277	0	0	23.2817324	33.58336751	1.122457082	0.101884551	11.01695077	-0.05725384	0.133594568	-0.428564134	1.110689491	1.309363038	0.024953822	-2.255285178	NA	NA	NA	NA	NA	cis	cis	-6.011205788	-4.946002693	-3.766291921	-5.716648617	-4.651445523	-3.47173475	1	84.7	TRUE	FALSE	NA	NA
PhHAL.1G310600	1	49471044.5	1_49509008	85.24812584	cis	1@85.2	1@85.2	y~cis+trt	2	157.6662634	20.43607053	30.14073668	55.75246806	0	0	20.50418869	30.26039622	-1.2032548	0.11446954	-10.51157188	0.124265826	0.150468421	0.825859834	0.25977414	0.319162359	0.278220868	-1.086615631	NA	NA	NA	NA	NA	cis	cis	-3.298169614	-4.377157828	-5.704678542	-3.138255791	-4.217244004	-5.544764718	1	85.2	TRUE	FALSE	NA	NA
PhHAL.1G310800	1	49482743.5	1_49509008	85.24812584	cis	1@85.2	1@85.2	y~cis+trt	2	67.62638421	31.67855894	37.58885454	96.11828466	0	0	38.9275945	49.55213513	-0.789181331	0.057096262	-13.82194389	0.098621984	0.075052144	1.314046194	13.65385255	13.68352796	3.77E-15	-8.365415175	NA	NA	NA	NA	NA	cis	cis	6.730998199	6.040439356	5.152635897	7.345064468	6.654505625	5.766702167	1	85.2	TRUE	FALSE	NA	NA
PhHAL.1G310900	1	49487257.5	1_49509008	85.24812584	cis	1@85.2	1@85.2	y~cis+trt	2	9.094632718	5.031657907	8.138012879	11.9286568	9.30E-06	1.11E-05	7.268333306	11.99313725	0.287932139	0.059435978	4.844408231	-0.113405418	0.078127664	-1.451539869	2.192752605	3.458173141	0.001630807	-3.184013862	NA	NA	NA	NA	NA	cis	cis	1.130590498	1.305117069	1.706454721	1.373891785	1.548418355	1.949756007	1	85.2	TRUE	FALSE	NA	NA
PhHAL.1G312000	1	49527534	1_49509008	85.24812584	cis	1@85.2	1@85.2	y~cis+trt	2	18.97830327	36.57425631	46.54713895	116.3479912	0	0	37.63318052	48.39119385	-0.41462802	0.027491716	-15.08192587	0.012778883	0.036137431	0.353619019	2.870699964	2.670908135	0.000312636	-3.654074706	NA	NA	NA	NA	NA	cis	cis	4.683612469	4.281763508	3.854356581	4.812763942	4.410914981	3.983508054	1	85.2	TRUE	FALSE	NA	NA
PhHAL.1G312300	1	49535154.5	1_49509008	85.24812584	cis	1@85.2	1@85.2	y~cis+trt	2	46.95959778	30.82241252	35.08122099	92.75596056	0	0	40.82974157	51.2109251	-0.659650485	0.048433279	-13.6197776	0.142544519	0.063664788	2.238985212	17.85373607	17.98542514	0	-9.75234183	NA	NA	NA	NA	NA	cis	cis	5.406776263	4.889670588	4.087475588	6.014033709	5.496928034	4.694733034	1	85.2	TRUE	FALSE	NA	NA
PhHAL.1G312900	1	49571841	1_49509008	85.24812584	cis	1@85.2	1@85.2	y~cis+trt	2	3.816039207	8.032591237	7.496661712	19.56181639	9.28E-09	1.23E-08	40.0796536	50.56341693	0.187990251	0.03006453	6.252891665	-0.03655355	0.039519355	-0.924953106	34.74048548	41.60566886	0	-14.73539846	NA	NA	NA	NA	NA	cis	cis	6.214543986	6.365980637	6.590524487	6.784099888	6.93553654	7.16008039	1	85.2	TRUE	FALSE	NA	NA
PhHAL.1G313200	1	49584098.5	1_49509008	85.24812584	cis	1@85.2	1@85.2	y~cis+trt	2	225.2574694	26.74598295	35.17925598	77.42273079	0	0	30.39096836	41.38512068	-1.387357945	0.116106881	-11.94897268	0.837365349	0.15262068	5.486578556	6.565354418	7.169848848	5.00E-08	-5.617730689	NA	NA	NA	NA	NA	cis	cis	-2.831096405	-3.38108851	-5.605811701	-1.99252716	-2.542519264	-4.767242456	1	85.2	TRUE	FALSE	NA	NA
PhHAL.1G313700	1	49613664.5	1_49715684	86.20763782	cis	1@86.2	1@86.2	y~cis+trt	2	116.3773116	14.85798971	18.01817723	38.49794344	1.33E-15	2.33E-15	28.70694246	39.62418105	-1.025092221	0.11711333	-8.752993567	0.29803935	0.154861479	1.924554456	18.48309751	23.17589861	0	-9.951685135	NA	NA	NA	NA	NA	cis	cis	-3.473273836	-4.200326106	-5.523457402	-1.95855808	-2.685610351	-4.008741646	1	86.2	TRUE	FALSE	NA	NA
PhHAL.1G313900	1	49648659.5	1_49715684	86.20763782	cis	1@86.2	1@86.2	y~cis+trt	2	478.5101456	62.62361361	66.59360375	258.8221077	0	0	62.74626754	66.80896017	-2.01635876	0.09158742	-22.01567384	1.087703915	0.121108018	8.981270847	0.942188217	0.554247856	0.038918239	-2.075637147	NA	NA	NA	NA	NA	cis	cis	-1.794565332	-2.723220004	-5.827281093	-1.547497867	-2.476152539	-5.580213628	1	86.2	TRUE	FALSE	NA	NA
PhHAL.1G314300	1	49664706	1_49715684	86.20763782	trans1	3@42.3	3@42.3	y~trt+trans1+trans1*trt	4	3.499397202	7.885836238	11.10582185	9.515209157	2.49E-07	3.46E-07	16.59608381	25.3014215	0.060673079	0.037575789	1.614685452	0.080327987	0.052574064	1.52790142	14.47492994	21.64171959	4.42E-14	7.58968106	5.667758035	7.824926593	2.90E-06	-5.163053272	-0.430281938	trans.gxe	trans.gxe	5.362263914	5.182410627	4.907429113	4.768833531	4.909834552	4.89017976	3	42.3	FALSE	TRUE	3b	3b.strict
PhHAL.1G314400	1	49670237	1_49715684	86.20763782	trans1	7@67.2	7@67.2	y~cis+trt+trans1	2	7.789189323	9.073455639	12.83453377	22.13190309	8.44E-10	1.36E-09	16.95515882	25.77139365	-0.281578729	0.04232606	-6.652608974	-0.123661603	0.056090292	-2.204688179	5.7879287	7.949091102	3.43E-07	5.235920773	NA	NA	NA	NA	NA	trans	trans	2.502420643	2.097180264	1.939263209	2.228502178	1.823261799	1.665344744	7	67.2	FALSE	FALSE	7	NA
PhHAL.1G314500	1	49672962	1_49715684	86.20763782	cis	1@86.2	1@86.2	y~cis+trt	2	3.44854831	8.819303192	5.267951159	21.6304021	1.52E-09	2.07E-09	65.87114171	68.58284482	0.171083251	0.026895325	6.361077701	0.024840181	0.035564268	0.698458951	63.74053259	64.90713299	0	23.08727296	NA	NA	NA	NA	NA	cis	cis	5.448497938	5.644421252	5.790664334	4.641490359	4.837413674	4.983656755	1	86.2	TRUE	FALSE	NA	NA
PhHAL.1G314700	1	49680061	1_49715684	86.20763782	cis	1@86.2	1@86.2	y~cis+cis*trt+trt	4	54.67875497	11.48362298	16.57738953	14.31432663	9.01E-11	1.47E-10	17.03979964	25.8817437	-0.952286343	0.129554046	-7.350494827	0.074066713	0.170374341	0.434729272	10.54050568	15.08630649	2.69E-10	-5.189880567	3.586638202	4.823014093	0.000312967	4.076337311	-0.826950192	cis.gxe	cis.gxe	-5.260833042	-5.582810142	-5.644880408	-3.962372431	-4.840591593	-5.866944989	1	86.2	TRUE	TRUE	NA	NA
PhHAL.1G315400	1	49726941.5	1_49715684	86.20763782	trans1	8@65.9	8@65.9	y~cis+trt+trans1+trans1*trt	4	5.376046661	6.09582789	8.614535432	7.181663581	1.21E-05	1.71E-05	15.4867506	23.83060084	-0.257623339	0.052723352	-4.886323176	-0.071154926	0.074984297	-0.948931031	11.74365267	17.46312545	2.31E-11	7.30106337	2.16122566	2.949172014	0.008030932	3.13538934	-0.473125614	trans.gxe	trans.gxe	6.61117516	6.483431454	6.601546803	6.440130057	6.111351792	5.924883113	8	65.9	FALSE	TRUE	NA	NA
PhHAL.1G315500	1	49732449	1_49715684	86.20763782	trans1	9@119.8	9@119.8	y~cis+cis*trt+trt+trans1	2	20.4129638	6.875345077	8.158355274	16.31355567	1.33E-07	2.16E-07	25.82564059	36.48771973	-0.479644641	0.084213401	-5.69558567	0.242504675	0.111863262	2.167867009	2.100187724	2.388365871	0.024477559	1.542398834	NA	NA	NA	NA	NA	trans	trans	1.765761687	1.512262749	0.832957133	1.551538488	1.29803955	0.618733934	9	119.8	FALSE	FALSE	NA	NA
PhHAL.1G315500	1	49732449	1_49715684	86.20763782	cis	1@86.2	1@86.2	y~cis+cis*trt+trt+trans1	4	67.39467927	20.11365475	26.93532122	26.93011321	0	0	25.82564059	36.48771973	-0.93924618	0.105329809	-8.917192464	0.251660166	0.138385296	1.81854701	2.100187724	2.388365871	0.024477559	1.542398834	1.884484528	2.138982431	0.014895565	2.642594059	-1.638890913	cis.gxe	cis	1.931084477	1.315816363	0.864080728	2.008025041	1.324890205	0.135396725	1	86.2	TRUE	FALSE	NA	NA
PhHAL.1G315700	1	49749975	1_49715684	86.20763782	cis	1@86.2	1@86.2	y~cis+cis*trt+trt	4	137.8659037	22.1989644	24.22513103	30.54481524	0	0	38.57837258	49.24152024	-1.546621809	0.140827289	-10.98240139	0.014954588	0.185199592	0.080748495	31.20775857	37.0903076	0	-10.39546823	10.64486005	10.44372675	3.97E-11	7.181882986	-0.067376626	cis.gxe	cis.gxe	-5.614627856	-5.708343158	-5.795829218	-2.773701898	-4.305369813	-5.866944989	1	86.2	TRUE	TRUE	NA	NA
PhHAL.1G316100	1	49770619	1_49715684	86.20763782	cis	1@86.2	1@86.2	y~cis+trt	2	11.52968507	6.627489089	8.147994438	15.93765488	2.36E-07	2.98E-07	23.68270191	34.04981533	0.302725356	0.057291138	5.283982269	0.088841622	0.075757306	1.172713595	19.69128822	27.274558	0	10.32953343	NA	NA	NA	NA	NA	cis	cis	1.158900282	1.550467156	1.764350754	0.389776311	0.781343186	0.995226783	1	86.2	TRUE	FALSE	NA	NA
PhHAL.1G316300	1	49772992	1_49715684	86.20763782	cis	1@86.2	1@86.2	y~cis+trt	2	27.98135068	7.754163978	12.64031448	18.83654411	1.76E-08	2.31E-08	8.207626516	13.4341969	-0.490916829	0.082096503	-5.979753246	-0.051074653	0.108557974	-0.470482733	0.34176617	0.521584805	0.213599099	1.246806728	NA	NA	NA	NA	NA	cis	cis	-4.78034661	-5.322337667	-5.762179811	-4.91337729	-5.455368347	-5.89521049	1	86.2	TRUE	FALSE	NA	NA
PhHAL.1G316500	1	49779324.5	1_49715684	86.20763782	trans1	9@127.2	9@127.2	y~trt+trans1+trans1*trt	4	45.36162967	7.041837623	11.60125089	8.432664208	1.56E-06	2.09E-06	7.241681836	11.95190055	-0.819789518	0.159609364	-5.136224455	-0.00549719	0.218835117	-0.025120238	2.136642148	3.369588095	0.021958208	0.504725475	2.082222158	3.282185286	0.009235541	2.775909967	0.408467108	trans.gxe	trans.gxe	-1.515917332	-1.610195212	-1.942530774	-0.924107431	-1.749394177	-2.563686268	9	127.2	FALSE	TRUE	NA	NA
PhHAL.1G316600	1	49788199	1_49715684	86.20763782	cis	1@86.2	1@86.2	y~cis+trt	2	71.55632001	8.018238061	12.94387587	19.52434111	9.59E-09	1.27E-08	8.897826142	14.47803655	0.784105667	0.128951601	6.080619859	-0.398512391	0.17051548	-2.337103879	1.224105312	1.860036101	0.018582116	2.368818075	NA	NA	NA	NA	NA	cis	cis	-3.129478848	-2.743885884	-1.561267808	-3.526475326	-3.140882362	-1.958264286	1	86.2	TRUE	FALSE	NA	NA
PhHAL.1G316700	1	49795271	1_49715684	86.20763782	cis	1@86.2	1@86.2	y~cis+trt	2	227.4080604	25.22877851	35.80314132	71.99062738	0	0	25.25223011	35.84435366	-1.409898133	0.119717015	-11.7769235	0.639753378	0.158304389	4.041286426	0.000234161	0.000264055	0.974029406	-0.032586656	NA	NA	NA	NA	NA	cis	cis	-3.017439042	-3.787583224	-5.837234665	-3.012368791	-3.782512973	-5.832164413	1	86.2	TRUE	FALSE	NA	NA
PhHAL.1G316800	1	49797582.5	1_49715684	86.20763782	cis	1@86.2	1@86.2	y~cis+cis*trt+trt	4	47.80213305	6.108602917	10.06840718	7.254210199	1.17E-05	1.51E-05	6.739870191	11.17185164	-0.392216368	0.170159305	-2.30499512	-0.360956655	0.223773632	-1.613043733	2.843213673	4.551993728	0.00504607	1.014222835	2.298394163	3.662027	0.005678594	-1.273474292	3.148527346	cis.gxe	cis.gxe	-3.121313518	-3.166190114	-4.529651341	-3.087466627	-3.840638682	-3.87189855	1	86.2	TRUE	TRUE	NA	NA
PhHAL.1G317100	1	49808336.5	1_49715684	86.20763782	trans1	8@47.5	8@47.5	y~cis+trt+trans1+trans1*trt	4	63.0841379	6.540377635	8.864593408	7.736122509	4.63E-06	6.75E-06	18.08989384	27.23723277	-0.154376287	0.175757113	-0.878350152	-0.909611139	0.246414268	-3.691389898	9.709240237	13.54016369	1.99E-09	-6.320832236	1.958029731	2.547813955	0.012640302	2.958382582	0.55606333	trans.gxe	trans	-5.256971987	-5.284520821	-3.899912094	-3.16703734	-4.231024764	-3.475790838	8	47.5	FALSE	FALSE	NA	NA
PhHAL.1G317200	1	49810232.5	1_49902249	86.97435899	cis	1@87.0	1@87.0	y~cis+trt	2	89.78770418	10.25203202	12.66578908	25.47190296	5.60E-11	8.03E-11	25.2619653	35.85533073	-0.902268398	0.126419542	-7.137095922	0.167594653	0.167197872	1.002373123	18.28121398	24.30817897	0	-9.887939043	NA	NA	NA	NA	NA	cis	cis	-1.718311295	-2.452985185	-3.522847434	-0.094164798	-0.828838688	-1.898700937	1	87	TRUE	FALSE	NA	NA
PhHAL.1G317500	1	49841076	1_49902249	86.97435899	cis	1@87.0	1@87.0	y~cis+trt	2	127.3206266	21.23605405	27.10955687	58.36867822	0	0	29.14327258	40.08545434	-1.06240329	0.099447972	-10.68300613	0.422075636	0.131526257	3.209059892	10.2474938	11.82480045	9.73E-12	7.135766462	NA	NA	NA	NA	NA	cis	cis	-2.605654593	-3.245981927	-4.730460808	-3.527677583	-4.168004918	-5.652483799	1	87	TRUE	FALSE	NA	NA
PhHAL.1G317900	1	49864165	1_49902249	86.97435899	cis	1@87.0	1@87.0	y~cis+trt	2	57.08439561	44.96889108	53.36300212	155.3568456	0	0	46.30855634	55.69022243	-0.718355098	0.040815957	-17.59985933	0.19558866	0.053981695	3.623240465	3.846993938	3.099783646	3.01E-05	-4.248403514	NA	NA	NA	NA	NA	cis	cis	3.709266717	3.186500183	2.272557047	3.934566598	3.411800065	2.497856929	1	87	TRUE	FALSE	NA	NA
PhHAL.1G318000	1	49878604.5	1_49902249	86.97435899	cis	1@87.0	1@87.0	y~cis+trt	2	19.047794	5.620100172	9.358528568	13.39385191	2.40E-06	2.92E-06	5.909175794	9.865347684	-0.376265213	0.080298248	-4.685845842	-0.155659339	0.106199532	-1.465725283	0.23158066	0.367639921	0.305932664	1.025829752	NA	NA	NA	NA	NA	cis	cis	-0.583924045	-1.115848487	-1.336454465	-0.690949385	-1.222873827	-1.443479805	1	87	TRUE	FALSE	NA	NA
PhHAL.1G320200	1	50034976.5	1_49977524	88.31545958	cis	1@88.3	1@88.3	y~cis+cis*trt+trt	4	1122.869597	56.88731859	38.55998664	109.9539578	0	0	85.00511633	77.55570428	-1.869780814	0.210482397	-8.883312071	1.441224675	0.278315071	5.178392502	60.01921766	42.01238676	0	19.53295089	8.706077193	3.71129824	3.11E-09	-6.13298093	3.00656548	cis.gxe	cis.gxe	3.592478463	2.532794197	-3.822427609	-1.561241393	-1.989797908	-5.300802528	1	88.3	TRUE	TRUE	NA	NA
PhHAL.1G320700	1	50055986.5	1_49977524	88.31545958	cis	1@88.3	1@88.3	y~cis+trt	2	41.70198029	46.48062619	43.23262956	163.0139848	0	0	61.02287873	65.78815481	-0.60289454	0.033520394	-17.98590265	0.182517209	0.0448688	4.067797865	27.51982363	21.28285223	0	12.6688303	NA	NA	NA	NA	NA	cis	cis	5.15869999	4.738322769	3.952911221	4.597962113	4.177584892	3.392173344	1	88.3	TRUE	FALSE	NA	NA
PhHAL.1G320900	1	50066809.5	1_50135650	88.88981237	cis	1@88.9	1@88.9	y~cis+cis*trt+trt	4	73.01609983	15.51414646	22.31220537	20.06371388	1.12E-14	2.19E-14	19.34723978	28.82767607	0.486016016	0.124249086	3.911626503	-0.16275661	0.16555642	-0.983088481	6.562688145	8.702148522	1.69E-06	-4.265428056	2.279080177	2.90899491	0.005930789	2.853160534	1.133151009	cis.gxe	cis.gxe	0.549110799	1.650917447	2.53624229	1.702209448	2.025468881	2.674241279	1	88.9	TRUE	TRUE	NA	NA
PhHAL.1G321000	1	50072973	1_50135650	88.88981237	cis	1@88.9	1@88.9	y~cis+trt	2	476.6389743	55.15474652	52.8806735	211.1091451	0	0	64.27126702	67.68682437	1.926176397	0.098995594	19.45719318	0.533366932	0.133023164	4.009579369	18.96903733	12.78733436	0	-10.10438866	NA	NA	NA	NA	NA	cis	cis	-4.041618864	-1.582076892	-0.189267177	-2.713044815	-0.253502843	1.139306871	1	88.9	TRUE	FALSE	NA	NA
PhHAL.1G321100	1	50076471	1_50135650	88.88981237	cis	1@88.9	1@88.9	y~cis+cis*trt+trt	4	23.4837548	18.10072399	27.23177799	23.97381782	0	0	18.14104099	27.30261802	0.219986809	0.06446214	3.412651361	0.033100624	0.085892955	0.385370652	3.730681564	4.926839282	0.000769779	1.307752571	3.596495957	4.743972204	0.000306102	4.078471485	-0.274224934	cis.gxe	cis.gxe	1.28702706	1.882499429	2.479821711	1.565293728	1.818381162	2.005267307	1	88.9	TRUE	TRUE	NA	NA
PhHAL.1G321200	1	50084695	1_50135650	88.88981237	cis	1@88.9	1@88.9	y~cis+trt	2	352.7245477	42.68624738	52.69325084	144.1737264	0	0	42.77692611	52.85250976	1.628848056	0.103050332	15.8063349	0.566238735	0.138471629	4.089203977	0.54275473	0.451938998	0.117035115	1.572607971	NA	NA	NA	NA	NA	cis	cis	-5.059839136	-2.864753755	-1.802144099	-5.275082366	-3.079996985	-2.01738733	1	88.9	TRUE	FALSE	NA	NA
PhHAL.1G321300	1	50090476.5	1_50135650	88.88981237	cis	1@88.9	1@88.9	y~cis+trt	2	34.83862936	60.63445376	50.32551962	245.4968214	0	0	75.6744943	73.55569822	0.532872696	0.024818882	21.47045563	0.087680733	0.033349829	2.629120906	38.61665265	25.6890578	0	15.83134775	NA	NA	NA	NA	NA	cis	cis	2.39731157	3.017864711	3.463056726	1.875444485	2.495997625	2.94118964	1	88.9	TRUE	FALSE	NA	NA
PhHAL.1G321700	1	50108221	1_50135650	88.88981237	cis	1@88.9	1@88.9	y~cis+trt+trans1+trans1*trt	2	63.62129622	38.0158962	41.03695197	120.7430054	0	0	47.7996946	56.83648191	0.738242147	0.048025626	15.37183822	0.015126489	0.064486769	0.23456732	9.883931186	8.189584982	1.36E-09	-6.901848262	NA	NA	NA	NA	NA	cis	cis	1.546117379	2.299485412	3.02260114	2.101384831	2.854752863	3.577868591	1	88.9	TRUE	FALSE	NA	NA
PhHAL.1G321700	1	50108221	1_50135650	88.88981237	trans1	9@108.2	9@108.2	y~cis+trt+trans1+trans1*trt	4	10.03545309	7.949733743	6.47305904	9.522839361	2.17E-07	3.45E-07	47.7996946	56.83648191	-0.088875511	0.09201883	-0.965840478	0.013589554	0.111269748	0.122131616	9.883931186	8.189584982	1.36E-09	-6.901848262	2.174002843	1.681301031	0.007805108	-3.102276906	1.231169044	trans.gxe	trans.gxe	2.682758317	2.422936786	1.762508828	2.929014462	2.853728395	2.751263428	9	108.2	FALSE	TRUE	NA	NA
PhHAL.1G321800	1	50111648.5	1_50135650	88.88981237	cis	1@88.9	1@88.9	y~cis+trt	2	34.08091638	6.597475124	5.746861044	15.86121246	2.53E-07	3.19E-07	43.27139283	53.26050409	0.539553999	0.096574408	5.586925254	-0.002869385	0.129769748	-0.022111358	39.19883391	46.35237614	0	-15.99572179	NA	NA	NA	NA	NA	cis	cis	-1.922301566	-1.385617205	-0.843193589	0.129454491	0.666138852	1.208562468	1	88.9	TRUE	FALSE	NA	NA
PhHAL.1G321900	1	50114856.5	1_50135650	88.88981237	cis	1@88.9	1@88.9	y~cis+trt	2	37.51803662	11.8314647	16.16912233	29.82038143	1.47E-12	2.23E-12	20.33605184	30.0539872	0.558631574	0.073898916	7.559401463	0.057567262	0.099300052	0.579730439	9.589457178	12.84151735	4.45E-11	-6.882346642	NA	NA	NA	NA	NA	cis	cis	-1.273174516	-0.656976019	-0.155911679	-0.597660369	0.018538128	0.519602468	1	88.9	TRUE	FALSE	NA	NA
PhHAL.1G322200	1	50137626.5	1_50135650	88.88981237	trans1	3@10.9	3@10.9	y~cis+trt+trans1+trans1*trt	4	2.295279853	7.222894687	8.244964289	8.595859875	1.06E-06	1.61E-06	28.20781382	39.09216298	-0.058242413	0.034405859	-1.692805097	0.086519613	0.045354944	1.907611506	8.894502415	10.3069438	1.18E-08	5.797787905	2.795862394	3.067950114	0.001947634	-2.134360278	-3.243272541	trans.gxe	trans.gxe	5.267690479	4.98235082	4.949586093	4.870331476	4.898608577	4.753846518	3	10.9	FALSE	TRUE	3a	3a.strict
PhHAL.1G322200	1	50137626.5	1_50135650	88.88981237	cis	1@88.9	1@88.9	y~cis+trt+trans1+trans1*trt	2	5.938562812	17.08368639	21.33214312	44.48002603	0	0	28.20781382	39.09216298	0.224318736	0.024410947	9.189268035	0.031650288	0.032468412	0.974802438	8.894502415	10.3069438	1.18E-08	5.797787905	NA	NA	NA	NA	NA	cis	cis	4.831673719	5.087642572	5.280311102	4.606060112	4.862028965	5.054697494	1	88.9	TRUE	FALSE	NA	NA
PhHAL.1G323500	1	50215201	1_50263010	89.46415235	cis	1@89.5	1@89.5	y~cis+trt	2	15.81556359	11.54417829	16.91229311	29.02041887	2.86E-12	4.29E-12	16.2324025	24.82238728	-0.367170787	0.048502832	-7.570089636	0.122231768	0.065364773	1.869994527	5.207816752	7.206383933	1.20E-06	4.973066719	NA	NA	NA	NA	NA	cis	cis	4.054288372	3.809349666	3.319946967	3.73290626	3.487967553	2.998564855	1	89.5	TRUE	FALSE	NA	NA
PhHAL.1G323600	1	50221550.5	1_50263010	89.46415235	cis	1@89.5	1@89.5	y~cis+trt	2	193.7587005	30.28479047	41.22690215	90.67028677	0	0	30.35198952	41.34494808	-1.280267677	0.096044989	-13.32987473	0.477839869	0.129434894	3.691739182	0.272060831	0.281160723	0.267140643	-1.112075996	NA	NA	NA	NA	NA	cis	cis	-3.30681774	-4.109244843	-5.867352676	-3.16450632	-3.966933424	-5.725041257	1	89.5	TRUE	FALSE	NA	NA
PhHAL.1G324600	1	50268388	1_50263010	89.46415235	cis	1@89.5	1@89.5	y~cis+trt	2	225.241402	53.8968213	51.49651921	203.6716767	0	0	63.73976	67.38353076	-1.340321409	0.069093214	-19.39874178	0.757522886	0.093113371	8.135489838	20.97052159	14.53739231	0	10.72345256	NA	NA	NA	NA	NA	cis	cis	2.366758692	1.783960388	-0.31388381	1.379569655	0.796771351	-1.301072847	1	89.5	TRUE	FALSE	NA	NA
PhHAL.1G324800	1	50275163.5	1_50263010	89.46415235	cis	1@89.5	1@89.5	y~cis+cis*trt+trt	4	9.768191869	14.73959326	8.882098933	18.92699974	6.36E-14	1.20E-13	68.43259166	69.96595659	0.093310691	0.046790289	1.994231969	-0.016976739	0.062345995	-0.272298792	65.60637849	65.11969458	0	23.27254446	4.620979697	2.541259163	3.05E-05	4.387763344	0.937682627	cis.gxe	cis.gxe	5.373120296	5.827075712	6.146033521	4.660194722	4.736528675	4.846816102	1	89.5	TRUE	TRUE	NA	NA
PhHAL.1G325000	1	50289434	1_50263010	89.46415235	cis	1@89.5	1@89.5	y~cis+cis*trt+trt	4	2.09749336	6.434523669	8.220691606	7.663575948	5.82E-06	7.58E-06	21.39795075	31.34741974	-0.003484534	0.034074076	-0.102263493	-0.093817672	0.045402203	-2.066368293	19.40953658	27.91275796	0	9.609780485	3.560972627	4.434373614	0.000331571	3.716640081	1.126443301	cis.gxe	cis.gxe	6.384422165	6.541847099	6.73910397	6.28696853	6.189666372	6.2799995	1	89.5	TRUE	TRUE	NA	NA
PhHAL.1G325200	1	50298783	1_50263010	89.46415235	cis	1@89.5	1@89.5	y~cis+cis*trt+trt	4	99.79236592	9.326820927	13.38712503	11.40099559	1.06E-08	1.57E-08	16.25388843	24.85077333	0.184837842	0.192693382	0.959232955	-0.403542015	0.256755426	-1.571698098	12.19553629	17.96589448	6.93E-12	6.650036037	4.237994645	5.811727879	7.23E-05	3.679622079	1.9753282	cis.gxe	cis.gxe	-4.60558558	-3.079014685	-2.211097095	-4.460362545	-4.679066956	-4.090687015	1	89.5	TRUE	TRUE	NA	NA
PhHAL.1G325300	1	50303947	1_50263010	89.46415235	cis	1@89.5	1@89.5	y~cis+trt	2	14.07811765	16.28353199	24.20428641	42.74791805	0	1.11E-16	17.87271965	26.95894701	-0.348005995	0.037704346	-9.229864251	0.035412393	0.050812208	0.696926871	2.570401606	3.375670373	0.000647594	-3.453077743	NA	NA	NA	NA	NA	cis	cis	5.097226177	4.784632733	4.401214327	5.270697688	4.958104244	4.574685838	1	89.5	TRUE	FALSE	NA	NA
PhHAL.1G325500	1	50324261.5	1_50378974	90.03849228	cis	1@90.0	1@90.0	y~cis+cis*trt+trt	4	75.75878786	11.59543978	15.50565364	14.46839714	7.03E-11	1.15E-10	21.45129829	31.41176433	-0.327726844	0.150012921	-2.184657434	0.227461604	0.19875711	1.144419962	13.72611499	18.7147578	2.33E-13	7.070521483	2.815012497	3.479068464	0.001776043	-3.579836735	0.014416044	cis.gxe	cis.gxe	-3.436297192	-4.293770223	-5.614427004	-5.208313811	-5.308579193	-5.863767603	1	90	TRUE	TRUE	NA	NA
PhHAL.1G325600	1	50334923.5	1_50378974	90.03849228	trans1	3@40.6	3@40.6	y~cis+trt+trans1+trans1*trt	4	2.287878182	6.254724225	7.920733432	7.379347641	8.57E-06	1.23E-05	21.80872903	31.84132292	0.106445025	0.035464723	3.00143396	0.077813567	0.048520965	1.60371023	18.69065968	26.50817674	0	-7.921140689	4.318473438	5.375053327	6.51E-05	-4.201537813	0.65395422	trans.gxe	trans.gxe	6.447895387	6.457548301	6.218191315	6.529846776	6.714105351	6.742736781	3	40.6	FALSE	TRUE	3b	3b.strict
PhHAL.1G325800	1	50347187.5	1_50378974	90.03849228	trans1	3@39.4	3@39.4	y~trt+trans1+trans1*trt	4	37.39478502	5.787752012	7.174167255	6.853496539	2.34E-05	2.96E-05	22.78885517	33.00548098	0.020986611	0.150088921	0.139827852	0.136287797	0.204301382	0.667091901	21.18788546	30.23068366	0	-9.941350429	3.54157147	4.302959366	0.000346364	1.975190274	-3.025947019	trans.gxe	trans.gxe	-4.706783394	-5.012416094	-3.796429389	-3.247494467	-3.090220026	-3.205520891	3	39.4	FALSE	TRUE	3b	3b.strict
PhHAL.1G326000	1	50364913.5	1_50378974	90.03849228	cis	1@90.0	1@90.0	y~cis+trt	2	490.8005166	56.45361626	60.20436158	218.9632238	0	0	58.97011019	64.53120068	-1.983447641	0.098345381	-20.16818303	1.047602355	0.132394248	7.912748247	5.835862396	3.831427329	2.76E-07	5.279185297	NA	NA	NA	NA	NA	cis	cis	-1.329528202	-2.265373092	-5.296423016	-2.021479646	-2.957324537	-5.98837446	1	90	TRUE	FALSE	NA	NA
PhHAL.1G326100	1	50367242	1_50378974	90.03849228	cis	1@90.0	1@90.0	y~cis+trt	2	14.21223539	28.74749363	24.68079881	84.81404346	0	0	55.74296886	62.46113359	0.337271283	0.026889601	12.54281458	0.072790889	0.036199245	2.010839982	37.78045259	35.38699288	0	-15.59520563	NA	NA	NA	NA	NA	cis	cis	5.350531411	5.760593521	6.025073915	5.90942641	6.31948852	6.583968914	1	90	TRUE	FALSE	NA	NA
PhHAL.1G326300	1	50379648	1_50378974	90.03849228	cis	1@90.0	1@90.0	y~cis+cis*trt+trt	4	40.40820558	7.993909402	8.163580956	9.654991404	1.97E-07	2.75E-07	34.93654898	45.88610602	-0.181554386	0.13411619	-1.353709691	0.084577706	0.177695002	0.475971214	31.19672106	39.52401249	0	12.6426063	2.443642553	2.374931687	0.004095611	-3.197660954	1.376710301	cis.gxe	cis.gxe	3.686440364	3.334062774	2.107343746	1.63577867	1.538801788	1.272669752	1	90	TRUE	TRUE	NA	NA
PhHAL.1G328400	1	50654662.5	1_50707746	90.6128441	trans2	9@132.5	9@132.5	y~cis+trt+trans1+trans2	2	64.94724338	5.498791145	3.278642675	12.88760215	3.17E-06	4.67E-06	64.2783349	67.69083846	0.70600113	0.143512901	4.919426246	0.005511178	0.20375338	0.027048276	1.272694561	0.730905007	0.01724899	2.397090789	NA	NA	NA	NA	NA	trans	trans	-2.470116523	-1.758603766	-1.058113897	-2.95484034	-2.243327583	-1.542837714	9	132.5	FALSE	FALSE	NA	NA
PhHAL.1G328400	1	50654662.5	1_50707746	90.6128441	trans1	8@55.2	8@55.2	y~cis+trt+trans1+trans2	2	60.11151381	5.10719033	3.034527167	11.92803935	7.81E-06	1.12E-05	64.2783349	67.69083846	0.612100812	0.146082215	4.190111784	0.500847082	0.202996344	2.467271441	1.272694561	0.730905007	0.01724899	2.397090789	NA	NA	NA	NA	NA	trans	trans	-2.541327819	-1.428380626	-1.317125741	-3.026051636	-1.913104443	-1.801849559	8	55.2	FALSE	FALSE	NA	NA
PhHAL.1G328400	1	50654662.5	1_50707746	90.6128441	cis	1@90.6	1@90.6	y~cis+trt+trans1+trans2	2	1162.814121	58.91895459	58.70075161	230.7393661	0	0	64.2783349	67.69083846	-2.926351612	0.147791387	-19.80055581	2.035318587	0.199042698	10.22553758	1.272694561	0.730905007	0.01724899	2.397090789	NA	NA	NA	NA	NA	cis	cis	0.485633021	-0.405399062	-5.367068144	0.000909204	-0.89012288	-5.851791962	1	90.6	TRUE	FALSE	NA	NA
PhHAL.1G328900	1	50674483	1_50707746	90.6128441	cis	1@90.6	1@90.6	y~cis+trt	2	50.07349492	18.76656375	27.29957509	50.40970087	0	0	20.40567646	30.13953413	-0.65671523	0.06548611	-10.02831334	0.132682535	0.088008471	1.507610959	2.131633927	2.667165129	0.001895569	3.13847784	NA	NA	NA	NA	NA	cis	cis	-0.125303266	-0.649335927	-1.438733444	-0.398978489	-0.92301115	-1.712408667	1	90.6	TRUE	FALSE	NA	NA
PhHAL.1G329300	1	50694011.5	1_50707746	90.6128441	cis	1@90.6	1@90.6	y~cis+trt	2	179.2242405	26.56921928	36.7240131	76.78237633	0	0	27.47354336	38.30097588	1.16621716	0.100385249	11.61741562	0.421386492	0.134910323	3.123456252	1.762142407	1.9409162	0.004741095	2.848879617	NA	NA	NA	NA	NA	cis	cis	-3.002920903	-1.415317507	-0.67048667	-3.383733057	-1.796129661	-1.051298824	1	90.6	TRUE	FALSE	NA	NA
PhHAL.1G329700	1	50709992.5	1_50707746	90.6128441	cis	1@90.6	1@90.6	y~cis+trt	2	8.720288045	13.40840899	14.80386916	34.2841303	3.91E-14	6.26E-14	33.29079272	44.29786888	0.272254009	0.033137607	8.215861986	0.009016854	0.044534484	0.202469042	24.58902544	30.11505999	0	11.81043282	NA	NA	NA	NA	NA	cis	cis	3.145685044	3.426955875	3.690192817	2.624545532	2.905816363	3.169053306	1	90.6	TRUE	FALSE	NA	NA
PhHAL.1G329900	1	50725198	1_50707746	90.6128441	cis	1@90.6	1@90.6	y~cis+trt	2	9.44488459	9.12961216	11.27389966	22.45422959	7.42E-10	1.02E-09	24.71109113	35.23122001	-0.282148728	0.042613926	-6.62104511	-0.020839103	0.057269953	-0.363874976	18.23811633	24.47705941	0	-9.874306772	NA	NA	NA	NA	NA	cis	cis	4.949919631	4.646931958	4.385622322	5.510225538	5.207237865	4.94592823	1	90.6	TRUE	FALSE	NA	NA
PhHAL.1G330400	1	50760676	1_50812570	91.37951925	trans1	3@126.8	3@126.8	y~cis+trt+trans1+trans1*trt	4	62.32440736	7.004282979	10.05234199	8.319360594	1.70E-06	2.55E-06	15.07141485	23.27250286	-1.114850781	0.20253117	-5.504588646	0.578274597	0.258992435	2.232785668	8.429761909	12.25413331	3.26E-08	-2.207013854	3.987525207	5.570668531	0.000136217	4.164397162	-2.795648052	trans.gxe	trans.gxe	-4.458937347	-4.779026727	-4.11766617	-3.285950455	-3.822526998	-5.51565122	3	126.8	FALSE	TRUE	NA	NA
PhHAL.1G330600	1	50771693.5	1_50812570	91.37951925	cis	1@91.4	1@91.4	y~cis+trt	2	36.60120582	5.245087062	6.548411922	12.45833526	5.69E-06	6.84E-06	22.10419502	32.19438071	-0.563733466	0.113623079	-4.96143451	-0.00539755	0.151735061	-0.035572203	17.96930665	25.18432052	0	9.789085653	NA	NA	NA	NA	NA	cis	cis	-2.627258123	-3.19638934	-3.754724946	-4.096162702	-4.665293919	-5.223629525	1	91.4	TRUE	FALSE	NA	NA
PhHAL.1G331100	1	50802592	1_50812570	91.37951925	cis	1@91.4	1@91.4	y~cis+trt	2	33.61677208	15.86597914	24.26759457	41.49201941	1.11E-16	2.22E-16	16.02760522	24.55128134	0.530074386	0.059668426	8.883666291	0.087028589	0.079682687	1.092189427	0.139253366	0.184898579	0.427255398	-0.795153006	NA	NA	NA	NA	NA	cis	cis	-0.088253413	0.528849698	0.971895155	-0.025594911	0.591508199	1.034553657	1	91.4	TRUE	FALSE	NA	NA
PhHAL.1G331200	1	50807301.5	1_50812570	91.37951925	cis	1@91.4	1@91.4	y~cis+trt	2	3.163478695	7.505957906	12.31152898	18.19298033	3.12E-08	4.06E-08	7.729281412	12.70329496	-0.165891131	0.027642632	-6.001278358	0.000418619	0.036914653	0.011340184	0.213343844	0.327972103	0.325776882	0.984530964	NA	NA	NA	NA	NA	cis	cis	3.507427321	3.341954869	3.175645173	3.471486028	3.306013575	3.13970388	1	91.4	TRUE	FALSE	NA	NA
PhHAL.1G331500	1	50817560	1_50812570	91.37951925	cis	1@91.4	1@91.4	y~cis+cis*trt+trt	4	1919.464245	146.4610916	88.92246795	775.8535733	0	0	148.6310651	92.6648041	3.075919848	0.104962123	29.30504602	2.354348471	0.1372814	17.14979934	33.40093414	5.858931701	0	13.41426803	5.290984572	0.714897369	6.76E-06	4.329766891	2.031779761	cis.gxe	cis.gxe	-5.280646781	1.188435243	2.148285554	-5.763294863	-0.333027129	0.388544056	1	91.4	TRUE	TRUE	NA	NA
PhHAL.1G331600	1	50819418.5	1_50812570	91.37951925	cis	1@91.4	1@91.4	y~cis+cis*trt+trt	4	1141.693904	87.28231159	75.89185468	232.7953973	0	0	89.15850163	79.13584738	2.239858081	0.147781518	15.15655081	1.694006519	0.193285474	8.764272279	14.15431372	5.893557668	9.00E-14	7.534327476	3.956234711	1.502501193	0.000136259	4.095522084	0.860893922	cis.gxe	cis.gxe	-5.836779684	-0.813724765	0.343742652	-5.911885098	-1.978021263	-1.432169431	1	91.4	TRUE	TRUE	NA	NA
PhHAL.1G331700	1	50822272	1_50812570	91.37951925	cis	1@91.4	1@91.4	y~cis+trt	2	70.79058894	9.017421744	13.46383284	22.15586078	9.61E-10	1.32E-09	13.850657	21.60835213	0.788584336	0.118492896	6.655119111	-0.131122363	0.158238335	-0.828638417	5.487762519	7.938226872	6.23E-07	-5.111362818	NA	NA	NA	NA	NA	cis	cis	-4.977581229	-4.320118902	-3.40041302	-4.177721317	-3.52025899	-2.600553108	1	91.4	TRUE	FALSE	NA	NA
PhHAL.1G331900	1	50837908	1_50812570	91.37951925	cis	1@91.4	1@91.4	y~cis+trt	2	19.65998384	5.374060431	8.750380739	12.77937984	4.23E-06	5.10E-06	7.059998516	11.67027434	0.414751086	0.08222153	5.044312441	-0.020111363	0.109800658	-0.183162504	1.762944236	2.779943825	0.0047316	-2.849537799	NA	NA	NA	NA	NA	cis	cis	1.991789916	2.386429885	2.821292427	2.301207419	2.695847389	3.13070993	1	91.4	TRUE	FALSE	NA	NA
PhHAL.1G332200	1	50855173	1_50893566	92.53223638	cis	1@92.5	1@92.5	y~cis+trt	2	46.35972198	15.82211956	7.884024867	41.36063451	1.11E-16	2.22E-16	79.8116841	75.41045442	0.602568294	0.071012014	8.485441539	0.210522477	0.093972628	2.240253163	75.66439173	68.38012231	0	26.78548646	NA	NA	NA	NA	NA	cis	cis	8.781181739	9.594272212	9.986317809	6.301085245	7.114175718	7.506221315	1	92.5	TRUE	FALSE	NA	NA
PhHAL.1G332800	1	50889913.5	1_50893566	92.53223638	cis	1@92.5	1@92.5	y~cis+cis*trt+trt	4	425.2754451	43.42019653	43.93328069	73.28777163	0	0	54.5035859	61.63439136	-1.37314815	0.159678544	-8.599453098	0.799704751	0.209990532	3.808289568	23.70712079	19.83298365	0	10.00414021	3.725267194	2.596211518	0.00022911	-4.137017575	0.94959252	cis.gxe	cis.gxe	-0.622039339	-1.853821334	-5.259741704	-2.937789276	-3.511231151	-5.684084126	1	92.5	TRUE	TRUE	NA	NA
PhHAL.1G333300	1	50899214.5	1_50893566	92.53223638	cis	1@92.5	1@92.5	y~cis+trt	2	1222.89273	95.35004686	81.28622773	560.3704501	0	0	95.35077949	81.28751547	-3.109110733	0.099085837	-31.37795283	2.009100662	0.131123679	15.3221804	0.02670482	0.008785519	0.728094734	-0.348038945	NA	NA	NA	NA	NA	cis	cis	1.505660744	0.405650068	-4.712557893	1.550626057	0.450615381	-4.66759258	1	92.5	TRUE	FALSE	NA	NA
PhHAL.1G333500	1	50909035	1_50893566	92.53223638	trans1	8@42.4	8@42.4	y~cis+trt+trans1+trans1*trt	4	49.00967075	6.615670428	7.629205862	7.830460253	3.93E-06	5.76E-06	27.31798417	38.13204376	0.151174749	0.165690627	0.912391678	0.591150508	0.21830163	2.707952792	19.65473337	25.53012584	0	9.57311006	2.422036171	2.690716834	0.004486618	2.961413198	-1.308833767	trans.gxe	trans.gxe	-4.867964128	-3.811206939	-3.104648424	-5.864475687	-5.12215071	-5.562125921	8	42.4	FALSE	TRUE	NA	NA
PhHAL.1G333500	1	50909035	1_50893566	92.53223638	cis	1@92.5	1@92.5	y~cis+trt+trans1+trans1*trt	2	53.90539978	7.236157921	8.391311055	17.22533875	5.81E-08	9.66E-08	27.31798417	38.13204376	0.644870536	0.118986975	5.419673345	0.255208431	0.15755803	1.619774187	19.65473337	25.53012584	0	9.57311006	NA	NA	NA	NA	NA	cis	cis	-4.657879543	-3.757800753	-3.368139196	-6.246190485	-5.346111695	-4.956450138	1	92.5	TRUE	FALSE	NA	NA
PhHAL.1G333600	1	50914559.5	1_50893566	92.53223638	cis	1@92.5	1@92.5	y~cis+trt	2	15.36122391	5.415482125	7.093009886	12.88264253	3.84E-06	4.65E-06	19.46459317	28.97433325	0.343411899	0.073242886	4.688672421	0.133031293	0.096924817	1.372520449	15.57018594	22.35816726	0	9.011981544	NA	NA	NA	NA	NA	cis	cis	4.190444055	4.666887622	4.877268088	3.329801252	3.806244819	4.016625285	1	92.5	TRUE	FALSE	NA	NA
PhHAL.1G333700	1	50923404.5	1_50893566	92.53223638	cis	1@92.5	1@92.5	y~cis+trt	2	47.46535166	6.637749828	11.0105211	15.96379715	2.30E-07	2.91E-07	6.64675881	11.02635492	0.641180348	0.11565789	5.54376658	0.065038194	0.153054044	0.424936137	0.021093259	0.032993621	0.757335272	0.309310136	NA	NA	NA	NA	NA	cis	cis	-5.47599376	-4.769775565	-4.193633108	-5.522638837	-4.816420642	-4.240278184	1	92.5	TRUE	FALSE	NA	NA
PhHAL.1G334800	1	50985134.5	1_50969065	93.29900352	cis	1@93.3	1@93.3	y~cis+trt	2	2.18410295	5.354729405	4.738926212	12.73121406	4.42E-06	5.33E-06	41.73662143	51.98246779	-0.140962195	0.02796896	-5.039951191	0.029055533	0.036809198	0.789355255	38.53533936	46.51096034	0	15.80838805	NA	NA	NA	NA	NA	cis	cis	5.424134324	5.312227746	5.142210092	4.851169413	4.739262836	4.569245182	1	93.3	TRUE	FALSE	NA	NA
PhHAL.1G335400	1	51036327	1_51056455	93.8734451	trans1	2@0.0	2@0.0	y~trt+trans1+trans1*trt	4	10.66139016	5.812890722	9.655878377	6.884810978	2.21E-05	2.81E-05	6.146554113	10.2406416	-0.09775884	0.075731935	-1.290853598	-0.115480145	0.10855618	-1.06378232	3.428188551	5.5749275	0.001465816	-1.207026955	2.955163312	4.785570189	0.001295723	-1.673796458	3.044211614	trans.gxe	trans.gxe	0.230828975	0.306993941	-0.332694177	0.377379429	0.164144358	0.18185639	2	0	FALSE	TRUE	NA	NA
PhHAL.1G335900	1	51057513.5	1_51056455	93.8734451	cis	1@93.9	1@93.9	y~cis+cis*trt+trt	4	110.2481877	12.53542727	19.40394168	15.77563293	8.70E-12	1.49E-11	13.61310836	21.28035221	0.578802	0.17575283	3.293272723	-0.306261571	0.230227308	-1.330257359	3.694692212	5.281824819	0.000831208	2.56462954	2.251473884	3.177724191	0.006310832	2.731109844	1.441272556	cis.gxe	cis.gxe	-0.916404504	0.525668956	1.622712388	-0.412232309	-0.139692093	0.745371804	1	93.9	TRUE	TRUE	NA	NA
PhHAL.1G337500	1	51220061.5	1_51300401	95.02231738	cis	1@95.0	1@95.0	y~cis+trt	2	5.747961233	7.457916098	10.96559604	18.06873861	3.48E-08	4.53E-08	13.92607051	21.71219472	-0.227528548	0.037860438	-6.009664886	0.022863354	0.050005109	0.457220367	7.596809452	11.18375893	4.52E-09	-6.070950508	NA	NA	NA	NA	NA	cis	cis	4.388216092	4.18355098	3.933159083	4.687676372	4.483011261	4.232619363	1	95	TRUE	FALSE	NA	NA
PhHAL.1G338300	1	51298032.5	1_51300401	95.02231738	cis	1@95.0	1@95.0	y~cis+trt	2	144.2768206	19.49289853	28.54037672	52.7148678	0	0	20.42076602	30.1580607	-1.113309917	0.111051483	-10.0251693	0.471374671	0.146673989	3.213757763	1.121641699	1.390602284	0.024250058	2.266486712	NA	NA	NA	NA	NA	cis	cis	-3.416679276	-4.058613724	-5.643298408	-3.744604252	-4.3865387	-5.971223384	1	95	TRUE	FALSE	NA	NA
PhHAL.1G338500	1	51327637.5	1_51300401	95.02231738	cis	1@95.0	1@95.0	y~cis+trt	2	448.7519121	60.18381364	64.95436205	242.5421886	0	0	60.46819308	65.45296819	1.771629923	0.091306596	19.4030881	1.015727955	0.120595442	8.422606535	1.278677937	0.785246294	0.016141237	2.421628007	NA	NA	NA	NA	NA	cis	cis	-5.652176441	-2.864819841	-2.108917568	-5.940251748	-3.152895149	-2.396992875	1	95	TRUE	FALSE	NA	NA
PhHAL.1G338800	1	51365250.5	1_51394791	95.59674711	cis	1@95.6	1@95.6	y~cis+trt	2	44.39481271	17.02654869	22.05886781	45.00565572	0	0	26.08133563	36.77252553	0.62265987	0.067066746	9.284181972	0.083085121	0.088264741	0.941317225	11.10795975	13.63235574	1.33E-12	-7.458343665	NA	NA	NA	NA	NA	cis	cis	1.558310145	2.264054766	2.803629695	2.206517149	2.91226177	3.451836699	1	95.6	TRUE	FALSE	NA	NA
PhHAL.1G339900	1	51422507	1_51394791	95.59674711	cis	1@95.6	1@95.6	y~cis+trt	2	40.80404246	25.72709654	23.7428208	73.75882239	0	0	50.00164536	58.47515207	0.592899664	0.050224922	11.80488962	0.103649471	0.06609967	1.568078489	33.22312322	32.9345771	0	-14.30480274	NA	NA	NA	NA	NA	cis	cis	-0.179032027	0.517517216	1.006767313	0.752001341	1.448550583	1.937800681	1	95.6	TRUE	FALSE	NA	NA
PhHAL.1G340000	1	51432159	1_51394791	95.59674711	cis	1@95.6	1@95.6	y~cis+trt	2	76.65380808	49.32454492	36.87353078	177.9820302	0	0	75.07239547	73.27434986	0.801966314	0.044315276	18.09683687	0.1956227	0.058322143	3.354175436	46.72840613	34.03657495	0	-18.12669549	NA	NA	NA	NA	NA	cis	cis	1.663539227	2.661128369	3.267471833	2.704504354	3.702093496	4.30843696	1	95.6	TRUE	FALSE	NA	NA
PhHAL.1G340100	1	51437557.5	1_51394791	95.59674711	cis	1@95.6	1@95.6	y~cis+trt	2	31.17689494	5.493739795	8.590132104	13.07794121	3.21E-06	3.89E-06	9.425427423	15.26747033	0.523570412	0.104260884	5.021733845	0.057862862	0.137214948	0.421695031	4.035270718	6.228164417	1.92E-05	-4.354765777	NA	NA	NA	NA	NA	cis	cis	-5.702516624	-5.121083596	-4.655376183	-5.114146915	-4.532713888	-4.067006474	1	95.6	TRUE	FALSE	NA	NA
PhHAL.1G340200	1	51443060.5	1_51394791	95.59674711	cis	1@95.6	1@95.6	y~cis+trt	2	6.694246005	14.14934431	18.72018121	36.42455392	7.11E-15	1.17E-14	23.38277729	33.70122304	-0.245293188	0.028948654	-8.47338831	0.073618285	0.038098546	1.932312195	11.11976138	14.31127322	1.30E-12	7.462704256	NA	NA	NA	NA	NA	cis	cis	6.001248991	5.829574232	5.510662752	5.721293656	5.549618898	5.230707418	1	95.6	TRUE	FALSE	NA	NA
PhHAL.1G340300	1	51447046	1_51394791	95.59674711	cis	1@95.6	1@95.6	y~cis+trt	2	8.237184001	7.956773557	12.99480133	19.3639679	1.10E-08	1.46E-08	8.20518495	13.43048182	0.25935461	0.044041984	5.88880401	0.079180777	0.057962471	1.366069721	0.191649216	0.292111148	0.351670389	-0.933042483	NA	NA	NA	NA	NA	cis	cis	2.147988889	2.486524254	2.666698075	2.201240421	2.539775786	2.719949608	1	95.6	TRUE	FALSE	NA	NA
PhHAL.1G340500	1	51454338.5	1_51394791	95.59674711	cis	1@95.6	1@95.6	y~cis+trt	2	5.348863249	15.01823119	8.377223761	38.9703768	9.99E-16	1.55E-15	72.97286603	72.26965829	-0.220503064	0.025017166	-8.814070469	0.014813899	0.03292442	0.449936514	68.66046813	64.969914	0	-24.58602893	NA	NA	NA	NA	NA	cis	cis	6.066371846	5.860682683	5.625365756	6.86343116	6.657741997	6.42242507	1	95.6	TRUE	FALSE	NA	NA
PhHAL.1G340700	1	51474779	1_51394791	95.59674711	cis	1@95.6	1@95.6	y~cis+cis*trt+trt	4	91.5119721	8.661968584	4.828154981	10.52498059	4.56E-08	6.56E-08	69.72607666	70.6410937	-0.455917191	0.198157939	-2.300776813	0.442849755	0.257755034	1.718103223	69.39919817	70.06818727	0	24.29758276	6.701800791	3.670339542	2.83E-07	5.656712126	-0.690788016	cis.gxe	cis.gxe	2.612621989	3.936880037	4.887899267	-0.42821557	-0.441282989	-1.340049848	1	95.6	TRUE	TRUE	NA	NA
PhHAL.1G340900	1	51482328	1_51564563	96.17118959	trans1	3@37.7	3@37.7	y~trt+trans1+trans1*trt	4	22.70896707	6.235951119	9.53433787	7.413884084	8.92E-06	1.15E-05	11.07936162	17.69528404	-0.001556333	0.115633271	-0.013459218	-0.366865146	0.154469758	-2.374996572	7.74301892	11.99963602	1.27E-07	-5.769565037	2.508385265	3.709988127	0.003540452	3.348392172	1.372437021	trans.gxe	trans.gxe	-0.782476969	-0.279846115	0.34208852	0.580712356	0.21229093	0.577599872	3	37.7	FALSE	TRUE	3b	3b.strict
PhHAL.1G341000	1	51495615	1_51564563	96.17118959	cis	1@96.2	1@96.2	y~cis+trt	2	30.22490286	8.225854675	12.99762197	20.06733733	5.94E-09	7.94E-09	10.22273424	16.44665125	0.492176636	0.082955544	5.933016826	0.183493494	0.108935636	1.684421195	2.112282231	3.160438103	0.001988175	-3.123931966	NA	NA	NA	NA	NA	cis	cis	0.985163269	1.660832924	1.969516281	1.320456831	1.996126486	2.304809843	1	96.2	TRUE	FALSE	NA	NA
PhHAL.1G341100	1	51499078.5	1_51564563	96.17118959	cis	1@96.2	1@96.2	y~cis+trt	2	31.93601733	5.656080522	9.308256277	13.48393398	2.21E-06	2.69E-06	6.59697337	10.94846197	0.508809384	0.104025521	4.89119764	0.17792647	0.136604328	1.30249511	0.933390186	1.473046569	0.039841727	-2.065843314	NA	NA	NA	NA	NA	cis	cis	-2.909958853	-2.223223299	-1.892340127	-2.631913566	-1.945178013	-1.614294841	1	96.2	TRUE	FALSE	NA	NA
PhHAL.1G341800	1	51541300.5	1_51564563	96.17118959	cis	1@96.2	1@96.2	y~cis+trt+trans1	2	986.1523941	119.4907629	86.62603625	917.5702017	0	0	120.2292964	87.91576642	-2.771480267	0.070456343	-39.33613544	1.886239684	0.092111783	20.47772423	3.270725237	0.715074112	0.000126802	3.892117607	NA	NA	NA	NA	NA	cis	cis	0.663161277	-0.22207943	-4.879798659	0.308969325	-0.576271382	-5.233990611	1	96.2	TRUE	FALSE	NA	NA
PhHAL.1G342000	1	51559642	1_51564563	96.17118959	cis	1@96.2	1@96.2	y~cis+trt	2	7.231778114	7.997217102	7.783018378	19.46947372	1.01E-08	1.33E-08	37.67775442	48.43161221	0.236307606	0.041195831	5.7362019	0.104752174	0.054097579	1.936356036	33.53821321	41.41394734	0	14.39432783	NA	NA	NA	NA	NA	cis	cis	4.311762358	4.652821945	4.784377558	3.544537357	3.885596945	4.017152557	1	96.2	TRUE	FALSE	NA	NA
PhHAL.1G342800	1	51584968.5	1_51564563	96.17118959	cis	1@96.2	1@96.2	y~cis+cis*trt+trt	4	100.3510361	12.20261306	10.18120785	15.31031815	1.82E-11	3.07E-11	48.60164682	57.44064255	-0.18546825	0.17020755	-1.089659365	0.07252174	0.222963288	0.325263145	44.57472682	50.60722237	0	15.81143513	4.997360164	3.907451619	1.31E-05	-4.488036859	2.232386815	cis.gxe	cis.gxe	-1.82236287	-2.316435297	-4.391911791	-5.105921935	-5.218868414	-5.476859467	1	96.2	TRUE	TRUE	NA	NA
PhHAL.1G343200	1	51593251.5	1_51564563	96.17118959	cis	1@96.2	1@96.2	y~cis+cis*trt+trt	4	11.57936532	19.43261837	23.14126385	26.05764214	0	0	32.14321683	43.16289715	-0.172755432	0.044318476	-3.898045415	-0.013582813	0.058054964	-0.233964708	19.54646477	23.30146692	0	8.58512927	3.90236145	4.035370931	0.000153817	-4.00825266	1.809550876	cis.gxe	cis.gxe	4.190966056	3.900570538	3.334181513	3.6515465	3.465208142	3.306035654	1	96.2	TRUE	TRUE	NA	NA
PhHAL.1G343300	1	51602712	1_51623258	96.74563214	cis	1@96.7	1@96.7	y~cis+trt	2	49.15876373	5.557824174	8.50579891	13.23806942	2.77E-06	3.37E-06	10.67909808	17.11419356	0.651152063	0.129361299	5.033592485	0.123542539	0.170555631	0.72435333	5.227462762	7.976647811	1.15E-06	-4.982874832	NA	NA	NA	NA	NA	cis	cis	-5.513161154	-4.738466302	-4.210857674	-4.673020355	-3.898325503	-3.370716875	1	96.7	TRUE	FALSE	NA	NA
PhHAL.1G343600	1	51625655	1_51623258	96.74563214	cis	1@96.7	1@96.7	y~cis+trt	2	1.865138714	5.890310837	9.731641013	14.07175852	1.29E-06	1.58E-06	6.494008408	10.78714935	-0.127776292	0.024439797	-5.228205857	-0.017527416	0.032222505	-0.543949519	0.826267761	1.305119049	0.053131928	-1.942769196	NA	NA	NA	NA	NA	cis	cis	5.07750914	4.93220544	4.821956546	5.139394339	4.99409064	4.883841745	1	96.7	TRUE	FALSE	NA	NA
PhHAL.1G343700	1	51629165.5	1_51623258	96.74563214	cis	1@96.7	1@96.7	y~cis+trt	2	17.46299556	11.14493776	16.19970087	27.91540101	7.16E-12	1.06E-11	16.47287866	25.13948083	0.395325321	0.053095004	7.445621871	0.008556902	0.07000279	0.122236583	7.031201998	9.847813278	1.69E-08	5.825770048	NA	NA	NA	NA	NA	cis	cis	-0.989218423	-0.585336127	-0.198567914	-1.392376047	-0.988493751	-0.601725538	1	96.7	TRUE	FALSE	NA	NA
PhHAL.1G344100	1	51637805.5	1_51623258	96.74563214	cis	1@96.7	1@96.7	y~cis+cis*trt+trt	4	78.32762268	19.83895881	29.28084232	26.7031579	0	0	20.14767999	29.82201148	-1.055421833	0.112509887	-9.380703026	0.247848238	0.14852609	1.668718526	3.052590797	3.868272887	0.003247023	1.39721936	2.821676025	3.568344074	0.001749615	3.52228362	-1.030268498	cis.gxe	cis.gxe	0.865836835	0.410837184	-0.097300524	1.179004425	0.371430707	-0.931838321	1	96.7	TRUE	TRUE	NA	NA
PhHAL.1G344200	1	51642277	1_51623258	96.74563214	cis	1@96.7	1@96.7	y~cis+trt	2	110.3899043	43.37020989	52.74099527	147.4776407	0	0	44.01444765	53.86698379	-0.985390212	0.058078823	-16.96642874	0.291385278	0.076573677	3.805293018	0.774648862	0.632442665	0.06114204	1.880678276	NA	NA	NA	NA	NA	cis	cis	2.895468727	2.201463851	0.924688801	2.753104983	2.059100107	0.782325056	1	96.7	TRUE	FALSE	NA	NA
PhHAL.1G344300	1	51644584	1_51623258	96.74563214	cis	1@96.7	1@96.7	y~cis+trt	2	2.210031758	5.278757695	7.954634275	12.54207908	5.26E-06	6.34E-06	11.41790855	18.183595	0.141029747	0.028179333	5.004722696	-0.019698668	0.037152873	-0.53020579	7.11293152	10.89594298	1.39E-08	5.861679484	NA	NA	NA	NA	NA	cis	cis	4.04919568	4.170526742	4.331255003	3.833907282	3.955238344	4.115966605	1	96.7	TRUE	FALSE	NA	NA
PhHAL.1G345200	1	51712546.5	1_51710733	97.32007365	cis	1@97.3	1@97.3	y~cis+trt	2	7.208185146	15.64522846	22.96017809	40.83176973	2.22E-16	4.44E-16	18.26575456	27.46180259	0.241367888	0.028400219	8.49880379	0.085885963	0.037294626	2.302904496	3.759334785	4.955069712	3.71E-05	4.198086259	NA	NA	NA	NA	NA	cis	cis	3.428783248	3.756037071	3.911518981	3.274524049	3.601777872	3.757259781	1	97.3	TRUE	FALSE	NA	NA
PhHAL.1G346000	1	51764725.5	1_51710733	97.32007365	cis	1@97.3	1@97.3	y~cis+trt	2	25.88754255	6.41191296	9.209437226	15.38949942	3.87E-07	4.85E-07	14.72462156	22.80337588	0.476530185	0.087667978	5.435624247	0.07163459	0.115123918	0.622238982	9.524517698	14.06843735	5.17E-11	6.856991783	NA	NA	NA	NA	NA	cis	cis	-2.043506175	-1.495341286	-1.090445796	-2.821278884	-2.273113994	-1.868218505	1	97.3	TRUE	FALSE	NA	NA
PhHAL.1G346900	1	51816239	1_51710733	97.32007365	cis	1@97.3	1@97.3	y~cis+trt	2	15.4803629	14.9795901	22.69270824	38.8563311	9.99E-16	1.78E-15	16.11113344	24.66197194	-0.367700774	0.042664582	-8.618407968	0.146409306	0.056026316	2.613223843	1.301413527	1.743213795	0.015224277	2.443307093	NA	NA	NA	NA	NA	cis	cis	4.345686002	4.124394499	3.61028438	4.210813359	3.989521857	3.475411737	1	97.3	TRUE	FALSE	NA	NA
PhHAL.1G347300	1	51831030.5	1_51710733	97.32007365	cis	1@97.3	1@97.3	y~cis+trt	2	20.26794381	14.47114855	19.86421867	37.36290416	3.33E-15	5.55E-15	21.4551051	31.41635357	-0.42861959	0.049784294	-8.609534325	0.100603922	0.065375787	1.538855996	8.450281488	10.98217255	6.23E-10	6.427523875	NA	NA	NA	NA	NA	cis	cis	2.992202007	2.664186561	2.134962971	2.578188749	2.250173303	1.720949713	1	97.3	TRUE	FALSE	NA	NA
PhHAL.1G347500	1	51846976	1_51969572	98.08686672	cis	1@98.1	1@98.1	y~cis+trt	2	4.031259869	7.273558075	11.96304678	17.59293981	5.33E-08	6.88E-08	7.454804626	12.28111666	-0.188589917	0.032132451	-5.869142065	0.061284598	0.042439728	1.444038423	0.162344476	0.250665628	0.391336632	0.858639175	NA	NA	NA	NA	NA	cis	cis	5.941610916	5.81430564	5.564431176	5.905664836	5.77835956	5.528485096	1	98.1	TRUE	FALSE	NA	NA
PhHAL.1G347600	1	51855470	1_51969572	98.08686672	cis	1@98.1	1@98.1	y~cis+trt+trans1	2	1.604032687	5.047425335	5.974490395	11.8749467	8.97E-06	1.17E-05	25.03682898	35.60099341	0.120143411	0.024878957	4.829117648	0.006658287	0.032640033	0.203991437	18.21296801	24.2981011	0	9.828032093	NA	NA	NA	NA	NA	cis	cis	5.560367327	5.687168948	5.80065412	5.243376656	5.370178277	5.483663449	1	98.1	TRUE	FALSE	NA	NA
PhHAL.1G348400	1	51919514.5	1_51969572	98.08686672	cis	1@98.1	1@98.1	y~cis+trt	2	11.98626947	8.954534243	13.93656465	21.98886953	1.11E-09	1.52E-09	11.45692704	18.2396877	0.323956212	0.04956022	6.536617703	0.029908787	0.065457885	0.456916485	2.701871345	3.976535809	0.000470528	-3.542346426	NA	NA	NA	NA	NA	cis	cis	1.436936435	1.790801267	2.084848697	1.665665416	2.019530247	2.313577677	1	98.1	TRUE	FALSE	NA	NA
PhHAL.1G349000	1	51948806.5	1_51969572	98.08686672	cis	1@98.1	1@98.1	y~cis+trt	2	12.54240538	11.5827601	17.41330023	29.12761708	2.61E-12	3.93E-12	14.78127472	22.88020938	0.316808499	0.044048447	7.19227405	0.105907175	0.058178074	1.820396717	4.197804895	5.905452111	1.31E-05	4.444813142	NA	NA	NA	NA	NA	cis	cis	5.546288078	5.969003551	6.179904831	5.291205402	5.713920875	5.924822155	1	98.1	TRUE	FALSE	NA	NA
PhHAL.1G349200	1	51968067.5	1_51969572	98.08686672	cis	1@98.1	1@98.1	y~cis+trt	2	28.07421983	11.77622198	18.26775958	29.66624163	1.67E-12	2.53E-12	13.09836671	20.56489611	-0.501215891	0.06530031	-7.675551499	0.121906002	0.086246998	1.413452121	1.45395905	2.056223491	0.010308655	2.584275303	NA	NA	NA	NA	NA	cis	cis	-0.048233599	-0.427543212	-1.050665082	-0.268096	-0.647405612	-1.270527482	1	98.1	TRUE	FALSE	NA	NA
PhHAL.1G349600	1	51982845.5	1_51969572	98.08686672	trans1	9@18.0	9@18.0	y~trt+trans1	2	1.443758928	5.302243148	7.973032953	12.6005202	4.99E-06	6.01E-06	11.55095194	18.37469926	0.108066085	0.021538247	5.017403915	0.022603824	0.029828766	0.75778609	6.649058286	10.11939496	4.11E-08	5.655548474	NA	NA	NA	NA	NA	trans	trans	6.252563081	6.383232937	6.468695236	6.084992811	6.215662668	6.301124967	9	18	FALSE	FALSE	NA	NA
PhHAL.1G350500	1	52013961	1_52024782	98.66129547	cis	1@98.7	1@98.7	y~cis+trt	2	245.5096302	31.98101328	20.83806911	97.31825332	0	0	73.19587289	72.37814261	1.391764757	0.106996337	13.00759257	0.534346356	0.140906902	3.792194346	58.46451715	49.56562979	0	-21.51660405	NA	NA	NA	NA	NA	cis	cis	1.510224033	3.436334907	4.293753052	4.499698256	6.42580913	7.283227275	1	98.7	TRUE	FALSE	NA	NA
PhHAL.1G351100	1	52076006.5	1_52073885	99.23571237	cis	1@99.2	1@99.2	y~cis+trt	2	8.067708854	12.18119163	15.80462054	30.79968024	6.59E-13	1.01E-12	23.47158757	33.80463582	0.238854532	0.03398267	7.028715779	0.130295932	0.045218225	2.881491487	14.28709525	18.89676126	8.88E-16	8.582024562	NA	NA	NA	NA	NA	cis	cis	4.586236139	4.955386468	5.063945142	4.201994851	4.57114518	4.679703854	1	99.2	TRUE	FALSE	NA	NA
PhHAL.1G351700	1	52103192	1_52073885	99.23571237	cis	1@99.2	1@99.2	y~cis+trt	2	7.400334174	7.021821581	11.59299166	16.94573289	9.51E-08	1.22E-07	7.110041075	11.74793478	0.252628926	0.043878421	5.757475378	0.021533616	0.058385768	0.368816174	0.160800971	0.249788146	0.393597629	0.854541831	NA	NA	NA	NA	NA	cis	cis	3.998276735	4.272439073	4.503534231	3.948875117	4.223037455	4.454132613	1	99.2	TRUE	FALSE	NA	NA
PhHAL.1G351900	1	52109600.5	1_52073885	99.23571237	cis	1@99.2	1@99.2	y~cis+trt	2	45.5564155	35.66944001	28.54342162	112.4768555	0	0	63.53073248	67.26347504	-0.625009067	0.042257003	-14.79066259	0.210165897	0.056228267	3.737726732	42.64851085	36.54121766	0	16.97012621	NA	NA	NA	NA	NA	cis	cis	2.397640102	1.982796796	1.147622029	1.452838767	1.037995461	0.202820694	1	99.2	TRUE	FALSE	NA	NA
PhHAL.1G352100	1	52130576	1_52073885	99.23571237	cis	1@99.2	1@99.2	y~cis+trt	2	1589.22377	145.5135694	90.82554347	1535.869957	0	0	146.3999316	92.37142763	3.213504743	0.067541516	47.57821484	2.181559156	0.089872498	24.27393477	7.027020932	1.002895371	1.70E-08	-5.823928454	NA	NA	NA	NA	NA	cis	cis	-6.029004325	-0.633941584	0.398003798	-5.510749106	-0.115686365	0.916259018	1	99.2	TRUE	FALSE	NA	NA
PhHAL.1G352800	1	52185450	1_52249412	99.8101145	cis	1@99.8	1@99.8	y~cis+trt	2	72.99043162	12.70791985	17.81758479	32.28602258	1.96E-13	3.06E-13	19.33245623	28.80917952	0.790411242	0.099994159	7.904574157	0.122262807	0.132778429	0.920803237	8.660684644	11.70566049	3.83E-10	6.513221019	NA	NA	NA	NA	NA	cis	cis	-2.187779691	-1.275106327	-0.606957944	-3.044310308	-2.131636943	-1.463488561	1	99.8	TRUE	FALSE	NA	NA
PhHAL.1G353000	1	52193993.5	1_52249412	99.8101145	cis	1@99.8	1@99.8	y~cis+trt	2	29.9187529	7.990417259	12.85128906	19.4517296	1.02E-08	1.35E-08	9.094258597	14.77280824	0.465631038	0.082478655	5.645473231	0.248990927	0.10952026	2.273469107	1.428192306	2.166565284	0.011007277	2.560982753	NA	NA	NA	NA	NA	cis	cis	-2.234139382	-1.519518544	-1.302878012	-2.511931968	-1.797311129	-1.580670597	1	99.8	TRUE	FALSE	NA	NA
PhHAL.1G353400	1	52222231.5	1_52249412	99.8101145	trans1	9@6.5	9@6.5	y~cis+trt+trans1	2	27.81567601	5.693057724	5.717039126	13.47132646	2.03E-06	2.74E-06	34.71882869	45.67862263	-0.121970986	0.093552191	-1.303774769	0.611136306	0.127317425	4.800099491	0.018993219	0.018137868	0.770243176	0.29236657	NA	NA	NA	NA	NA	trans	trans	-3.285230128	-2.796065039	-3.529172741	-3.322084306	-2.832919217	-3.566026919	9	6.5	FALSE	FALSE	NA	NA
PhHAL.1G353400	1	52222231.5	1_52249412	99.8101145	cis	1@99.8	1@99.8	y~cis+trt+trans1	2	191.1497459	30.9614087	39.28757927	92.57515898	0	0	34.71882869	45.67862263	1.235869928	0.095673341	12.91759975	0.438631424	0.127090462	3.451332362	0.018993219	0.018137868	0.770243176	0.29236657	NA	NA	NA	NA	NA	cis	cis	-4.585568955	-2.911068764	-2.113830188	-4.622423134	-2.947922943	-2.150684366	1	99.8	TRUE	FALSE	NA	NA
PhHAL.1G353500	1	52227236.5	1_52249412	99.8101145	cis	1@99.8	1@99.8	y~cis+trt	2	22.80886493	12.42336172	17.54314317	31.48133652	3.77E-13	5.84E-13	18.77964174	28.11405997	0.434192316	0.056607528	7.670222104	0.114383262	0.075166978	1.521722245	8.278587459	11.25966164	9.28E-10	6.356975604	NA	NA	NA	NA	NA	cis	cis	3.134792435	3.68336752	4.003176843	2.661535275	3.21011036	3.529919683	1	99.8	TRUE	FALSE	NA	NA
PhHAL.1G355300	1	52329189	1_52328122	101.3440767	cis	1@101.3	1@101.3	y~cis+trt	2	101.6436458	35.16552464	46.09510941	110.3474637	0	0	35.17583114	46.11322349	-0.923703454	0.064005374	-14.43165471	0.398389437	0.084932615	4.690653152	0.084923967	0.080497251	0.535272147	-0.620810815	NA	NA	NA	NA	NA	cis	cis	1.860346393	1.335032269	0.012940257	1.912563795	1.38724967	0.065157658	1	101.3	TRUE	FALSE	NA	NA
PhHAL.1G355800	1	52366336	1_52328122	101.3440767	cis	1@101.3	1@101.3	y~cis+trt	2	121.0926635	16.36812841	22.87010939	43.0034886	0	0	21.43759148	31.39523776	-1.006033914	0.111908885	-8.989759039	0.446171817	0.148498691	3.004550499	5.41475296	6.850278098	7.40E-07	5.075593384	NA	NA	NA	NA	NA	cis	cis	-3.41295734	-3.972819461	-5.425024679	-4.159392149	-4.71925427	-6.171459488	1	101.3	TRUE	FALSE	NA	NA
PhHAL.1G356300	1	52392714.5	1_52328122	101.3440767	cis	1@101.3	1@101.3	y~cis+trt	2	2266.709528	152.3641546	92.44265595	1748.91037	0	0	152.7860111	93.18141008	3.783091345	0.075922702	49.82819672	2.7892086	0.100746441	27.68543058	3.47349871	0.42927064	7.34E-05	-4.030214487	NA	NA	NA	NA	NA	cis	cis	-5.902449653	0.669848203	1.663730955	-5.500343482	1.071954374	2.065837125	1	101.3	TRUE	FALSE	NA	NA
PhHAL.1G356500	1	52401911	1_52328122	101.3440767	cis	1@101.3	1@101.3	y~cis+trt	2	16.95477961	11.17992158	16.03754443	28.01191955	6.61E-12	9.79E-12	17.24160266	26.14418202	-0.386801428	0.051883843	-7.45514218	0.087650548	0.06884782	1.273105642	8.262337271	11.54381207	9.64E-10	-6.350268974	NA	NA	NA	NA	NA	cis	cis	6.379526418	6.080375624	5.605923616	6.812503258	6.513352464	6.038900456	1	101.3	TRUE	FALSE	NA	NA
PhHAL.1G356600	1	52407069.5	1_52328122	101.3440767	cis	1@101.3	1@101.3	y~cis+trt	2	17.74585085	5.697254488	7.333665511	13.58708895	2.01E-06	2.45E-06	20.59524497	30.37192482	-0.390085055	0.076215395	-5.118192421	-0.057449043	0.101134832	-0.568044078	16.89452442	24.07421915	0	-9.444821685	NA	NA	NA	NA	NA	cis	cis	0.414871448	-0.032662409	-0.365298571	1.360840414	0.913306557	0.580670395	1	101.3	TRUE	FALSE	NA	NA
PhHAL.1G356700	1	52411790.5	1_52488926	102.3035896	cis	1@102.3	1@102.3	y~cis+trt	2	12.32142612	17.2942339	19.4659613	45.82629866	0	0	34.22364719	45.20375677	-0.329385701	0.034406811	-9.573270158	0.029543969	0.045833343	0.644595542	23.64369008	28.23412588	0	-11.52979628	NA	NA	NA	NA	NA	cis	cis	4.42462908	4.124787401	3.765858056	4.948926469	4.64908479	4.290155445	1	102.3	TRUE	FALSE	NA	NA
PhHAL.1G357600	1	52459625.5	1_52488926	102.3035896	cis	1@102.3	1@102.3	y~cis+trt	2	26.9281295	44.54088606	54.16422635	153.2256449	0	0	44.67482564	54.39937484	-0.485843208	0.027816898	-17.46575815	0.092088784	0.037054914	2.485197651	1.084460061	0.877555287	0.026726842	-2.228238626	NA	NA	NA	NA	NA	cis	cis	2.779717309	2.385962873	1.808031298	2.861635714	2.467881278	1.889949703	1	102.3	TRUE	FALSE	NA	NA
PhHAL.1G358100	1	52491201	1_52488926	102.3035896	cis	1@102.3	1@102.3	y~cis+trt	2	243.3718613	84.30769716	77.07901248	438.7536274	0	0	84.45502768	77.3376401	1.371704603	0.04941925	27.75648359	0.542707794	0.065831426	8.243901545	0.084244223	0.033582362	0.536910252	-0.618319448	NA	NA	NA	NA	NA	cis	cis	3.411089462	5.325501846	6.154498201	3.451474762	5.365887146	6.194883501	1	102.3	TRUE	FALSE	NA	NA
PhHAL.1G358300	1	52500473	1_52499079	102.8780016	cis	1@102.9	1@102.9	y~cis+trt	2	70.4656958	19.1044362	28.41573132	51.47834554	0	0	19.31936028	28.79279041	-0.796512555	0.078866373	-10.09952056	0.191446516	0.103882812	1.842908488	0.021906747	0.027423942	0.752849954	0.315219306	NA	NA	NA	NA	NA	cis	cis	1.02079692	0.415730986	-0.572227625	0.988394815	0.38332888	-0.60462973	1	102.9	TRUE	FALSE	NA	NA
PhHAL.1G359100	1	52558059	1_52499079	102.8780016	cis	1@102.9	1@102.9	y~cis+trt	2	9.155608235	6.64437627	10.74413536	15.98068249	2.27E-07	2.86E-07	8.10027253	13.27069653	-0.258448573	0.05102244	-5.065390295	0.197382969	0.067206775	2.936950468	1.04112538	1.601744002	0.029948725	2.182847908	NA	NA	NA	NA	NA	cis	cis	3.775523272	3.714457642	3.258626051	3.630360256	3.569294626	3.113463035	1	102.9	TRUE	FALSE	NA	NA
PhHAL.1G359200	1	52570937.5	1_52499079	102.8780016	trans1	3@11.2	3@11.2	y~trt+trans1+trans2	2	64.72324598	5.841215197	8.530440603	13.84022079	1.44E-06	1.96E-06	13.4879677	21.10701025	0.122290713	0.141679092	0.863152861	1.033800894	0.196813112	5.252703348	1.903217378	2.683833941	0.003460428	-2.95106378	NA	NA	NA	NA	NA	trans	trans	1.926483021	3.068813636	2.167837047	2.484662532	3.626993147	2.726016558	3	11.2	FALSE	FALSE	3a	3a.strict
PhHAL.1G360100	1	52600983.5	1_52499079	102.8780016	cis	1@102.9	1@102.9	y~cis+trt	2	2.675749035	6.831938692	11.08378411	16.45944094	1.47E-07	1.87E-07	8.008987825	13.1314268	-0.15581886	0.02717881	-5.733100931	0.009641505	0.035799937	0.269316266	0.891999958	1.372716783	0.044505619	2.019151847	NA	NA	NA	NA	NA	cis	cis	7.58070235	7.434524855	7.269064519	7.509175237	7.362997741	7.197537406	1	102.9	TRUE	FALSE	NA	NA
PhHAL.1G361000	1	52687485	1_52811838	104.0309312	cis	1@104.0	1@104.0	y~cis+trt	2	20.70206091	27.476471	38.29078931	80.09024125	0	0	27.49632003	38.32567184	0.419279994	0.034469888	12.16365998	0.117736395	0.045203747	2.604571572	0.150139029	0.162972977	0.409744518	0.825686983	NA	NA	NA	NA	NA	cis	cis	3.461473587	3.998489709	4.300033166	3.424648971	3.961665093	4.263208551	1	104	TRUE	FALSE	NA	NA
PhHAL.1G361100	1	52692064.5	1_52811838	104.0309312	cis	1@104.0	1@104.0	y~cis+trt	2	7.336617389	8.474421189	11.93554007	20.7200448	3.35E-09	4.52E-09	16.89361649	25.69105499	-0.247264783	0.040343676	-6.12896015	-0.080351894	0.052906622	-1.51874926	10.15330481	14.51851404	1.21E-11	-7.099869885	NA	NA	NA	NA	NA	cis	cis	2.54346933	2.215852752	2.048939756	2.914072368	2.58645579	2.419542794	1	104	TRUE	FALSE	NA	NA
PhHAL.1G361300	1	52695373.5	1_52811838	104.0309312	cis	1@104.0	1@104.0	y~cis+cis*trt+trt	4	118.2372306	7.80877534	7.332008738	9.41570034	2.95E-07	4.08E-07	39.62090815	50.1631804	0.045590788	0.226889504	0.200938285	0.080494636	0.305511151	0.263475281	36.92514133	45.5353423	0	13.80575073	4.776052878	4.364360006	2.15E-05	-4.713733947	0.8444686	cis.gxe	cis.gxe	-1.378535305	-2.492142485	-4.522832706	-5.897500785	-5.771415417	-5.806319334	1	104	TRUE	TRUE	NA	NA
PhHAL.1G362000	1	52747749	1_52811838	104.0309312	cis	1@104.0	1@104.0	y~cis+trt	2	147.2192609	26.97710249	37.48137352	78.26300497	0	0	27.39882178	38.21988837	1.124987842	0.092988006	12.09820372	0.280591524	0.1219443	2.300981058	0.365982792	0.398704721	0.198080618	-1.290360908	NA	NA	NA	NA	NA	cis	cis	-5.963289404	-4.557710709	-3.713314835	-5.808043062	-4.402464367	-3.558068493	1	104	TRUE	FALSE	NA	NA
PhHAL.1G362100	1	52752985	1_52811838	104.0309312	cis	1@104.0	1@104.0	y~cis+trt	2	62.85095792	14.69119427	20.93332695	38.00759864	2.00E-15	3.33E-15	19.44596282	28.951071	0.735544151	0.08718537	8.436554813	0.180862759	0.114334733	1.581870653	6.748725192	8.948222276	3.26E-08	5.700323025	NA	NA	NA	NA	NA	cis	cis	0.013615476	0.930021807	1.484702742	-0.629407022	0.286999309	0.841680243	1	104	TRUE	FALSE	NA	NA
PhHAL.1G362200	1	52764189.5	1_52811838	104.0309312	cis	1@104.0	1@104.0	y~cis+trt	2	130.570537	14.23026351	14.17714791	36.66000724	5.88E-15	9.77E-15	39.56382949	50.11315549	1.092236039	0.127952625	8.536253461	0.008611692	0.167796836	0.051322134	29.24798873	33.52987835	0	-13.16839438	NA	NA	NA	NA	NA	cis	cis	-4.920499595	-3.819652097	-2.736028399	-2.740456151	-1.639608653	-0.555984955	1	104	TRUE	FALSE	NA	NA
PhHAL.1G363000	1	52814209.5	1_52811838	104.0309312	cis	1@104.0	1@104.0	y~cis+trt	2	4.446309114	11.91152274	12.77070699	30.04402746	1.23E-12	1.86E-12	34.18490842	45.1664327	-0.200979398	0.026082164	-7.705625743	0.047900679	0.034204102	1.40043666	27.8753089	34.66892279	0	-12.77193726	NA	NA	NA	NA	NA	cis	cis	4.63634332	4.483264629	4.234384617	5.067349523	4.914270832	4.665390821	1	104	TRUE	FALSE	NA	NA
PhHAL.1G363400	1	52837354	1_52811838	104.0309312	trans1	9@110.5	9@110.5	y~cis+trt+trans1+trans1*trt	4	28.29727394	8.589207644	1.480968863	10.3482479	5.35E-08	8.85E-08	136.4426794	90.91232413	0.060075033	0.148672972	0.40407501	-0.029824023	0.179920194	-0.16576251	7.063398686	1.20129417	6.37E-07	-5.460396416	4.39029273	0.729046611	5.54E-05	-4.45841737	3.095593659	trans.gxe	trans.gxe	0.084075372	0.007001747	-1.559792409	0.272451622	0.302701758	0.392599606	9	110.5	FALSE	TRUE	NA	NA
PhHAL.1G363400	1	52837354	1_52811838	104.0309312	cis	1@104.0	1@104.0	y~cis+trt+trans1+trans1*trt	2	1688.74147	134.9846666	88.38213671	1235.137732	0	0	136.4426794	90.91232413	3.404613498	0.079769678	42.68054705	2.317216181	0.105268929	22.0123468	7.063398686	1.20129417	6.37E-07	-5.460396416	NA	NA	NA	NA	NA	cis	cis	-4.666589103	1.055238326	2.142635487	-3.854433011	1.867394418	2.954791579	1	104	TRUE	FALSE	NA	NA
PhHAL.1G363800	1	52854334	1_52887188	104.6054083	cis	1@104.6	1@104.6	y~cis+trt+trans1+trans1*trt	2	6.642379459	9.521921623	12.66440727	23.13783381	3.01E-10	5.87E-10	20.68936812	30.48702237	0.250080083	0.037076098	6.74504851	0.018623476	0.047942996	0.38845041	9.453998146	12.56635506	3.48E-09	-5.047702245	NA	NA	NA	NA	NA	cis	cis	2.618930892	2.887635501	3.119091069	2.924165024	3.192869633	3.424325201	1	104.6	TRUE	FALSE	NA	NA
PhHAL.1G363800	1	52854334	1_52887188	104.6054083	trans1	5@0.0	5@0.0	y~cis+trt+trans1+trans1*trt	4	4.421775278	6.512583228	8.430587764	7.701329179	4.91E-06	7.16E-06	20.68936812	30.48702237	-0.130395049	0.053675157	-2.429337057	0.009196881	0.068899212	0.133483104	9.453998146	12.56635506	3.48E-09	-5.047702245	3.56339467	4.493098513	0.000351084	1.035293076	3.436435576	trans.gxe	trans.gxe	2.812759747	3.107210338	2.705687377	3.307783614	3.186584156	3.046992088	5	0	FALSE	TRUE	NA	NA
PhHAL.1G364100	1	52862555	1_52887188	104.6054083	cis	1@104.6	1@104.6	y~cis+trt	2	1905.578123	129.3828175	89.47667399	1124.847753	0	0	129.5320405	89.73861937	-3.760843219	0.089391055	-42.07180688	2.865921887	0.116107094	24.68343472	0.084378416	0.015230131	0.536586142	-0.618812076	NA	NA	NA	NA	NA	cis	cis	3.965398988	3.070477194	-3.556287393	4.036002267	3.141080473	-3.485684114	1	104.6	TRUE	FALSE	NA	NA
PhHAL.1G364200	1	52867390	1_52887188	104.6054083	cis	1@104.6	1@104.6	y~cis+cis*trt+trt	4	161.2789658	23.59813597	24.73364081	32.89880396	0	0	41.62028325	51.8841775	0.25528095	0.144146873	1.770978063	-0.087727147	0.191558907	-0.457964332	33.39648952	38.4253846	0	12.25673688	10.64686313	9.902033859	3.95E-11	7.02829707	1.261071743	cis.gxe	cis.gxe	-5.882785916	-3.837171667	-2.323515183	-5.900467191	-5.732913431	-5.389905219	1	104.6	TRUE	TRUE	NA	NA
PhHAL.1G364400	1	52876432	1_52887188	104.6054083	cis	1@104.6	1@104.6	y~cis+trt	2	428.2012351	47.81770405	48.24362646	169.9581187	0	0	57.15690588	63.38258	1.803215502	0.109013569	16.54120233	0.992697313	0.14159413	7.010864853	18.48089756	14.05402571	0	-9.950991473	NA	NA	NA	NA	NA	cis	cis	-4.979465293	-2.183553575	-1.373034852	-3.594875794	-0.798964075	0.011554648	1	104.6	TRUE	FALSE	NA	NA
PhHAL.1G364500	1	52880639.5	1_52887188	104.6054083	cis	1@104.6	1@104.6	y~cis+trt	2	16.67169578	9.362298756	10.80301984	23.07493508	4.34E-10	6.03E-10	28.6897341	39.60591635	0.390772614	0.05837773	6.693864514	0.053475746	0.075824909	0.70525302	21.24577214	27.34151886	0	-10.80746837	NA	NA	NA	NA	NA	cis	cis	6.680361617	7.12460991	7.461906878	7.485638623	7.929886916	8.267183884	1	104.6	TRUE	FALSE	NA	NA
PhHAL.1G364900	1	52905878	1_52887188	104.6054083	cis	1@104.6	1@104.6	y~cis+trt	2	4.377764654	5.744763206	9.534329199	13.70620746	1.80E-06	2.20E-06	6.161905649	10.26485843	0.194300084	0.0388146	5.005850509	0.0601851	0.050415004	1.193793414	0.36554286	0.578417202	0.198350439	-1.289582636	NA	NA	NA	NA	NA	cis	cis	1.497390493	1.751875621	1.885990724	1.561278363	1.815763491	1.949878594	1	104.6	TRUE	FALSE	NA	NA
PhHAL.1G365000	1	52909880	1_52887188	104.6054083	cis	1@104.6	1@104.6	y~cis+trt	2	19.70269879	6.901140651	5.683720942	16.6364799	1.26E-07	1.60E-07	46.61490669	55.92817675	0.419020837	0.074741137	5.6062947	0.094836241	0.097078798	0.976899623	42.44341667	48.85831105	0	-16.91214016	NA	NA	NA	NA	NA	cis	cis	0.476604242	0.990461431	1.314646119	2.089968331	2.60382552	2.928010207	1	104.6	TRUE	FALSE	NA	NA
PhHAL.1G366100	1	52959372.5	1_53006944	105.3723198	cis	1@105.4	1@105.4	y~cis+trt	2	14.84119604	35.13688856	44.96791727	110.2270218	0	0	36.52222228	47.37350939	0.367216442	0.025136166	14.60908744	0.068267605	0.032682577	2.088807283	3.325996051	3.168305251	0.000104486	3.941133594	NA	NA	NA	NA	NA	cis	cis	4.40608244	4.84156597	5.140514755	4.279328456	4.714811987	5.013760771	1	105.4	TRUE	FALSE	NA	NA
PhHAL.1G366500	1	52988412	1_53006944	105.3723198	cis	1@105.4	1@105.4	y~cis+cis*trt+trt+trans1	4	266.961835	16.87748864	17.46699391	21.92982495	5.55E-16	1.44E-15	38.78166848	49.42257332	-0.627046128	0.228408628	-2.745282144	0.158050842	0.302062856	0.523238257	28.57502294	32.99955354	0	-12.27142604	5.35528852	4.992112356	6.43E-06	-4.559781219	2.271151844	cis.gxe	cis.gxe	0.870170904	-0.153647477	-3.501807818	2.531116729	2.062121417	1.277024405	1	105.4	TRUE	TRUE	NA	NA
PhHAL.1G366800	1	53004391.5	1_53006944	105.3723198	cis	1@105.4	1@105.4	y~cis+trt	2	240.0811244	35.07503094	42.96066865	109.9670587	0	0	38.9858445	49.60376022	1.426254243	0.101217666	14.09096156	0.536925214	0.131605361	4.079812616	6.158924181	5.76191403	1.29E-07	-5.43117971	NA	NA	NA	NA	NA	cis	cis	-6.064205256	-4.101027377	-3.211698405	-5.360823314	-3.397645435	-2.508316463	1	105.4	TRUE	FALSE	NA	NA
PhHAL.1G367000	1	53008799	1_53006944	105.3723198	cis	1@105.4	1@105.4	y~cis+trt	2	5.539536263	7.096505716	9.102586599	17.13744486	8.01E-08	1.03E-07	21.50909185	31.4814034	-0.227367725	0.038946845	-5.837898388	0.033618415	0.050639516	0.663877102	15.14445183	20.89734652	1.11E-16	8.870563223	NA	NA	NA	NA	NA	cis	cis	3.144781415	2.951031802	2.690045629	2.702738483	2.50898887	2.248002698	1	105.4	TRUE	FALSE	NA	NA
PhHAL.1G367200	1	53014806	1_53006944	105.3723198	cis	1@105.4	1@105.4	y~cis+trt	2	20.44765953	5.345863499	8.830410121	12.70912897	4.51E-06	5.44E-06	6.22842148	10.36971077	-0.438019173	0.086890546	-5.041045256	0.013014217	0.112976935	0.115193579	1.177247274	1.873992906	0.020981409	-2.322557236	NA	NA	NA	NA	NA	cis	cis	0.853673902	0.428668884	-0.022364726	1.111888159	0.686883141	0.235849531	1	105.4	TRUE	FALSE	NA	NA
PhHAL.1G367400	1	53031809.5	1_53006944	105.3723198	cis	1@105.4	1@105.4	y~cis+cis*trt+trt	4	71.1244548	21.00313179	20.12071093	28.57830482	0	0	45.35392508	54.94045195	0.600998829	0.102706436	5.851618011	0.058543375	0.136488075	0.428926664	32.90541086	35.28810098	0	-13.95397369	2.253049374	1.820244543	0.006288502	1.732855654	2.623129558	cis.gxe	cis.gxe	-0.521679085	0.927862467	1.214040689	1.398196985	2.057739231	2.600194537	1	105.4	TRUE	TRUE	NA	NA
PhHAL.1G367700	1	53050419	1_53006944	105.3723198	cis	1@105.4	1@105.4	y~cis+trt	2	153.3499356	20.04023843	27.92339983	54.4715076	0	0	23.5290921	33.8715094	-1.17210201	0.114938551	-10.19764042	0.39074826	0.149445547	2.61465308	6.058027152	7.430047925	1.64E-07	-5.384078156	NA	NA	NA	NA	NA	cis	cis	-2.77379775	-3.555150099	-5.118000263	-1.981992718	-2.763345067	-4.326195231	1	105.4	TRUE	FALSE	NA	NA
PhHAL.1G367900	1	53058436	1_53006944	105.3723198	trans1	3@38.9	3@38.9	y~cis+trt+trans1+trans1*trt	4	1.41237926	8.037368847	9.141906906	9.635407566	1.79E-07	2.86E-07	28.82780364	39.7523058	0.096344452	0.024793871	3.885817186	0.090238623	0.033515158	2.692471938	25.52984152	34.12029837	0	11.64877875	5.628083641	6.264748959	3.50E-06	-5.085822324	-0.399550744	trans.gxe	trans.gxe	7.088907436	7.073002551	6.915632531	6.612190481	6.798773497	6.804879366	3	38.9	FALSE	TRUE	3b	3b.strict
[truncated: 9,460 more rows]
