# Supplementary material for: The genomic landscape of molecular responses to natural drought stress in Panicum hallii
Source: Nat Commun. 2018 Dec 6;9:5213. doi: 10.1038/s41467-018-07669-x (PMC6283873; doi:10.1038/s41467-018-07669-x)
Supplement: Supplementary file 12 — Supplementary Data 9 [file 41467_2018_7669_MOESM12_ESM.csv]

# Supplementary Data 9 for Lovell et al. 'The genomic landscape of molecular responses to natural drought stress in Panicum hallii'.�
# Description: Here, we present a summary of SNPeff output for both insertion-deletion (INDEL) and single nucleotide (SNP) polymorphism. Statistics are for FIL2 reads mapped to the HAL2 reference.
# Column metadata:
## geneID: the HAL2 gene identifier
## n. MODERATE: number of moderate-effect polymorphisms (see http://snpeff.sourceforge.net/index.html)
## n. HIGH: number of moderate-effect polymorphisms (see http://snpeff.sourceforge.net/index.html)
## is.stop.gained: logical, has a stop codon been gained?
## SNP category: categorization of SNP modifiers. See caption in supplementary text.
## total INDEL length: how many total bases of insertion/deletions exist in the CDS?
## INDEL category: categorization of SNP modifiers. See caption in supplementary text.
## CDS category: categorization of SNP modifiers. See caption in supplementary text.
## any.CDS: logical, is there any CDS variation?
geneID	n. MODERATE	n. HIGH	is.stop.gained	SNP category	total INDEL length	INDEL category	CDS category	any.CDS
PhHAL.1G000100	6	0	FALSE	large	0	noIndel	largeEff	TRUE
PhHAL.1G000200	5	0	FALSE	some	0	noIndel	modEff	TRUE
PhHAL.1G000300	4	0	FALSE	some	23	largeIndel	largeEff	TRUE
PhHAL.1G000400	5	0	FALSE	some	9	smallIndel	modEff	TRUE
PhHAL.1G000600	2	0	FALSE	1or2	12	largeIndel	largeEff	TRUE
PhHAL.1G000700	3	0	FALSE	some	8	smallIndel	modEff	TRUE
PhHAL.1G000800	1	0	FALSE	1or2	0	noIndel	smallEff	FALSE
PhHAL.1G000900	2	0	FALSE	1or2	0	noIndel	smallEff	FALSE
PhHAL.1G001000	3	0	FALSE	some	0	noIndel	modEff	TRUE
PhHAL.1G001300	1	0	FALSE	1or2	10	smallIndel	modEff	TRUE
PhHAL.1G001400	1	0	FALSE	1or2	0	noIndel	smallEff	FALSE
PhHAL.1G001500	2	0	FALSE	1or2	0	noIndel	smallEff	FALSE
PhHAL.1G001600	6	0	FALSE	large	0	noIndel	largeEff	TRUE
PhHAL.1G001700	15	0	FALSE	large	0	noIndel	largeEff	TRUE
PhHAL.1G001800	1	0	FALSE	1or2	3	smallIndel	modEff	TRUE
PhHAL.1G001900	2	0	FALSE	1or2	10	smallIndel	modEff	TRUE
PhHAL.1G002100	3	0	FALSE	some	14	largeIndel	largeEff	TRUE
PhHAL.1G002200	4	0	FALSE	some	0	noIndel	modEff	TRUE
PhHAL.1G002300	6	0	FALSE	large	0	noIndel	largeEff	TRUE
PhHAL.1G002400	0	0	FALSE	invariant	0	noIndel	invariant	FALSE
PhHAL.1G002500	0	0	FALSE	invariant	0	noIndel	invariant	FALSE
PhHAL.1G002600	4	0	FALSE	some	0	noIndel	modEff	TRUE
PhHAL.1G002700	2	0	FALSE	1or2	0	noIndel	smallEff	FALSE
PhHAL.1G002800	3	0	FALSE	some	0	noIndel	modEff	TRUE
PhHAL.1G002900	2	0	FALSE	1or2	0	noIndel	smallEff	FALSE
PhHAL.1G003000	1	0	FALSE	1or2	0	noIndel	smallEff	FALSE
PhHAL.1G003100	0	0	FALSE	invariant	0	noIndel	invariant	FALSE
PhHAL.1G003200	1	0	FALSE	1or2	0	noIndel	smallEff	FALSE
PhHAL.1G003300	0	0	FALSE	invariant	0	noIndel	invariant	FALSE
PhHAL.1G003400	0	0	FALSE	invariant	0	noIndel	invariant	FALSE
PhHAL.1G003500	2	0	FALSE	1or2	0	noIndel	smallEff	FALSE
PhHAL.1G003600	2	0	FALSE	1or2	18	largeIndel	largeEff	TRUE
PhHAL.1G003700	5	0	FALSE	some	0	noIndel	modEff	TRUE
PhHAL.1G003900	9	0	FALSE	large	35	largeIndel	verylargeEff	TRUE
PhHAL.1G004000	3	0	FALSE	some	0	noIndel	modEff	TRUE
PhHAL.1G004100	2	0	FALSE	1or2	0	noIndel	smallEff	FALSE
PhHAL.1G004300	16	0	FALSE	large	0	noIndel	largeEff	TRUE
PhHAL.1G004400	2	0	FALSE	1or2	0	noIndel	smallEff	FALSE
PhHAL.1G004500	0	0	FALSE	invariant	0	noIndel	invariant	FALSE
PhHAL.1G004700	4	0	FALSE	some	15	largeIndel	largeEff	TRUE
PhHAL.1G005000	19	0	FALSE	large	0	noIndel	largeEff	TRUE
PhHAL.1G005100	2	0	FALSE	1or2	0	noIndel	smallEff	FALSE
PhHAL.1G005200	3	0	FALSE	some	0	noIndel	modEff	TRUE
PhHAL.1G005300	0	0	FALSE	invariant	17	largeIndel	largeEff	TRUE
PhHAL.1G005400	4	0	FALSE	some	0	noIndel	modEff	TRUE
PhHAL.1G005500	5	0	FALSE	some	55	largeIndel	largeEff	TRUE
PhHAL.1G005600	0	0	FALSE	invariant	20	largeIndel	largeEff	TRUE
PhHAL.1G005700	1	0	FALSE	1or2	0	noIndel	smallEff	FALSE
PhHAL.1G005800	3	0	FALSE	some	0	noIndel	modEff	TRUE
PhHAL.1G005900	1	0	FALSE	1or2	0	noIndel	smallEff	FALSE
PhHAL.1G006000	9	0	FALSE	large	0	noIndel	largeEff	TRUE
PhHAL.1G006100	62	1	TRUE	veryLarge	0	noIndel	largeEff	TRUE
PhHAL.1G006300	1	0	FALSE	1or2	0	noIndel	smallEff	FALSE
PhHAL.1G006400	17	0	FALSE	large	0	noIndel	largeEff	TRUE
PhHAL.1G006500	15	0	FALSE	large	0	noIndel	largeEff	TRUE
PhHAL.1G006600	4	0	FALSE	some	25	largeIndel	largeEff	TRUE
PhHAL.1G006800	4	0	FALSE	some	0	noIndel	modEff	TRUE
PhHAL.1G006900	0	0	FALSE	invariant	0	noIndel	invariant	FALSE
PhHAL.1G007000	2	0	FALSE	1or2	0	noIndel	smallEff	FALSE
PhHAL.1G007100	36	0	FALSE	veryLarge	10	smallIndel	largeEff	TRUE
PhHAL.1G007300	2	0	FALSE	1or2	0	noIndel	smallEff	FALSE
PhHAL.1G007400	1	0	FALSE	1or2	0	noIndel	smallEff	FALSE
PhHAL.1G007500	1	0	FALSE	1or2	0	noIndel	smallEff	FALSE
PhHAL.1G007600	10	0	FALSE	large	0	noIndel	largeEff	TRUE
PhHAL.1G007800	7	0	FALSE	large	0	noIndel	largeEff	TRUE
PhHAL.1G007900	1	0	FALSE	1or2	0	noIndel	smallEff	FALSE
PhHAL.1G008000	2	0	FALSE	1or2	0	noIndel	smallEff	FALSE
PhHAL.1G008500	2	0	FALSE	1or2	10	smallIndel	modEff	TRUE
PhHAL.1G008600	11	0	FALSE	large	0	noIndel	largeEff	TRUE
PhHAL.1G008900	14	0	FALSE	large	0	noIndel	largeEff	TRUE
PhHAL.1G009000	3	0	FALSE	some	82	largeIndel	largeEff	TRUE
PhHAL.1G009100	2	0	FALSE	1or2	0	noIndel	smallEff	FALSE
PhHAL.1G009200	2	0	FALSE	1or2	0	noIndel	smallEff	FALSE
PhHAL.1G009300	9	0	FALSE	large	36	largeIndel	verylargeEff	TRUE
PhHAL.1G009400	4	0	FALSE	some	0	noIndel	modEff	TRUE
PhHAL.1G009500	1	0	FALSE	1or2	0	noIndel	smallEff	FALSE
PhHAL.1G009600	8	0	FALSE	large	0	noIndel	largeEff	TRUE
PhHAL.1G009700	0	0	FALSE	invariant	0	noIndel	invariant	FALSE
PhHAL.1G009800	0	0	FALSE	invariant	0	noIndel	invariant	FALSE
PhHAL.1G009900	0	0	FALSE	invariant	0	noIndel	invariant	FALSE
PhHAL.1G010000	7	0	FALSE	large	36	largeIndel	verylargeEff	TRUE
PhHAL.1G010100	7	0	FALSE	large	6	smallIndel	largeEff	TRUE
PhHAL.1G010200	1	0	FALSE	1or2	0	noIndel	smallEff	FALSE
PhHAL.1G010300	4	0	FALSE	some	0	noIndel	modEff	TRUE
PhHAL.1G010400	8	0	FALSE	large	0	noIndel	largeEff	TRUE
PhHAL.1G010500	4	0	FALSE	some	0	noIndel	modEff	TRUE
PhHAL.1G010600	12	0	FALSE	large	0	noIndel	largeEff	TRUE
PhHAL.1G010700	4	0	FALSE	some	0	noIndel	modEff	TRUE
PhHAL.1G010800	0	0	FALSE	invariant	0	noIndel	invariant	FALSE
PhHAL.1G010900	2	0	FALSE	1or2	0	noIndel	smallEff	FALSE
PhHAL.1G011000	5	0	FALSE	some	0	noIndel	modEff	TRUE
PhHAL.1G011100	0	0	FALSE	invariant	0	noIndel	invariant	FALSE
PhHAL.1G011200	2	0	FALSE	1or2	0	noIndel	smallEff	FALSE
PhHAL.1G011300	6	0	FALSE	large	0	noIndel	largeEff	TRUE
PhHAL.1G011400	6	0	FALSE	large	19	largeIndel	verylargeEff	TRUE
PhHAL.1G011500	0	0	FALSE	invariant	0	noIndel	invariant	FALSE
PhHAL.1G011600	1	0	FALSE	1or2	0	noIndel	smallEff	FALSE
PhHAL.1G011700	0	0	FALSE	invariant	0	noIndel	invariant	FALSE
PhHAL.1G011800	0	0	FALSE	invariant	0	noIndel	invariant	FALSE
PhHAL.1G011900	8	0	FALSE	large	2	smallIndel	largeEff	TRUE
PhHAL.1G012000	2	0	FALSE	1or2	0	noIndel	smallEff	FALSE
PhHAL.1G012100	1	0	FALSE	1or2	0	noIndel	smallEff	FALSE
PhHAL.1G012200	4	0	FALSE	some	0	noIndel	modEff	TRUE
PhHAL.1G012300	6	0	FALSE	large	0	noIndel	largeEff	TRUE
PhHAL.1G012400	2	0	FALSE	1or2	0	noIndel	smallEff	FALSE
PhHAL.1G012500	4	0	FALSE	some	0	noIndel	modEff	TRUE
PhHAL.1G012600	3	0	FALSE	some	0	noIndel	modEff	TRUE
PhHAL.1G012700	2	0	FALSE	1or2	0	noIndel	smallEff	FALSE
PhHAL.1G012800	2	0	FALSE	1or2	0	noIndel	smallEff	FALSE
PhHAL.1G012900	4	0	FALSE	some	3	smallIndel	modEff	TRUE
PhHAL.1G013000	2	0	FALSE	1or2	0	noIndel	smallEff	FALSE
PhHAL.1G013100	1	0	FALSE	1or2	0	noIndel	smallEff	FALSE
PhHAL.1G013200	4	0	FALSE	some	0	noIndel	modEff	TRUE
PhHAL.1G013500	18	1	TRUE	large	0	noIndel	largeEff	TRUE
PhHAL.1G013600	9	0	FALSE	large	0	noIndel	largeEff	TRUE
PhHAL.1G013700	4	0	FALSE	some	7	smallIndel	modEff	TRUE
PhHAL.1G013800	5	0	FALSE	some	23	largeIndel	largeEff	TRUE
PhHAL.1G013900	3	0	FALSE	some	15	largeIndel	largeEff	TRUE
PhHAL.1G014000	0	0	FALSE	invariant	0	noIndel	invariant	FALSE
PhHAL.1G014100	3	0	FALSE	some	0	noIndel	modEff	TRUE
PhHAL.1G014200	14	0	FALSE	large	6	smallIndel	largeEff	TRUE
PhHAL.1G014300	0	0	FALSE	invariant	0	noIndel	invariant	FALSE
PhHAL.1G014400	0	0	FALSE	invariant	0	noIndel	invariant	FALSE
PhHAL.1G014600	0	0	FALSE	invariant	0	noIndel	invariant	FALSE
PhHAL.1G014700	3	0	FALSE	some	2	smallIndel	modEff	TRUE
PhHAL.1G014800	2	0	FALSE	1or2	14	largeIndel	largeEff	TRUE
PhHAL.1G014900	0	0	FALSE	invariant	37	largeIndel	largeEff	TRUE
PhHAL.1G015000	3	0	FALSE	some	0	noIndel	modEff	TRUE
PhHAL.1G015100	2	0	FALSE	1or2	0	noIndel	smallEff	FALSE
PhHAL.1G015200	3	0	FALSE	some	16	largeIndel	largeEff	TRUE
PhHAL.1G015300	4	0	FALSE	some	0	noIndel	modEff	TRUE
PhHAL.1G015400	2	0	FALSE	1or2	0	noIndel	smallEff	FALSE
PhHAL.1G015600	7	0	FALSE	large	3	smallIndel	largeEff	TRUE
PhHAL.1G015700	16	0	FALSE	large	0	noIndel	largeEff	TRUE
PhHAL.1G015800	8	0	FALSE	large	0	noIndel	largeEff	TRUE
PhHAL.1G016000	0	0	FALSE	invariant	0	noIndel	invariant	FALSE
PhHAL.1G016100	10	0	FALSE	large	0	noIndel	largeEff	TRUE
PhHAL.1G016200	1	0	FALSE	1or2	10	smallIndel	modEff	TRUE
PhHAL.1G016400	6	0	FALSE	large	0	noIndel	largeEff	TRUE
PhHAL.1G016500	3	0	FALSE	some	0	noIndel	modEff	TRUE
PhHAL.1G016600	0	0	FALSE	invariant	0	noIndel	invariant	FALSE
PhHAL.1G016700	0	0	FALSE	invariant	0	noIndel	invariant	FALSE
PhHAL.1G016800	0	0	FALSE	invariant	0	noIndel	invariant	FALSE
PhHAL.1G016900	3	0	FALSE	some	0	noIndel	modEff	TRUE
PhHAL.1G017000	7	0	FALSE	large	0	noIndel	largeEff	TRUE
PhHAL.1G017100	0	0	FALSE	invariant	0	noIndel	invariant	FALSE
PhHAL.1G017200	1	0	FALSE	1or2	0	noIndel	smallEff	FALSE
PhHAL.1G017300	7	0	FALSE	large	11	largeIndel	verylargeEff	TRUE
PhHAL.1G017500	1	0	FALSE	1or2	0	noIndel	smallEff	FALSE
PhHAL.1G017600	0	0	FALSE	invariant	0	noIndel	invariant	FALSE
PhHAL.1G017700	11	0	FALSE	large	0	noIndel	largeEff	TRUE
PhHAL.1G017800	1	0	FALSE	1or2	0	noIndel	smallEff	FALSE
PhHAL.1G017900	3	0	FALSE	some	36	largeIndel	largeEff	TRUE
PhHAL.1G018000	0	0	FALSE	invariant	0	noIndel	invariant	FALSE
PhHAL.1G018200	0	0	FALSE	invariant	0	noIndel	invariant	FALSE
PhHAL.1G018300	0	0	FALSE	invariant	0	noIndel	invariant	FALSE
PhHAL.1G018400	1	0	FALSE	1or2	0	noIndel	smallEff	FALSE
PhHAL.1G018500	2	0	FALSE	1or2	0	noIndel	smallEff	FALSE
PhHAL.1G018800	1	0	FALSE	1or2	0	noIndel	smallEff	FALSE
PhHAL.1G019200	1	0	FALSE	1or2	0	noIndel	smallEff	FALSE
PhHAL.1G019300	70	0	FALSE	veryLarge	0	noIndel	largeEff	TRUE
PhHAL.1G019400	7	0	FALSE	large	0	noIndel	largeEff	TRUE
PhHAL.1G019600	5	0	FALSE	some	12	largeIndel	largeEff	TRUE
PhHAL.1G019700	5	0	FALSE	some	0	noIndel	modEff	TRUE
PhHAL.1G019800	0	0	FALSE	invariant	0	noIndel	invariant	FALSE
PhHAL.1G019900	2	0	FALSE	1or2	17	largeIndel	largeEff	TRUE
PhHAL.1G020000	1	0	FALSE	1or2	0	noIndel	smallEff	FALSE
PhHAL.1G020100	4	0	FALSE	some	0	noIndel	modEff	TRUE
PhHAL.1G020600	46	1	TRUE	veryLarge	0	noIndel	largeEff	TRUE
PhHAL.1G020700	0	0	FALSE	invariant	0	noIndel	invariant	FALSE
PhHAL.1G020800	0	0	FALSE	invariant	0	noIndel	invariant	FALSE
PhHAL.1G020900	7	0	FALSE	large	7	smallIndel	largeEff	TRUE
PhHAL.1G021000	1	0	FALSE	1or2	0	noIndel	smallEff	FALSE
PhHAL.1G021100	14	0	FALSE	large	119	largeIndel	verylargeEff	TRUE
PhHAL.1G021200	0	0	FALSE	invariant	0	noIndel	invariant	FALSE
PhHAL.1G021300	2	0	FALSE	1or2	0	noIndel	smallEff	FALSE
PhHAL.1G021400	1	0	FALSE	1or2	0	noIndel	smallEff	FALSE
PhHAL.1G021500	NA	NA	NA	NA	24	largeIndel	largeEff	TRUE
PhHAL.1G021600	2	0	FALSE	1or2	0	noIndel	smallEff	FALSE
PhHAL.1G021700	6	0	FALSE	large	5	smallIndel	largeEff	TRUE
PhHAL.1G021900	0	0	FALSE	invariant	0	noIndel	invariant	FALSE
PhHAL.1G022000	2	0	FALSE	1or2	0	noIndel	smallEff	FALSE
PhHAL.1G022100	12	0	FALSE	large	0	noIndel	largeEff	TRUE
PhHAL.1G022200	1	0	FALSE	1or2	0	noIndel	smallEff	FALSE
PhHAL.1G022300	2	0	FALSE	1or2	0	noIndel	smallEff	FALSE
PhHAL.1G022400	1	0	FALSE	1or2	0	noIndel	smallEff	FALSE
PhHAL.1G022500	0	0	FALSE	invariant	0	noIndel	invariant	FALSE
PhHAL.1G022600	1	0	FALSE	1or2	0	noIndel	smallEff	FALSE
PhHAL.1G022700	2	0	FALSE	1or2	0	noIndel	smallEff	FALSE
PhHAL.1G022800	9	0	FALSE	large	13	largeIndel	verylargeEff	TRUE
PhHAL.1G022900	5	0	FALSE	some	0	noIndel	modEff	TRUE
PhHAL.1G023000	0	0	FALSE	invariant	0	noIndel	invariant	FALSE
PhHAL.1G023100	2	0	FALSE	1or2	0	noIndel	smallEff	FALSE
PhHAL.1G023300	5	0	FALSE	some	0	noIndel	modEff	TRUE
PhHAL.1G023400	1	0	FALSE	1or2	0	noIndel	smallEff	FALSE
PhHAL.1G023500	2	0	FALSE	1or2	0	noIndel	smallEff	FALSE
PhHAL.1G023600	7	0	FALSE	large	17	largeIndel	verylargeEff	TRUE
PhHAL.1G023700	1	0	FALSE	1or2	0	noIndel	smallEff	FALSE
PhHAL.1G023800	1	0	FALSE	1or2	0	noIndel	smallEff	FALSE
PhHAL.1G023900	5	0	FALSE	some	0	noIndel	modEff	TRUE
PhHAL.1G024000	1	0	FALSE	1or2	0	noIndel	smallEff	FALSE
PhHAL.1G024100	1	0	FALSE	1or2	0	noIndel	smallEff	FALSE
PhHAL.1G024200	4	0	FALSE	some	0	noIndel	modEff	TRUE
PhHAL.1G024300	1	0	FALSE	1or2	0	noIndel	smallEff	FALSE
PhHAL.1G024400	0	0	FALSE	invariant	0	noIndel	invariant	FALSE
PhHAL.1G024800	0	0	FALSE	invariant	0	noIndel	invariant	FALSE
PhHAL.1G024900	8	0	FALSE	large	0	noIndel	largeEff	TRUE
PhHAL.1G025000	6	0	FALSE	large	0	noIndel	largeEff	TRUE
PhHAL.1G025300	9	0	FALSE	large	54	largeIndel	verylargeEff	TRUE
PhHAL.1G025500	2	0	FALSE	1or2	0	noIndel	smallEff	FALSE
PhHAL.1G025600	37	0	FALSE	veryLarge	0	noIndel	largeEff	TRUE
PhHAL.1G025800	3	0	FALSE	some	5	smallIndel	modEff	TRUE
PhHAL.1G025900	6	0	FALSE	large	0	noIndel	largeEff	TRUE
PhHAL.1G026200	4	0	FALSE	some	0	noIndel	modEff	TRUE
PhHAL.1G026300	3	0	FALSE	some	0	noIndel	modEff	TRUE
PhHAL.1G026500	5	0	FALSE	some	0	noIndel	modEff	TRUE
PhHAL.1G026600	8	0	FALSE	large	0	noIndel	largeEff	TRUE
PhHAL.1G026800	3	0	FALSE	some	0	noIndel	modEff	TRUE
PhHAL.1G026900	1	0	FALSE	1or2	0	noIndel	smallEff	FALSE
PhHAL.1G027000	0	0	FALSE	invariant	0	noIndel	invariant	FALSE
PhHAL.1G027100	11	0	FALSE	large	25	largeIndel	verylargeEff	TRUE
PhHAL.1G027200	10	0	FALSE	large	3	smallIndel	largeEff	TRUE
PhHAL.1G027300	1	0	FALSE	1or2	0	noIndel	smallEff	FALSE
PhHAL.1G027400	1	0	FALSE	1or2	16	largeIndel	largeEff	TRUE
PhHAL.1G027500	1	0	FALSE	1or2	0	noIndel	smallEff	FALSE
PhHAL.1G027700	3	0	FALSE	some	0	noIndel	modEff	TRUE
PhHAL.1G027800	2	0	FALSE	1or2	0	noIndel	smallEff	FALSE
PhHAL.1G027900	4	0	FALSE	some	5	smallIndel	modEff	TRUE
PhHAL.1G028100	0	0	FALSE	invariant	0	noIndel	invariant	FALSE
PhHAL.1G028200	3	0	FALSE	some	0	noIndel	modEff	TRUE
PhHAL.1G028300	0	0	FALSE	invariant	0	noIndel	invariant	FALSE
PhHAL.1G028400	9	0	FALSE	large	0	noIndel	largeEff	TRUE
PhHAL.1G028500	23	0	FALSE	large	0	noIndel	largeEff	TRUE
PhHAL.1G028600	7	0	FALSE	large	8	smallIndel	largeEff	TRUE
PhHAL.1G028700	2	0	FALSE	1or2	1	smallIndel	modEff	TRUE
PhHAL.1G028800	0	0	FALSE	invariant	0	noIndel	invariant	FALSE
PhHAL.1G028900	4	0	FALSE	some	0	noIndel	modEff	TRUE
PhHAL.1G029000	4	0	FALSE	some	0	noIndel	modEff	TRUE
PhHAL.1G029100	13	0	FALSE	large	0	noIndel	largeEff	TRUE
PhHAL.1G029200	2	0	FALSE	1or2	0	noIndel	smallEff	FALSE
PhHAL.1G029300	2	0	FALSE	1or2	0	noIndel	smallEff	FALSE
PhHAL.1G029500	7	0	FALSE	large	5	smallIndel	largeEff	TRUE
PhHAL.1G029600	2	0	FALSE	1or2	0	noIndel	smallEff	FALSE
PhHAL.1G029700	4	0	FALSE	some	0	noIndel	modEff	TRUE
PhHAL.1G029800	5	0	FALSE	some	0	noIndel	modEff	TRUE
PhHAL.1G029900	3	0	FALSE	some	0	noIndel	modEff	TRUE
PhHAL.1G030000	1	0	FALSE	1or2	0	noIndel	smallEff	FALSE
PhHAL.1G030100	8	0	FALSE	large	2	smallIndel	largeEff	TRUE
PhHAL.1G030200	11	0	FALSE	large	0	noIndel	largeEff	TRUE
PhHAL.1G030300	10	0	FALSE	large	0	smallIndel	largeEff	TRUE
PhHAL.1G030400	4	0	FALSE	some	11	largeIndel	largeEff	TRUE
PhHAL.1G030500	2	0	FALSE	1or2	5	smallIndel	modEff	TRUE
PhHAL.1G030600	10	0	FALSE	large	0	noIndel	largeEff	TRUE
PhHAL.1G030800	1	0	FALSE	1or2	0	noIndel	smallEff	FALSE
PhHAL.1G030900	11	0	FALSE	large	84	largeIndel	verylargeEff	TRUE
PhHAL.1G031000	4	0	FALSE	some	0	noIndel	modEff	TRUE
PhHAL.1G031100	1	0	FALSE	1or2	44	largeIndel	largeEff	TRUE
PhHAL.1G031200	5	0	FALSE	some	0	noIndel	modEff	TRUE
PhHAL.1G031300	2	0	FALSE	1or2	0	noIndel	smallEff	FALSE
PhHAL.1G031400	2	0	FALSE	1or2	0	noIndel	smallEff	FALSE
PhHAL.1G031500	1	0	FALSE	1or2	0	noIndel	smallEff	FALSE
PhHAL.1G031600	3	0	FALSE	some	0	noIndel	modEff	TRUE
PhHAL.1G031700	2	0	FALSE	1or2	0	noIndel	smallEff	FALSE
PhHAL.1G031800	3	0	FALSE	some	0	noIndel	modEff	TRUE
PhHAL.1G031900	7	0	FALSE	large	5	smallIndel	largeEff	TRUE
PhHAL.1G032000	3	0	FALSE	some	0	noIndel	modEff	TRUE
PhHAL.1G032100	7	0	FALSE	large	0	noIndel	largeEff	TRUE
PhHAL.1G032200	41	0	FALSE	veryLarge	0	noIndel	largeEff	TRUE
PhHAL.1G032300	2	0	FALSE	1or2	0	noIndel	smallEff	FALSE
PhHAL.1G032400	1	0	FALSE	1or2	0	noIndel	smallEff	FALSE
PhHAL.1G032500	5	0	FALSE	some	30	largeIndel	largeEff	TRUE
PhHAL.1G032600	3	0	FALSE	some	0	noIndel	modEff	TRUE
PhHAL.1G032700	4	0	FALSE	some	10	smallIndel	modEff	TRUE
PhHAL.1G032800	10	0	FALSE	large	2	smallIndel	largeEff	TRUE
PhHAL.1G032900	9	0	FALSE	large	0	noIndel	largeEff	TRUE
PhHAL.1G033000	11	0	FALSE	large	2	smallIndel	largeEff	TRUE
PhHAL.1G033200	0	0	FALSE	invariant	0	noIndel	invariant	FALSE
PhHAL.1G033300	0	0	FALSE	invariant	0	noIndel	invariant	FALSE
PhHAL.1G033400	0	0	FALSE	invariant	0	noIndel	invariant	FALSE
PhHAL.1G033500	0	0	FALSE	invariant	0	noIndel	invariant	FALSE
PhHAL.1G033600	4	0	FALSE	some	0	noIndel	modEff	TRUE
PhHAL.1G033700	1	0	FALSE	1or2	0	noIndel	smallEff	FALSE
PhHAL.1G033800	2	0	FALSE	1or2	0	noIndel	smallEff	FALSE
PhHAL.1G033900	4	0	FALSE	some	2	smallIndel	modEff	TRUE
PhHAL.1G034000	6	0	FALSE	large	1	smallIndel	largeEff	TRUE
PhHAL.1G034100	1	0	FALSE	1or2	0	noIndel	smallEff	FALSE
PhHAL.1G034200	0	0	FALSE	invariant	0	noIndel	invariant	FALSE
PhHAL.1G034300	0	0	FALSE	invariant	0	noIndel	invariant	FALSE
PhHAL.1G034400	26	0	FALSE	veryLarge	10	smallIndel	largeEff	TRUE
PhHAL.1G034500	7	0	FALSE	large	0	noIndel	largeEff	TRUE
PhHAL.1G034600	3	0	FALSE	some	0	noIndel	modEff	TRUE
PhHAL.1G034700	13	0	FALSE	large	12	largeIndel	verylargeEff	TRUE
PhHAL.1G034800	2	0	FALSE	1or2	0	noIndel	smallEff	FALSE
PhHAL.1G034900	2	0	FALSE	1or2	11	largeIndel	largeEff	TRUE
PhHAL.1G035000	3	0	FALSE	some	0	noIndel	modEff	TRUE
PhHAL.1G035200	4	0	FALSE	some	0	smallIndel	modEff	TRUE
PhHAL.1G035300	1	0	FALSE	1or2	3	smallIndel	modEff	TRUE
PhHAL.1G035400	0	0	FALSE	invariant	0	noIndel	invariant	FALSE
PhHAL.1G035500	6	0	FALSE	large	0	noIndel	largeEff	TRUE
PhHAL.1G035600	0	0	FALSE	invariant	0	noIndel	invariant	FALSE
PhHAL.1G035700	1	0	FALSE	1or2	0	noIndel	smallEff	FALSE
PhHAL.1G035800	4	0	FALSE	some	0	noIndel	modEff	TRUE
PhHAL.1G035900	0	0	FALSE	invariant	0	noIndel	invariant	FALSE
PhHAL.1G036000	1	0	FALSE	1or2	0	noIndel	smallEff	FALSE
PhHAL.1G036100	6	0	FALSE	large	0	noIndel	largeEff	TRUE
PhHAL.1G036200	4	0	FALSE	some	4	smallIndel	modEff	TRUE
PhHAL.1G036300	1	0	FALSE	1or2	0	noIndel	smallEff	FALSE
PhHAL.1G036400	2	0	FALSE	1or2	0	noIndel	smallEff	FALSE
PhHAL.1G036500	4	0	FALSE	some	0	noIndel	modEff	TRUE
PhHAL.1G036600	2	0	FALSE	1or2	0	noIndel	smallEff	FALSE
PhHAL.1G036700	2	0	FALSE	1or2	0	noIndel	smallEff	FALSE
PhHAL.1G036800	16	0	FALSE	large	1	smallIndel	largeEff	TRUE
PhHAL.1G036900	0	0	FALSE	invariant	0	noIndel	invariant	FALSE
PhHAL.1G037000	3	0	FALSE	some	0	noIndel	modEff	TRUE
PhHAL.1G037100	5	0	FALSE	some	0	noIndel	modEff	TRUE
PhHAL.1G037300	4	0	FALSE	some	67	largeIndel	largeEff	TRUE
PhHAL.1G037500	11	1	TRUE	large	0	noIndel	largeEff	TRUE
PhHAL.1G037600	17	0	FALSE	large	0	noIndel	largeEff	TRUE
PhHAL.1G037800	2	0	FALSE	1or2	0	noIndel	smallEff	FALSE
PhHAL.1G038000	10	0	FALSE	large	0	noIndel	largeEff	TRUE
PhHAL.1G038400	2	0	FALSE	1or2	0	noIndel	smallEff	FALSE
PhHAL.1G038600	2	0	FALSE	1or2	0	noIndel	smallEff	FALSE
PhHAL.1G038700	3	0	FALSE	some	0	noIndel	modEff	TRUE
PhHAL.1G038800	8	0	FALSE	large	0	noIndel	largeEff	TRUE
PhHAL.1G038900	1	0	FALSE	1or2	0	noIndel	smallEff	FALSE
PhHAL.1G039000	7	0	FALSE	large	0	noIndel	largeEff	TRUE
PhHAL.1G039100	20	0	FALSE	large	0	noIndel	largeEff	TRUE
PhHAL.1G039200	6	0	FALSE	large	0	noIndel	largeEff	TRUE
PhHAL.1G039300	2	0	FALSE	1or2	0	noIndel	smallEff	FALSE
PhHAL.1G039400	4	0	FALSE	some	0	noIndel	modEff	TRUE
PhHAL.1G039500	2	0	FALSE	1or2	0	noIndel	smallEff	FALSE
PhHAL.1G039600	3	0	FALSE	some	0	noIndel	modEff	TRUE
PhHAL.1G039700	16	0	FALSE	large	0	noIndel	largeEff	TRUE
PhHAL.1G039900	2	0	FALSE	1or2	0	noIndel	smallEff	FALSE
PhHAL.1G040000	6	0	FALSE	large	0	noIndel	largeEff	TRUE
PhHAL.1G040100	17	1	TRUE	large	0	noIndel	largeEff	TRUE
PhHAL.1G040200	13	0	FALSE	large	0	noIndel	largeEff	TRUE
PhHAL.1G040300	16	0	FALSE	large	0	noIndel	largeEff	TRUE
PhHAL.1G040400	1	0	FALSE	1or2	0	noIndel	smallEff	FALSE
PhHAL.1G040500	1	0	FALSE	1or2	0	noIndel	smallEff	FALSE
PhHAL.1G040600	3	0	FALSE	some	0	noIndel	modEff	TRUE
PhHAL.1G040700	3	0	FALSE	some	2	smallIndel	modEff	TRUE
PhHAL.1G040800	9	0	FALSE	large	8	smallIndel	largeEff	TRUE
PhHAL.1G040900	27	0	FALSE	veryLarge	4	smallIndel	largeEff	TRUE
PhHAL.1G041000	0	0	FALSE	invariant	0	noIndel	invariant	FALSE
PhHAL.1G041100	NA	NA	NA	NA	10	smallIndel	modEff	TRUE
PhHAL.1G041200	1	0	FALSE	1or2	0	noIndel	smallEff	FALSE
PhHAL.1G041300	2	0	FALSE	1or2	20	largeIndel	largeEff	TRUE
PhHAL.1G041400	1	0	FALSE	1or2	0	noIndel	smallEff	FALSE
PhHAL.1G041800	1	0	FALSE	1or2	0	noIndel	smallEff	FALSE
PhHAL.1G041900	1	0	FALSE	1or2	0	noIndel	smallEff	FALSE
PhHAL.1G042000	2	0	FALSE	1or2	0	noIndel	smallEff	FALSE
PhHAL.1G042100	1	0	FALSE	1or2	0	noIndel	smallEff	FALSE
PhHAL.1G042200	3	0	FALSE	some	0	noIndel	modEff	TRUE
PhHAL.1G042300	6	0	FALSE	large	0	noIndel	largeEff	TRUE
PhHAL.1G042400	2	0	FALSE	1or2	0	noIndel	smallEff	FALSE
PhHAL.1G042600	2	0	FALSE	1or2	0	noIndel	smallEff	FALSE
PhHAL.1G042800	2	0	FALSE	1or2	0	noIndel	smallEff	FALSE
PhHAL.1G042900	3	0	FALSE	some	22	largeIndel	largeEff	TRUE
PhHAL.1G043000	2	0	FALSE	1or2	0	noIndel	smallEff	FALSE
PhHAL.1G043100	2	0	FALSE	1or2	0	noIndel	smallEff	FALSE
PhHAL.1G043200	1	0	FALSE	1or2	0	noIndel	smallEff	FALSE
PhHAL.1G043300	6	0	FALSE	large	15	largeIndel	verylargeEff	TRUE
PhHAL.1G043400	0	0	FALSE	invariant	51	largeIndel	largeEff	TRUE
PhHAL.1G043500	5	0	FALSE	some	4	smallIndel	modEff	TRUE
PhHAL.1G043600	2	0	FALSE	1or2	0	noIndel	smallEff	FALSE
PhHAL.1G043700	2	0	FALSE	1or2	8	smallIndel	modEff	TRUE
PhHAL.1G043800	3	0	FALSE	some	0	noIndel	modEff	TRUE
PhHAL.1G043900	2	0	FALSE	1or2	0	noIndel	smallEff	FALSE
PhHAL.1G044000	5	0	FALSE	some	0	noIndel	modEff	TRUE
PhHAL.1G044100	4	0	FALSE	some	0	noIndel	modEff	TRUE
PhHAL.1G044200	2	0	FALSE	1or2	0	noIndel	smallEff	FALSE
PhHAL.1G044300	5	0	FALSE	some	0	noIndel	modEff	TRUE
PhHAL.1G044400	2	0	FALSE	1or2	0	noIndel	smallEff	FALSE
PhHAL.1G044500	2	0	FALSE	1or2	0	noIndel	smallEff	FALSE
PhHAL.1G044700	1	0	FALSE	1or2	0	noIndel	smallEff	FALSE
PhHAL.1G044800	5	0	FALSE	some	26	largeIndel	largeEff	TRUE
PhHAL.1G044900	3	0	FALSE	some	0	noIndel	modEff	TRUE
PhHAL.1G045000	1	0	FALSE	1or2	0	noIndel	smallEff	FALSE
PhHAL.1G045200	1	0	FALSE	1or2	0	noIndel	smallEff	FALSE
PhHAL.1G045500	1	0	FALSE	1or2	0	noIndel	smallEff	FALSE
PhHAL.1G045800	1	0	FALSE	1or2	0	noIndel	smallEff	FALSE
PhHAL.1G045900	23	0	FALSE	large	0	noIndel	largeEff	TRUE
PhHAL.1G046000	4	0	FALSE	some	0	noIndel	modEff	TRUE
PhHAL.1G046100	2	0	FALSE	1or2	0	noIndel	smallEff	FALSE
PhHAL.1G046200	3	0	FALSE	some	0	noIndel	modEff	TRUE
PhHAL.1G046400	4	0	FALSE	some	0	noIndel	modEff	TRUE
PhHAL.1G046500	2	0	FALSE	1or2	0	noIndel	smallEff	FALSE
PhHAL.1G046600	0	0	FALSE	invariant	0	noIndel	invariant	FALSE
PhHAL.1G046700	7	0	FALSE	large	0	noIndel	largeEff	TRUE
PhHAL.1G046800	3	0	FALSE	some	0	noIndel	modEff	TRUE
PhHAL.1G046900	5	0	FALSE	some	0	noIndel	modEff	TRUE
PhHAL.1G047000	2	0	FALSE	1or2	0	noIndel	smallEff	FALSE
PhHAL.1G047100	0	0	FALSE	invariant	0	noIndel	invariant	FALSE
PhHAL.1G047200	1	0	FALSE	1or2	5	smallIndel	modEff	TRUE
PhHAL.1G047300	2	0	FALSE	1or2	0	noIndel	smallEff	FALSE
PhHAL.1G047400	3	0	FALSE	some	0	noIndel	modEff	TRUE
PhHAL.1G047500	0	0	FALSE	invariant	0	noIndel	invariant	FALSE
PhHAL.1G047600	6	0	FALSE	large	0	noIndel	largeEff	TRUE
PhHAL.1G047700	2	0	FALSE	1or2	0	noIndel	smallEff	FALSE
PhHAL.1G047800	0	0	FALSE	invariant	0	noIndel	invariant	FALSE
PhHAL.1G047900	7	0	FALSE	large	8	smallIndel	largeEff	TRUE
PhHAL.1G048000	3	0	FALSE	some	0	noIndel	modEff	TRUE
PhHAL.1G048100	2	0	FALSE	1or2	0	noIndel	smallEff	FALSE
PhHAL.1G048200	1	0	FALSE	1or2	0	noIndel	smallEff	FALSE
PhHAL.1G048300	3	0	FALSE	some	0	noIndel	modEff	TRUE
PhHAL.1G048600	6	0	FALSE	large	0	noIndel	largeEff	TRUE
PhHAL.1G048700	4	0	FALSE	some	0	noIndel	modEff	TRUE
PhHAL.1G048800	3	0	FALSE	some	0	noIndel	modEff	TRUE
PhHAL.1G049000	2	0	FALSE	1or2	0	noIndel	smallEff	FALSE
PhHAL.1G049100	8	0	FALSE	large	22	largeIndel	verylargeEff	TRUE
PhHAL.1G049200	1	0	FALSE	1or2	0	noIndel	smallEff	FALSE
PhHAL.1G049300	2	0	FALSE	1or2	0	noIndel	smallEff	FALSE
PhHAL.1G049400	0	0	FALSE	invariant	0	noIndel	invariant	FALSE
PhHAL.1G049500	1	0	FALSE	1or2	0	noIndel	smallEff	FALSE
PhHAL.1G049600	0	0	FALSE	invariant	0	noIndel	invariant	FALSE
PhHAL.1G049700	0	0	FALSE	invariant	6	smallIndel	modEff	TRUE
PhHAL.1G049800	4	0	FALSE	some	0	smallIndel	modEff	TRUE
PhHAL.1G049900	1	0	FALSE	1or2	22	largeIndel	largeEff	TRUE
PhHAL.1G050000	5	0	FALSE	some	0	noIndel	modEff	TRUE
PhHAL.1G050100	0	0	FALSE	invariant	0	noIndel	invariant	FALSE
PhHAL.1G050200	0	0	FALSE	invariant	0	noIndel	invariant	FALSE
PhHAL.1G050300	1	0	FALSE	1or2	0	noIndel	smallEff	FALSE
PhHAL.1G050400	3	0	FALSE	some	0	noIndel	modEff	TRUE
PhHAL.1G050500	13	0	FALSE	large	27	largeIndel	verylargeEff	TRUE
PhHAL.1G050700	4	0	FALSE	some	0	noIndel	modEff	TRUE
PhHAL.1G050800	2	0	FALSE	1or2	0	noIndel	smallEff	FALSE
PhHAL.1G050900	0	0	FALSE	invariant	0	noIndel	invariant	FALSE
PhHAL.1G051100	NA	NA	NA	NA	3	smallIndel	modEff	TRUE
PhHAL.1G051300	1	0	FALSE	1or2	0	noIndel	smallEff	FALSE
PhHAL.1G051400	2	0	FALSE	1or2	21	largeIndel	largeEff	TRUE
PhHAL.1G051500	1	0	FALSE	1or2	0	noIndel	smallEff	FALSE
PhHAL.1G051600	3	0	FALSE	some	0	noIndel	modEff	TRUE
PhHAL.1G051700	2	0	FALSE	1or2	0	noIndel	smallEff	FALSE
PhHAL.1G051800	3	0	FALSE	some	0	noIndel	modEff	TRUE
PhHAL.1G052100	0	0	FALSE	invariant	28	largeIndel	largeEff	TRUE
PhHAL.1G052200	9	0	FALSE	large	20	largeIndel	verylargeEff	TRUE
PhHAL.1G052300	2	0	FALSE	1or2	20	largeIndel	largeEff	TRUE
PhHAL.1G052400	2	0	FALSE	1or2	0	noIndel	smallEff	FALSE
PhHAL.1G052500	1	0	FALSE	1or2	0	noIndel	smallEff	FALSE
PhHAL.1G052600	2	0	FALSE	1or2	18	largeIndel	largeEff	TRUE
PhHAL.1G052700	2	0	FALSE	1or2	9	smallIndel	modEff	TRUE
PhHAL.1G052800	1	0	FALSE	1or2	0	noIndel	smallEff	FALSE
PhHAL.1G052900	1	0	FALSE	1or2	0	noIndel	smallEff	FALSE
PhHAL.1G053000	0	0	FALSE	invariant	0	noIndel	invariant	FALSE
PhHAL.1G053100	1	0	FALSE	1or2	0	noIndel	smallEff	FALSE
PhHAL.1G053200	6	0	FALSE	large	0	noIndel	largeEff	TRUE
PhHAL.1G053300	1	0	FALSE	1or2	19	largeIndel	largeEff	TRUE
PhHAL.1G053400	0	0	FALSE	invariant	0	noIndel	invariant	FALSE
PhHAL.1G053500	1	0	FALSE	1or2	0	noIndel	smallEff	FALSE
PhHAL.1G053600	2	0	FALSE	1or2	0	noIndel	smallEff	FALSE
PhHAL.1G053700	3	0	FALSE	some	0	noIndel	modEff	TRUE
PhHAL.1G053800	3	0	FALSE	some	0	noIndel	modEff	TRUE
PhHAL.1G053900	3	0	FALSE	some	0	noIndel	modEff	TRUE
PhHAL.1G054000	3	0	FALSE	some	0	noIndel	modEff	TRUE
PhHAL.1G054100	4	0	FALSE	some	0	noIndel	modEff	TRUE
PhHAL.1G054200	1	0	FALSE	1or2	0	noIndel	smallEff	FALSE
PhHAL.1G054300	6	0	FALSE	large	5	smallIndel	largeEff	TRUE
PhHAL.1G054400	0	0	FALSE	invariant	0	noIndel	invariant	FALSE
PhHAL.1G054500	3	0	FALSE	some	0	noIndel	modEff	TRUE
PhHAL.1G054600	4	0	FALSE	some	0	noIndel	modEff	TRUE
PhHAL.1G054800	0	0	FALSE	invariant	0	noIndel	invariant	FALSE
PhHAL.1G054900	2	0	FALSE	1or2	0	noIndel	smallEff	FALSE
PhHAL.1G055000	4	0	FALSE	some	0	noIndel	modEff	TRUE
PhHAL.1G055100	7	0	FALSE	large	34	largeIndel	verylargeEff	TRUE
PhHAL.1G055200	2	0	FALSE	1or2	9	smallIndel	modEff	TRUE
PhHAL.1G055500	0	0	FALSE	invariant	0	noIndel	invariant	FALSE
PhHAL.1G055600	3	0	FALSE	some	0	noIndel	modEff	TRUE
PhHAL.1G055800	3	0	FALSE	some	0	smallIndel	modEff	TRUE
PhHAL.1G055900	2	0	FALSE	1or2	0	noIndel	smallEff	FALSE
PhHAL.1G056000	4	0	FALSE	some	0	noIndel	modEff	TRUE
PhHAL.1G056100	3	0	FALSE	some	0	noIndel	modEff	TRUE
PhHAL.1G056200	9	0	FALSE	large	0	noIndel	largeEff	TRUE
PhHAL.1G056300	4	0	FALSE	some	0	noIndel	modEff	TRUE
PhHAL.1G056400	9	0	FALSE	large	0	smallIndel	largeEff	TRUE
PhHAL.1G056500	4	0	FALSE	some	1	smallIndel	modEff	TRUE
PhHAL.1G056600	2	0	FALSE	1or2	7	smallIndel	modEff	TRUE
PhHAL.1G056700	8	1	TRUE	large	2	smallIndel	largeEff	TRUE
PhHAL.1G056800	1	0	FALSE	1or2	0	noIndel	smallEff	FALSE
PhHAL.1G057000	35	0	FALSE	veryLarge	0	noIndel	largeEff	TRUE
PhHAL.1G057300	2	0	FALSE	1or2	0	noIndel	smallEff	FALSE
PhHAL.1G057400	6	0	FALSE	large	0	noIndel	largeEff	TRUE
PhHAL.1G057600	4	0	FALSE	some	0	noIndel	modEff	TRUE
PhHAL.1G057700	3	0	FALSE	some	20	largeIndel	largeEff	TRUE
PhHAL.1G057800	0	0	FALSE	invariant	14	largeIndel	largeEff	TRUE
PhHAL.1G057900	2	0	FALSE	1or2	0	noIndel	smallEff	FALSE
PhHAL.1G058200	3	0	FALSE	some	0	noIndel	modEff	TRUE
PhHAL.1G058500	0	0	FALSE	invariant	0	noIndel	invariant	FALSE
PhHAL.1G058600	1	0	FALSE	1or2	22	largeIndel	largeEff	TRUE
PhHAL.1G058700	2	0	FALSE	1or2	0	noIndel	smallEff	FALSE
PhHAL.1G058800	3	0	FALSE	some	0	noIndel	modEff	TRUE
PhHAL.1G058900	7	0	FALSE	large	0	noIndel	largeEff	TRUE
PhHAL.1G059000	74	4	TRUE	veryLarge	0	noIndel	largeEff	TRUE
PhHAL.1G059100	0	0	FALSE	invariant	0	noIndel	invariant	FALSE
PhHAL.1G059200	3	0	FALSE	some	0	noIndel	modEff	TRUE
PhHAL.1G059300	2	0	FALSE	1or2	0	noIndel	smallEff	FALSE
PhHAL.1G059400	3	0	FALSE	some	0	noIndel	modEff	TRUE
PhHAL.1G059500	2	0	FALSE	1or2	0	noIndel	smallEff	FALSE
PhHAL.1G059600	1	0	FALSE	1or2	6	smallIndel	modEff	TRUE
PhHAL.1G059700	4	0	FALSE	some	0	noIndel	modEff	TRUE
PhHAL.1G059800	3	0	FALSE	some	33	largeIndel	largeEff	TRUE
PhHAL.1G059900	1	0	FALSE	1or2	0	noIndel	smallEff	FALSE
PhHAL.1G060000	6	0	FALSE	large	14	largeIndel	verylargeEff	TRUE
PhHAL.1G060100	9	0	FALSE	large	0	noIndel	largeEff	TRUE
PhHAL.1G060300	4	0	FALSE	some	0	noIndel	modEff	TRUE
PhHAL.1G060400	7	0	FALSE	large	0	noIndel	largeEff	TRUE
PhHAL.1G060500	4	0	FALSE	some	1	smallIndel	modEff	TRUE
PhHAL.1G060600	0	0	FALSE	invariant	0	noIndel	invariant	FALSE
PhHAL.1G060800	7	0	FALSE	large	109	largeIndel	verylargeEff	TRUE
PhHAL.1G060900	4	0	FALSE	some	0	noIndel	modEff	TRUE
PhHAL.1G061000	1	0	FALSE	1or2	0	noIndel	smallEff	FALSE
PhHAL.1G061100	3	0	FALSE	some	0	noIndel	modEff	TRUE
PhHAL.1G061200	4	0	FALSE	some	0	noIndel	modEff	TRUE
PhHAL.1G061300	0	0	FALSE	invariant	0	noIndel	invariant	FALSE
PhHAL.1G061400	1	0	FALSE	1or2	0	noIndel	smallEff	FALSE
PhHAL.1G061500	3	0	FALSE	some	0	noIndel	modEff	TRUE
PhHAL.1G061600	0	0	FALSE	invariant	0	noIndel	invariant	FALSE
PhHAL.1G061700	0	0	FALSE	invariant	0	noIndel	invariant	FALSE
PhHAL.1G061800	1	0	FALSE	1or2	0	noIndel	smallEff	FALSE
PhHAL.1G061900	2	0	FALSE	1or2	0	noIndel	smallEff	FALSE
PhHAL.1G062000	3	0	FALSE	some	0	noIndel	modEff	TRUE
PhHAL.1G062100	0	0	FALSE	invariant	0	noIndel	invariant	FALSE
PhHAL.1G062200	4	0	FALSE	some	12	largeIndel	largeEff	TRUE
PhHAL.1G062300	0	0	FALSE	invariant	0	noIndel	invariant	FALSE
PhHAL.1G062400	4	0	FALSE	some	0	noIndel	modEff	TRUE
PhHAL.1G062500	0	0	FALSE	invariant	0	noIndel	invariant	FALSE
PhHAL.1G062600	0	0	FALSE	invariant	0	noIndel	invariant	FALSE
PhHAL.1G062700	2	0	FALSE	1or2	0	noIndel	smallEff	FALSE
PhHAL.1G062800	5	0	FALSE	some	0	noIndel	modEff	TRUE
PhHAL.1G062900	0	0	FALSE	invariant	0	noIndel	invariant	FALSE
PhHAL.1G063000	2	0	FALSE	1or2	0	noIndel	smallEff	FALSE
PhHAL.1G063200	7	0	FALSE	large	0	noIndel	largeEff	TRUE
PhHAL.1G063300	6	0	FALSE	large	0	noIndel	largeEff	TRUE
PhHAL.1G063400	0	0	FALSE	invariant	0	noIndel	invariant	FALSE
PhHAL.1G063500	4	0	FALSE	some	0	noIndel	modEff	TRUE
PhHAL.1G063600	3	0	FALSE	some	0	noIndel	modEff	TRUE
PhHAL.1G063700	3	0	FALSE	some	0	noIndel	modEff	TRUE
PhHAL.1G063800	2	0	FALSE	1or2	0	noIndel	smallEff	FALSE
PhHAL.1G063900	0	0	FALSE	invariant	0	noIndel	invariant	FALSE
PhHAL.1G064000	0	0	FALSE	invariant	0	noIndel	invariant	FALSE
PhHAL.1G064100	0	0	FALSE	invariant	0	noIndel	invariant	FALSE
PhHAL.1G064200	1	0	FALSE	1or2	20	largeIndel	largeEff	TRUE
PhHAL.1G064300	1	0	FALSE	1or2	0	noIndel	smallEff	FALSE
PhHAL.1G064400	1	0	FALSE	1or2	0	noIndel	smallEff	FALSE
PhHAL.1G064500	7	0	FALSE	large	30	largeIndel	verylargeEff	TRUE
PhHAL.1G064600	4	0	FALSE	some	0	noIndel	modEff	TRUE
PhHAL.1G064700	1	0	FALSE	1or2	0	noIndel	smallEff	FALSE
PhHAL.1G064800	0	0	FALSE	invariant	0	noIndel	invariant	FALSE
PhHAL.1G065000	1	0	FALSE	1or2	0	noIndel	smallEff	FALSE
PhHAL.1G065200	1	0	FALSE	1or2	0	noIndel	smallEff	FALSE
PhHAL.1G065400	0	0	FALSE	invariant	0	noIndel	invariant	FALSE
PhHAL.1G065500	4	0	FALSE	some	0	noIndel	modEff	TRUE
PhHAL.1G065600	3	0	FALSE	some	0	noIndel	modEff	TRUE
PhHAL.1G065700	4	0	FALSE	some	5	smallIndel	modEff	TRUE
PhHAL.1G065800	4	0	FALSE	some	0	noIndel	modEff	TRUE
PhHAL.1G065900	12	0	FALSE	large	0	noIndel	largeEff	TRUE
PhHAL.1G066000	3	0	FALSE	some	5	smallIndel	modEff	TRUE
PhHAL.1G066100	5	0	FALSE	some	0	noIndel	modEff	TRUE
PhHAL.1G066200	3	0	FALSE	some	0	noIndel	modEff	TRUE
PhHAL.1G066300	2	0	FALSE	1or2	0	noIndel	smallEff	FALSE
PhHAL.1G066400	5	0	FALSE	some	0	noIndel	modEff	TRUE
PhHAL.1G066500	1	0	FALSE	1or2	0	noIndel	smallEff	FALSE
PhHAL.1G066600	5	0	FALSE	some	0	noIndel	modEff	TRUE
PhHAL.1G066700	7	0	FALSE	large	0	noIndel	largeEff	TRUE
PhHAL.1G066900	3	0	FALSE	some	0	noIndel	modEff	TRUE
PhHAL.1G067000	4	0	FALSE	some	0	noIndel	modEff	TRUE
PhHAL.1G067200	2	0	FALSE	1or2	5	smallIndel	modEff	TRUE
PhHAL.1G067300	4	0	FALSE	some	0	noIndel	modEff	TRUE
PhHAL.1G067400	1	0	FALSE	1or2	17	largeIndel	largeEff	TRUE
PhHAL.1G067500	2	0	FALSE	1or2	0	noIndel	smallEff	FALSE
PhHAL.1G067600	12	0	FALSE	large	1	smallIndel	largeEff	TRUE
PhHAL.1G067700	4	0	FALSE	some	2	smallIndel	modEff	TRUE
PhHAL.1G067800	0	0	FALSE	invariant	0	noIndel	invariant	FALSE
PhHAL.1G067900	3	0	FALSE	some	0	noIndel	modEff	TRUE
PhHAL.1G068000	9	0	FALSE	large	5	smallIndel	largeEff	TRUE
PhHAL.1G068100	3	0	FALSE	some	1	smallIndel	modEff	TRUE
PhHAL.1G068200	59	1	TRUE	veryLarge	0	noIndel	largeEff	TRUE
PhHAL.1G068300	1	0	FALSE	1or2	0	noIndel	smallEff	FALSE
PhHAL.1G068400	2	0	FALSE	1or2	0	noIndel	smallEff	FALSE
PhHAL.1G068500	19	0	FALSE	large	0	noIndel	largeEff	TRUE
PhHAL.1G068600	2	0	FALSE	1or2	0	noIndel	smallEff	FALSE
PhHAL.1G068800	10	0	FALSE	large	0	noIndel	largeEff	TRUE
PhHAL.1G068900	2	0	FALSE	1or2	0	noIndel	smallEff	FALSE
PhHAL.1G069000	4	0	FALSE	some	0	noIndel	modEff	TRUE
PhHAL.1G069100	4	0	FALSE	some	0	noIndel	modEff	TRUE
PhHAL.1G069200	0	0	FALSE	invariant	0	noIndel	invariant	FALSE
PhHAL.1G069400	0	0	FALSE	invariant	0	noIndel	invariant	FALSE
PhHAL.1G069500	0	0	FALSE	invariant	2	smallIndel	modEff	TRUE
PhHAL.1G069600	4	0	FALSE	some	2	smallIndel	modEff	TRUE
PhHAL.1G069700	11	0	FALSE	large	0	noIndel	largeEff	TRUE
PhHAL.1G069800	3	0	FALSE	some	0	noIndel	modEff	TRUE
PhHAL.1G069900	7	0	FALSE	large	21	largeIndel	verylargeEff	TRUE
PhHAL.1G070000	3	0	FALSE	some	7	smallIndel	modEff	TRUE
PhHAL.1G070100	3	0	FALSE	some	0	noIndel	modEff	TRUE
PhHAL.1G070300	4	0	FALSE	some	0	noIndel	modEff	TRUE
PhHAL.1G070400	3	0	FALSE	some	0	noIndel	modEff	TRUE
PhHAL.1G070500	1	0	FALSE	1or2	0	noIndel	smallEff	FALSE
PhHAL.1G070600	7	0	FALSE	large	1	smallIndel	largeEff	TRUE
PhHAL.1G070700	1	0	FALSE	1or2	0	noIndel	smallEff	FALSE
PhHAL.1G070800	3	0	FALSE	some	0	noIndel	modEff	TRUE
PhHAL.1G070900	5	0	FALSE	some	31	largeIndel	largeEff	TRUE
PhHAL.1G071100	0	0	FALSE	invariant	0	noIndel	invariant	FALSE
PhHAL.1G071200	6	0	FALSE	large	0	noIndel	largeEff	TRUE
PhHAL.1G071300	5	0	FALSE	some	0	noIndel	modEff	TRUE
PhHAL.1G071400	1	0	FALSE	1or2	13	largeIndel	largeEff	TRUE
PhHAL.1G071500	0	0	FALSE	invariant	0	noIndel	invariant	FALSE
PhHAL.1G071600	2	0	FALSE	1or2	0	noIndel	smallEff	FALSE
PhHAL.1G071700	4	0	FALSE	some	0	noIndel	modEff	TRUE
PhHAL.1G071800	4	0	FALSE	some	0	noIndel	modEff	TRUE
PhHAL.1G071900	4	0	FALSE	some	0	noIndel	modEff	TRUE
PhHAL.1G072000	1	0	FALSE	1or2	0	noIndel	smallEff	FALSE
PhHAL.1G072200	8	0	FALSE	large	0	noIndel	largeEff	TRUE
PhHAL.1G072300	2	0	FALSE	1or2	0	noIndel	smallEff	FALSE
PhHAL.1G072400	0	0	FALSE	invariant	0	noIndel	invariant	FALSE
PhHAL.1G072500	4	0	FALSE	some	0	noIndel	modEff	TRUE
PhHAL.1G072600	7	0	FALSE	large	0	noIndel	largeEff	TRUE
PhHAL.1G072700	4	0	FALSE	some	0	noIndel	modEff	TRUE
PhHAL.1G072800	5	0	FALSE	some	0	noIndel	modEff	TRUE
PhHAL.1G072900	6	0	FALSE	large	0	smallIndel	largeEff	TRUE
PhHAL.1G073000	2	0	FALSE	1or2	0	noIndel	smallEff	FALSE
PhHAL.1G073200	0	0	FALSE	invariant	0	noIndel	invariant	FALSE
PhHAL.1G073300	3	0	FALSE	some	0	noIndel	modEff	TRUE
PhHAL.1G073400	2	0	FALSE	1or2	0	noIndel	smallEff	FALSE
PhHAL.1G073600	7	0	FALSE	large	0	noIndel	largeEff	TRUE
PhHAL.1G073700	2	0	FALSE	1or2	0	noIndel	smallEff	FALSE
PhHAL.1G073800	4	0	FALSE	some	0	noIndel	modEff	TRUE
PhHAL.1G073900	2	0	FALSE	1or2	0	noIndel	smallEff	FALSE
PhHAL.1G074000	3	0	FALSE	some	0	noIndel	modEff	TRUE
PhHAL.1G074100	11	0	FALSE	large	0	noIndel	largeEff	TRUE
PhHAL.1G074200	6	0	FALSE	large	3	smallIndel	largeEff	TRUE
PhHAL.1G074300	36	3	TRUE	veryLarge	0	noIndel	largeEff	TRUE
PhHAL.1G074400	5	0	FALSE	some	0	noIndel	modEff	TRUE
PhHAL.1G074500	8	0	FALSE	large	0	noIndel	largeEff	TRUE
PhHAL.1G074600	1	0	FALSE	1or2	0	noIndel	smallEff	FALSE
PhHAL.1G074700	5	0	FALSE	some	0	noIndel	modEff	TRUE
PhHAL.1G074800	3	0	FALSE	some	0	noIndel	modEff	TRUE
PhHAL.1G074900	2	0	FALSE	1or2	0	noIndel	smallEff	FALSE
PhHAL.1G075000	7	0	FALSE	large	0	noIndel	largeEff	TRUE
PhHAL.1G075100	4	0	FALSE	some	0	noIndel	modEff	TRUE
PhHAL.1G075200	2	0	FALSE	1or2	0	noIndel	smallEff	FALSE
PhHAL.1G075300	0	0	FALSE	invariant	0	noIndel	invariant	FALSE
PhHAL.1G075400	0	0	FALSE	invariant	0	noIndel	invariant	FALSE
PhHAL.1G075600	4	0	FALSE	some	0	noIndel	modEff	TRUE
PhHAL.1G076100	7	0	FALSE	large	0	noIndel	largeEff	TRUE
PhHAL.1G076400	1	0	FALSE	1or2	16	largeIndel	largeEff	TRUE
PhHAL.1G076700	10	0	FALSE	large	0	noIndel	largeEff	TRUE
PhHAL.1G076900	1	0	FALSE	1or2	0	noIndel	smallEff	FALSE
PhHAL.1G077000	3	0	FALSE	some	0	noIndel	modEff	TRUE
PhHAL.1G077100	5	0	FALSE	some	0	noIndel	modEff	TRUE
PhHAL.1G077200	5	0	FALSE	some	12	largeIndel	largeEff	TRUE
PhHAL.1G077300	6	0	FALSE	large	0	noIndel	largeEff	TRUE
PhHAL.1G077600	0	0	FALSE	invariant	0	noIndel	invariant	FALSE
PhHAL.1G077700	3	0	FALSE	some	0	noIndel	modEff	TRUE
PhHAL.1G077800	1	0	FALSE	1or2	0	noIndel	smallEff	FALSE
PhHAL.1G078000	6	0	FALSE	large	5	smallIndel	largeEff	TRUE
PhHAL.1G078100	8	0	FALSE	large	0	noIndel	largeEff	TRUE
PhHAL.1G078200	1	0	FALSE	1or2	0	noIndel	smallEff	FALSE
PhHAL.1G078300	1	0	FALSE	1or2	0	noIndel	smallEff	FALSE
PhHAL.1G078400	13	0	FALSE	large	3	smallIndel	largeEff	TRUE
PhHAL.1G078500	5	0	FALSE	some	0	noIndel	modEff	TRUE
PhHAL.1G078600	12	0	FALSE	large	0	noIndel	largeEff	TRUE
PhHAL.1G078700	3	0	FALSE	some	0	noIndel	modEff	TRUE
PhHAL.1G078800	0	0	FALSE	invariant	0	noIndel	invariant	FALSE
PhHAL.1G078900	4	0	FALSE	some	0	noIndel	modEff	TRUE
PhHAL.1G079000	3	0	FALSE	some	14	largeIndel	largeEff	TRUE
PhHAL.1G079100	5	0	FALSE	some	0	noIndel	modEff	TRUE
PhHAL.1G079200	7	0	FALSE	large	29	largeIndel	verylargeEff	TRUE
PhHAL.1G079300	2	0	FALSE	1or2	5	smallIndel	modEff	TRUE
PhHAL.1G079400	10	0	FALSE	large	40	largeIndel	verylargeEff	TRUE
PhHAL.1G079500	6	0	FALSE	large	0	noIndel	largeEff	TRUE
PhHAL.1G079700	0	0	FALSE	invariant	0	noIndel	invariant	FALSE
PhHAL.1G079800	1	0	FALSE	1or2	0	noIndel	smallEff	FALSE
PhHAL.1G080000	12	0	FALSE	large	2	smallIndel	largeEff	TRUE
PhHAL.1G080200	3	0	FALSE	some	0	noIndel	modEff	TRUE
PhHAL.1G080300	19	0	FALSE	large	2	smallIndel	largeEff	TRUE
PhHAL.1G080400	4	0	FALSE	some	0	noIndel	modEff	TRUE
PhHAL.1G080500	3	0	FALSE	some	0	noIndel	modEff	TRUE
PhHAL.1G080600	2	0	FALSE	1or2	36	largeIndel	largeEff	TRUE
PhHAL.1G080800	7	0	FALSE	large	0	noIndel	largeEff	TRUE
PhHAL.1G081000	4	0	FALSE	some	0	noIndel	modEff	TRUE
PhHAL.1G081200	15	0	FALSE	large	5	smallIndel	largeEff	TRUE
PhHAL.1G081300	3	0	FALSE	some	41	largeIndel	largeEff	TRUE
PhHAL.1G081400	7	0	FALSE	large	1	smallIndel	largeEff	TRUE
PhHAL.1G081500	10	1	TRUE	large	11	largeIndel	verylargeEff	TRUE
PhHAL.1G081600	2	0	FALSE	1or2	0	noIndel	smallEff	FALSE
PhHAL.1G081800	2	0	FALSE	1or2	0	noIndel	smallEff	FALSE
PhHAL.1G082000	12	0	FALSE	large	0	noIndel	largeEff	TRUE
PhHAL.1G082100	0	0	FALSE	invariant	18	largeIndel	largeEff	TRUE
PhHAL.1G082200	8	0	FALSE	large	0	noIndel	largeEff	TRUE
PhHAL.1G082500	3	0	FALSE	some	0	noIndel	modEff	TRUE
PhHAL.1G082600	18	0	FALSE	large	0	noIndel	largeEff	TRUE
PhHAL.1G082700	7	0	FALSE	large	0	noIndel	largeEff	TRUE
PhHAL.1G082900	0	0	FALSE	invariant	0	noIndel	invariant	FALSE
PhHAL.1G083200	132	2	TRUE	veryLarge	0	noIndel	largeEff	TRUE
PhHAL.1G083300	3	0	FALSE	some	0	noIndel	modEff	TRUE
PhHAL.1G083400	1	0	FALSE	1or2	0	noIndel	smallEff	FALSE
PhHAL.1G083600	2	0	FALSE	1or2	52	largeIndel	largeEff	TRUE
PhHAL.1G083700	1	0	FALSE	1or2	0	noIndel	smallEff	FALSE
PhHAL.1G083900	2	0	FALSE	1or2	0	noIndel	smallEff	FALSE
PhHAL.1G084000	4	0	FALSE	some	12	largeIndel	largeEff	TRUE
PhHAL.1G084100	3	0	FALSE	some	0	noIndel	modEff	TRUE
PhHAL.1G084200	2	0	FALSE	1or2	15	largeIndel	largeEff	TRUE
PhHAL.1G084300	3	0	FALSE	some	0	noIndel	modEff	TRUE
PhHAL.1G084400	1	0	FALSE	1or2	22	largeIndel	largeEff	TRUE
PhHAL.1G084500	6	0	FALSE	large	0	noIndel	largeEff	TRUE
PhHAL.1G084600	1	0	FALSE	1or2	0	noIndel	smallEff	FALSE
PhHAL.1G084700	16	0	FALSE	large	0	noIndel	largeEff	TRUE
PhHAL.1G084800	0	0	FALSE	invariant	0	noIndel	invariant	FALSE
PhHAL.1G084900	11	0	FALSE	large	14	largeIndel	verylargeEff	TRUE
PhHAL.1G085000	4	0	FALSE	some	0	noIndel	modEff	TRUE
PhHAL.1G085100	12	0	FALSE	large	0	noIndel	largeEff	TRUE
PhHAL.1G085200	40	0	FALSE	veryLarge	0	noIndel	largeEff	TRUE
PhHAL.1G085300	3	0	FALSE	some	0	noIndel	modEff	TRUE
PhHAL.1G085400	19	0	FALSE	large	0	noIndel	largeEff	TRUE
PhHAL.1G085600	0	0	FALSE	invariant	0	noIndel	invariant	FALSE
PhHAL.1G085700	1	0	FALSE	1or2	0	noIndel	smallEff	FALSE
PhHAL.1G086100	2	0	FALSE	1or2	0	noIndel	smallEff	FALSE
PhHAL.1G086200	0	0	FALSE	invariant	0	noIndel	invariant	FALSE
PhHAL.1G086300	5	0	FALSE	some	0	noIndel	modEff	TRUE
PhHAL.1G086400	0	0	FALSE	invariant	14	largeIndel	largeEff	TRUE
PhHAL.1G086600	3	0	FALSE	some	0	noIndel	modEff	TRUE
PhHAL.1G086800	2	0	FALSE	1or2	0	noIndel	smallEff	FALSE
PhHAL.1G086900	3	0	FALSE	some	0	noIndel	modEff	TRUE
PhHAL.1G087000	7	0	FALSE	large	0	noIndel	largeEff	TRUE
PhHAL.1G087100	3	0	FALSE	some	2	smallIndel	modEff	TRUE
PhHAL.1G087300	2	0	FALSE	1or2	0	noIndel	smallEff	FALSE
PhHAL.1G087400	2	0	FALSE	1or2	0	noIndel	smallEff	FALSE
PhHAL.1G087500	1	0	FALSE	1or2	0	noIndel	smallEff	FALSE
PhHAL.1G087600	2	0	FALSE	1or2	0	noIndel	smallEff	FALSE
PhHAL.1G087700	2	0	FALSE	1or2	0	noIndel	smallEff	FALSE
PhHAL.1G087900	5	0	FALSE	some	0	noIndel	modEff	TRUE
PhHAL.1G088100	0	0	FALSE	invariant	0	noIndel	invariant	FALSE
PhHAL.1G088200	5	0	FALSE	some	0	noIndel	modEff	TRUE
PhHAL.1G088300	3	0	FALSE	some	0	noIndel	modEff	TRUE
PhHAL.1G088400	6	0	FALSE	large	0	noIndel	largeEff	TRUE
PhHAL.1G088500	4	0	FALSE	some	23	largeIndel	largeEff	TRUE
PhHAL.1G088600	3	0	FALSE	some	0	noIndel	modEff	TRUE
PhHAL.1G088700	1	0	FALSE	1or2	0	noIndel	smallEff	FALSE
PhHAL.1G088800	4	0	FALSE	some	1	smallIndel	modEff	TRUE
PhHAL.1G088900	0	0	FALSE	invariant	0	noIndel	invariant	FALSE
PhHAL.1G089000	4	0	FALSE	some	0	noIndel	modEff	TRUE
PhHAL.1G089200	3	0	FALSE	some	0	noIndel	modEff	TRUE
PhHAL.1G089300	3	0	FALSE	some	0	noIndel	modEff	TRUE
PhHAL.1G089500	0	0	FALSE	invariant	0	noIndel	invariant	FALSE
PhHAL.1G089600	1	0	FALSE	1or2	0	noIndel	smallEff	FALSE
PhHAL.1G089800	6	0	FALSE	large	0	noIndel	largeEff	TRUE
PhHAL.1G090000	3	0	FALSE	some	19	largeIndel	largeEff	TRUE
PhHAL.1G090100	3	0	FALSE	some	0	noIndel	modEff	TRUE
PhHAL.1G090200	4	0	FALSE	some	0	noIndel	modEff	TRUE
PhHAL.1G090400	0	0	FALSE	invariant	0	noIndel	invariant	FALSE
PhHAL.1G090500	5	0	FALSE	some	0	noIndel	modEff	TRUE
PhHAL.1G090600	2	0	FALSE	1or2	0	noIndel	smallEff	FALSE
PhHAL.1G090700	0	0	FALSE	invariant	0	noIndel	invariant	FALSE
PhHAL.1G090800	3	0	FALSE	some	0	noIndel	modEff	TRUE
PhHAL.1G090900	3	0	FALSE	some	0	noIndel	modEff	TRUE
PhHAL.1G091000	4	0	FALSE	some	0	noIndel	modEff	TRUE
PhHAL.1G091100	5	0	FALSE	some	0	noIndel	modEff	TRUE
PhHAL.1G091200	0	0	FALSE	invariant	0	noIndel	invariant	FALSE
PhHAL.1G091300	3	0	FALSE	some	0	noIndel	modEff	TRUE
PhHAL.1G091400	4	0	FALSE	some	0	noIndel	modEff	TRUE
PhHAL.1G091500	4	0	FALSE	some	0	noIndel	modEff	TRUE
PhHAL.1G091600	17	0	FALSE	large	187	largeIndel	verylargeEff	TRUE
PhHAL.1G091700	4	0	FALSE	some	0	noIndel	modEff	TRUE
PhHAL.1G091900	0	0	FALSE	invariant	0	noIndel	invariant	FALSE
PhHAL.1G092000	6	0	FALSE	large	0	noIndel	largeEff	TRUE
PhHAL.1G092100	0	0	FALSE	invariant	0	noIndel	invariant	FALSE
PhHAL.1G092400	20	0	FALSE	large	3	smallIndel	largeEff	TRUE
PhHAL.1G092800	3	0	FALSE	some	0	noIndel	modEff	TRUE
PhHAL.1G092900	2	0	FALSE	1or2	0	noIndel	smallEff	FALSE
PhHAL.1G093100	0	0	FALSE	invariant	0	noIndel	invariant	FALSE
PhHAL.1G093200	3	0	FALSE	some	0	noIndel	modEff	TRUE
PhHAL.1G093300	0	0	FALSE	invariant	0	noIndel	invariant	FALSE
PhHAL.1G093400	NA	NA	NA	NA	43	largeIndel	largeEff	TRUE
PhHAL.1G093500	4	0	FALSE	some	0	noIndel	modEff	TRUE
PhHAL.1G093600	14	0	FALSE	large	0	noIndel	largeEff	TRUE
PhHAL.1G093700	2	0	FALSE	1or2	0	noIndel	smallEff	FALSE
PhHAL.1G093800	8	0	FALSE	large	17	largeIndel	verylargeEff	TRUE
PhHAL.1G093900	1	0	FALSE	1or2	0	noIndel	smallEff	FALSE
PhHAL.1G094000	0	0	FALSE	invariant	0	noIndel	invariant	FALSE
PhHAL.1G094100	2	0	FALSE	1or2	0	noIndel	smallEff	FALSE
PhHAL.1G094200	2	0	FALSE	1or2	0	noIndel	smallEff	FALSE
PhHAL.1G094300	0	0	FALSE	invariant	0	noIndel	invariant	FALSE
PhHAL.1G094400	2	0	FALSE	1or2	0	noIndel	smallEff	FALSE
PhHAL.1G094500	0	0	FALSE	invariant	0	noIndel	invariant	FALSE
PhHAL.1G094600	3	0	FALSE	some	0	noIndel	modEff	TRUE
PhHAL.1G094700	1	0	FALSE	1or2	0	noIndel	smallEff	FALSE
PhHAL.1G094800	6	0	FALSE	large	0	noIndel	largeEff	TRUE
PhHAL.1G094900	2	0	FALSE	1or2	0	noIndel	smallEff	FALSE
PhHAL.1G095100	8	0	FALSE	large	0	noIndel	largeEff	TRUE
PhHAL.1G095200	14	0	FALSE	large	0	noIndel	largeEff	TRUE
PhHAL.1G095300	1	0	FALSE	1or2	0	noIndel	smallEff	FALSE
PhHAL.1G095400	3	0	FALSE	some	0	noIndel	modEff	TRUE
PhHAL.1G095500	10	0	FALSE	large	0	noIndel	largeEff	TRUE
PhHAL.1G095600	2	0	FALSE	1or2	0	noIndel	smallEff	FALSE
PhHAL.1G095700	5	0	FALSE	some	0	noIndel	modEff	TRUE
PhHAL.1G095800	1	0	FALSE	1or2	0	noIndel	smallEff	FALSE
PhHAL.1G096000	2	0	FALSE	1or2	0	noIndel	smallEff	FALSE
PhHAL.1G096100	3	0	FALSE	some	0	noIndel	modEff	TRUE
PhHAL.1G096200	1	0	FALSE	1or2	0	noIndel	smallEff	FALSE
PhHAL.1G096300	3	0	FALSE	some	24	largeIndel	largeEff	TRUE
PhHAL.1G096400	2	0	FALSE	1or2	2	smallIndel	modEff	TRUE
PhHAL.1G096500	4	0	FALSE	some	0	noIndel	modEff	TRUE
PhHAL.1G096600	8	0	FALSE	large	0	noIndel	largeEff	TRUE
PhHAL.1G096700	2	0	FALSE	1or2	0	noIndel	smallEff	FALSE
PhHAL.1G096800	1	0	FALSE	1or2	3	smallIndel	modEff	TRUE
PhHAL.1G096900	0	0	FALSE	invariant	0	noIndel	invariant	FALSE
PhHAL.1G097100	0	0	FALSE	invariant	0	noIndel	invariant	FALSE
PhHAL.1G097200	3	0	FALSE	some	2	smallIndel	modEff	TRUE
PhHAL.1G097300	5	0	FALSE	some	1	smallIndel	modEff	TRUE
PhHAL.1G097500	3	0	FALSE	some	0	noIndel	modEff	TRUE
PhHAL.1G097600	0	0	FALSE	invariant	0	noIndel	invariant	FALSE
PhHAL.1G097700	4	0	FALSE	some	0	noIndel	modEff	TRUE
PhHAL.1G097900	1	0	FALSE	1or2	13	largeIndel	largeEff	TRUE
PhHAL.1G098000	3	0	FALSE	some	59	largeIndel	largeEff	TRUE
PhHAL.1G098100	1	0	FALSE	1or2	0	noIndel	smallEff	FALSE
PhHAL.1G098200	0	0	FALSE	invariant	0	noIndel	invariant	FALSE
PhHAL.1G098500	3	0	FALSE	some	0	noIndel	modEff	TRUE
PhHAL.1G098600	1	0	FALSE	1or2	0	noIndel	smallEff	FALSE
PhHAL.1G098800	1	0	FALSE	1or2	0	noIndel	smallEff	FALSE
PhHAL.1G098900	9	0	FALSE	large	0	noIndel	largeEff	TRUE
PhHAL.1G099400	14	0	FALSE	large	2	smallIndel	largeEff	TRUE
PhHAL.1G099800	1	0	FALSE	1or2	1	smallIndel	modEff	TRUE
PhHAL.1G099900	9	0	FALSE	large	0	noIndel	largeEff	TRUE
PhHAL.1G100100	3	0	FALSE	some	9	smallIndel	modEff	TRUE
PhHAL.1G100200	10	0	FALSE	large	0	noIndel	largeEff	TRUE
PhHAL.1G100300	8	0	FALSE	large	0	noIndel	largeEff	TRUE
PhHAL.1G100400	2	0	FALSE	1or2	0	smallIndel	modEff	TRUE
PhHAL.1G100500	12	0	FALSE	large	0	noIndel	largeEff	TRUE
PhHAL.1G100600	8	0	FALSE	large	2	smallIndel	largeEff	TRUE
PhHAL.1G100700	0	0	FALSE	invariant	0	noIndel	invariant	FALSE
PhHAL.1G100800	1	0	FALSE	1or2	0	noIndel	smallEff	FALSE
PhHAL.1G100900	2	0	FALSE	1or2	0	noIndel	smallEff	FALSE
PhHAL.1G101100	2	0	FALSE	1or2	0	noIndel	smallEff	FALSE
PhHAL.1G101200	1	0	FALSE	1or2	4	smallIndel	modEff	TRUE
PhHAL.1G101300	1	0	FALSE	1or2	0	noIndel	smallEff	FALSE
PhHAL.1G101400	3	0	FALSE	some	0	noIndel	modEff	TRUE
PhHAL.1G101500	6	0	FALSE	large	9	smallIndel	largeEff	TRUE
PhHAL.1G101600	2	0	FALSE	1or2	0	noIndel	smallEff	FALSE
PhHAL.1G101700	2	0	FALSE	1or2	2	smallIndel	modEff	TRUE
PhHAL.1G101800	0	0	FALSE	invariant	0	noIndel	invariant	FALSE
PhHAL.1G102000	0	0	FALSE	invariant	0	noIndel	invariant	FALSE
PhHAL.1G102100	0	0	FALSE	invariant	0	noIndel	invariant	FALSE
PhHAL.1G102200	3	0	FALSE	some	5	smallIndel	modEff	TRUE
PhHAL.1G102300	7	0	FALSE	large	0	noIndel	largeEff	TRUE
PhHAL.1G102400	1	0	FALSE	1or2	0	noIndel	smallEff	FALSE
PhHAL.1G102500	4	0	FALSE	some	27	largeIndel	largeEff	TRUE
PhHAL.1G102700	6	0	FALSE	large	0	noIndel	largeEff	TRUE
PhHAL.1G102800	7	0	FALSE	large	16	largeIndel	verylargeEff	TRUE
PhHAL.1G102900	0	0	FALSE	invariant	0	noIndel	invariant	FALSE
PhHAL.1G103000	3	0	FALSE	some	0	noIndel	modEff	TRUE
PhHAL.1G103100	5	0	FALSE	some	0	noIndel	modEff	TRUE
PhHAL.1G103400	20	0	FALSE	large	0	noIndel	largeEff	TRUE
PhHAL.1G103500	5	0	FALSE	some	0	noIndel	modEff	TRUE
PhHAL.1G103700	1	0	FALSE	1or2	42	largeIndel	largeEff	TRUE
PhHAL.1G103800	6	0	FALSE	large	26	largeIndel	verylargeEff	TRUE
PhHAL.1G103900	3	0	FALSE	some	0	noIndel	modEff	TRUE
PhHAL.1G104000	2	0	FALSE	1or2	0	noIndel	smallEff	FALSE
PhHAL.1G104100	4	0	FALSE	some	0	noIndel	modEff	TRUE
PhHAL.1G104200	3	0	FALSE	some	0	noIndel	modEff	TRUE
PhHAL.1G104300	3	0	FALSE	some	0	noIndel	modEff	TRUE
PhHAL.1G104400	3	0	FALSE	some	0	noIndel	modEff	TRUE
PhHAL.1G104500	1	0	FALSE	1or2	0	noIndel	smallEff	FALSE
PhHAL.1G104600	12	0	FALSE	large	2	smallIndel	largeEff	TRUE
PhHAL.1G104700	0	0	FALSE	invariant	0	noIndel	invariant	FALSE
PhHAL.1G104900	7	0	FALSE	large	0	noIndel	largeEff	TRUE
PhHAL.1G105000	3	0	FALSE	some	0	noIndel	modEff	TRUE
PhHAL.1G105100	8	0	FALSE	large	2	smallIndel	largeEff	TRUE
PhHAL.1G105300	6	0	FALSE	large	0	noIndel	largeEff	TRUE
PhHAL.1G105400	7	0	FALSE	large	0	noIndel	largeEff	TRUE
PhHAL.1G105500	0	0	FALSE	invariant	0	noIndel	invariant	FALSE
PhHAL.1G105600	0	0	FALSE	invariant	0	noIndel	invariant	FALSE
PhHAL.1G105700	4	0	FALSE	some	0	noIndel	modEff	TRUE
PhHAL.1G106100	0	0	FALSE	invariant	0	noIndel	invariant	FALSE
PhHAL.1G106200	1	0	FALSE	1or2	0	noIndel	smallEff	FALSE
PhHAL.1G106300	2	0	FALSE	1or2	0	noIndel	smallEff	FALSE
PhHAL.1G106400	12	0	FALSE	large	0	noIndel	largeEff	TRUE
PhHAL.1G106500	4	0	FALSE	some	0	noIndel	modEff	TRUE
PhHAL.1G106600	4	0	FALSE	some	0	noIndel	modEff	TRUE
PhHAL.1G106700	2	0	FALSE	1or2	1	smallIndel	modEff	TRUE
PhHAL.1G106800	64	1	TRUE	veryLarge	0	noIndel	largeEff	TRUE
PhHAL.1G106900	7	0	FALSE	large	0	noIndel	largeEff	TRUE
PhHAL.1G107000	3	0	FALSE	some	0	noIndel	modEff	TRUE
PhHAL.1G107100	11	0	FALSE	large	61	largeIndel	verylargeEff	TRUE
PhHAL.1G107200	3	0	FALSE	some	0	noIndel	modEff	TRUE
PhHAL.1G107300	3	0	FALSE	some	0	noIndel	modEff	TRUE
PhHAL.1G107400	4	0	FALSE	some	0	smallIndel	modEff	TRUE
PhHAL.1G107500	3	0	FALSE	some	0	noIndel	modEff	TRUE
PhHAL.1G107700	1	0	FALSE	1or2	0	noIndel	smallEff	FALSE
PhHAL.1G107800	1	0	FALSE	1or2	0	noIndel	smallEff	FALSE
PhHAL.1G107900	0	0	FALSE	invariant	4	smallIndel	modEff	TRUE
PhHAL.1G108000	6	0	FALSE	large	0	noIndel	largeEff	TRUE
PhHAL.1G108100	10	0	FALSE	large	3	smallIndel	largeEff	TRUE
PhHAL.1G108200	1	0	FALSE	1or2	0	noIndel	smallEff	FALSE
PhHAL.1G108400	13	0	FALSE	large	6	smallIndel	largeEff	TRUE
PhHAL.1G108500	7	0	FALSE	large	0	noIndel	largeEff	TRUE
PhHAL.1G108600	5	0	FALSE	some	0	noIndel	modEff	TRUE
PhHAL.1G108700	4	0	FALSE	some	0	noIndel	modEff	TRUE
PhHAL.1G108800	1	0	FALSE	1or2	0	noIndel	smallEff	FALSE
PhHAL.1G108900	4	0	FALSE	some	0	smallIndel	modEff	TRUE
PhHAL.1G109100	4	0	FALSE	some	0	noIndel	modEff	TRUE
PhHAL.1G109200	2	0	FALSE	1or2	0	noIndel	smallEff	FALSE
PhHAL.1G109300	35	0	FALSE	veryLarge	0	noIndel	largeEff	TRUE
PhHAL.1G109500	3	0	FALSE	some	0	noIndel	modEff	TRUE
PhHAL.1G109600	5	0	FALSE	some	0	noIndel	modEff	TRUE
PhHAL.1G109700	5	0	FALSE	some	0	noIndel	modEff	TRUE
PhHAL.1G109800	7	0	FALSE	large	0	noIndel	largeEff	TRUE
PhHAL.1G109900	0	0	FALSE	invariant	51	largeIndel	largeEff	TRUE
PhHAL.1G110000	2	0	FALSE	1or2	0	noIndel	smallEff	FALSE
PhHAL.1G110100	3	0	FALSE	some	0	noIndel	modEff	TRUE
PhHAL.1G110200	2	0	FALSE	1or2	0	noIndel	smallEff	FALSE
PhHAL.1G110300	39	0	FALSE	veryLarge	0	smallIndel	largeEff	TRUE
PhHAL.1G110400	5	0	FALSE	some	0	noIndel	modEff	TRUE
PhHAL.1G110500	0	0	FALSE	invariant	0	noIndel	invariant	FALSE
PhHAL.1G110600	7	0	FALSE	large	0	noIndel	largeEff	TRUE
PhHAL.1G110700	1	0	FALSE	1or2	0	noIndel	smallEff	FALSE
PhHAL.1G110900	2	0	FALSE	1or2	0	noIndel	smallEff	FALSE
PhHAL.1G111000	2	0	FALSE	1or2	0	noIndel	smallEff	FALSE
PhHAL.1G111100	1	0	FALSE	1or2	0	noIndel	smallEff	FALSE
PhHAL.1G111200	21	0	FALSE	large	21	largeIndel	verylargeEff	TRUE
PhHAL.1G111700	6	0	FALSE	large	0	noIndel	largeEff	TRUE
PhHAL.1G111800	2	0	FALSE	1or2	17	largeIndel	largeEff	TRUE
PhHAL.1G112500	3	0	FALSE	some	0	noIndel	modEff	TRUE
PhHAL.1G112600	3	0	FALSE	some	0	noIndel	modEff	TRUE
PhHAL.1G112700	3	0	FALSE	some	0	noIndel	modEff	TRUE
PhHAL.1G112800	3	0	FALSE	some	32	largeIndel	largeEff	TRUE
PhHAL.1G113000	1	0	FALSE	1or2	0	noIndel	smallEff	FALSE
PhHAL.1G113100	7	0	FALSE	large	0	noIndel	largeEff	TRUE
PhHAL.1G113200	1	0	FALSE	1or2	0	noIndel	smallEff	FALSE
PhHAL.1G113300	14	0	FALSE	large	0	noIndel	largeEff	TRUE
PhHAL.1G113500	14	0	FALSE	large	0	noIndel	largeEff	TRUE
PhHAL.1G113600	24	0	FALSE	large	0	noIndel	largeEff	TRUE
PhHAL.1G113700	1	0	FALSE	1or2	0	noIndel	smallEff	FALSE
PhHAL.1G113800	1	0	FALSE	1or2	0	noIndel	smallEff	FALSE
PhHAL.1G113900	2	0	FALSE	1or2	14	largeIndel	largeEff	TRUE
PhHAL.1G114000	8	0	FALSE	large	0	noIndel	largeEff	TRUE
PhHAL.1G114100	0	0	FALSE	invariant	0	noIndel	invariant	FALSE
PhHAL.1G114200	4	0	FALSE	some	0	noIndel	modEff	TRUE
PhHAL.1G114300	8	0	FALSE	large	0	noIndel	largeEff	TRUE
PhHAL.1G114400	6	0	FALSE	large	0	noIndel	largeEff	TRUE
PhHAL.1G114500	2	0	FALSE	1or2	15	largeIndel	largeEff	TRUE
PhHAL.1G114600	3	0	FALSE	some	0	noIndel	modEff	TRUE
PhHAL.1G114700	3	0	FALSE	some	0	noIndel	modEff	TRUE
PhHAL.1G114800	2	0	FALSE	1or2	0	noIndel	smallEff	FALSE
PhHAL.1G114900	2	0	FALSE	1or2	0	noIndel	smallEff	FALSE
PhHAL.1G115000	2	0	FALSE	1or2	0	noIndel	smallEff	FALSE
PhHAL.1G115100	2	0	FALSE	1or2	0	smallIndel	modEff	TRUE
PhHAL.1G115300	8	0	FALSE	large	0	noIndel	largeEff	TRUE
PhHAL.1G115400	1	0	FALSE	1or2	0	noIndel	smallEff	FALSE
PhHAL.1G115500	9	0	FALSE	large	25	largeIndel	verylargeEff	TRUE
PhHAL.1G115600	1	0	FALSE	1or2	6	smallIndel	modEff	TRUE
PhHAL.1G115700	1	0	FALSE	1or2	0	noIndel	smallEff	FALSE
PhHAL.1G115800	3	0	FALSE	some	0	noIndel	modEff	TRUE
PhHAL.1G116000	2	0	FALSE	1or2	0	noIndel	smallEff	FALSE
PhHAL.1G116100	0	0	FALSE	invariant	0	noIndel	invariant	FALSE
PhHAL.1G116400	3	0	FALSE	some	25	largeIndel	largeEff	TRUE
PhHAL.1G116500	4	0	FALSE	some	0	noIndel	modEff	TRUE
PhHAL.1G116600	0	0	FALSE	invariant	0	noIndel	invariant	FALSE
PhHAL.1G116700	3	0	FALSE	some	0	noIndel	modEff	TRUE
PhHAL.1G116800	3	0	FALSE	some	0	noIndel	modEff	TRUE
PhHAL.1G116900	5	0	FALSE	some	0	noIndel	modEff	TRUE
PhHAL.1G117200	2	0	FALSE	1or2	0	noIndel	smallEff	FALSE
PhHAL.1G117600	2	0	FALSE	1or2	0	noIndel	smallEff	FALSE
PhHAL.1G117700	3	0	FALSE	some	0	noIndel	modEff	TRUE
PhHAL.1G117900	3	0	FALSE	some	0	noIndel	modEff	TRUE
PhHAL.1G118000	9	0	FALSE	large	19	largeIndel	verylargeEff	TRUE
PhHAL.1G118300	2	0	FALSE	1or2	0	noIndel	smallEff	FALSE
PhHAL.1G118400	2	0	FALSE	1or2	0	noIndel	smallEff	FALSE
PhHAL.1G118900	3	0	FALSE	some	0	noIndel	modEff	TRUE
PhHAL.1G119000	3	0	FALSE	some	0	noIndel	modEff	TRUE
PhHAL.1G119100	2	0	FALSE	1or2	0	noIndel	smallEff	FALSE
PhHAL.1G119200	5	0	FALSE	some	22	largeIndel	largeEff	TRUE
PhHAL.1G119300	17	0	FALSE	large	18	largeIndel	verylargeEff	TRUE
PhHAL.1G119400	1	0	FALSE	1or2	0	noIndel	smallEff	FALSE
PhHAL.1G119600	4	0	FALSE	some	13	largeIndel	largeEff	TRUE
PhHAL.1G119700	3	0	FALSE	some	0	noIndel	modEff	TRUE
PhHAL.1G120100	1	0	FALSE	1or2	0	noIndel	smallEff	FALSE
PhHAL.1G120300	1	0	FALSE	1or2	0	noIndel	smallEff	FALSE
PhHAL.1G120400	2	0	FALSE	1or2	0	noIndel	smallEff	FALSE
PhHAL.1G120600	2	0	FALSE	1or2	0	noIndel	smallEff	FALSE
PhHAL.1G120900	22	0	FALSE	large	0	noIndel	largeEff	TRUE
PhHAL.1G121100	1	0	FALSE	1or2	0	noIndel	smallEff	FALSE
PhHAL.1G121200	4	0	FALSE	some	3	smallIndel	modEff	TRUE
PhHAL.1G121300	0	0	FALSE	invariant	0	noIndel	invariant	FALSE
PhHAL.1G121400	10	0	FALSE	large	7	smallIndel	largeEff	TRUE
PhHAL.1G121600	25	0	FALSE	large	0	noIndel	largeEff	TRUE
PhHAL.1G121800	122	2	TRUE	veryLarge	0	noIndel	largeEff	TRUE
PhHAL.1G122100	11	0	FALSE	large	0	noIndel	largeEff	TRUE
PhHAL.1G122200	10	0	FALSE	large	0	noIndel	largeEff	TRUE
PhHAL.1G122400	22	0	FALSE	large	37	largeIndel	verylargeEff	TRUE
PhHAL.1G122500	4	0	FALSE	some	2	smallIndel	modEff	TRUE
PhHAL.1G122600	3	0	FALSE	some	0	noIndel	modEff	TRUE
PhHAL.1G122700	5	0	FALSE	some	0	noIndel	modEff	TRUE
PhHAL.1G122800	49	0	FALSE	veryLarge	0	noIndel	largeEff	TRUE
PhHAL.1G122900	1	0	FALSE	1or2	0	noIndel	smallEff	FALSE
PhHAL.1G123000	1	0	FALSE	1or2	0	noIndel	smallEff	FALSE
PhHAL.1G123100	3	0	FALSE	some	0	noIndel	modEff	TRUE
PhHAL.1G123200	7	0	FALSE	large	0	noIndel	largeEff	TRUE
PhHAL.1G123300	3	0	FALSE	some	1	smallIndel	modEff	TRUE
PhHAL.1G123400	4	0	FALSE	some	0	noIndel	modEff	TRUE
PhHAL.1G123700	2	0	FALSE	1or2	34	largeIndel	largeEff	TRUE
PhHAL.1G123800	0	0	FALSE	invariant	0	noIndel	invariant	FALSE
PhHAL.1G123900	0	0	FALSE	invariant	0	noIndel	invariant	FALSE
PhHAL.1G124000	4	0	FALSE	some	0	noIndel	modEff	TRUE
PhHAL.1G124100	1	0	FALSE	1or2	0	noIndel	smallEff	FALSE
PhHAL.1G124200	5	0	FALSE	some	0	noIndel	modEff	TRUE
PhHAL.1G124300	3	0	FALSE	some	0	noIndel	modEff	TRUE
PhHAL.1G124500	28	0	FALSE	veryLarge	14	largeIndel	verylargeEff	TRUE
PhHAL.1G124700	10	0	FALSE	large	0	noIndel	largeEff	TRUE
PhHAL.1G124800	8	0	FALSE	large	0	noIndel	largeEff	TRUE
PhHAL.1G125000	9	0	FALSE	large	83	largeIndel	verylargeEff	TRUE
PhHAL.1G125100	1	0	FALSE	1or2	0	noIndel	smallEff	FALSE
PhHAL.1G125300	2	0	FALSE	1or2	0	noIndel	smallEff	FALSE
PhHAL.1G125400	3	0	FALSE	some	0	noIndel	modEff	TRUE
PhHAL.1G125500	3	0	FALSE	some	0	noIndel	modEff	TRUE
PhHAL.1G125600	8	0	FALSE	large	2	smallIndel	largeEff	TRUE
PhHAL.1G125700	6	0	FALSE	large	0	noIndel	largeEff	TRUE
PhHAL.1G125800	19	0	FALSE	large	0	noIndel	largeEff	TRUE
PhHAL.1G126100	14	0	FALSE	large	20	largeIndel	verylargeEff	TRUE
PhHAL.1G126200	5	0	FALSE	some	0	noIndel	modEff	TRUE
PhHAL.1G126300	7	0	FALSE	large	0	noIndel	largeEff	TRUE
PhHAL.1G126500	7	0	FALSE	large	15	largeIndel	verylargeEff	TRUE
PhHAL.1G126600	2	0	FALSE	1or2	0	noIndel	smallEff	FALSE
PhHAL.1G127000	5	0	FALSE	some	12	largeIndel	largeEff	TRUE
PhHAL.1G127100	8	0	FALSE	large	1	smallIndel	largeEff	TRUE
PhHAL.1G127200	1	0	FALSE	1or2	0	noIndel	smallEff	FALSE
PhHAL.1G127300	6	0	FALSE	large	0	noIndel	largeEff	TRUE
PhHAL.1G127400	1	0	FALSE	1or2	97	largeIndel	largeEff	TRUE
PhHAL.1G127600	2	0	FALSE	1or2	20	largeIndel	largeEff	TRUE
PhHAL.1G127700	5	0	FALSE	some	0	noIndel	modEff	TRUE
PhHAL.1G127800	4	0	FALSE	some	0	noIndel	modEff	TRUE
PhHAL.1G127900	4	0	FALSE	some	0	noIndel	modEff	TRUE
PhHAL.1G128400	12	0	FALSE	large	0	noIndel	largeEff	TRUE
PhHAL.1G128500	1	0	FALSE	1or2	6	smallIndel	modEff	TRUE
PhHAL.1G128800	10	0	FALSE	large	0	noIndel	largeEff	TRUE
PhHAL.1G128900	13	0	FALSE	large	0	noIndel	largeEff	TRUE
PhHAL.1G129400	1	0	FALSE	1or2	0	noIndel	smallEff	FALSE
PhHAL.1G129800	2	0	FALSE	1or2	0	noIndel	smallEff	FALSE
PhHAL.1G129900	1	0	FALSE	1or2	0	noIndel	smallEff	FALSE
PhHAL.1G130000	0	0	FALSE	invariant	0	noIndel	invariant	FALSE
PhHAL.1G130100	5	0	FALSE	some	0	noIndel	modEff	TRUE
PhHAL.1G131100	0	0	FALSE	invariant	0	noIndel	invariant	FALSE
PhHAL.1G131200	5	0	FALSE	some	16	largeIndel	largeEff	TRUE
PhHAL.1G131700	9	0	FALSE	large	3	smallIndel	largeEff	TRUE
PhHAL.1G132100	9	0	FALSE	large	5	smallIndel	largeEff	TRUE
PhHAL.1G132400	4	0	FALSE	some	0	noIndel	modEff	TRUE
PhHAL.1G132900	5	0	FALSE	some	8	smallIndel	modEff	TRUE
PhHAL.1G133300	57	0	FALSE	veryLarge	0	noIndel	largeEff	TRUE
PhHAL.1G133500	5	0	FALSE	some	12	largeIndel	largeEff	TRUE
PhHAL.1G133800	5	0	FALSE	some	0	noIndel	modEff	TRUE
PhHAL.1G133900	13	0	FALSE	large	0	noIndel	largeEff	TRUE
PhHAL.1G134200	3	0	FALSE	some	0	noIndel	modEff	TRUE
PhHAL.1G134300	11	0	FALSE	large	0	noIndel	largeEff	TRUE
PhHAL.1G135600	5	0	FALSE	some	4	smallIndel	modEff	TRUE
PhHAL.1G136200	0	0	FALSE	invariant	0	noIndel	invariant	FALSE
PhHAL.1G136400	4	0	FALSE	some	0	noIndel	modEff	TRUE
PhHAL.1G137300	2	0	FALSE	1or2	0	noIndel	smallEff	FALSE
PhHAL.1G137800	8	0	FALSE	large	0	noIndel	largeEff	TRUE
PhHAL.1G137900	8	0	FALSE	large	12	largeIndel	verylargeEff	TRUE
PhHAL.1G138000	6	0	FALSE	large	0	noIndel	largeEff	TRUE
PhHAL.1G138100	3	0	FALSE	some	0	noIndel	modEff	TRUE
PhHAL.1G138300	3	0	FALSE	some	0	noIndel	modEff	TRUE
PhHAL.1G138400	13	0	FALSE	large	0	noIndel	largeEff	TRUE
PhHAL.1G138500	3	0	FALSE	some	0	noIndel	modEff	TRUE
PhHAL.1G138600	8	0	FALSE	large	0	noIndel	largeEff	TRUE
PhHAL.1G138900	5	0	FALSE	some	0	noIndel	modEff	TRUE
PhHAL.1G139000	13	0	FALSE	large	0	noIndel	largeEff	TRUE
PhHAL.1G139100	2	0	FALSE	1or2	0	noIndel	smallEff	FALSE
PhHAL.1G139700	6	0	FALSE	large	0	noIndel	largeEff	TRUE
PhHAL.1G139900	4	0	FALSE	some	0	noIndel	modEff	TRUE
PhHAL.1G140500	2	0	FALSE	1or2	0	noIndel	smallEff	FALSE
PhHAL.1G141500	24	1	TRUE	large	0	noIndel	largeEff	TRUE
PhHAL.1G141700	35	0	FALSE	veryLarge	0	noIndel	largeEff	TRUE
PhHAL.1G142100	9	0	FALSE	large	0	noIndel	largeEff	TRUE
PhHAL.1G142400	1	0	FALSE	1or2	0	noIndel	smallEff	FALSE
PhHAL.1G142600	12	0	FALSE	large	0	noIndel	largeEff	TRUE
PhHAL.1G143400	28	1	TRUE	veryLarge	0	noIndel	largeEff	TRUE
PhHAL.1G143900	10	0	FALSE	large	0	noIndel	largeEff	TRUE
PhHAL.1G144200	2	0	FALSE	1or2	0	noIndel	smallEff	FALSE
PhHAL.1G144800	2	0	FALSE	1or2	0	noIndel	smallEff	FALSE
PhHAL.1G144900	3	0	FALSE	some	0	noIndel	modEff	TRUE
PhHAL.1G145000	5	0	FALSE	some	0	noIndel	modEff	TRUE
PhHAL.1G145400	0	0	FALSE	invariant	0	noIndel	invariant	FALSE
PhHAL.1G146000	0	0	FALSE	invariant	12	largeIndel	largeEff	TRUE
PhHAL.1G146300	19	0	FALSE	large	0	noIndel	largeEff	TRUE
PhHAL.1G146500	4	0	FALSE	some	0	noIndel	modEff	TRUE
PhHAL.1G146600	14	0	FALSE	large	7	smallIndel	largeEff	TRUE
PhHAL.1G146700	9	0	FALSE	large	18	largeIndel	verylargeEff	TRUE
PhHAL.1G146800	8	0	FALSE	large	0	noIndel	largeEff	TRUE
PhHAL.1G146900	2	0	FALSE	1or2	0	noIndel	smallEff	FALSE
PhHAL.1G147000	5	0	FALSE	some	4	smallIndel	modEff	TRUE
PhHAL.1G147100	100	0	FALSE	veryLarge	1114	largeIndel	verylargeEff	TRUE
PhHAL.1G147200	0	0	FALSE	invariant	0	noIndel	invariant	FALSE
PhHAL.1G147300	5	0	FALSE	some	0	noIndel	modEff	TRUE
PhHAL.1G147500	3	0	FALSE	some	0	noIndel	modEff	TRUE
PhHAL.1G147600	7	0	FALSE	large	11	largeIndel	verylargeEff	TRUE
PhHAL.1G148300	5	0	FALSE	some	0	noIndel	modEff	TRUE
PhHAL.1G148400	1	0	FALSE	1or2	69	largeIndel	largeEff	TRUE
PhHAL.1G148500	3	0	FALSE	some	0	noIndel	modEff	TRUE
PhHAL.1G148700	36	0	FALSE	veryLarge	0	noIndel	largeEff	TRUE
PhHAL.1G149100	8	0	FALSE	large	0	noIndel	largeEff	TRUE
PhHAL.1G149200	2	0	FALSE	1or2	0	noIndel	smallEff	FALSE
PhHAL.1G149300	1	0	FALSE	1or2	0	noIndel	smallEff	FALSE
PhHAL.1G149500	22	0	FALSE	large	0	noIndel	largeEff	TRUE
PhHAL.1G149900	6	0	FALSE	large	29	largeIndel	verylargeEff	TRUE
PhHAL.1G150000	4	0	FALSE	some	0	noIndel	modEff	TRUE
PhHAL.1G150100	2	0	FALSE	1or2	0	noIndel	smallEff	FALSE
PhHAL.1G150300	14	0	FALSE	large	0	noIndel	largeEff	TRUE
PhHAL.1G150600	11	0	FALSE	large	22	largeIndel	verylargeEff	TRUE
PhHAL.1G150700	6	0	FALSE	large	0	noIndel	largeEff	TRUE
PhHAL.1G151300	2	0	FALSE	1or2	0	noIndel	smallEff	FALSE
PhHAL.1G151400	98	1	TRUE	veryLarge	0	noIndel	largeEff	TRUE
PhHAL.1G151500	6	0	FALSE	large	0	noIndel	largeEff	TRUE
PhHAL.1G151700	21	0	FALSE	large	0	noIndel	largeEff	TRUE
PhHAL.1G151800	0	0	FALSE	invariant	0	noIndel	invariant	FALSE
PhHAL.1G153200	5	0	FALSE	some	0	noIndel	modEff	TRUE
PhHAL.1G153300	0	0	FALSE	invariant	0	noIndel	invariant	FALSE
PhHAL.1G153400	3	0	FALSE	some	0	noIndel	modEff	TRUE
PhHAL.1G154200	15	0	FALSE	large	0	noIndel	largeEff	TRUE
PhHAL.1G155300	4	0	FALSE	some	0	noIndel	modEff	TRUE
PhHAL.1G155500	5	0	FALSE	some	0	noIndel	modEff	TRUE
PhHAL.1G155600	3	0	FALSE	some	0	noIndel	modEff	TRUE
PhHAL.1G156200	0	0	FALSE	invariant	0	noIndel	invariant	FALSE
PhHAL.1G156300	1	0	FALSE	1or2	0	noIndel	smallEff	FALSE
PhHAL.1G156400	2	0	FALSE	1or2	0	noIndel	smallEff	FALSE
PhHAL.1G157000	28	0	FALSE	veryLarge	0	noIndel	largeEff	TRUE
PhHAL.1G157400	4	0	FALSE	some	0	noIndel	modEff	TRUE
PhHAL.1G157500	5	0	FALSE	some	12	largeIndel	largeEff	TRUE
PhHAL.1G157600	5	0	FALSE	some	0	noIndel	modEff	TRUE
PhHAL.1G157700	1	0	FALSE	1or2	0	noIndel	smallEff	FALSE
PhHAL.1G157800	5	0	FALSE	some	6	smallIndel	modEff	TRUE
PhHAL.1G159000	0	0	FALSE	invariant	0	noIndel	invariant	FALSE
PhHAL.1G159600	1	0	FALSE	1or2	0	noIndel	smallEff	FALSE
PhHAL.1G159700	5	0	FALSE	some	0	noIndel	modEff	TRUE
PhHAL.1G160600	3	0	FALSE	some	0	noIndel	modEff	TRUE
PhHAL.1G160800	1	0	FALSE	1or2	0	noIndel	smallEff	FALSE
PhHAL.1G161000	1	0	FALSE	1or2	0	noIndel	smallEff	FALSE
PhHAL.1G161100	1	0	FALSE	1or2	0	noIndel	smallEff	FALSE
PhHAL.1G161700	5	0	FALSE	some	0	noIndel	modEff	TRUE
PhHAL.1G161800	5	0	FALSE	some	0	noIndel	modEff	TRUE
PhHAL.1G162100	1	0	FALSE	1or2	0	noIndel	smallEff	FALSE
PhHAL.1G163500	1	0	FALSE	1or2	0	noIndel	smallEff	FALSE
PhHAL.1G163600	2	0	FALSE	1or2	1	smallIndel	modEff	TRUE
PhHAL.1G163900	2	0	FALSE	1or2	0	noIndel	smallEff	FALSE
PhHAL.1G164000	2	0	FALSE	1or2	0	smallIndel	modEff	TRUE
PhHAL.1G164200	1	0	FALSE	1or2	0	noIndel	smallEff	FALSE
PhHAL.1G164700	6	0	FALSE	large	0	noIndel	largeEff	TRUE
PhHAL.1G164900	3	0	FALSE	some	1	smallIndel	modEff	TRUE
PhHAL.1G165000	22	0	FALSE	large	20	largeIndel	verylargeEff	TRUE
PhHAL.1G165400	4	0	FALSE	some	0	noIndel	modEff	TRUE
PhHAL.1G165500	1	0	FALSE	1or2	0	noIndel	smallEff	FALSE
PhHAL.1G166400	6	0	FALSE	large	0	noIndel	largeEff	TRUE
PhHAL.1G166500	4	0	FALSE	some	0	noIndel	modEff	TRUE
PhHAL.1G166600	3	0	FALSE	some	0	noIndel	modEff	TRUE
PhHAL.1G166800	5	0	FALSE	some	2	smallIndel	modEff	TRUE
PhHAL.1G167000	4	0	FALSE	some	0	noIndel	modEff	TRUE
PhHAL.1G167100	7	0	FALSE	large	0	noIndel	largeEff	TRUE
PhHAL.1G167200	4	0	FALSE	some	43	largeIndel	largeEff	TRUE
PhHAL.1G167500	8	0	FALSE	large	0	noIndel	largeEff	TRUE
PhHAL.1G168100	3	0	FALSE	some	0	noIndel	modEff	TRUE
PhHAL.1G168200	18	0	FALSE	large	0	noIndel	largeEff	TRUE
PhHAL.1G168300	5	0	FALSE	some	0	noIndel	modEff	TRUE
PhHAL.1G168400	11	1	TRUE	large	0	noIndel	largeEff	TRUE
PhHAL.1G168500	3	0	FALSE	some	3	smallIndel	modEff	TRUE
PhHAL.1G169000	4	0	FALSE	some	0	noIndel	modEff	TRUE
PhHAL.1G169100	1	0	FALSE	1or2	0	noIndel	smallEff	FALSE
PhHAL.1G170500	45	1	TRUE	veryLarge	39	largeIndel	verylargeEff	TRUE
PhHAL.1G170600	3	0	FALSE	some	0	noIndel	modEff	TRUE
PhHAL.1G170700	7	0	FALSE	large	0	noIndel	largeEff	TRUE
PhHAL.1G170800	2	0	FALSE	1or2	0	noIndel	smallEff	FALSE
PhHAL.1G171300	NA	NA	NA	NA	112	largeIndel	largeEff	TRUE
PhHAL.1G171400	0	0	FALSE	invariant	0	noIndel	invariant	FALSE
PhHAL.1G171600	2	0	FALSE	1or2	0	noIndel	smallEff	FALSE
PhHAL.1G171700	3	0	FALSE	some	0	noIndel	modEff	TRUE
PhHAL.1G172000	1	0	FALSE	1or2	0	smallIndel	modEff	TRUE
PhHAL.1G172100	1	0	FALSE	1or2	0	noIndel	smallEff	FALSE
PhHAL.1G172300	2	0	FALSE	1or2	0	noIndel	smallEff	FALSE
PhHAL.1G172400	4	0	FALSE	some	73	largeIndel	largeEff	TRUE
PhHAL.1G172700	2	0	FALSE	1or2	0	noIndel	smallEff	FALSE
PhHAL.1G172800	5	0	FALSE	some	0	noIndel	modEff	TRUE
PhHAL.1G173300	3	0	FALSE	some	0	noIndel	modEff	TRUE
PhHAL.1G173400	3	0	FALSE	some	3	smallIndel	modEff	TRUE
PhHAL.1G173500	6	0	FALSE	large	0	noIndel	largeEff	TRUE
PhHAL.1G173600	1	0	FALSE	1or2	0	noIndel	smallEff	FALSE
PhHAL.1G173700	4	0	FALSE	some	0	noIndel	modEff	TRUE
PhHAL.1G174300	2	0	FALSE	1or2	0	noIndel	smallEff	FALSE
PhHAL.1G174400	3	0	FALSE	some	4	smallIndel	modEff	TRUE
PhHAL.1G175300	26	0	FALSE	veryLarge	0	noIndel	largeEff	TRUE
PhHAL.1G175400	28	0	FALSE	veryLarge	0	noIndel	largeEff	TRUE
PhHAL.1G176000	4	0	FALSE	some	0	noIndel	modEff	TRUE
PhHAL.1G176700	2	0	FALSE	1or2	10	smallIndel	modEff	TRUE
PhHAL.1G176800	24	0	FALSE	large	0	noIndel	largeEff	TRUE
PhHAL.1G176900	4	0	FALSE	some	0	noIndel	modEff	TRUE
PhHAL.1G177000	8	0	FALSE	large	0	noIndel	largeEff	TRUE
PhHAL.1G177200	5	0	FALSE	some	0	noIndel	modEff	TRUE
PhHAL.1G177500	2	0	FALSE	1or2	24	largeIndel	largeEff	TRUE
PhHAL.1G177600	3	0	FALSE	some	0	noIndel	modEff	TRUE
PhHAL.1G177700	4	0	FALSE	some	3	smallIndel	modEff	TRUE
PhHAL.1G177800	2	0	FALSE	1or2	57	largeIndel	largeEff	TRUE
PhHAL.1G177900	7	0	FALSE	large	0	noIndel	largeEff	TRUE
PhHAL.1G178000	4	0	FALSE	some	13	largeIndel	largeEff	TRUE
PhHAL.1G178100	0	0	FALSE	invariant	0	noIndel	invariant	FALSE
PhHAL.1G179100	2	0	FALSE	1or2	0	noIndel	smallEff	FALSE
PhHAL.1G179300	3	0	FALSE	some	0	noIndel	modEff	TRUE
PhHAL.1G179500	1	0	FALSE	1or2	0	noIndel	smallEff	FALSE
PhHAL.1G179600	2	1	TRUE	large	54	largeIndel	verylargeEff	TRUE
PhHAL.1G179700	0	0	FALSE	invariant	0	noIndel	invariant	FALSE
PhHAL.1G179900	5	0	FALSE	some	1	smallIndel	modEff	TRUE
PhHAL.1G180000	9	0	FALSE	large	6	smallIndel	largeEff	TRUE
PhHAL.1G180300	1	0	FALSE	1or2	0	noIndel	smallEff	FALSE
PhHAL.1G180400	1	0	FALSE	1or2	0	noIndel	smallEff	FALSE
PhHAL.1G180500	5	0	FALSE	some	0	noIndel	modEff	TRUE
PhHAL.1G181000	3	0	FALSE	some	0	noIndel	modEff	TRUE
PhHAL.1G181600	17	0	FALSE	large	0	noIndel	largeEff	TRUE
PhHAL.1G181800	34	2	TRUE	veryLarge	0	noIndel	largeEff	TRUE
PhHAL.1G182200	13	0	FALSE	large	0	noIndel	largeEff	TRUE
PhHAL.1G182400	5	0	FALSE	some	5	smallIndel	modEff	TRUE
PhHAL.1G183800	5	0	FALSE	some	31	largeIndel	largeEff	TRUE
PhHAL.1G183900	27	0	FALSE	veryLarge	0	noIndel	largeEff	TRUE
PhHAL.1G184300	3	0	FALSE	some	44	largeIndel	largeEff	TRUE
PhHAL.1G184500	71	0	FALSE	veryLarge	0	noIndel	largeEff	TRUE
PhHAL.1G184700	5	0	FALSE	some	0	noIndel	modEff	TRUE
PhHAL.1G185400	5	0	FALSE	some	19	largeIndel	largeEff	TRUE
PhHAL.1G185500	1	0	FALSE	1or2	0	noIndel	smallEff	FALSE
PhHAL.1G187300	3	0	FALSE	some	0	noIndel	modEff	TRUE
PhHAL.1G187800	2	0	FALSE	1or2	0	noIndel	smallEff	FALSE
PhHAL.1G188200	2	0	FALSE	1or2	0	noIndel	smallEff	FALSE
PhHAL.1G188300	2	0	FALSE	1or2	0	noIndel	smallEff	FALSE
PhHAL.1G188800	1	0	FALSE	1or2	0	noIndel	smallEff	FALSE
PhHAL.1G188900	4	0	FALSE	some	0	noIndel	modEff	TRUE
PhHAL.1G189900	2	0	FALSE	1or2	0	noIndel	smallEff	FALSE
PhHAL.1G190300	0	0	FALSE	invariant	0	noIndel	invariant	FALSE
PhHAL.1G190400	8	0	FALSE	large	0	noIndel	largeEff	TRUE
PhHAL.1G191600	2	0	FALSE	1or2	0	noIndel	smallEff	FALSE
PhHAL.1G191700	1	0	FALSE	1or2	0	noIndel	smallEff	FALSE
PhHAL.1G191800	6	1	TRUE	large	3	smallIndel	largeEff	TRUE
PhHAL.1G193100	1	0	FALSE	1or2	0	noIndel	smallEff	FALSE
PhHAL.1G193200	1	0	FALSE	1or2	0	noIndel	smallEff	FALSE
PhHAL.1G193300	NA	NA	NA	NA	7	smallIndel	modEff	TRUE
PhHAL.1G193800	6	0	FALSE	large	0	noIndel	largeEff	TRUE
PhHAL.1G193900	6	0	FALSE	large	0	noIndel	largeEff	TRUE
PhHAL.1G194900	3	0	FALSE	some	7	smallIndel	modEff	TRUE
PhHAL.1G195100	2	0	FALSE	1or2	0	noIndel	smallEff	FALSE
PhHAL.1G196100	2	0	FALSE	1or2	11	largeIndel	largeEff	TRUE
PhHAL.1G196300	1	0	FALSE	1or2	0	noIndel	smallEff	FALSE
PhHAL.1G196700	4	0	FALSE	some	0	noIndel	modEff	TRUE
PhHAL.1G196800	6	0	FALSE	large	0	noIndel	largeEff	TRUE
PhHAL.1G197100	1	0	FALSE	1or2	1	smallIndel	modEff	TRUE
PhHAL.1G197300	7	0	FALSE	large	0	noIndel	largeEff	TRUE
PhHAL.1G197700	4	0	FALSE	some	24	largeIndel	largeEff	TRUE
PhHAL.1G197800	2	0	FALSE	1or2	0	noIndel	smallEff	FALSE
PhHAL.1G198500	3	0	FALSE	some	0	noIndel	modEff	TRUE
PhHAL.1G198600	3	0	FALSE	some	0	noIndel	modEff	TRUE
PhHAL.1G198700	11	0	FALSE	large	2	smallIndel	largeEff	TRUE
PhHAL.1G199100	4	0	FALSE	some	17	largeIndel	largeEff	TRUE
PhHAL.1G201200	0	0	FALSE	invariant	0	noIndel	invariant	FALSE
PhHAL.1G203800	12	0	FALSE	large	0	noIndel	largeEff	TRUE
PhHAL.1G204700	3	0	FALSE	some	0	noIndel	modEff	TRUE
PhHAL.1G205600	0	0	FALSE	invariant	0	noIndel	invariant	FALSE
PhHAL.1G207100	1	0	FALSE	1or2	0	noIndel	smallEff	FALSE
PhHAL.1G207200	3	0	FALSE	some	0	noIndel	modEff	TRUE
PhHAL.1G207300	4	0	FALSE	some	30	largeIndel	largeEff	TRUE
PhHAL.1G207400	9	0	FALSE	large	0	noIndel	largeEff	TRUE
PhHAL.1G208500	1	0	FALSE	1or2	4	smallIndel	modEff	TRUE
PhHAL.1G209900	5	0	FALSE	some	0	noIndel	modEff	TRUE
PhHAL.1G210000	5	0	FALSE	some	0	noIndel	modEff	TRUE
PhHAL.1G211100	13	0	FALSE	large	0	noIndel	largeEff	TRUE
PhHAL.1G213600	2	0	FALSE	1or2	0	smallIndel	modEff	TRUE
PhHAL.1G213800	0	0	FALSE	invariant	0	noIndel	invariant	FALSE
PhHAL.1G213900	4	0	FALSE	some	5	smallIndel	modEff	TRUE
PhHAL.1G215000	3	0	FALSE	some	3	smallIndel	modEff	TRUE
PhHAL.1G215100	4	0	FALSE	some	0	noIndel	modEff	TRUE
PhHAL.1G215300	2	0	FALSE	1or2	0	noIndel	smallEff	FALSE
PhHAL.1G216800	11	0	FALSE	large	100	largeIndel	verylargeEff	TRUE
PhHAL.1G216900	1	0	FALSE	1or2	0	noIndel	smallEff	FALSE
PhHAL.1G218500	3	0	FALSE	some	0	noIndel	modEff	TRUE
PhHAL.1G219300	5	0	FALSE	some	27	largeIndel	largeEff	TRUE
PhHAL.1G220900	62	0	FALSE	veryLarge	0	noIndel	largeEff	TRUE
PhHAL.1G221000	6	0	FALSE	large	0	noIndel	largeEff	TRUE
PhHAL.1G221200	6	0	FALSE	large	0	noIndel	largeEff	TRUE
PhHAL.1G221400	3	0	FALSE	some	0	noIndel	modEff	TRUE
PhHAL.1G221500	1	0	FALSE	1or2	0	noIndel	smallEff	FALSE
PhHAL.1G221900	9	0	FALSE	large	0	noIndel	largeEff	TRUE
PhHAL.1G222000	0	0	FALSE	invariant	0	noIndel	invariant	FALSE
PhHAL.1G222100	2	0	FALSE	1or2	0	noIndel	smallEff	FALSE
PhHAL.1G222500	6	0	FALSE	large	0	noIndel	largeEff	TRUE
PhHAL.1G222600	26	0	FALSE	veryLarge	70	largeIndel	verylargeEff	TRUE
PhHAL.1G222700	2	0	FALSE	1or2	0	noIndel	smallEff	FALSE
PhHAL.1G222800	2	0	FALSE	1or2	0	noIndel	smallEff	FALSE
PhHAL.1G222900	8	0	FALSE	large	0	noIndel	largeEff	TRUE
PhHAL.1G223000	3	0	FALSE	some	0	noIndel	modEff	TRUE
PhHAL.1G223100	8	0	FALSE	large	0	smallIndel	largeEff	TRUE
PhHAL.1G224600	2	0	FALSE	1or2	0	noIndel	smallEff	FALSE
PhHAL.1G224900	1	0	FALSE	1or2	28	largeIndel	largeEff	TRUE
PhHAL.1G225000	2	0	FALSE	1or2	0	noIndel	smallEff	FALSE
PhHAL.1G225700	52	4	TRUE	veryLarge	0	noIndel	largeEff	TRUE
PhHAL.1G225800	2	0	FALSE	1or2	0	noIndel	smallEff	FALSE
PhHAL.1G226300	5	0	FALSE	some	32	largeIndel	largeEff	TRUE
PhHAL.1G226800	13	0	FALSE	large	10	smallIndel	largeEff	TRUE
PhHAL.1G226900	1	0	FALSE	1or2	0	noIndel	smallEff	FALSE
PhHAL.1G227000	3	0	FALSE	some	0	noIndel	modEff	TRUE
PhHAL.1G227500	10	0	FALSE	large	5	smallIndel	largeEff	TRUE
PhHAL.1G227600	2	0	FALSE	1or2	0	noIndel	smallEff	FALSE
PhHAL.1G227700	3	0	FALSE	some	0	noIndel	modEff	TRUE
PhHAL.1G227800	2	0	FALSE	1or2	0	noIndel	smallEff	FALSE
PhHAL.1G227900	2	0	FALSE	1or2	0	noIndel	smallEff	FALSE
PhHAL.1G228400	5	0	FALSE	some	22	largeIndel	largeEff	TRUE
PhHAL.1G228700	12	0	FALSE	large	7	smallIndel	largeEff	TRUE
PhHAL.1G228800	1	0	FALSE	1or2	0	noIndel	smallEff	FALSE
PhHAL.1G229300	9	0	FALSE	large	35	largeIndel	verylargeEff	TRUE
PhHAL.1G229400	1	0	FALSE	1or2	0	noIndel	smallEff	FALSE
PhHAL.1G229500	9	0	FALSE	large	0	noIndel	largeEff	TRUE
PhHAL.1G229700	1	0	FALSE	1or2	0	noIndel	smallEff	FALSE
PhHAL.1G230100	1	0	FALSE	1or2	0	noIndel	smallEff	FALSE
PhHAL.1G230200	8	0	FALSE	large	1	smallIndel	largeEff	TRUE
PhHAL.1G230300	3	0	FALSE	some	0	noIndel	modEff	TRUE
PhHAL.1G230600	5	0	FALSE	some	0	noIndel	modEff	TRUE
PhHAL.1G230700	1	0	FALSE	1or2	0	noIndel	smallEff	FALSE
PhHAL.1G230800	2	0	FALSE	1or2	6	smallIndel	modEff	TRUE
PhHAL.1G230900	7	0	FALSE	large	23	largeIndel	verylargeEff	TRUE
PhHAL.1G231400	9	0	FALSE	large	3	smallIndel	largeEff	TRUE
PhHAL.1G231500	2	0	FALSE	1or2	0	noIndel	smallEff	FALSE
PhHAL.1G231800	1	0	FALSE	1or2	0	noIndel	smallEff	FALSE
PhHAL.1G231900	2	0	FALSE	1or2	113	largeIndel	largeEff	TRUE
PhHAL.1G232000	10	0	FALSE	large	0	smallIndel	largeEff	TRUE
PhHAL.1G232100	4	0	FALSE	some	0	noIndel	modEff	TRUE
PhHAL.1G232500	4	0	FALSE	some	0	noIndel	modEff	TRUE
PhHAL.1G232600	5	0	FALSE	some	0	noIndel	modEff	TRUE
PhHAL.1G232700	4	0	FALSE	some	1	smallIndel	modEff	TRUE
PhHAL.1G232800	1	1	TRUE	large	0	noIndel	largeEff	TRUE
PhHAL.1G232900	12	0	FALSE	large	0	noIndel	largeEff	TRUE
PhHAL.1G233000	1	0	FALSE	1or2	0	noIndel	smallEff	FALSE
PhHAL.1G233200	19	0	FALSE	large	33	largeIndel	verylargeEff	TRUE
PhHAL.1G233400	5	0	FALSE	some	0	noIndel	modEff	TRUE
PhHAL.1G233600	2	0	FALSE	1or2	0	noIndel	smallEff	FALSE
PhHAL.1G233700	2	0	FALSE	1or2	0	noIndel	smallEff	FALSE
PhHAL.1G233800	2	0	FALSE	1or2	0	noIndel	smallEff	FALSE
PhHAL.1G234000	7	0	FALSE	large	0	noIndel	largeEff	TRUE
PhHAL.1G234100	19	1	TRUE	large	0	noIndel	largeEff	TRUE
PhHAL.1G234200	5	0	FALSE	some	0	noIndel	modEff	TRUE
PhHAL.1G234300	3	0	FALSE	some	4	smallIndel	modEff	TRUE
PhHAL.1G234400	1	0	FALSE	1or2	0	noIndel	smallEff	FALSE
PhHAL.1G234500	0	0	FALSE	invariant	0	noIndel	invariant	FALSE
PhHAL.1G234600	1	0	FALSE	1or2	0	noIndel	smallEff	FALSE
PhHAL.1G234700	1	0	FALSE	1or2	0	noIndel	smallEff	FALSE
PhHAL.1G234800	2	0	FALSE	1or2	150	largeIndel	largeEff	TRUE
PhHAL.1G234900	1	0	FALSE	1or2	0	noIndel	smallEff	FALSE
PhHAL.1G235000	1	0	FALSE	1or2	0	noIndel	smallEff	FALSE
PhHAL.1G235100	2	0	FALSE	1or2	33	largeIndel	largeEff	TRUE
PhHAL.1G235500	4	0	FALSE	some	0	noIndel	modEff	TRUE
PhHAL.1G235600	0	0	FALSE	invariant	0	noIndel	invariant	FALSE
PhHAL.1G235700	0	0	FALSE	invariant	0	noIndel	invariant	FALSE
PhHAL.1G235800	0	0	FALSE	invariant	0	noIndel	invariant	FALSE
PhHAL.1G235900	1	0	FALSE	1or2	0	noIndel	smallEff	FALSE
PhHAL.1G236000	5	0	FALSE	some	2	smallIndel	modEff	TRUE
PhHAL.1G236100	1	0	FALSE	1or2	0	noIndel	smallEff	FALSE
PhHAL.1G236200	1	0	FALSE	1or2	0	noIndel	smallEff	FALSE
PhHAL.1G236400	3	0	FALSE	some	0	noIndel	modEff	TRUE
PhHAL.1G236500	4	0	FALSE	some	50	largeIndel	largeEff	TRUE
PhHAL.1G236600	8	0	FALSE	large	0	noIndel	largeEff	TRUE
PhHAL.1G236700	0	0	FALSE	invariant	0	noIndel	invariant	FALSE
PhHAL.1G236800	1	0	FALSE	1or2	0	noIndel	smallEff	FALSE
PhHAL.1G236900	1	0	FALSE	1or2	0	noIndel	smallEff	FALSE
PhHAL.1G237100	6	0	FALSE	large	0	noIndel	largeEff	TRUE
PhHAL.1G237200	6	0	FALSE	large	0	noIndel	largeEff	TRUE
PhHAL.1G237400	3	0	FALSE	some	0	noIndel	modEff	TRUE
PhHAL.1G237500	5	0	FALSE	some	0	noIndel	modEff	TRUE
PhHAL.1G237600	2	0	FALSE	1or2	0	noIndel	smallEff	FALSE
PhHAL.1G238100	8	0	FALSE	large	0	noIndel	largeEff	TRUE
PhHAL.1G238200	6	0	FALSE	large	11	largeIndel	verylargeEff	TRUE
PhHAL.1G238300	1	0	FALSE	1or2	0	noIndel	smallEff	FALSE
PhHAL.1G239200	1	0	FALSE	1or2	0	noIndel	smallEff	FALSE
PhHAL.1G239400	6	0	FALSE	large	22	largeIndel	verylargeEff	TRUE
PhHAL.1G239800	1	0	FALSE	1or2	0	noIndel	smallEff	FALSE
PhHAL.1G240100	9	0	FALSE	large	0	noIndel	largeEff	TRUE
PhHAL.1G240200	4	0	FALSE	some	0	noIndel	modEff	TRUE
PhHAL.1G240400	7	0	FALSE	large	0	noIndel	largeEff	TRUE
PhHAL.1G240500	8	0	FALSE	large	0	noIndel	largeEff	TRUE
PhHAL.1G240600	4	0	FALSE	some	0	noIndel	modEff	TRUE
PhHAL.1G240800	4	0	FALSE	some	0	noIndel	modEff	TRUE
PhHAL.1G241000	3	0	FALSE	some	0	noIndel	modEff	TRUE
PhHAL.1G241100	4	0	FALSE	some	0	noIndel	modEff	TRUE
PhHAL.1G241200	1	0	FALSE	1or2	5	smallIndel	modEff	TRUE
PhHAL.1G241300	4	0	FALSE	some	0	noIndel	modEff	TRUE
PhHAL.1G241500	10	0	FALSE	large	0	noIndel	largeEff	TRUE
PhHAL.1G241600	2	0	FALSE	1or2	8	smallIndel	modEff	TRUE
PhHAL.1G241900	4	0	FALSE	some	8	smallIndel	modEff	TRUE
PhHAL.1G242000	3	0	FALSE	some	0	noIndel	modEff	TRUE
PhHAL.1G242100	1	0	FALSE	1or2	0	noIndel	smallEff	FALSE
PhHAL.1G242200	0	0	FALSE	invariant	0	noIndel	invariant	FALSE
PhHAL.1G242800	1	0	FALSE	1or2	0	noIndel	smallEff	FALSE
PhHAL.1G242900	2	0	FALSE	1or2	0	noIndel	smallEff	FALSE
PhHAL.1G243000	0	0	FALSE	invariant	0	noIndel	invariant	FALSE
PhHAL.1G243100	1	0	FALSE	1or2	0	noIndel	smallEff	FALSE
PhHAL.1G243200	2	0	FALSE	1or2	0	noIndel	smallEff	FALSE
PhHAL.1G243600	1	0	FALSE	1or2	0	noIndel	smallEff	FALSE
PhHAL.1G243700	2	0	FALSE	1or2	0	noIndel	smallEff	FALSE
PhHAL.1G243800	2	0	FALSE	1or2	0	noIndel	smallEff	FALSE
PhHAL.1G243900	3	0	FALSE	some	0	noIndel	modEff	TRUE
PhHAL.1G244000	5	0	FALSE	some	0	noIndel	modEff	TRUE
PhHAL.1G244500	5	0	FALSE	some	15	largeIndel	largeEff	TRUE
PhHAL.1G244600	5	0	FALSE	some	4	smallIndel	modEff	TRUE
PhHAL.1G244700	1	0	FALSE	1or2	0	noIndel	smallEff	FALSE
PhHAL.1G244800	8	0	FALSE	large	0	noIndel	largeEff	TRUE
PhHAL.1G244900	1	0	FALSE	1or2	0	noIndel	smallEff	FALSE
PhHAL.1G245000	NA	NA	NA	NA	27	largeIndel	largeEff	TRUE
PhHAL.1G245300	1	0	FALSE	1or2	0	noIndel	smallEff	FALSE
PhHAL.1G245500	2	0	FALSE	1or2	0	noIndel	smallEff	FALSE
PhHAL.1G245600	2	0	FALSE	1or2	0	noIndel	smallEff	FALSE
PhHAL.1G245700	3	0	FALSE	some	0	noIndel	modEff	TRUE
PhHAL.1G245800	6	0	FALSE	large	0	noIndel	largeEff	TRUE
PhHAL.1G245900	3	0	FALSE	some	0	noIndel	modEff	TRUE
PhHAL.1G246100	0	0	FALSE	invariant	0	noIndel	invariant	FALSE
PhHAL.1G246200	2	0	FALSE	1or2	0	noIndel	smallEff	FALSE
PhHAL.1G246400	8	0	FALSE	large	2	smallIndel	largeEff	TRUE
PhHAL.1G246500	3	0	FALSE	some	0	noIndel	modEff	TRUE
PhHAL.1G246600	6	0	FALSE	large	4	smallIndel	largeEff	TRUE
PhHAL.1G246700	1	0	FALSE	1or2	0	noIndel	smallEff	FALSE
PhHAL.1G246800	6	0	FALSE	large	22	largeIndel	verylargeEff	TRUE
PhHAL.1G246900	5	0	FALSE	some	0	noIndel	modEff	TRUE
PhHAL.1G247000	4	2	TRUE	large	0	smallIndel	largeEff	TRUE
PhHAL.1G247200	4	0	FALSE	some	16	largeIndel	largeEff	TRUE
PhHAL.1G247600	3	0	FALSE	some	0	noIndel	modEff	TRUE
PhHAL.1G247700	1	0	FALSE	1or2	0	noIndel	smallEff	FALSE
PhHAL.1G247900	6	0	FALSE	large	0	noIndel	largeEff	TRUE
PhHAL.1G248000	1	0	FALSE	1or2	2	smallIndel	modEff	TRUE
PhHAL.1G248100	1	0	FALSE	1or2	0	noIndel	smallEff	FALSE
PhHAL.1G248200	1	0	FALSE	1or2	0	noIndel	smallEff	FALSE
PhHAL.1G248400	3	0	FALSE	some	0	noIndel	modEff	TRUE
PhHAL.1G248500	4	0	FALSE	some	10	smallIndel	modEff	TRUE
PhHAL.1G248600	1	0	FALSE	1or2	0	noIndel	smallEff	FALSE
PhHAL.1G248700	7	0	FALSE	large	10	smallIndel	largeEff	TRUE
PhHAL.1G248800	1	0	FALSE	1or2	0	noIndel	smallEff	FALSE
PhHAL.1G248900	2	0	FALSE	1or2	0	noIndel	smallEff	FALSE
PhHAL.1G249000	7	0	FALSE	large	0	noIndel	largeEff	TRUE
PhHAL.1G249100	0	0	FALSE	invariant	0	noIndel	invariant	FALSE
PhHAL.1G249200	2	0	FALSE	1or2	0	noIndel	smallEff	FALSE
PhHAL.1G249300	0	0	FALSE	invariant	0	noIndel	invariant	FALSE
PhHAL.1G249600	1	0	FALSE	1or2	0	noIndel	smallEff	FALSE
PhHAL.1G249700	2	0	FALSE	1or2	0	noIndel	smallEff	FALSE
PhHAL.1G249800	2	0	FALSE	1or2	0	noIndel	smallEff	FALSE
PhHAL.1G249900	2	0	FALSE	1or2	8	smallIndel	modEff	TRUE
PhHAL.1G250000	4	0	FALSE	some	0	noIndel	modEff	TRUE
PhHAL.1G250100	1	0	FALSE	1or2	2	smallIndel	modEff	TRUE
PhHAL.1G250200	1	0	FALSE	1or2	0	noIndel	smallEff	FALSE
PhHAL.1G250300	7	0	FALSE	large	0	noIndel	largeEff	TRUE
PhHAL.1G250400	5	0	FALSE	some	22	largeIndel	largeEff	TRUE
PhHAL.1G250500	2	0	FALSE	1or2	0	noIndel	smallEff	FALSE
PhHAL.1G250600	1	0	FALSE	1or2	0	noIndel	smallEff	FALSE
PhHAL.1G250700	5	0	FALSE	some	31	largeIndel	largeEff	TRUE
PhHAL.1G250900	2	0	FALSE	1or2	0	noIndel	smallEff	FALSE
PhHAL.1G251100	1	0	FALSE	1or2	0	noIndel	smallEff	FALSE
PhHAL.1G251200	2	0	FALSE	1or2	0	noIndel	smallEff	FALSE
PhHAL.1G251300	1	0	FALSE	1or2	0	noIndel	smallEff	FALSE
PhHAL.1G251400	0	0	FALSE	invariant	0	noIndel	invariant	FALSE
PhHAL.1G251500	3	0	FALSE	some	16	largeIndel	largeEff	TRUE
PhHAL.1G251600	1	0	FALSE	1or2	0	noIndel	smallEff	FALSE
PhHAL.1G251800	4	0	FALSE	some	9	smallIndel	modEff	TRUE
PhHAL.1G251900	8	0	FALSE	large	0	noIndel	largeEff	TRUE
PhHAL.1G252000	3	0	FALSE	some	0	noIndel	modEff	TRUE
PhHAL.1G252400	5	0	FALSE	some	0	noIndel	modEff	TRUE
PhHAL.1G252500	2	0	FALSE	1or2	0	noIndel	smallEff	FALSE
PhHAL.1G252600	4	0	FALSE	some	0	noIndel	modEff	TRUE
PhHAL.1G252700	14	0	FALSE	large	0	noIndel	largeEff	TRUE
PhHAL.1G252800	7	0	FALSE	large	24	largeIndel	verylargeEff	TRUE
PhHAL.1G252900	9	0	FALSE	large	1	smallIndel	largeEff	TRUE
PhHAL.1G253100	1	0	FALSE	1or2	0	noIndel	smallEff	FALSE
PhHAL.1G253200	1	0	FALSE	1or2	0	noIndel	smallEff	FALSE
PhHAL.1G253300	14	0	FALSE	large	0	noIndel	largeEff	TRUE
PhHAL.1G253400	2	0	FALSE	1or2	0	noIndel	smallEff	FALSE
PhHAL.1G253500	3	0	FALSE	some	9	smallIndel	modEff	TRUE
PhHAL.1G253600	0	0	FALSE	invariant	0	noIndel	invariant	FALSE
PhHAL.1G253700	0	0	FALSE	invariant	0	noIndel	invariant	FALSE
PhHAL.1G253800	0	0	FALSE	invariant	0	noIndel	invariant	FALSE
PhHAL.1G253900	1	0	FALSE	1or2	11	largeIndel	largeEff	TRUE
PhHAL.1G254200	0	0	FALSE	invariant	0	noIndel	invariant	FALSE
PhHAL.1G254900	5	0	FALSE	some	0	noIndel	modEff	TRUE
PhHAL.1G255000	5	0	FALSE	some	13	largeIndel	largeEff	TRUE
PhHAL.1G255100	4	0	FALSE	some	0	noIndel	modEff	TRUE
PhHAL.1G255300	3	0	FALSE	some	16	largeIndel	largeEff	TRUE
PhHAL.1G255400	6	0	FALSE	large	0	noIndel	largeEff	TRUE
PhHAL.1G255500	5	0	FALSE	some	0	noIndel	modEff	TRUE
PhHAL.1G255600	3	0	FALSE	some	0	noIndel	modEff	TRUE
PhHAL.1G255700	1	0	FALSE	1or2	0	noIndel	smallEff	FALSE
PhHAL.1G255800	9	0	FALSE	large	0	smallIndel	largeEff	TRUE
PhHAL.1G255900	1	0	FALSE	1or2	0	noIndel	smallEff	FALSE
PhHAL.1G256100	7	0	FALSE	large	15	largeIndel	verylargeEff	TRUE
PhHAL.1G256200	3	0	FALSE	some	0	noIndel	modEff	TRUE
PhHAL.1G256300	5	0	FALSE	some	0	noIndel	modEff	TRUE
PhHAL.1G256400	1	0	FALSE	1or2	0	noIndel	smallEff	FALSE
PhHAL.1G256700	4	0	FALSE	some	0	noIndel	modEff	TRUE
PhHAL.1G256800	11	0	FALSE	large	0	noIndel	largeEff	TRUE
PhHAL.1G256900	1	0	FALSE	1or2	0	noIndel	smallEff	FALSE
PhHAL.1G257000	NA	NA	NA	NA	8	smallIndel	modEff	TRUE
PhHAL.1G257100	1	0	FALSE	1or2	0	noIndel	smallEff	FALSE
PhHAL.1G257200	3	0	FALSE	some	0	noIndel	modEff	TRUE
PhHAL.1G257300	0	0	FALSE	invariant	0	noIndel	invariant	FALSE
PhHAL.1G257400	3	0	FALSE	some	0	noIndel	modEff	TRUE
PhHAL.1G257500	4	0	FALSE	some	11	largeIndel	largeEff	TRUE
PhHAL.1G257600	7	0	FALSE	large	0	noIndel	largeEff	TRUE
PhHAL.1G257700	7	0	FALSE	large	0	noIndel	largeEff	TRUE
PhHAL.1G257800	5	0	FALSE	some	12	largeIndel	largeEff	TRUE
PhHAL.1G257900	0	0	FALSE	invariant	0	noIndel	invariant	FALSE
PhHAL.1G258200	4	0	FALSE	some	0	noIndel	modEff	TRUE
PhHAL.1G258300	35	0	FALSE	veryLarge	47	largeIndel	verylargeEff	TRUE
PhHAL.1G258400	1	0	FALSE	1or2	0	noIndel	smallEff	FALSE
PhHAL.1G258500	3	0	FALSE	some	0	noIndel	modEff	TRUE
PhHAL.1G258600	0	0	FALSE	invariant	0	noIndel	invariant	FALSE
PhHAL.1G258700	4	0	FALSE	some	0	noIndel	modEff	TRUE
PhHAL.1G258800	1	0	FALSE	1or2	0	noIndel	smallEff	FALSE
PhHAL.1G258900	4	0	FALSE	some	0	noIndel	modEff	TRUE
PhHAL.1G259000	13	0	FALSE	large	0	noIndel	largeEff	TRUE
PhHAL.1G259100	5	0	FALSE	some	0	noIndel	modEff	TRUE
PhHAL.1G259200	0	0	FALSE	invariant	5	smallIndel	modEff	TRUE
PhHAL.1G259300	6	0	FALSE	large	0	noIndel	largeEff	TRUE
PhHAL.1G259400	4	0	FALSE	some	0	noIndel	modEff	TRUE
PhHAL.1G259500	1	0	FALSE	1or2	0	noIndel	smallEff	FALSE
PhHAL.1G259700	0	0	FALSE	invariant	0	noIndel	invariant	FALSE
PhHAL.1G259800	4	0	FALSE	some	0	noIndel	modEff	TRUE
PhHAL.1G259900	3	0	FALSE	some	0	noIndel	modEff	TRUE
PhHAL.1G260000	13	0	FALSE	large	0	noIndel	largeEff	TRUE
PhHAL.1G260100	1	0	FALSE	1or2	0	noIndel	smallEff	FALSE
PhHAL.1G260200	7	0	FALSE	large	0	noIndel	largeEff	TRUE
PhHAL.1G260300	17	0	FALSE	large	0	noIndel	largeEff	TRUE
PhHAL.1G260400	8	0	FALSE	large	0	noIndel	largeEff	TRUE
PhHAL.1G260600	5	0	FALSE	some	0	noIndel	modEff	TRUE
PhHAL.1G260700	1	0	FALSE	1or2	0	noIndel	smallEff	FALSE
PhHAL.1G260800	3	0	FALSE	some	0	noIndel	modEff	TRUE
PhHAL.1G260900	3	0	FALSE	some	0	noIndel	modEff	TRUE
PhHAL.1G261000	1	0	FALSE	1or2	0	noIndel	smallEff	FALSE
PhHAL.1G261100	0	0	FALSE	invariant	0	noIndel	invariant	FALSE
PhHAL.1G261200	7	1	TRUE	large	0	noIndel	largeEff	TRUE
PhHAL.1G261300	5	0	FALSE	some	0	noIndel	modEff	TRUE
PhHAL.1G261400	0	0	FALSE	invariant	0	noIndel	invariant	FALSE
PhHAL.1G261500	17	0	FALSE	large	0	noIndel	largeEff	TRUE
PhHAL.1G261600	2	0	FALSE	1or2	0	noIndel	smallEff	FALSE
PhHAL.1G261700	4	0	FALSE	some	0	noIndel	modEff	TRUE
PhHAL.1G261800	9	0	FALSE	large	0	noIndel	largeEff	TRUE
PhHAL.1G261900	1	0	FALSE	1or2	0	noIndel	smallEff	FALSE
PhHAL.1G262000	1	0	FALSE	1or2	0	noIndel	smallEff	FALSE
PhHAL.1G262100	4	0	FALSE	some	0	noIndel	modEff	TRUE
PhHAL.1G262400	1	0	FALSE	1or2	0	noIndel	smallEff	FALSE
PhHAL.1G262500	2	0	FALSE	1or2	23	largeIndel	largeEff	TRUE
PhHAL.1G262600	10	0	FALSE	large	0	noIndel	largeEff	TRUE
PhHAL.1G262700	3	0	FALSE	some	0	noIndel	modEff	TRUE
PhHAL.1G262800	3	0	FALSE	some	0	noIndel	modEff	TRUE
PhHAL.1G262900	3	0	FALSE	some	0	noIndel	modEff	TRUE
PhHAL.1G263000	8	0	FALSE	large	0	noIndel	largeEff	TRUE
PhHAL.1G263100	14	0	FALSE	large	0	noIndel	largeEff	TRUE
PhHAL.1G263200	0	0	FALSE	invariant	0	noIndel	invariant	FALSE
PhHAL.1G263300	1	0	FALSE	1or2	9	smallIndel	modEff	TRUE
PhHAL.1G263400	4	0	FALSE	some	0	noIndel	modEff	TRUE
PhHAL.1G263500	3	0	FALSE	some	0	noIndel	modEff	TRUE
PhHAL.1G263700	2	0	FALSE	1or2	0	noIndel	smallEff	FALSE
PhHAL.1G263800	5	0	FALSE	some	0	noIndel	modEff	TRUE
PhHAL.1G263900	2	0	FALSE	1or2	0	noIndel	smallEff	FALSE
PhHAL.1G264000	3	0	FALSE	some	0	noIndel	modEff	TRUE
PhHAL.1G264100	11	0	FALSE	large	5	smallIndel	largeEff	TRUE
PhHAL.1G264200	1	0	FALSE	1or2	0	noIndel	smallEff	FALSE
PhHAL.1G264300	2	0	FALSE	1or2	0	noIndel	smallEff	FALSE
PhHAL.1G264500	6	0	FALSE	large	22	largeIndel	verylargeEff	TRUE
PhHAL.1G264600	2	0	FALSE	1or2	0	noIndel	smallEff	FALSE
PhHAL.1G264700	2	0	FALSE	1or2	0	noIndel	smallEff	FALSE
PhHAL.1G264800	4	0	FALSE	some	94	largeIndel	largeEff	TRUE
PhHAL.1G265000	7	0	FALSE	large	0	noIndel	largeEff	TRUE
PhHAL.1G265100	8	0	FALSE	large	0	noIndel	largeEff	TRUE
PhHAL.1G265200	1	0	FALSE	1or2	0	noIndel	smallEff	FALSE
PhHAL.1G265300	5	0	FALSE	some	0	noIndel	modEff	TRUE
PhHAL.1G265400	1	0	FALSE	1or2	0	noIndel	smallEff	FALSE
PhHAL.1G265500	0	0	FALSE	invariant	0	noIndel	invariant	FALSE
PhHAL.1G265600	8	1	TRUE	large	6	smallIndel	largeEff	TRUE
PhHAL.1G265700	3	0	FALSE	some	0	noIndel	modEff	TRUE
PhHAL.1G265800	4	0	FALSE	some	0	noIndel	modEff	TRUE
PhHAL.1G265900	60	0	FALSE	veryLarge	12	largeIndel	verylargeEff	TRUE
PhHAL.1G266000	3	0	FALSE	some	0	noIndel	modEff	TRUE
PhHAL.1G266200	4	0	FALSE	some	0	noIndel	modEff	TRUE
PhHAL.1G266300	8	0	FALSE	large	0	noIndel	largeEff	TRUE
PhHAL.1G266400	1	0	FALSE	1or2	0	noIndel	smallEff	FALSE
PhHAL.1G266500	2	0	FALSE	1or2	0	noIndel	smallEff	FALSE
PhHAL.1G266600	2	0	FALSE	1or2	0	noIndel	smallEff	FALSE
PhHAL.1G266900	2	0	FALSE	1or2	0	noIndel	smallEff	FALSE
PhHAL.1G267000	3	0	FALSE	some	0	noIndel	modEff	TRUE
PhHAL.1G267100	3	0	FALSE	some	0	noIndel	modEff	TRUE
PhHAL.1G267200	4	0	FALSE	some	0	noIndel	modEff	TRUE
PhHAL.1G267300	3	1	TRUE	large	15	largeIndel	verylargeEff	TRUE
PhHAL.1G267400	2	0	FALSE	1or2	15	largeIndel	largeEff	TRUE
PhHAL.1G267500	7	0	FALSE	large	0	noIndel	largeEff	TRUE
PhHAL.1G267600	1	0	FALSE	1or2	0	noIndel	smallEff	FALSE
PhHAL.1G267700	10	0	FALSE	large	0	noIndel	largeEff	TRUE
PhHAL.1G267800	1	0	FALSE	1or2	16	largeIndel	largeEff	TRUE
PhHAL.1G268000	14	0	FALSE	large	0	noIndel	largeEff	TRUE
PhHAL.1G268100	0	0	FALSE	invariant	0	noIndel	invariant	FALSE
PhHAL.1G268200	3	0	FALSE	some	0	noIndel	modEff	TRUE
PhHAL.1G268300	6	0	FALSE	large	0	noIndel	largeEff	TRUE
PhHAL.1G268400	8	0	FALSE	large	15	largeIndel	verylargeEff	TRUE
PhHAL.1G268800	4	0	FALSE	some	0	noIndel	modEff	TRUE
PhHAL.1G268900	4	0	FALSE	some	2	smallIndel	modEff	TRUE
PhHAL.1G269100	6	0	FALSE	large	41	largeIndel	verylargeEff	TRUE
PhHAL.1G269200	2	0	FALSE	1or2	0	noIndel	smallEff	FALSE
PhHAL.1G269300	1	0	FALSE	1or2	0	noIndel	smallEff	FALSE
PhHAL.1G269400	11	0	FALSE	large	0	noIndel	largeEff	TRUE
PhHAL.1G269700	6	0	FALSE	large	0	noIndel	largeEff	TRUE
PhHAL.1G269800	2	0	FALSE	1or2	0	noIndel	smallEff	FALSE
PhHAL.1G269900	4	0	FALSE	some	0	noIndel	modEff	TRUE
PhHAL.1G270000	0	0	FALSE	invariant	0	noIndel	invariant	FALSE
PhHAL.1G270200	1	0	FALSE	1or2	0	noIndel	smallEff	FALSE
PhHAL.1G270300	2	0	FALSE	1or2	0	noIndel	smallEff	FALSE
PhHAL.1G270400	4	0	FALSE	some	0	noIndel	modEff	TRUE
PhHAL.1G270500	3	0	FALSE	some	0	noIndel	modEff	TRUE
PhHAL.1G270600	8	0	FALSE	large	0	noIndel	largeEff	TRUE
PhHAL.1G270700	6	0	FALSE	large	26	largeIndel	verylargeEff	TRUE
PhHAL.1G270800	3	0	FALSE	some	0	noIndel	modEff	TRUE
PhHAL.1G270900	4	0	FALSE	some	0	noIndel	modEff	TRUE
PhHAL.1G271000	10	0	FALSE	large	0	noIndel	largeEff	TRUE
PhHAL.1G271100	2	0	FALSE	1or2	8	smallIndel	modEff	TRUE
PhHAL.1G271200	94	1	TRUE	veryLarge	0	noIndel	largeEff	TRUE
PhHAL.1G271300	5	0	FALSE	some	6	smallIndel	modEff	TRUE
PhHAL.1G271400	1	0	FALSE	1or2	0	noIndel	smallEff	FALSE
PhHAL.1G271500	4	0	FALSE	some	0	noIndel	modEff	TRUE
PhHAL.1G271600	1	0	FALSE	1or2	0	noIndel	smallEff	FALSE
PhHAL.1G271700	4	0	FALSE	some	0	noIndel	modEff	TRUE
PhHAL.1G271800	11	0	FALSE	large	5	smallIndel	largeEff	TRUE
PhHAL.1G271900	3	0	FALSE	some	0	noIndel	modEff	TRUE
PhHAL.1G272000	2	0	FALSE	1or2	0	noIndel	smallEff	FALSE
PhHAL.1G272100	6	0	FALSE	large	32	largeIndel	verylargeEff	TRUE
PhHAL.1G272200	8	0	FALSE	large	11	largeIndel	verylargeEff	TRUE
PhHAL.1G272300	4	0	FALSE	some	0	noIndel	modEff	TRUE
PhHAL.1G272400	3	0	FALSE	some	0	noIndel	modEff	TRUE
PhHAL.1G272500	0	0	FALSE	invariant	0	smallIndel	modEff	TRUE
PhHAL.1G272600	0	0	FALSE	invariant	0	noIndel	invariant	FALSE
PhHAL.1G272700	0	0	FALSE	invariant	0	noIndel	invariant	FALSE
PhHAL.1G272800	3	0	FALSE	some	0	noIndel	modEff	TRUE
PhHAL.1G272900	6	0	FALSE	large	0	noIndel	largeEff	TRUE
PhHAL.1G273100	0	0	FALSE	invariant	0	noIndel	invariant	FALSE
PhHAL.1G273200	2	0	FALSE	1or2	0	noIndel	smallEff	FALSE
PhHAL.1G273300	2	0	FALSE	1or2	0	noIndel	smallEff	FALSE
PhHAL.1G273400	6	0	FALSE	large	0	noIndel	largeEff	TRUE
PhHAL.1G273500	3	0	FALSE	some	0	noIndel	modEff	TRUE
PhHAL.1G273600	5	0	FALSE	some	0	noIndel	modEff	TRUE
PhHAL.1G273700	1	0	FALSE	1or2	0	noIndel	smallEff	FALSE
PhHAL.1G273800	2	0	FALSE	1or2	0	noIndel	smallEff	FALSE
PhHAL.1G273900	5	0	FALSE	some	0	noIndel	modEff	TRUE
PhHAL.1G274100	0	0	FALSE	invariant	0	noIndel	invariant	FALSE
PhHAL.1G274200	2	0	FALSE	1or2	1	smallIndel	modEff	TRUE
PhHAL.1G274400	5	0	FALSE	some	0	noIndel	modEff	TRUE
PhHAL.1G274500	0	0	FALSE	invariant	0	noIndel	invariant	FALSE
PhHAL.1G274700	1	0	FALSE	1or2	0	noIndel	smallEff	FALSE
PhHAL.1G274900	7	0	FALSE	large	23	largeIndel	verylargeEff	TRUE
PhHAL.1G275000	2	0	FALSE	1or2	0	noIndel	smallEff	FALSE
PhHAL.1G275100	9	0	FALSE	large	0	noIndel	largeEff	TRUE
PhHAL.1G275200	4	0	FALSE	some	0	noIndel	modEff	TRUE
PhHAL.1G275300	0	0	FALSE	invariant	0	noIndel	invariant	FALSE
PhHAL.1G275400	2	0	FALSE	1or2	0	noIndel	smallEff	FALSE
PhHAL.1G275500	3	0	FALSE	some	0	noIndel	modEff	TRUE
PhHAL.1G275600	2	0	FALSE	1or2	0	noIndel	smallEff	FALSE
PhHAL.1G275700	7	0	FALSE	large	12	largeIndel	verylargeEff	TRUE
PhHAL.1G275800	2	0	FALSE	1or2	0	noIndel	smallEff	FALSE
PhHAL.1G275900	0	0	FALSE	invariant	0	noIndel	invariant	FALSE
PhHAL.1G276100	29	0	FALSE	veryLarge	90	largeIndel	verylargeEff	TRUE
PhHAL.1G276200	4	0	FALSE	some	5	smallIndel	modEff	TRUE
PhHAL.1G276300	0	0	FALSE	invariant	30	largeIndel	largeEff	TRUE
PhHAL.1G276400	0	0	FALSE	invariant	0	noIndel	invariant	FALSE
PhHAL.1G276500	0	0	FALSE	invariant	0	noIndel	invariant	FALSE
PhHAL.1G276700	1	0	FALSE	1or2	0	noIndel	smallEff	FALSE
PhHAL.1G276800	2	0	FALSE	1or2	0	noIndel	smallEff	FALSE
PhHAL.1G276900	2	0	FALSE	1or2	0	noIndel	smallEff	FALSE
PhHAL.1G277000	2	0	FALSE	1or2	0	noIndel	smallEff	FALSE
PhHAL.1G277100	4	0	FALSE	some	22	largeIndel	largeEff	TRUE
PhHAL.1G277200	6	0	FALSE	large	0	noIndel	largeEff	TRUE
PhHAL.1G277300	16	0	FALSE	large	0	noIndel	largeEff	TRUE
PhHAL.1G277400	3	0	FALSE	some	0	noIndel	modEff	TRUE
PhHAL.1G277500	6	0	FALSE	large	0	noIndel	largeEff	TRUE
PhHAL.1G277600	1	0	FALSE	1or2	0	noIndel	smallEff	FALSE
PhHAL.1G277700	2	0	FALSE	1or2	16	largeIndel	largeEff	TRUE
PhHAL.1G277800	1	0	FALSE	1or2	0	noIndel	smallEff	FALSE
PhHAL.1G278000	1	0	FALSE	1or2	0	noIndel	smallEff	FALSE
PhHAL.1G278200	29	0	FALSE	veryLarge	14	largeIndel	verylargeEff	TRUE
PhHAL.1G278300	1	0	FALSE	1or2	0	noIndel	smallEff	FALSE
PhHAL.1G278400	0	0	FALSE	invariant	0	noIndel	invariant	FALSE
PhHAL.1G278500	9	0	FALSE	large	0	noIndel	largeEff	TRUE
PhHAL.1G278600	2	0	FALSE	1or2	0	noIndel	smallEff	FALSE
PhHAL.1G278700	7	0	FALSE	large	0	noIndel	largeEff	TRUE
PhHAL.1G278800	3	0	FALSE	some	0	noIndel	modEff	TRUE
PhHAL.1G278900	5	0	FALSE	some	10	smallIndel	modEff	TRUE
PhHAL.1G279000	2	0	FALSE	1or2	0	noIndel	smallEff	FALSE
PhHAL.1G279200	4	0	FALSE	some	0	noIndel	modEff	TRUE
PhHAL.1G279300	1	0	FALSE	1or2	0	noIndel	smallEff	FALSE
PhHAL.1G279400	1	0	FALSE	1or2	0	noIndel	smallEff	FALSE
PhHAL.1G279500	1	0	FALSE	1or2	17	largeIndel	largeEff	TRUE
PhHAL.1G279700	1	0	FALSE	1or2	0	noIndel	smallEff	FALSE
PhHAL.1G279800	2	0	FALSE	1or2	0	noIndel	smallEff	FALSE
PhHAL.1G279900	15	0	FALSE	large	0	noIndel	largeEff	TRUE
PhHAL.1G280000	17	0	FALSE	large	20	largeIndel	verylargeEff	TRUE
PhHAL.1G280100	0	0	FALSE	invariant	0	noIndel	invariant	FALSE
PhHAL.1G280200	0	0	FALSE	invariant	0	noIndel	invariant	FALSE
PhHAL.1G280300	9	0	FALSE	large	13	largeIndel	verylargeEff	TRUE
PhHAL.1G280400	13	0	FALSE	large	0	noIndel	largeEff	TRUE
PhHAL.1G280500	9	0	FALSE	large	0	noIndel	largeEff	TRUE
PhHAL.1G280600	4	0	FALSE	some	0	noIndel	modEff	TRUE
PhHAL.1G280700	1	0	FALSE	1or2	41	largeIndel	largeEff	TRUE
PhHAL.1G280800	4	0	FALSE	some	0	noIndel	modEff	TRUE
PhHAL.1G280900	17	0	FALSE	large	0	noIndel	largeEff	TRUE
PhHAL.1G281000	3	0	FALSE	some	0	noIndel	modEff	TRUE
PhHAL.1G281100	1	0	FALSE	1or2	0	noIndel	smallEff	FALSE
PhHAL.1G281200	6	0	FALSE	large	0	noIndel	largeEff	TRUE
PhHAL.1G281500	33	0	FALSE	veryLarge	13	largeIndel	verylargeEff	TRUE
PhHAL.1G281600	7	0	FALSE	large	0	noIndel	largeEff	TRUE
PhHAL.1G281700	3	0	FALSE	some	0	noIndel	modEff	TRUE
PhHAL.1G281800	0	0	FALSE	invariant	0	noIndel	invariant	FALSE
PhHAL.1G281900	4	0	FALSE	some	0	noIndel	modEff	TRUE
PhHAL.1G282000	6	0	FALSE	large	13	largeIndel	verylargeEff	TRUE
PhHAL.1G282200	2	0	FALSE	1or2	0	noIndel	smallEff	FALSE
PhHAL.1G282300	2	0	FALSE	1or2	0	noIndel	smallEff	FALSE
PhHAL.1G282400	4	0	FALSE	some	3	smallIndel	modEff	TRUE
PhHAL.1G282500	0	0	FALSE	invariant	0	noIndel	invariant	FALSE
PhHAL.1G282600	4	0	FALSE	some	0	noIndel	modEff	TRUE
PhHAL.1G282700	3	0	FALSE	some	0	noIndel	modEff	TRUE
PhHAL.1G282800	1	0	FALSE	1or2	0	noIndel	smallEff	FALSE
PhHAL.1G282900	1	0	FALSE	1or2	0	noIndel	smallEff	FALSE
PhHAL.1G283000	1	0	FALSE	1or2	0	noIndel	smallEff	FALSE
PhHAL.1G283100	3	0	FALSE	some	0	noIndel	modEff	TRUE
PhHAL.1G283200	2	0	FALSE	1or2	0	noIndel	smallEff	FALSE
PhHAL.1G283400	0	0	FALSE	invariant	0	noIndel	invariant	FALSE
PhHAL.1G283600	9	0	FALSE	large	47	largeIndel	verylargeEff	TRUE
PhHAL.1G283700	1	0	FALSE	1or2	0	noIndel	smallEff	FALSE
PhHAL.1G283800	0	0	FALSE	invariant	0	noIndel	invariant	FALSE
PhHAL.1G284000	3	0	FALSE	some	0	noIndel	modEff	TRUE
PhHAL.1G284100	3	0	FALSE	some	0	noIndel	modEff	TRUE
PhHAL.1G284300	1	0	FALSE	1or2	5	smallIndel	modEff	TRUE
PhHAL.1G284500	4	0	FALSE	some	0	noIndel	modEff	TRUE
PhHAL.1G284600	1	0	FALSE	1or2	0	noIndel	smallEff	FALSE
PhHAL.1G284700	0	0	FALSE	invariant	0	noIndel	invariant	FALSE
PhHAL.1G284800	1	0	FALSE	1or2	0	noIndel	smallEff	FALSE
PhHAL.1G284900	0	0	FALSE	invariant	0	noIndel	invariant	FALSE
PhHAL.1G285000	5	0	FALSE	some	20	largeIndel	largeEff	TRUE
PhHAL.1G285100	7	0	FALSE	large	18	largeIndel	verylargeEff	TRUE
PhHAL.1G285200	2	0	FALSE	1or2	0	noIndel	smallEff	FALSE
PhHAL.1G285300	4	0	FALSE	some	0	noIndel	modEff	TRUE
PhHAL.1G285400	0	0	FALSE	invariant	0	noIndel	invariant	FALSE
PhHAL.1G285500	1	0	FALSE	1or2	0	noIndel	smallEff	FALSE
PhHAL.1G285600	1	0	FALSE	1or2	0	noIndel	smallEff	FALSE
PhHAL.1G285700	4	0	FALSE	some	0	noIndel	modEff	TRUE
PhHAL.1G285800	5	0	FALSE	some	0	noIndel	modEff	TRUE
PhHAL.1G285900	5	0	FALSE	some	0	noIndel	modEff	TRUE
PhHAL.1G286000	5	0	FALSE	some	0	noIndel	modEff	TRUE
PhHAL.1G286100	1	0	FALSE	1or2	0	noIndel	smallEff	FALSE
PhHAL.1G286200	0	0	FALSE	invariant	0	noIndel	invariant	FALSE
PhHAL.1G286300	4	0	FALSE	some	0	noIndel	modEff	TRUE
PhHAL.1G286400	0	0	FALSE	invariant	0	noIndel	invariant	FALSE
PhHAL.1G286500	4	0	FALSE	some	0	noIndel	modEff	TRUE
PhHAL.1G286600	3	0	FALSE	some	0	smallIndel	modEff	TRUE
PhHAL.1G286700	19	0	FALSE	large	0	noIndel	largeEff	TRUE
PhHAL.1G286800	1	0	FALSE	1or2	0	noIndel	smallEff	FALSE
PhHAL.1G286900	2	0	FALSE	1or2	0	noIndel	smallEff	FALSE
PhHAL.1G287000	1	0	FALSE	1or2	0	noIndel	smallEff	FALSE
PhHAL.1G287100	1	0	FALSE	1or2	0	noIndel	smallEff	FALSE
PhHAL.1G287200	16	0	FALSE	large	0	noIndel	largeEff	TRUE
PhHAL.1G287300	2	0	FALSE	1or2	0	noIndel	smallEff	FALSE
PhHAL.1G287400	23	0	FALSE	large	0	noIndel	largeEff	TRUE
PhHAL.1G287500	18	0	FALSE	large	0	noIndel	largeEff	TRUE
PhHAL.1G287600	1	0	FALSE	1or2	0	noIndel	smallEff	FALSE
PhHAL.1G287700	2	0	FALSE	1or2	0	noIndel	smallEff	FALSE
PhHAL.1G287800	8	0	FALSE	large	49	largeIndel	verylargeEff	TRUE
PhHAL.1G287900	0	0	FALSE	invariant	0	noIndel	invariant	FALSE
PhHAL.1G288000	1	0	FALSE	1or2	0	noIndel	smallEff	FALSE
PhHAL.1G288100	9	0	FALSE	large	0	noIndel	largeEff	TRUE
PhHAL.1G288200	1	0	FALSE	1or2	0	noIndel	smallEff	FALSE
PhHAL.1G288300	13	0	FALSE	large	0	noIndel	largeEff	TRUE
PhHAL.1G288400	0	0	FALSE	invariant	0	noIndel	invariant	FALSE
PhHAL.1G288500	4	0	FALSE	some	0	noIndel	modEff	TRUE
PhHAL.1G288600	2	0	FALSE	1or2	0	noIndel	smallEff	FALSE
PhHAL.1G288700	2	0	FALSE	1or2	0	noIndel	smallEff	FALSE
PhHAL.1G288800	1	0	FALSE	1or2	0	noIndel	smallEff	FALSE
PhHAL.1G288900	14	0	FALSE	large	0	noIndel	largeEff	TRUE
PhHAL.1G289000	2	0	FALSE	1or2	0	noIndel	smallEff	FALSE
PhHAL.1G289100	2	0	FALSE	1or2	0	noIndel	smallEff	FALSE
PhHAL.1G289700	9	0	FALSE	large	0	noIndel	largeEff	TRUE
PhHAL.1G289800	0	0	FALSE	invariant	0	noIndel	invariant	FALSE
PhHAL.1G290000	1	0	FALSE	1or2	0	noIndel	smallEff	FALSE
PhHAL.1G290100	6	0	FALSE	large	2	smallIndel	largeEff	TRUE
PhHAL.1G290200	3	0	FALSE	some	0	noIndel	modEff	TRUE
PhHAL.1G290300	6	0	FALSE	large	0	noIndel	largeEff	TRUE
PhHAL.1G290400	2	0	FALSE	1or2	17	largeIndel	largeEff	TRUE
PhHAL.1G290500	2	0	FALSE	1or2	0	noIndel	smallEff	FALSE
PhHAL.1G290700	1	0	FALSE	1or2	0	noIndel	smallEff	FALSE
PhHAL.1G290800	11	0	FALSE	large	41	largeIndel	verylargeEff	TRUE
PhHAL.1G290900	4	0	FALSE	some	0	noIndel	modEff	TRUE
PhHAL.1G291000	0	0	FALSE	invariant	0	noIndel	invariant	FALSE
PhHAL.1G291300	3	0	FALSE	some	0	noIndel	modEff	TRUE
PhHAL.1G291400	3	0	FALSE	some	0	noIndel	modEff	TRUE
PhHAL.1G291500	4	0	FALSE	some	0	noIndel	modEff	TRUE
PhHAL.1G291600	1	0	FALSE	1or2	0	noIndel	smallEff	FALSE
PhHAL.1G291700	6	0	FALSE	large	0	noIndel	largeEff	TRUE
PhHAL.1G291800	6	0	FALSE	large	0	noIndel	largeEff	TRUE
PhHAL.1G291900	4	0	FALSE	some	0	noIndel	modEff	TRUE
PhHAL.1G292100	0	0	FALSE	invariant	0	noIndel	invariant	FALSE
PhHAL.1G292200	2	0	FALSE	1or2	0	noIndel	smallEff	FALSE
PhHAL.1G292300	3	0	FALSE	some	11	largeIndel	largeEff	TRUE
PhHAL.1G292400	7	0	FALSE	large	0	noIndel	largeEff	TRUE
PhHAL.1G292500	7	0	FALSE	large	0	noIndel	largeEff	TRUE
PhHAL.1G292600	5	0	FALSE	some	0	noIndel	modEff	TRUE
PhHAL.1G292700	3	0	FALSE	some	0	noIndel	modEff	TRUE
PhHAL.1G292800	17	0	FALSE	large	22	largeIndel	verylargeEff	TRUE
PhHAL.1G292900	2	0	FALSE	1or2	0	noIndel	smallEff	FALSE
PhHAL.1G293000	3	0	FALSE	some	0	noIndel	modEff	TRUE
PhHAL.1G293100	2	0	FALSE	1or2	0	noIndel	smallEff	FALSE
PhHAL.1G293200	3	0	FALSE	some	3	smallIndel	modEff	TRUE
PhHAL.1G293300	57	0	FALSE	veryLarge	0	noIndel	largeEff	TRUE
PhHAL.1G293400	1	0	FALSE	1or2	0	noIndel	smallEff	FALSE
PhHAL.1G293500	6	0	FALSE	large	0	noIndel	largeEff	TRUE
PhHAL.1G293600	3	0	FALSE	some	0	noIndel	modEff	TRUE
PhHAL.1G293700	2	0	FALSE	1or2	0	noIndel	smallEff	FALSE
PhHAL.1G293900	6	0	FALSE	large	0	noIndel	largeEff	TRUE
PhHAL.1G294000	1	0	FALSE	1or2	0	noIndel	smallEff	FALSE
PhHAL.1G294100	2	0	FALSE	1or2	0	noIndel	smallEff	FALSE
PhHAL.1G294200	188	7	TRUE	veryLarge	0	noIndel	largeEff	TRUE
PhHAL.1G295200	31	0	FALSE	veryLarge	0	noIndel	largeEff	TRUE
PhHAL.1G295300	1	0	FALSE	1or2	0	noIndel	smallEff	FALSE
PhHAL.1G295500	9	0	FALSE	large	4	smallIndel	largeEff	TRUE
PhHAL.1G295600	4	0	FALSE	some	0	noIndel	modEff	TRUE
PhHAL.1G295700	1	0	FALSE	1or2	0	noIndel	smallEff	FALSE
PhHAL.1G295800	2	0	FALSE	1or2	14	largeIndel	largeEff	TRUE
PhHAL.1G295900	0	0	FALSE	invariant	0	noIndel	invariant	FALSE
PhHAL.1G296000	0	0	FALSE	invariant	0	noIndel	invariant	FALSE
PhHAL.1G296100	2	0	FALSE	1or2	0	noIndel	smallEff	FALSE
PhHAL.1G296200	4	0	FALSE	some	0	noIndel	modEff	TRUE
PhHAL.1G296300	1	0	FALSE	1or2	0	noIndel	smallEff	FALSE
PhHAL.1G296400	0	0	FALSE	invariant	0	noIndel	invariant	FALSE
PhHAL.1G296500	7	0	FALSE	large	0	noIndel	largeEff	TRUE
PhHAL.1G296600	5	0	FALSE	some	42	largeIndel	largeEff	TRUE
PhHAL.1G296900	7	0	FALSE	large	0	noIndel	largeEff	TRUE
PhHAL.1G297100	3	0	FALSE	some	4	smallIndel	modEff	TRUE
PhHAL.1G297200	4	0	FALSE	some	0	noIndel	modEff	TRUE
PhHAL.1G297300	2	0	FALSE	1or2	0	noIndel	smallEff	FALSE
PhHAL.1G297400	5	0	FALSE	some	0	noIndel	modEff	TRUE
PhHAL.1G297500	0	0	FALSE	invariant	0	noIndel	invariant	FALSE
PhHAL.1G297600	3	0	FALSE	some	0	noIndel	modEff	TRUE
PhHAL.1G297700	5	0	FALSE	some	0	noIndel	modEff	TRUE
PhHAL.1G297800	1	0	FALSE	1or2	0	noIndel	smallEff	FALSE
PhHAL.1G297900	3	0	FALSE	some	0	noIndel	modEff	TRUE
PhHAL.1G298000	2	0	FALSE	1or2	0	noIndel	smallEff	FALSE
PhHAL.1G298100	8	0	FALSE	large	0	noIndel	largeEff	TRUE
PhHAL.1G298300	1	0	FALSE	1or2	0	noIndel	smallEff	FALSE
PhHAL.1G298400	4	0	FALSE	some	0	noIndel	modEff	TRUE
PhHAL.1G298500	2	0	FALSE	1or2	0	noIndel	smallEff	FALSE
PhHAL.1G298600	5	0	FALSE	some	0	noIndel	modEff	TRUE
PhHAL.1G298700	5	0	FALSE	some	0	noIndel	modEff	TRUE
PhHAL.1G298800	1	0	FALSE	1or2	0	noIndel	smallEff	FALSE
PhHAL.1G298900	3	0	FALSE	some	46	largeIndel	largeEff	TRUE
PhHAL.1G299000	NA	NA	NA	NA	71	largeIndel	largeEff	TRUE
PhHAL.1G299100	0	0	FALSE	invariant	0	noIndel	invariant	FALSE
PhHAL.1G299200	1	0	FALSE	1or2	5	smallIndel	modEff	TRUE
PhHAL.1G299300	1	0	FALSE	1or2	12	largeIndel	largeEff	TRUE
PhHAL.1G299400	0	0	FALSE	invariant	0	noIndel	invariant	FALSE
PhHAL.1G299500	0	0	FALSE	invariant	0	noIndel	invariant	FALSE
PhHAL.1G299600	1	0	FALSE	1or2	0	noIndel	smallEff	FALSE
PhHAL.1G299700	4	0	FALSE	some	0	noIndel	modEff	TRUE
PhHAL.1G299900	12	0	FALSE	large	7	smallIndel	largeEff	TRUE
PhHAL.1G300000	8	0	FALSE	large	3	smallIndel	largeEff	TRUE
PhHAL.1G300100	9	0	FALSE	large	0	noIndel	largeEff	TRUE
PhHAL.1G300200	4	0	FALSE	some	0	noIndel	modEff	TRUE
PhHAL.1G301200	29	0	FALSE	veryLarge	3	smallIndel	largeEff	TRUE
PhHAL.1G301400	17	0	FALSE	large	0	noIndel	largeEff	TRUE
PhHAL.1G301500	1	0	FALSE	1or2	0	noIndel	smallEff	FALSE
PhHAL.1G301600	5	0	FALSE	some	0	noIndel	modEff	TRUE
PhHAL.1G301700	9	0	FALSE	large	0	smallIndel	largeEff	TRUE
PhHAL.1G301800	9	0	FALSE	large	3	smallIndel	largeEff	TRUE
PhHAL.1G301900	27	0	FALSE	veryLarge	0	noIndel	largeEff	TRUE
PhHAL.1G302000	3	0	FALSE	some	0	noIndel	modEff	TRUE
PhHAL.1G302100	13	0	FALSE	large	0	noIndel	largeEff	TRUE
PhHAL.1G302200	7	0	FALSE	large	0	smallIndel	largeEff	TRUE
PhHAL.1G302300	6	0	FALSE	large	0	noIndel	largeEff	TRUE
PhHAL.1G302400	1	0	FALSE	1or2	0	noIndel	smallEff	FALSE
PhHAL.1G302500	2	0	FALSE	1or2	0	noIndel	smallEff	FALSE
PhHAL.1G302600	0	0	FALSE	invariant	0	noIndel	invariant	FALSE
PhHAL.1G302800	2	0	FALSE	1or2	0	noIndel	smallEff	FALSE
PhHAL.1G303000	3	0	FALSE	some	0	noIndel	modEff	TRUE
PhHAL.1G303100	1	0	FALSE	1or2	0	noIndel	smallEff	FALSE
PhHAL.1G303200	1	0	FALSE	1or2	0	noIndel	smallEff	FALSE
PhHAL.1G303300	3	0	FALSE	some	7	smallIndel	modEff	TRUE
PhHAL.1G303400	5	0	FALSE	some	0	noIndel	modEff	TRUE
PhHAL.1G303500	8	0	FALSE	large	0	noIndel	largeEff	TRUE
PhHAL.1G303600	3	0	FALSE	some	0	noIndel	modEff	TRUE
PhHAL.1G303800	4	0	FALSE	some	0	noIndel	modEff	TRUE
PhHAL.1G304000	76	0	FALSE	veryLarge	0	noIndel	largeEff	TRUE
PhHAL.1G304100	2	0	FALSE	1or2	0	noIndel	smallEff	FALSE
PhHAL.1G304200	10	0	FALSE	large	0	noIndel	largeEff	TRUE
PhHAL.1G304300	1	0	FALSE	1or2	0	noIndel	smallEff	FALSE
PhHAL.1G304400	2	0	FALSE	1or2	18	largeIndel	largeEff	TRUE
PhHAL.1G304500	5	0	FALSE	some	159	largeIndel	largeEff	TRUE
PhHAL.1G304700	1	0	FALSE	1or2	0	noIndel	smallEff	FALSE
PhHAL.1G304800	1	0	FALSE	1or2	0	noIndel	smallEff	FALSE
PhHAL.1G304900	3	0	FALSE	some	0	noIndel	modEff	TRUE
PhHAL.1G305000	9	0	FALSE	large	6	smallIndel	largeEff	TRUE
PhHAL.1G305100	8	0	FALSE	large	0	noIndel	largeEff	TRUE
PhHAL.1G305200	1	0	FALSE	1or2	0	noIndel	smallEff	FALSE
PhHAL.1G305300	1	0	FALSE	1or2	0	noIndel	smallEff	FALSE
PhHAL.1G305400	0	0	FALSE	invariant	0	noIndel	invariant	FALSE
PhHAL.1G305500	0	0	FALSE	invariant	0	noIndel	invariant	FALSE
PhHAL.1G305600	2	0	FALSE	1or2	0	noIndel	smallEff	FALSE
PhHAL.1G305700	1	0	FALSE	1or2	0	noIndel	smallEff	FALSE
PhHAL.1G305800	NA	NA	NA	NA	16	largeIndel	largeEff	TRUE
PhHAL.1G305900	4	0	FALSE	some	0	noIndel	modEff	TRUE
PhHAL.1G306000	0	0	FALSE	invariant	0	noIndel	invariant	FALSE
PhHAL.1G306100	3	0	FALSE	some	0	noIndel	modEff	TRUE
PhHAL.1G306200	2	0	FALSE	1or2	12	largeIndel	largeEff	TRUE
PhHAL.1G306400	1	0	FALSE	1or2	0	noIndel	smallEff	FALSE
PhHAL.1G306500	10	0	FALSE	large	0	noIndel	largeEff	TRUE
PhHAL.1G306700	3	0	FALSE	some	0	noIndel	modEff	TRUE
PhHAL.1G306800	1	0	FALSE	1or2	0	noIndel	smallEff	FALSE
PhHAL.1G307300	5	0	FALSE	some	0	noIndel	modEff	TRUE
PhHAL.1G307400	10	0	FALSE	large	3	smallIndel	largeEff	TRUE
PhHAL.1G307500	4	0	FALSE	some	0	noIndel	modEff	TRUE
PhHAL.1G307600	1	0	FALSE	1or2	0	noIndel	smallEff	FALSE
PhHAL.1G307700	2	0	FALSE	1or2	0	noIndel	smallEff	FALSE
PhHAL.1G307800	3	0	FALSE	some	0	noIndel	modEff	TRUE
PhHAL.1G307900	4	0	FALSE	some	0	noIndel	modEff	TRUE
PhHAL.1G308000	0	0	FALSE	invariant	0	noIndel	invariant	FALSE
PhHAL.1G308100	2	0	FALSE	1or2	0	noIndel	smallEff	FALSE
PhHAL.1G308200	2	0	FALSE	1or2	0	noIndel	smallEff	FALSE
PhHAL.1G308300	1	0	FALSE	1or2	0	noIndel	smallEff	FALSE
PhHAL.1G308400	2	0	FALSE	1or2	0	noIndel	smallEff	FALSE
PhHAL.1G308500	1	0	FALSE	1or2	0	noIndel	smallEff	FALSE
PhHAL.1G308700	1	0	FALSE	1or2	0	noIndel	smallEff	FALSE
PhHAL.1G308900	3	0	FALSE	some	0	noIndel	modEff	TRUE
PhHAL.1G309000	1	0	FALSE	1or2	40	largeIndel	largeEff	TRUE
PhHAL.1G309100	4	0	FALSE	some	0	noIndel	modEff	TRUE
PhHAL.1G309300	1	0	FALSE	1or2	0	noIndel	smallEff	FALSE
PhHAL.1G309400	2	0	FALSE	1or2	0	noIndel	smallEff	FALSE
PhHAL.1G309500	0	0	FALSE	invariant	0	noIndel	invariant	FALSE
PhHAL.1G309600	0	0	FALSE	invariant	0	noIndel	invariant	FALSE
PhHAL.1G310000	6	0	FALSE	large	0	noIndel	largeEff	TRUE
PhHAL.1G310200	1	0	FALSE	1or2	0	noIndel	smallEff	FALSE
PhHAL.1G310300	17	0	FALSE	large	8	smallIndel	largeEff	TRUE
PhHAL.1G310400	6	0	FALSE	large	0	noIndel	largeEff	TRUE
PhHAL.1G310500	1	0	FALSE	1or2	0	noIndel	smallEff	FALSE
PhHAL.1G310600	3	0	FALSE	some	0	noIndel	modEff	TRUE
PhHAL.1G310700	7	0	FALSE	large	0	noIndel	largeEff	TRUE
PhHAL.1G310800	4	0	FALSE	some	0	noIndel	modEff	TRUE
PhHAL.1G310900	1	0	FALSE	1or2	68	largeIndel	largeEff	TRUE
PhHAL.1G311100	7	0	FALSE	large	0	noIndel	largeEff	TRUE
PhHAL.1G311200	10	0	FALSE	large	29	largeIndel	verylargeEff	TRUE
PhHAL.1G311300	5	0	FALSE	some	0	noIndel	modEff	TRUE
PhHAL.1G311500	9	0	FALSE	large	0	noIndel	largeEff	TRUE
PhHAL.1G311600	7	0	FALSE	large	43	largeIndel	verylargeEff	TRUE
PhHAL.1G311700	0	0	FALSE	invariant	0	noIndel	invariant	FALSE
PhHAL.1G311800	1	0	FALSE	1or2	0	noIndel	smallEff	FALSE
PhHAL.1G311900	3	0	FALSE	some	0	noIndel	modEff	TRUE
PhHAL.1G312100	0	0	FALSE	invariant	0	noIndel	invariant	FALSE
PhHAL.1G312200	0	0	FALSE	invariant	0	noIndel	invariant	FALSE
PhHAL.1G312300	4	0	FALSE	some	0	noIndel	modEff	TRUE
PhHAL.1G312400	1	0	FALSE	1or2	0	noIndel	smallEff	FALSE
PhHAL.1G312600	3	0	FALSE	some	0	noIndel	modEff	TRUE
PhHAL.1G312700	0	0	FALSE	invariant	11	largeIndel	largeEff	TRUE
PhHAL.1G312800	1	0	FALSE	1or2	0	noIndel	smallEff	FALSE
PhHAL.1G312900	3	0	FALSE	some	0	noIndel	modEff	TRUE
PhHAL.1G313000	8	0	FALSE	large	0	noIndel	largeEff	TRUE
PhHAL.1G313100	7	0	FALSE	large	0	noIndel	largeEff	TRUE
PhHAL.1G313200	0	0	FALSE	invariant	0	noIndel	invariant	FALSE
PhHAL.1G313300	5	0	FALSE	some	0	noIndel	modEff	TRUE
PhHAL.1G313700	2	0	FALSE	1or2	0	noIndel	smallEff	FALSE
PhHAL.1G313900	5	0	FALSE	some	0	smallIndel	modEff	TRUE
PhHAL.1G314000	0	0	FALSE	invariant	0	noIndel	invariant	FALSE
PhHAL.1G314100	1	0	FALSE	1or2	0	noIndel	smallEff	FALSE
PhHAL.1G314200	2	0	FALSE	1or2	0	noIndel	smallEff	FALSE
PhHAL.1G314300	4	0	FALSE	some	0	noIndel	modEff	TRUE
PhHAL.1G314400	0	0	FALSE	invariant	0	noIndel	invariant	FALSE
PhHAL.1G314500	1	0	FALSE	1or2	0	noIndel	smallEff	FALSE
PhHAL.1G314600	8	0	FALSE	large	0	noIndel	largeEff	TRUE
PhHAL.1G314700	7	0	FALSE	large	17	largeIndel	verylargeEff	TRUE
PhHAL.1G314900	1	0	FALSE	1or2	0	noIndel	smallEff	FALSE
PhHAL.1G315000	2	0	FALSE	1or2	0	noIndel	smallEff	FALSE
PhHAL.1G315100	6	0	FALSE	large	16	largeIndel	verylargeEff	TRUE
PhHAL.1G315300	4	0	FALSE	some	0	noIndel	modEff	TRUE
PhHAL.1G315400	3	0	FALSE	some	0	noIndel	modEff	TRUE
PhHAL.1G315500	2	0	FALSE	1or2	0	noIndel	smallEff	FALSE
PhHAL.1G315600	3	0	FALSE	some	0	noIndel	modEff	TRUE
PhHAL.1G315700	2	0	FALSE	1or2	0	noIndel	smallEff	FALSE
PhHAL.1G315800	8	0	FALSE	large	0	noIndel	largeEff	TRUE
PhHAL.1G315900	0	0	FALSE	invariant	0	noIndel	invariant	FALSE
PhHAL.1G316000	3	0	FALSE	some	21	largeIndel	largeEff	TRUE
PhHAL.1G316100	1	0	FALSE	1or2	0	noIndel	smallEff	FALSE
PhHAL.1G316200	NA	NA	NA	NA	7	smallIndel	modEff	TRUE
PhHAL.1G316300	4	0	FALSE	some	0	noIndel	modEff	TRUE
PhHAL.1G316400	9	0	FALSE	large	0	noIndel	largeEff	TRUE
PhHAL.1G316500	10	0	FALSE	large	0	noIndel	largeEff	TRUE
PhHAL.1G316600	3	0	FALSE	some	0	noIndel	modEff	TRUE
PhHAL.1G316700	2	0	FALSE	1or2	0	noIndel	smallEff	FALSE
[truncated: 24,778 more rows]
