# Supplementary material for: The genomic landscape of molecular responses to natural drought stress in Panicum hallii
Source: Nat Commun. 2018 Dec 6;9:5213. doi: 10.1038/s41467-018-07669-x (PMC6283873; doi:10.1038/s41467-018-07669-x)
Supplement: Supplementary file 13 — Supplementary Data 10 [file 41467_2018_7669_MOESM13_ESM.csv]

# Supplementary Data 10 for Lovell et al. 'The genomic landscape of molecular responses to natural drought stress in Panicum hallii'.�
# Description: Here, we present a summary of transcription factor binding affinities and statistical comparisons of these between HAL2 and FIL2.
# Column metadata:
## TF ID: the transcription factor identifier. Stats are for known binding sites for these TFs.
## HAL2 ID: the HAL2 geneID
## n. HAL2 ID: number of binding sites in the promoter of the HAL2 gene ID
## FIL2 ID: the FIL2 geneID of the ortholog to the HAL2 ID
## n. FIL2 ID: number of binding sites in the promoter of the FIL2 gene ID
## binomial Pvalue: the P-value of a binomial test for differential affintiy for either HAL2 or FIL2.
TF ID	HAL2	n.HAL2	FIL2	n.FIL2	binomial Pvalue
ABI3	PhHAL.1G000100	8	Pahal.1G000100	5	0.581400208
AHL12	PhHAL.1G000100	94	Pahal.1G000100	78	0.32154135
ARF1	PhHAL.1G000100	1	Pahal.1G000100	3	0.369240828
ARF3	PhHAL.1G000100	0	Pahal.1G000100	2	0.244171273
ARF8	PhHAL.1G000100	1	Pahal.1G000100	4	0.213382751
ARR1	PhHAL.1G000100	13	Pahal.1G000100	12	1
ARR11	PhHAL.1G000100	2	Pahal.1G000100	3	0.683922502
ATHB-12	PhHAL.1G000100	11	Pahal.1G000100	8	0.648041756
ATHB-16	PhHAL.1G000100	13	Pahal.1G000100	9	0.524102664
BEE2	PhHAL.1G000100	8	Pahal.1G000100	6	0.790728884
BHLH3	PhHAL.1G000100	4	Pahal.1G000100	4	1
CDF2	PhHAL.1G000100	16	Pahal.1G000100	17	0.862875461
CMTA2	PhHAL.1G000100	5	Pahal.1G000100	7	0.576815443
DOF1.8	PhHAL.1G000100	42	Pahal.1G000100	39	0.825276934
DRE1C	PhHAL.1G000100	1	Pahal.1G000100	2	0.620654841
DREB1A	PhHAL.1G000100	1	Pahal.1G000100	2	0.620654841
DREB2C	PhHAL.1G000100	1	Pahal.1G000100	2	0.620654841
ERF043	PhHAL.1G000100	1	Pahal.1G000100	3	0.369240828
ERF069	PhHAL.1G000100	2	Pahal.1G000100	2	1
GATA10	PhHAL.1G000100	3	Pahal.1G000100	3	1
GT-1	PhHAL.1G000100	2	Pahal.1G000100	2	1
Glyma19g26560.1	PhHAL.1G000100	1	Pahal.1G000100	1	1
MYB111	PhHAL.1G000100	7	Pahal.1G000100	7	1
MYC2	PhHAL.1G000100	4	Pahal.1G000100	4	1
NAC025	PhHAL.1G000100	2	Pahal.1G000100	2	1
OJ1581_H09.2	PhHAL.1G000100	4	Pahal.1G000100	4	1
P0510F09.23	PhHAL.1G000100	12	Pahal.1G000100	4	0.07713353
POPTR_0002s00440g	PhHAL.1G000100	5	Pahal.1G000100	6	0.771925665
SPL1	PhHAL.1G000100	2	Pahal.1G000100	2	1
T11I18.17	PhHAL.1G000100	4	Pahal.1G000100	4	1
TGA2	PhHAL.1G000100	1	Pahal.1G000100	1	1
WRKY12	PhHAL.1G000100	1	Pahal.1G000100	0	1
WRKY15	PhHAL.1G000100	1	Pahal.1G000100	0	1
WRKY18	PhHAL.1G000100	2	Pahal.1G000100	2	1
WRKY23	PhHAL.1G000100	1	Pahal.1G000100	0	1
ABF3	PhHAL.1G000200	2	Pahal.1G000200	0	0.500023008
ABI3	PhHAL.1G000200	3	Pahal.1G000200	1	0.625034511
AHL12	PhHAL.1G000200	10	Pahal.1G000200	12	0.675697742
ARF1	PhHAL.1G000200	8	Pahal.1G000200	6	0.790594808
ARF3	PhHAL.1G000200	1	Pahal.1G000200	3	0.371642921
ARF8	PhHAL.1G000200	5	Pahal.1G000200	7	0.578529851
ARR1	PhHAL.1G000200	3	Pahal.1G000200	5	0.504915589
ARR11	PhHAL.1G000200	2	Pahal.1G000200	1	1
ATHB-12	PhHAL.1G000200	6	Pahal.1G000200	3	0.507903087
ATHB-16	PhHAL.1G000200	5	Pahal.1G000200	7	0.578529851
BEE2	PhHAL.1G000200	12	Pahal.1G000200	12	1
BHLH3	PhHAL.1G000200	8	Pahal.1G000200	6	0.790594808
BZIP60	PhHAL.1G000200	0	Pahal.1G000200	2	0.246619757
CDF2	PhHAL.1G000200	7	Pahal.1G000200	4	0.548931921
CMTA2	PhHAL.1G000200	7	Pahal.1G000200	3	0.343863235
CRF2	PhHAL.1G000200	20	Pahal.1G000200	18	0.871527055
DOF1.8	PhHAL.1G000200	14	Pahal.1G000200	9	0.405123879
DRE1C	PhHAL.1G000200	5	Pahal.1G000200	2	0.453200491
DREB1A	PhHAL.1G000200	8	Pahal.1G000200	2	0.109455887
DREB2C	PhHAL.1G000200	5	Pahal.1G000200	5	1
ERF008	PhHAL.1G000200	27	Pahal.1G000200	25	0.890015633
ERF043	PhHAL.1G000200	7	Pahal.1G000200	4	0.548931921
ERF069	PhHAL.1G000200	36	Pahal.1G000200	39	0.729692236
ERF1B	PhHAL.1G000200	13	Pahal.1G000200	12	1
GATA10	PhHAL.1G000200	3	Pahal.1G000200	3	1
GT-1	PhHAL.1G000200	6	Pahal.1G000200	2	0.28915309
Glyma19g26560.1	PhHAL.1G000200	5	Pahal.1G000200	7	0.578529851
MYB111	PhHAL.1G000200	2	Pahal.1G000200	3	0.685409113
MYC2	PhHAL.1G000200	10	Pahal.1G000200	6	0.454666952
NAC025	PhHAL.1G000200	1	Pahal.1G000200	5	0.12249933
OJ1581_H09.2	PhHAL.1G000200	4	Pahal.1G000200	10	0.116092284
P0510F09.23	PhHAL.1G000200	6	Pahal.1G000200	8	0.604862414
POPTR_0002s00440g	PhHAL.1G000200	15	Pahal.1G000200	16	0.859197939
SPL1	PhHAL.1G000200	2	Pahal.1G000200	0	0.500023008
T11I18.17	PhHAL.1G000200	2	Pahal.1G000200	3	0.685409113
TGA2	PhHAL.1G000200	2	Pahal.1G000200	4	0.449999453
WRKY12	PhHAL.1G000200	1	Pahal.1G000200	0	1
WRKY15	PhHAL.1G000200	10	Pahal.1G000200	5	0.30192648
WRKY18	PhHAL.1G000200	9	Pahal.1G000200	1	0.021512688
WRKY23	PhHAL.1G000200	4	Pahal.1G000200	1	0.375057518
ABI3	PhHAL.1G000300	10	Pahal.1G000300	8	0.814529419
AHL12	PhHAL.1G000300	50	Pahal.1G000300	50	1
ARF1	PhHAL.1G000300	1	Pahal.1G000300	1	1
ARF3	PhHAL.1G000300	1	Pahal.1G000300	1	1
ARF8	PhHAL.1G000300	3	Pahal.1G000300	3	1
ARR1	PhHAL.1G000300	7	Pahal.1G000300	8	1
ARR11	PhHAL.1G000300	2	Pahal.1G000300	0	0.5
ATHB-12	PhHAL.1G000300	6	Pahal.1G000300	9	0.60723877
ATHB-16	PhHAL.1G000300	12	Pahal.1G000300	13	1
BEE2	PhHAL.1G000300	6	Pahal.1G000300	6	1
BHLH3	PhHAL.1G000300	2	Pahal.1G000300	4	0.6875
CDF2	PhHAL.1G000300	17	Pahal.1G000300	20	0.742829359
CMTA2	PhHAL.1G000300	2	Pahal.1G000300	4	0.6875
CRF2	PhHAL.1G000300	2	Pahal.1G000300	0	0.5
DOF1.8	PhHAL.1G000300	29	Pahal.1G000300	28	1
DRE1C	PhHAL.1G000300	3	Pahal.1G000300	3	1
DREB1A	PhHAL.1G000300	3	Pahal.1G000300	3	1
ERF008	PhHAL.1G000300	2	Pahal.1G000300	1	1
ERF043	PhHAL.1G000300	1	Pahal.1G000300	1	1
ERF069	PhHAL.1G000300	9	Pahal.1G000300	5	0.423950195
ERF1B	PhHAL.1G000300	1	Pahal.1G000300	3	0.625
GATA10	PhHAL.1G000300	2	Pahal.1G000300	1	1
GT-1	PhHAL.1G000300	5	Pahal.1G000300	7	0.774414063
Glyma19g26560.1	PhHAL.1G000300	4	Pahal.1G000300	5	1
MYB111	PhHAL.1G000300	4	Pahal.1G000300	4	1
MYC2	PhHAL.1G000300	2	Pahal.1G000300	4	0.6875
NAC025	PhHAL.1G000300	4	Pahal.1G000300	5	1
OJ1581_H09.2	PhHAL.1G000300	2	Pahal.1G000300	2	1
P0510F09.23	PhHAL.1G000300	10	Pahal.1G000300	11	1
POPTR_0002s00440g	PhHAL.1G000300	11	Pahal.1G000300	10	1
T11I18.17	PhHAL.1G000300	3	Pahal.1G000300	1	0.625
TGA2	PhHAL.1G000300	2	Pahal.1G000300	0	0.5
WRKY12	PhHAL.1G000300	0	Pahal.1G000300	2	0.5
WRKY15	PhHAL.1G000300	5	Pahal.1G000300	6	1
WRKY18	PhHAL.1G000300	6	Pahal.1G000300	8	0.790527344
WRKY23	PhHAL.1G000300	1	Pahal.1G000300	2	1
ABF3	PhHAL.1G000400	2	Pahal.1G000400	2	1
ABI3	PhHAL.1G000400	7	Pahal.1G000400	7	1
AHL12	PhHAL.1G000400	10	Pahal.1G000400	8	0.814529419
ARF1	PhHAL.1G000400	3	Pahal.1G000400	3	1
ARF8	PhHAL.1G000400	6	Pahal.1G000400	6	1
ARR1	PhHAL.1G000400	7	Pahal.1G000400	7	1
ARR11	PhHAL.1G000400	1	Pahal.1G000400	1	1
ATHB-12	PhHAL.1G000400	6	Pahal.1G000400	5	1
ATHB-16	PhHAL.1G000400	8	Pahal.1G000400	9	1
BEE2	PhHAL.1G000400	4	Pahal.1G000400	6	0.75390625
BZIP60	PhHAL.1G000400	2	Pahal.1G000400	2	1
CDF2	PhHAL.1G000400	17	Pahal.1G000400	16	1
CMTA2	PhHAL.1G000400	3	Pahal.1G000400	3	1
CRF2	PhHAL.1G000400	2	Pahal.1G000400	2	1
DOF1.8	PhHAL.1G000400	28	Pahal.1G000400	26	0.891923151
DRE1C	PhHAL.1G000400	4	Pahal.1G000400	4	1
DREB1A	PhHAL.1G000400	3	Pahal.1G000400	3	1
DREB2C	PhHAL.1G000400	1	Pahal.1G000400	1	1
ERF008	PhHAL.1G000400	2	Pahal.1G000400	2	1
ERF043	PhHAL.1G000400	3	Pahal.1G000400	3	1
ERF069	PhHAL.1G000400	4	Pahal.1G000400	6	0.75390625
ERF1B	PhHAL.1G000400	2	Pahal.1G000400	2	1
GATA10	PhHAL.1G000400	2	Pahal.1G000400	2	1
GT-1	PhHAL.1G000400	2	Pahal.1G000400	2	1
Glyma19g26560.1	PhHAL.1G000400	6	Pahal.1G000400	6	1
MYB111	PhHAL.1G000400	4	Pahal.1G000400	4	1
NAC025	PhHAL.1G000400	5	Pahal.1G000400	7	0.774414063
OJ1581_H09.2	PhHAL.1G000400	10	Pahal.1G000400	10	1
P0510F09.23	PhHAL.1G000400	8	Pahal.1G000400	7	1
POPTR_0002s00440g	PhHAL.1G000400	5	Pahal.1G000400	5	1
T11I18.17	PhHAL.1G000400	6	Pahal.1G000400	7	1
TGA2	PhHAL.1G000400	3	Pahal.1G000400	4	1
WRKY12	PhHAL.1G000400	3	Pahal.1G000400	3	1
WRKY15	PhHAL.1G000400	10	Pahal.1G000400	10	1
WRKY18	PhHAL.1G000400	15	Pahal.1G000400	14	1
WRKY23	PhHAL.1G000400	4	Pahal.1G000400	4	1
ABI3	PhHAL.1G000600	10	Pahal.1G000500	11	1
AHL12	PhHAL.1G000600	22	Pahal.1G000500	18	0.635828003
ARF1	PhHAL.1G000600	9	Pahal.1G000500	10	1
ARF3	PhHAL.1G000600	5	Pahal.1G000500	4	1
ARF8	PhHAL.1G000600	11	Pahal.1G000500	12	1
ARR1	PhHAL.1G000600	10	Pahal.1G000500	11	1
ARR11	PhHAL.1G000600	5	Pahal.1G000500	5	1
ATHB-12	PhHAL.1G000600	5	Pahal.1G000500	3	0.7265625
ATHB-16	PhHAL.1G000600	1	Pahal.1G000500	1	1
BEE2	PhHAL.1G000600	12	Pahal.1G000500	16	0.571588188
BHLH3	PhHAL.1G000600	4	Pahal.1G000500	8	0.387695313
BZIP60	PhHAL.1G000600	2	Pahal.1G000500	2	1
CDF2	PhHAL.1G000600	7	Pahal.1G000500	7	1
CMTA2	PhHAL.1G000600	9	Pahal.1G000500	8	1
CRF2	PhHAL.1G000600	39	Pahal.1G000500	40	1
DOF1.8	PhHAL.1G000600	13	Pahal.1G000500	13	1
DRE1C	PhHAL.1G000600	6	Pahal.1G000500	6	1
DREB1A	PhHAL.1G000600	7	Pahal.1G000500	7	1
DREB2C	PhHAL.1G000600	10	Pahal.1G000500	11	1
ERF008	PhHAL.1G000600	52	Pahal.1G000500	55	0.846802075
ERF043	PhHAL.1G000600	7	Pahal.1G000500	8	1
ERF069	PhHAL.1G000600	54	Pahal.1G000500	56	0.924097392
ERF1B	PhHAL.1G000600	32	Pahal.1G000500	33	1
GATA10	PhHAL.1G000600	4	Pahal.1G000500	4	1
GT-1	PhHAL.1G000600	2	Pahal.1G000500	2	1
Glyma19g26560.1	PhHAL.1G000600	8	Pahal.1G000500	8	1
MYB111	PhHAL.1G000600	7	Pahal.1G000500	8	1
MYC2	PhHAL.1G000600	4	Pahal.1G000500	8	0.387695313
NAC025	PhHAL.1G000600	3	Pahal.1G000500	3	1
OJ1581_H09.2	PhHAL.1G000600	16	Pahal.1G000500	16	1
P0510F09.23	PhHAL.1G000600	4	Pahal.1G000500	4	1
POPTR_0002s00440g	PhHAL.1G000600	16	Pahal.1G000500	16	1
SPL1	PhHAL.1G000600	2	Pahal.1G000500	2	1
T11I18.17	PhHAL.1G000600	5	Pahal.1G000500	3	0.7265625
TGA2	PhHAL.1G000600	7	Pahal.1G000500	8	1
WRKY12	PhHAL.1G000600	2	Pahal.1G000500	1	1
WRKY15	PhHAL.1G000600	6	Pahal.1G000500	4	0.75390625
WRKY18	PhHAL.1G000600	4	Pahal.1G000500	3	1
WRKY23	PhHAL.1G000600	3	Pahal.1G000500	2	1
ABI3	PhHAL.1G000700	4	Pahal.1G000600	4	1
AHL12	PhHAL.1G000700	64	Pahal.1G000600	54	0.407485534
ARF1	PhHAL.1G000700	2	Pahal.1G000600	2	1
ARF3	PhHAL.1G000700	1	Pahal.1G000600	0	1
ARF8	PhHAL.1G000700	2	Pahal.1G000600	1	1
ARR1	PhHAL.1G000700	20	Pahal.1G000600	18	0.871414679
ARR11	PhHAL.1G000700	4	Pahal.1G000600	2	0.6875
ATHB-12	PhHAL.1G000700	6	Pahal.1G000600	8	0.790527344
ATHB-16	PhHAL.1G000700	14	Pahal.1G000600	16	0.855535552
BEE2	PhHAL.1G000700	20	Pahal.1G000600	18	0.871414679
BHLH3	PhHAL.1G000700	6	Pahal.1G000600	6	1
CDF2	PhHAL.1G000700	14	Pahal.1G000600	15	1
CMTA2	PhHAL.1G000700	4	Pahal.1G000600	5	1
CRF2	PhHAL.1G000700	1	Pahal.1G000600	2	1
DOF1.8	PhHAL.1G000700	26	Pahal.1G000600	29	0.78770619
DRE1C	PhHAL.1G000700	2	Pahal.1G000600	2	1
DREB1A	PhHAL.1G000700	2	Pahal.1G000600	2	1
ERF008	PhHAL.1G000700	1	Pahal.1G000600	4	0.375
ERF043	PhHAL.1G000700	1	Pahal.1G000600	1	1
ERF069	PhHAL.1G000700	12	Pahal.1G000600	9	0.66362381
ERF1B	PhHAL.1G000700	3	Pahal.1G000600	3	1
GATA10	PhHAL.1G000700	11	Pahal.1G000600	10	1
GT-1	PhHAL.1G000700	3	Pahal.1G000600	3	1
Glyma19g26560.1	PhHAL.1G000700	1	Pahal.1G000600	2	1
MYB111	PhHAL.1G000700	8	Pahal.1G000600	6	0.790527344
MYC2	PhHAL.1G000700	12	Pahal.1G000600	12	1
NAC025	PhHAL.1G000700	1	Pahal.1G000600	1	1
OJ1581_H09.2	PhHAL.1G000700	4	Pahal.1G000600	4	1
P0510F09.23	PhHAL.1G000700	10	Pahal.1G000600	11	1
POPTR_0002s00440g	PhHAL.1G000700	11	Pahal.1G000600	7	0.480682373
SPL1	PhHAL.1G000700	4	Pahal.1G000600	0	0.125
T11I18.17	PhHAL.1G000700	6	Pahal.1G000600	5	1
TGA2	PhHAL.1G000700	2	Pahal.1G000600	1	1
WRKY12	PhHAL.1G000700	1	Pahal.1G000600	0	1
WRKY15	PhHAL.1G000700	5	Pahal.1G000600	8	0.581054688
WRKY18	PhHAL.1G000700	6	Pahal.1G000600	7	1
WRKY23	PhHAL.1G000700	1	Pahal.1G000600	1	1
ABI3	PhHAL.1G000800	12	Pahal.1G000700	13	1
AHL12	PhHAL.1G000800	38	Pahal.1G000700	32	0.550412512
ARF1	PhHAL.1G000800	3	Pahal.1G000700	4	1
ARF3	PhHAL.1G000800	2	Pahal.1G000700	1	1
ARF8	PhHAL.1G000800	5	Pahal.1G000700	5	1
ARR1	PhHAL.1G000800	13	Pahal.1G000700	13	1
ARR11	PhHAL.1G000800	2	Pahal.1G000700	2	1
ATHB-12	PhHAL.1G000800	12	Pahal.1G000700	11	1
ATHB-16	PhHAL.1G000800	12	Pahal.1G000700	11	1
BEE2	PhHAL.1G000800	12	Pahal.1G000700	10	0.831811905
BHLH3	PhHAL.1G000800	6	Pahal.1G000700	6	1
BZIP60	PhHAL.1G000800	2	Pahal.1G000700	2	1
CDF2	PhHAL.1G000800	11	Pahal.1G000700	11	1
CMTA2	PhHAL.1G000800	10	Pahal.1G000700	10	1
CRF2	PhHAL.1G000800	1	Pahal.1G000700	2	1
DOF1.8	PhHAL.1G000800	25	Pahal.1G000700	24	1
DRE1C	PhHAL.1G000800	3	Pahal.1G000700	3	1
DREB1A	PhHAL.1G000800	3	Pahal.1G000700	3	1
DREB2C	PhHAL.1G000800	1	Pahal.1G000700	1	1
ERF008	PhHAL.1G000800	1	Pahal.1G000700	1	1
ERF043	PhHAL.1G000800	2	Pahal.1G000700	2	1
ERF069	PhHAL.1G000800	8	Pahal.1G000700	8	1
ERF1B	PhHAL.1G000800	2	Pahal.1G000700	2	1
GATA10	PhHAL.1G000800	5	Pahal.1G000700	5	1
GT-1	PhHAL.1G000800	2	Pahal.1G000700	2	1
Glyma19g26560.1	PhHAL.1G000800	2	Pahal.1G000700	1	1
MYB111	PhHAL.1G000800	9	Pahal.1G000700	9	1
MYC2	PhHAL.1G000800	10	Pahal.1G000700	8	0.814529419
NAC025	PhHAL.1G000800	3	Pahal.1G000700	3	1
P0510F09.23	PhHAL.1G000800	12	Pahal.1G000700	13	1
POPTR_0002s00440g	PhHAL.1G000800	13	Pahal.1G000700	12	1
SPL1	PhHAL.1G000800	2	Pahal.1G000700	2	1
T11I18.17	PhHAL.1G000800	5	Pahal.1G000700	6	1
TGA2	PhHAL.1G000800	2	Pahal.1G000700	2	1
WRKY12	PhHAL.1G000800	5	Pahal.1G000700	5	1
WRKY15	PhHAL.1G000800	9	Pahal.1G000700	9	1
WRKY18	PhHAL.1G000800	12	Pahal.1G000700	12	1
WRKY23	PhHAL.1G000800	7	Pahal.1G000700	7	1
ABF3	PhHAL.1G000900	4	Pahal.1G000800	4	1
ABI3	PhHAL.1G000900	4	Pahal.1G000800	5	0.752153361
AHL12	PhHAL.1G000900	14	Pahal.1G000800	14	1
ARF1	PhHAL.1G000900	7	Pahal.1G000800	9	0.626638327
ARF3	PhHAL.1G000900	8	Pahal.1G000800	6	0.790606327
ARF8	PhHAL.1G000900	8	Pahal.1G000800	11	0.500481249
ARR1	PhHAL.1G000900	12	Pahal.1G000800	8	0.503677621
ARR11	PhHAL.1G000900	4	Pahal.1G000800	6	0.54591769
ATHB-12	PhHAL.1G000900	4	Pahal.1G000800	3	1
ATHB-16	PhHAL.1G000900	9	Pahal.1G000800	8	1
BEE2	PhHAL.1G000900	6	Pahal.1G000800	8	0.604677346
BHLH3	PhHAL.1G000900	2	Pahal.1G000800	2	1
CDF2	PhHAL.1G000900	8	Pahal.1G000800	8	1
CMTA2	PhHAL.1G000900	5	Pahal.1G000800	6	0.772819487
CRF2	PhHAL.1G000900	12	Pahal.1G000800	11	1
DOF1.8	PhHAL.1G000900	20	Pahal.1G000800	20	1
DRE1C	PhHAL.1G000900	5	Pahal.1G000800	4	1
DREB1A	PhHAL.1G000900	6	Pahal.1G000800	4	0.753972534
DREB2C	PhHAL.1G000900	4	Pahal.1G000800	3	1
ERF008	PhHAL.1G000900	23	Pahal.1G000800	18	0.533164594
ERF043	PhHAL.1G000900	5	Pahal.1G000800	5	1
ERF069	PhHAL.1G000900	21	Pahal.1G000800	21	1
ERF1B	PhHAL.1G000900	10	Pahal.1G000800	8	0.814619329
GATA10	PhHAL.1G000900	5	Pahal.1G000800	4	1
Glyma19g26560.1	PhHAL.1G000900	10	Pahal.1G000800	10	1
MYB111	PhHAL.1G000900	9	Pahal.1G000800	7	0.803704008
MYC2	PhHAL.1G000900	2	Pahal.1G000800	2	1
NAC025	PhHAL.1G000900	4	Pahal.1G000800	5	0.752153361
OJ1581_H09.2	PhHAL.1G000900	16	Pahal.1G000800	14	0.855652252
P0510F09.23	PhHAL.1G000900	11	Pahal.1G000800	13	0.688039476
POPTR_0002s00440g	PhHAL.1G000900	13	Pahal.1G000800	16	0.582169106
SPL1	PhHAL.1G000900	2	Pahal.1G000800	2	1
T11I18.17	PhHAL.1G000900	2	Pahal.1G000800	3	0.685240195
TGA2	PhHAL.1G000900	3	Pahal.1G000800	3	1
WRKY12	PhHAL.1G000900	2	Pahal.1G000800	2	1
WRKY15	PhHAL.1G000900	11	Pahal.1G000800	9	0.82389785
WRKY18	PhHAL.1G000900	10	Pahal.1G000800	10	1
WRKY23	PhHAL.1G000900	4	Pahal.1G000800	3	1
ABF3	PhHAL.1G001000	2	Pahal.1G000900	2	1
ABI3	PhHAL.1G001000	2	Pahal.1G000900	3	0.687265684
AHL12	PhHAL.1G001000	58	Pahal.1G000900	58	1
ARF1	PhHAL.1G001000	5	Pahal.1G000900	5	1
ARF3	PhHAL.1G001000	2	Pahal.1G000900	3	0.687265684
ARF8	PhHAL.1G001000	7	Pahal.1G000900	9	0.628798147
ARR1	PhHAL.1G001000	15	Pahal.1G000900	17	0.728136961
ARR11	PhHAL.1G001000	7	Pahal.1G000900	6	1
ATHB-12	PhHAL.1G001000	5	Pahal.1G000900	6	0.774245298
ATHB-16	PhHAL.1G001000	7	Pahal.1G000900	8	0.803472691
BEE2	PhHAL.1G001000	10	Pahal.1G000900	12	0.677409763
BZIP60	PhHAL.1G001000	2	Pahal.1G000900	2	1
CDF2	PhHAL.1G001000	14	Pahal.1G000900	19	0.391174703
CMTA2	PhHAL.1G001000	8	Pahal.1G000900	6	0.790528171
DOF1.8	PhHAL.1G001000	24	Pahal.1G000900	26	0.779608778
DRE1C	PhHAL.1G001000	2	Pahal.1G000900	3	0.687265684
DREB1A	PhHAL.1G001000	2	Pahal.1G000900	3	0.687265684
DREB2C	PhHAL.1G001000	2	Pahal.1G000900	3	0.687265684
ERF008	PhHAL.1G001000	1	Pahal.1G000900	2	0.62471861
ERF043	PhHAL.1G001000	3	Pahal.1G000900	4	0.726357628
ERF069	PhHAL.1G001000	9	Pahal.1G000900	6	0.60724032
ERF1B	PhHAL.1G001000	1	Pahal.1G000900	0	1
GT-1	PhHAL.1G001000	3	Pahal.1G000900	5	0.507484828
Glyma19g26560.1	PhHAL.1G001000	2	Pahal.1G000900	1	1
MYB111	PhHAL.1G001000	11	Pahal.1G000900	8	0.647607684
MYC2	PhHAL.1G001000	2	Pahal.1G000900	4	0.452773659
NAC025	PhHAL.1G001000	1	Pahal.1G000900	1	1
OJ1581_H09.2	PhHAL.1G001000	4	Pahal.1G000900	2	0.687500529
P0510F09.23	PhHAL.1G001000	17	Pahal.1G000900	19	0.74264393
POPTR_0002s00440g	PhHAL.1G001000	9	Pahal.1G000900	8	1
T11I18.17	PhHAL.1G001000	4	Pahal.1G000900	6	0.548521164
TGA2	PhHAL.1G001000	1	Pahal.1G000900	1	1
WRKY12	PhHAL.1G001000	1	Pahal.1G000900	0	1
WRKY15	PhHAL.1G001000	3	Pahal.1G000900	2	1
WRKY18	PhHAL.1G001000	3	Pahal.1G000900	2	1
WRKY23	PhHAL.1G001000	2	Pahal.1G000900	1	1
ABI3	PhHAL.1G001300	10	Pahal.1G001100	14	0.541256189
AHL12	PhHAL.1G001300	74	Pahal.1G001100	60	0.261350297
ARF3	PhHAL.1G001300	1	Pahal.1G001100	0	1
ARF8	PhHAL.1G001300	2	Pahal.1G001100	1	1
ARR1	PhHAL.1G001300	7	Pahal.1G001100	11	0.480682373
ARR11	PhHAL.1G001300	0	Pahal.1G001100	2	0.5
ATHB-12	PhHAL.1G001300	10	Pahal.1G001100	7	0.629058838
ATHB-16	PhHAL.1G001300	8	Pahal.1G001100	10	0.814529419
BEE2	PhHAL.1G001300	16	Pahal.1G001100	18	0.86416624
BHLH3	PhHAL.1G001300	8	Pahal.1G001100	8	1
BZIP60	PhHAL.1G001300	4	Pahal.1G001100	2	0.6875
CDF2	PhHAL.1G001300	6	Pahal.1G001100	8	0.790527344
CMTA2	PhHAL.1G001300	5	Pahal.1G001100	7	0.774414063
CRF2	PhHAL.1G001300	6	Pahal.1G001100	6	1
DOF1.8	PhHAL.1G001300	20	Pahal.1G001100	20	1
DRE1C	PhHAL.1G001300	1	Pahal.1G001100	1	1
DREB1A	PhHAL.1G001300	1	Pahal.1G001100	1	1
ERF008	PhHAL.1G001300	10	Pahal.1G001100	8	0.814529419
ERF069	PhHAL.1G001300	17	Pahal.1G001100	15	0.860050066
ERF1B	PhHAL.1G001300	4	Pahal.1G001100	5	1
GATA10	PhHAL.1G001300	3	Pahal.1G001100	5	0.7265625
GT-1	PhHAL.1G001300	4	Pahal.1G001100	2	0.6875
Glyma19g26560.1	PhHAL.1G001300	1	Pahal.1G001100	1	1
MYB111	PhHAL.1G001300	6	Pahal.1G001100	5	1
MYC2	PhHAL.1G001300	8	Pahal.1G001100	8	1
NAC025	PhHAL.1G001300	3	Pahal.1G001100	6	0.5078125
OJ1581_H09.2	PhHAL.1G001300	2	Pahal.1G001100	2	1
P0510F09.23	PhHAL.1G001300	11	Pahal.1G001100	12	1
POPTR_0002s00440g	PhHAL.1G001300	6	Pahal.1G001100	10	0.454498291
T11I18.17	PhHAL.1G001300	1	Pahal.1G001100	2	1
TGA2	PhHAL.1G001300	3	Pahal.1G001100	2	1
WRKY12	PhHAL.1G001300	1	Pahal.1G001100	1	1
WRKY15	PhHAL.1G001300	4	Pahal.1G001100	3	1
WRKY18	PhHAL.1G001300	3	Pahal.1G001100	2	1
WRKY23	PhHAL.1G001300	2	Pahal.1G001100	2	1
ABF3	PhHAL.1G001400	4	Pahal.1G001200	4	1
ABI3	PhHAL.1G001400	1	Pahal.1G001200	1	1
AHL12	PhHAL.1G001400	18	Pahal.1G001200	20	0.746432762
ARF1	PhHAL.1G001400	2	Pahal.1G001200	6	0.172707296
ARF3	PhHAL.1G001400	4	Pahal.1G001200	3	1
ARF8	PhHAL.1G001400	7	Pahal.1G001200	7	1
ARR1	PhHAL.1G001400	7	Pahal.1G001200	8	0.80068948
ARR11	PhHAL.1G001400	2	Pahal.1G001200	2	1
ATHB-12	PhHAL.1G001400	10	Pahal.1G001200	7	0.62991228
ATHB-16	PhHAL.1G001400	8	Pahal.1G001200	7	1
BEE2	PhHAL.1G001400	6	Pahal.1G001200	12	0.160904123
BHLH3	PhHAL.1G001400	0	Pahal.1G001200	6	0.014100297
BZIP60	PhHAL.1G001400	2	Pahal.1G001200	2	1
CDF2	PhHAL.1G001400	9	Pahal.1G001200	9	1
CMTA2	PhHAL.1G001400	2	Pahal.1G001200	9	0.035652532
CRF2	PhHAL.1G001400	8	Pahal.1G001200	17	0.071597
DOF1.8	PhHAL.1G001400	20	Pahal.1G001200	19	1
DRE1C	PhHAL.1G001400	2	Pahal.1G001200	2	1
DREB1A	PhHAL.1G001400	2	Pahal.1G001200	2	1
DREB2C	PhHAL.1G001400	2	Pahal.1G001200	5	0.281140509
ERF008	PhHAL.1G001400	11	Pahal.1G001200	17	0.258668408
ERF043	PhHAL.1G001400	1	Pahal.1G001200	5	0.118907219
ERF069	PhHAL.1G001400	12	Pahal.1G001200	20	0.157505447
ERF1B	PhHAL.1G001400	7	Pahal.1G001200	17	0.040463423
GATA10	PhHAL.1G001400	4	Pahal.1G001200	7	0.380197603
GT-1	PhHAL.1G001400	0	Pahal.1G001200	1	0.491516437
Glyma19g26560.1	PhHAL.1G001400	3	Pahal.1G001200	4	0.722163143
MYB111	PhHAL.1G001400	7	Pahal.1G001200	9	0.623900321
MYC2	PhHAL.1G001400	0	Pahal.1G001200	6	0.014100297
NAC025	PhHAL.1G001400	3	Pahal.1G001200	2	1
OJ1581_H09.2	PhHAL.1G001400	2	Pahal.1G001200	8	0.061295849
P0510F09.23	PhHAL.1G001400	21	Pahal.1G001200	22	0.879099711
POPTR_0002s00440g	PhHAL.1G001400	10	Pahal.1G001200	12	0.673353645
T11I18.17	PhHAL.1G001400	4	Pahal.1G001200	2	0.687769813
TGA2	PhHAL.1G001400	3	Pahal.1G001200	8	0.139742937
WRKY12	PhHAL.1G001400	3	Pahal.1G001200	3	1
WRKY15	PhHAL.1G001400	7	Pahal.1G001200	6	1
WRKY18	PhHAL.1G001400	6	Pahal.1G001200	7	0.787340891
WRKY23	PhHAL.1G001400	3	Pahal.1G001200	4	0.722163143
ABF3	PhHAL.1G001500	4	Pahal.1G001300	4	1
ABI3	PhHAL.1G001500	7	Pahal.1G001300	7	1
AHL12	PhHAL.1G001500	18	Pahal.1G001300	14	0.596614896
ARF1	PhHAL.1G001500	6	Pahal.1G001300	6	1
ARF3	PhHAL.1G001500	5	Pahal.1G001300	4	1
ARF8	PhHAL.1G001500	10	Pahal.1G001300	10	1
ARR1	PhHAL.1G001500	7	Pahal.1G001300	7	1
ARR11	PhHAL.1G001500	1	Pahal.1G001300	2	1
ATHB-12	PhHAL.1G001500	9	Pahal.1G001300	7	0.803619385
ATHB-16	PhHAL.1G001500	9	Pahal.1G001300	9	1
BEE2	PhHAL.1G001500	8	Pahal.1G001300	6	0.790527344
BHLH3	PhHAL.1G001500	2	Pahal.1G001300	2	1
CDF2	PhHAL.1G001500	4	Pahal.1G001300	3	1
CMTA2	PhHAL.1G001500	7	Pahal.1G001300	7	1
CRF2	PhHAL.1G001500	15	Pahal.1G001300	15	1
DOF1.8	PhHAL.1G001500	8	Pahal.1G001300	7	1
DRE1C	PhHAL.1G001500	7	Pahal.1G001300	7	1
DREB1A	PhHAL.1G001500	8	Pahal.1G001300	8	1
DREB2C	PhHAL.1G001500	5	Pahal.1G001300	5	1
ERF008	PhHAL.1G001500	18	Pahal.1G001300	18	1
ERF043	PhHAL.1G001500	6	Pahal.1G001300	6	1
ERF069	PhHAL.1G001500	22	Pahal.1G001300	23	1
ERF1B	PhHAL.1G001500	14	Pahal.1G001300	14	1
GATA10	PhHAL.1G001500	3	Pahal.1G001300	2	1
GT-1	PhHAL.1G001500	1	Pahal.1G001300	2	1
Glyma19g26560.1	PhHAL.1G001500	3	Pahal.1G001300	3	1
MYB111	PhHAL.1G001500	4	Pahal.1G001300	4	1
MYC2	PhHAL.1G001500	4	Pahal.1G001300	4	1
OJ1581_H09.2	PhHAL.1G001500	4	Pahal.1G001300	4	1
P0510F09.23	PhHAL.1G001500	10	Pahal.1G001300	8	0.814529419
POPTR_0002s00440g	PhHAL.1G001500	8	Pahal.1G001300	8	1
T11I18.17	PhHAL.1G001500	3	Pahal.1G001300	4	1
TGA2	PhHAL.1G001500	7	Pahal.1G001300	8	1
WRKY12	PhHAL.1G001500	2	Pahal.1G001300	3	1
WRKY15	PhHAL.1G001500	8	Pahal.1G001300	7	1
WRKY18	PhHAL.1G001500	8	Pahal.1G001300	9	1
WRKY23	PhHAL.1G001500	3	Pahal.1G001300	4	1
ABF3	PhHAL.1G001600	2	Pahal.1G001400	0	0.5
ABI3	PhHAL.1G001600	6	Pahal.1G001400	6	1
AHL12	PhHAL.1G001600	18	Pahal.1G001400	20	0.871414679
ARF1	PhHAL.1G001600	3	Pahal.1G001400	3	1
ARF3	PhHAL.1G001600	2	Pahal.1G001400	4	0.6875
ARF8	PhHAL.1G001600	7	Pahal.1G001400	9	0.803619385
ARR1	PhHAL.1G001600	20	Pahal.1G001400	17	0.742829359
ARR11	PhHAL.1G001600	6	Pahal.1G001400	5	1
ATHB-12	PhHAL.1G001600	12	Pahal.1G001400	11	1
ATHB-16	PhHAL.1G001600	8	Pahal.1G001400	11	0.647605896
BEE2	PhHAL.1G001600	8	Pahal.1G001400	8	1
BHLH3	PhHAL.1G001600	2	Pahal.1G001400	2	1
CDF2	PhHAL.1G001600	10	Pahal.1G001400	11	1
CMTA2	PhHAL.1G001600	1	Pahal.1G001400	2	1
CRF2	PhHAL.1G001600	8	Pahal.1G001400	1	0.0390625
DOF1.8	PhHAL.1G001600	25	Pahal.1G001400	26	1
DRE1C	PhHAL.1G001600	2	Pahal.1G001400	2	1
DREB1A	PhHAL.1G001600	2	Pahal.1G001400	2	1
DREB2C	PhHAL.1G001600	1	Pahal.1G001400	1	1
ERF008	PhHAL.1G001600	10	Pahal.1G001400	1	0.01171875
ERF043	PhHAL.1G001600	1	Pahal.1G001400	1	1
ERF069	PhHAL.1G001600	26	Pahal.1G001400	9	0.005988121
ERF1B	PhHAL.1G001600	7	Pahal.1G001400	0	0.015625
GATA10	PhHAL.1G001600	6	Pahal.1G001400	5	1
GT-1	PhHAL.1G001600	3	Pahal.1G001400	4	1
Glyma19g26560.1	PhHAL.1G001600	4	Pahal.1G001400	4	1
MYB111	PhHAL.1G001600	3	Pahal.1G001400	4	1
MYC2	PhHAL.1G001600	4	Pahal.1G001400	4	1
NAC025	PhHAL.1G001600	4	Pahal.1G001400	4	1
OJ1581_H09.2	PhHAL.1G001600	8	Pahal.1G001400	6	0.790527344
P0510F09.23	PhHAL.1G001600	14	Pahal.1G001400	13	1
POPTR_0002s00440g	PhHAL.1G001600	8	Pahal.1G001400	6	0.790527344
T11I18.17	PhHAL.1G001600	4	Pahal.1G001400	4	1
TGA2	PhHAL.1G001600	3	Pahal.1G001400	4	1
WRKY12	PhHAL.1G001600	1	Pahal.1G001400	1	1
WRKY15	PhHAL.1G001600	6	Pahal.1G001400	6	1
WRKY18	PhHAL.1G001600	9	Pahal.1G001400	8	1
WRKY23	PhHAL.1G001600	4	Pahal.1G001400	3	1
ABF3	PhHAL.1G001700	2	Pahal.1G001500	2	1
ABI3	PhHAL.1G001700	17	Pahal.1G001500	16	1
AHL12	PhHAL.1G001700	22	Pahal.1G001500	30	0.331749763
ARF1	PhHAL.1G001700	4	Pahal.1G001500	4	1
ARF3	PhHAL.1G001700	1	Pahal.1G001500	1	1
ARF8	PhHAL.1G001700	7	Pahal.1G001500	6	1
ARR1	PhHAL.1G001700	7	Pahal.1G001500	6	1
ARR11	PhHAL.1G001700	3	Pahal.1G001500	2	1
ATHB-12	PhHAL.1G001700	5	Pahal.1G001500	5	1
ATHB-16	PhHAL.1G001700	2	Pahal.1G001500	6	0.2890625
BEE2	PhHAL.1G001700	8	Pahal.1G001500	8	1
BHLH3	PhHAL.1G001700	6	Pahal.1G001500	6	1
CDF2	PhHAL.1G001700	8	Pahal.1G001500	9	1
CMTA2	PhHAL.1G001700	9	Pahal.1G001500	8	1
CRF2	PhHAL.1G001700	40	Pahal.1G001500	40	1
DOF1.8	PhHAL.1G001700	21	Pahal.1G001500	19	0.874629312
DRE1C	PhHAL.1G001700	5	Pahal.1G001500	5	1
DREB1A	PhHAL.1G001700	3	Pahal.1G001500	3	1
DREB2C	PhHAL.1G001700	4	Pahal.1G001500	4	1
ERF008	PhHAL.1G001700	43	Pahal.1G001500	43	1
ERF043	PhHAL.1G001700	3	Pahal.1G001500	2	1
ERF069	PhHAL.1G001700	45	Pahal.1G001500	46	1
ERF1B	PhHAL.1G001700	34	Pahal.1G001500	33	1
GATA10	PhHAL.1G001700	2	Pahal.1G001500	2	1
GT-1	PhHAL.1G001700	1	Pahal.1G001500	1	1
Glyma19g26560.1	PhHAL.1G001700	2	Pahal.1G001500	2	1
MYB111	PhHAL.1G001700	5	Pahal.1G001500	5	1
MYC2	PhHAL.1G001700	6	Pahal.1G001500	6	1
NAC025	PhHAL.1G001700	1	Pahal.1G001500	1	1
OJ1581_H09.2	PhHAL.1G001700	2	Pahal.1G001500	2	1
P0510F09.23	PhHAL.1G001700	9	Pahal.1G001500	9	1
POPTR_0002s00440g	PhHAL.1G001700	16	Pahal.1G001500	17	1
T11I18.17	PhHAL.1G001700	0	Pahal.1G001500	1	1
TGA2	PhHAL.1G001700	1	Pahal.1G001500	2	1
WRKY12	PhHAL.1G001700	2	Pahal.1G001500	2	1
WRKY15	PhHAL.1G001700	4	Pahal.1G001500	4	1
WRKY18	PhHAL.1G001700	4	Pahal.1G001500	4	1
WRKY23	PhHAL.1G001700	2	Pahal.1G001500	2	1
ABI3	PhHAL.1G001800	9	Pahal.1G001700	9	1
AHL12	PhHAL.1G001800	22	Pahal.1G001700	30	0.331749763
ARF1	PhHAL.1G001800	5	Pahal.1G001700	5	1
ARF3	PhHAL.1G001800	6	Pahal.1G001700	7	1
ARF8	PhHAL.1G001800	8	Pahal.1G001700	9	1
ARR1	PhHAL.1G001800	10	Pahal.1G001700	10	1
ARR11	PhHAL.1G001800	4	Pahal.1G001700	3	1
ATHB-12	PhHAL.1G001800	5	Pahal.1G001700	5	1
ATHB-16	PhHAL.1G001800	2	Pahal.1G001700	6	0.2890625
BEE2	PhHAL.1G001800	14	Pahal.1G001700	14	1
BHLH3	PhHAL.1G001800	2	Pahal.1G001700	2	1
CDF2	PhHAL.1G001800	9	Pahal.1G001700	10	1
CMTA2	PhHAL.1G001800	3	Pahal.1G001700	3	1
CRF2	PhHAL.1G001800	18	Pahal.1G001700	18	1
DOF1.8	PhHAL.1G001800	28	Pahal.1G001700	27	1
DRE1C	PhHAL.1G001800	6	Pahal.1G001700	7	1
DREB1A	PhHAL.1G001800	3	Pahal.1G001700	4	1
DREB2C	PhHAL.1G001800	3	Pahal.1G001700	3	1
ERF008	PhHAL.1G001800	26	Pahal.1G001700	26	1
ERF043	PhHAL.1G001800	3	Pahal.1G001700	3	1
ERF069	PhHAL.1G001800	22	Pahal.1G001700	23	1
ERF1B	PhHAL.1G001800	15	Pahal.1G001700	15	1
GATA10	PhHAL.1G001800	4	Pahal.1G001700	5	1
GT-1	PhHAL.1G001800	2	Pahal.1G001700	2	1
Glyma19g26560.1	PhHAL.1G001800	7	Pahal.1G001700	7	1
MYB111	PhHAL.1G001800	2	Pahal.1G001700	2	1
MYC2	PhHAL.1G001800	2	Pahal.1G001700	2	1
OJ1581_H09.2	PhHAL.1G001800	6	Pahal.1G001700	6	1
P0510F09.23	PhHAL.1G001800	9	Pahal.1G001700	9	1
POPTR_0002s00440g	PhHAL.1G001800	17	Pahal.1G001700	19	0.8679394
T11I18.17	PhHAL.1G001800	0	Pahal.1G001700	1	1
TGA2	PhHAL.1G001800	2	Pahal.1G001700	3	1
WRKY15	PhHAL.1G001800	5	Pahal.1G001700	5	1
WRKY18	PhHAL.1G001800	5	Pahal.1G001700	5	1
WRKY23	PhHAL.1G001800	1	Pahal.1G001700	1	1
ABI3	PhHAL.1G001900	12	Pahal.1G001800	7	0.359283447
AHL12	PhHAL.1G001900	42	Pahal.1G001800	44	0.914211637
ARF1	PhHAL.1G001900	3	Pahal.1G001800	2	1
ARF3	PhHAL.1G001900	2	Pahal.1G001800	1	1
ARF8	PhHAL.1G001900	4	Pahal.1G001800	2	0.6875
ARR1	PhHAL.1G001900	12	Pahal.1G001800	10	0.831811905
ARR11	PhHAL.1G001900	5	Pahal.1G001800	3	0.7265625
ATHB-12	PhHAL.1G001900	5	Pahal.1G001800	5	1
ATHB-16	PhHAL.1G001900	7	Pahal.1G001800	4	0.548828125
BEE2	PhHAL.1G001900	4	Pahal.1G001800	6	0.75390625
BHLH3	PhHAL.1G001900	2	Pahal.1G001800	6	0.2890625
CDF2	PhHAL.1G001900	17	Pahal.1G001800	18	1
CMTA2	PhHAL.1G001900	1	Pahal.1G001800	4	0.375
CRF2	PhHAL.1G001900	8	Pahal.1G001800	9	1
DOF1.8	PhHAL.1G001900	27	Pahal.1G001800	24	0.779767931
DRE1C	PhHAL.1G001900	3	Pahal.1G001800	1	0.625
DREB1A	PhHAL.1G001900	2	Pahal.1G001800	1	1
DREB2C	PhHAL.1G001900	2	Pahal.1G001800	0	0.5
ERF008	PhHAL.1G001900	9	Pahal.1G001800	10	1
ERF043	PhHAL.1G001900	3	Pahal.1G001800	1	0.625
ERF069	PhHAL.1G001900	14	Pahal.1G001800	22	0.242984954
ERF1B	PhHAL.1G001900	3	Pahal.1G001800	4	1
GATA10	PhHAL.1G001900	2	Pahal.1G001800	2	1
GT-1	PhHAL.1G001900	3	Pahal.1G001800	2	1
Glyma19g26560.1	PhHAL.1G001900	3	Pahal.1G001800	2	1
MYB111	PhHAL.1G001900	4	Pahal.1G001800	5	1
MYC2	PhHAL.1G001900	2	Pahal.1G001800	6	0.2890625
NAC025	PhHAL.1G001900	0	Pahal.1G001800	2	0.5
OJ1581_H09.2	PhHAL.1G001900	2	Pahal.1G001800	2	1
P0510F09.23	PhHAL.1G001900	4	Pahal.1G001800	7	0.548828125
POPTR_0002s00440g	PhHAL.1G001900	9	Pahal.1G001800	13	0.523467064
SPL1	PhHAL.1G001900	2	Pahal.1G001800	0	0.5
T11I18.17	PhHAL.1G001900	3	Pahal.1G001800	3	1
TGA2	PhHAL.1G001900	1	Pahal.1G001800	3	0.625
WRKY12	PhHAL.1G001900	2	Pahal.1G001800	2	1
WRKY15	PhHAL.1G001900	4	Pahal.1G001800	5	1
WRKY18	PhHAL.1G001900	8	Pahal.1G001800	6	0.790527344
WRKY23	PhHAL.1G001900	3	Pahal.1G001800	3	1
ABF3	PhHAL.1G002100	2	Pahal.1G001900	2	1
ABI3	PhHAL.1G002100	9	Pahal.1G001900	8	1
AHL12	PhHAL.1G002100	18	Pahal.1G001900	26	0.291215237
ARF1	PhHAL.1G002100	1	Pahal.1G001900	2	1
ARF3	PhHAL.1G002100	4	Pahal.1G001900	5	1
ARF8	PhHAL.1G002100	4	Pahal.1G001900	4	1
ARR1	PhHAL.1G002100	9	Pahal.1G001900	11	0.823802948
ARR11	PhHAL.1G002100	5	Pahal.1G001900	6	1
ATHB-12	PhHAL.1G002100	1	Pahal.1G001900	4	0.375
ATHB-16	PhHAL.1G002100	6	Pahal.1G001900	6	1
BEE2	PhHAL.1G002100	14	Pahal.1G001900	12	0.845018983
BHLH3	PhHAL.1G002100	2	Pahal.1G001900	2	1
BZIP60	PhHAL.1G002100	0	Pahal.1G001900	2	0.5
CDF2	PhHAL.1G002100	8	Pahal.1G001900	10	0.814529419
CMTA2	PhHAL.1G002100	4	Pahal.1G001900	5	1
CRF2	PhHAL.1G002100	10	Pahal.1G001900	7	0.629058838
DOF1.8	PhHAL.1G002100	19	Pahal.1G001900	24	0.542384012
ERF008	PhHAL.1G002100	11	Pahal.1G001900	7	0.480682373
ERF043	PhHAL.1G002100	0	Pahal.1G001900	1	1
ERF069	PhHAL.1G002100	22	Pahal.1G001900	16	0.417692191
ERF1B	PhHAL.1G002100	9	Pahal.1G001900	6	0.60723877
GATA10	PhHAL.1G002100	3	Pahal.1G001900	3	1
GT-1	PhHAL.1G002100	4	Pahal.1G001900	3	1
MYB111	PhHAL.1G002100	3	Pahal.1G001900	2	1
MYC2	PhHAL.1G002100	2	Pahal.1G001900	2	1
NAC025	PhHAL.1G002100	1	Pahal.1G001900	3	0.625
P0510F09.23	PhHAL.1G002100	10	Pahal.1G001900	10	1
POPTR_0002s00440g	PhHAL.1G002100	11	Pahal.1G001900	16	0.442068338
SPL1	PhHAL.1G002100	0	Pahal.1G001900	2	0.5
T11I18.17	PhHAL.1G002100	2	Pahal.1G001900	1	1
TGA2	PhHAL.1G002100	1	Pahal.1G001900	4	0.375
WRKY12	PhHAL.1G002100	1	Pahal.1G001900	1	1
WRKY15	PhHAL.1G002100	6	Pahal.1G001900	9	0.60723877
WRKY18	PhHAL.1G002100	7	Pahal.1G001900	9	0.803619385
WRKY23	PhHAL.1G002100	1	Pahal.1G001900	2	1
ABF3	PhHAL.1G002200	2	Pahal.1G002000	2	1
ABI3	PhHAL.1G002200	18	Pahal.1G002000	11	0.264930896
AHL12	PhHAL.1G002200	42	Pahal.1G002000	74	0.003806927
ARF1	PhHAL.1G002200	3	Pahal.1G002000	1	0.625
ARF3	PhHAL.1G002200	4	Pahal.1G002000	1	0.375
ARF8	PhHAL.1G002200	3	Pahal.1G002000	1	0.625
ARR1	PhHAL.1G002200	9	Pahal.1G002000	14	0.404872894
ARR11	PhHAL.1G002200	4	Pahal.1G002000	4	1
ATHB-12	PhHAL.1G002200	15	Pahal.1G002000	13	0.850554019
ATHB-16	PhHAL.1G002200	16	Pahal.1G002000	21	0.511375782
BEE2	PhHAL.1G002200	10	Pahal.1G002000	2	0.038574219
BHLH3	PhHAL.1G002200	6	Pahal.1G002000	2	0.2890625
BZIP60	PhHAL.1G002200	2	Pahal.1G002000	2	1
CDF2	PhHAL.1G002200	12	Pahal.1G002000	22	0.121449485
CMTA2	PhHAL.1G002200	5	Pahal.1G002000	5	1
CRF2	PhHAL.1G002200	12	Pahal.1G002000	2	0.012939453
DOF1.8	PhHAL.1G002200	23	Pahal.1G002000	31	0.340890941
DRE1C	PhHAL.1G002200	5	Pahal.1G002000	2	0.453125
DREB1A	PhHAL.1G002200	2	Pahal.1G002000	1	1
DREB2C	PhHAL.1G002200	1	Pahal.1G002000	1	1
ERF008	PhHAL.1G002200	14	Pahal.1G002000	5	0.063568115
ERF043	PhHAL.1G002200	2	Pahal.1G002000	1	1
ERF069	PhHAL.1G002200	17	Pahal.1G002000	7	0.063914657
ERF1B	PhHAL.1G002200	8	Pahal.1G002000	2	0.109375
GATA10	PhHAL.1G002200	0	Pahal.1G002000	1	1
GT-1	PhHAL.1G002200	2	Pahal.1G002000	3	1
Glyma19g26560.1	PhHAL.1G002200	1	Pahal.1G002000	3	0.625
MYB111	PhHAL.1G002200	9	Pahal.1G002000	5	0.423950195
MYC2	PhHAL.1G002200	6	Pahal.1G002000	2	0.2890625
NAC025	PhHAL.1G002200	6	Pahal.1G002000	2	0.2890625
OJ1581_H09.2	PhHAL.1G002200	4	Pahal.1G002000	4	1
P0510F09.23	PhHAL.1G002200	9	Pahal.1G002000	9	1
POPTR_0002s00440g	PhHAL.1G002200	10	Pahal.1G002000	6	0.454498291
T11I18.17	PhHAL.1G002200	2	Pahal.1G002000	2	1
TGA2	PhHAL.1G002200	2	Pahal.1G002000	2	1
WRKY12	PhHAL.1G002200	2	Pahal.1G002000	1	1
WRKY15	PhHAL.1G002200	5	Pahal.1G002000	5	1
WRKY18	PhHAL.1G002200	7	Pahal.1G002000	5	0.774414063
WRKY23	PhHAL.1G002200	3	Pahal.1G002000	2	1
ABF3	PhHAL.1G002300	2	Pahal.1G002100	2	1
ABI3	PhHAL.1G002300	14	Pahal.1G002100	12	0.845018983
AHL12	PhHAL.1G002300	34	Pahal.1G002100	36	0.904974526
ARF1	PhHAL.1G002300	2	Pahal.1G002100	4	0.6875
ARF3	PhHAL.1G002300	1	Pahal.1G002100	1	1
ARF8	PhHAL.1G002300	5	Pahal.1G002100	7	0.774414063
ARR1	PhHAL.1G002300	9	Pahal.1G002100	9	1
ARR11	PhHAL.1G002300	1	Pahal.1G002100	1	1
ATHB-12	PhHAL.1G002300	9	Pahal.1G002100	9	1
ATHB-16	PhHAL.1G002300	6	Pahal.1G002100	7	1
BEE2	PhHAL.1G002300	14	Pahal.1G002100	14	1
BHLH3	PhHAL.1G002300	6	Pahal.1G002100	6	1
BZIP60	PhHAL.1G002300	2	Pahal.1G002100	2	1
CDF2	PhHAL.1G002300	16	Pahal.1G002100	15	1
CMTA2	PhHAL.1G002300	1	Pahal.1G002100	2	1
CRF2	PhHAL.1G002300	8	Pahal.1G002100	9	1
DOF1.8	PhHAL.1G002300	19	Pahal.1G002100	19	1
DRE1C	PhHAL.1G002300	4	Pahal.1G002100	5	1
DREB1A	PhHAL.1G002300	3	Pahal.1G002100	4	1
DREB2C	PhHAL.1G002300	1	Pahal.1G002100	1	1
ERF008	PhHAL.1G002300	9	Pahal.1G002100	9	1
ERF043	PhHAL.1G002300	1	Pahal.1G002100	1	1
ERF069	PhHAL.1G002300	14	Pahal.1G002100	15	1
ERF1B	PhHAL.1G002300	9	Pahal.1G002100	8	1
GATA10	PhHAL.1G002300	2	Pahal.1G002100	2	1
GT-1	PhHAL.1G002300	2	Pahal.1G002100	2	1
MYB111	PhHAL.1G002300	4	Pahal.1G002100	4	1
MYC2	PhHAL.1G002300	6	Pahal.1G002100	6	1
NAC025	PhHAL.1G002300	3	Pahal.1G002100	2	1
OJ1581_H09.2	PhHAL.1G002300	2	Pahal.1G002100	2	1
P0510F09.23	PhHAL.1G002300	11	Pahal.1G002100	9	0.823802948
POPTR_0002s00440g	PhHAL.1G002300	5	Pahal.1G002100	6	1
T11I18.17	PhHAL.1G002300	2	Pahal.1G002100	3	1
TGA2	PhHAL.1G002300	3	Pahal.1G002100	3	1
WRKY15	PhHAL.1G002300	4	Pahal.1G002100	4	1
WRKY18	PhHAL.1G002300	3	Pahal.1G002100	2	1
WRKY23	PhHAL.1G002300	1	Pahal.1G002100	1	1
ABI3	PhHAL.1G002400	1	Pahal.1G002200	0	1
AHL12	PhHAL.1G002400	18	Pahal.1G002200	6	0.022655845
ARF1	PhHAL.1G002400	6	Pahal.1G002200	8	0.790527344
ARF3	PhHAL.1G002400	2	Pahal.1G002200	2	1
ARF8	PhHAL.1G002400	9	Pahal.1G002200	8	1
ARR1	PhHAL.1G002400	12	Pahal.1G002200	14	0.845018983
ARR11	PhHAL.1G002400	0	Pahal.1G002200	2	0.5
ATHB-12	PhHAL.1G002400	9	Pahal.1G002200	8	1
ATHB-16	PhHAL.1G002400	5	Pahal.1G002200	5	1
BEE2	PhHAL.1G002400	4	Pahal.1G002200	4	1
BHLH3	PhHAL.1G002400	2	Pahal.1G002200	2	1
BZIP60	PhHAL.1G002400	2	Pahal.1G002200	0	0.5
CDF2	PhHAL.1G002400	4	Pahal.1G002200	3	1
CMTA2	PhHAL.1G002400	6	Pahal.1G002200	6	1
CRF2	PhHAL.1G002400	26	Pahal.1G002200	28	0.891923151
DOF1.8	PhHAL.1G002400	28	Pahal.1G002200	17	0.135156451
DRE1C	PhHAL.1G002400	3	Pahal.1G002200	3	1
DREB1A	PhHAL.1G002400	5	Pahal.1G002200	5	1
DREB2C	PhHAL.1G002400	5	Pahal.1G002200	5	1
ERF008	PhHAL.1G002400	26	Pahal.1G002200	31	0.59664176
ERF043	PhHAL.1G002400	2	Pahal.1G002200	3	1
ERF069	PhHAL.1G002400	29	Pahal.1G002200	32	0.798152627
ERF1B	PhHAL.1G002400	20	Pahal.1G002200	23	0.760791643
GATA10	PhHAL.1G002400	2	Pahal.1G002200	4	0.6875
GT-1	PhHAL.1G002400	0	Pahal.1G002200	1	1
Glyma19g26560.1	PhHAL.1G002400	6	Pahal.1G002200	4	0.75390625
MYB111	PhHAL.1G002400	4	Pahal.1G002200	4	1
MYC2	PhHAL.1G002400	2	Pahal.1G002200	2	1
NAC025	PhHAL.1G002400	0	Pahal.1G002200	1	1
OJ1581_H09.2	PhHAL.1G002400	6	Pahal.1G002200	6	1
P0510F09.23	PhHAL.1G002400	13	Pahal.1G002200	8	0.383310318
POPTR_0002s00440g	PhHAL.1G002400	9	Pahal.1G002200	11	0.823802948
T11I18.17	PhHAL.1G002400	4	Pahal.1G002200	4	1
TGA2	PhHAL.1G002400	3	Pahal.1G002200	3	1
WRKY12	PhHAL.1G002400	2	Pahal.1G002200	2	1
WRKY15	PhHAL.1G002400	6	Pahal.1G002200	5	1
WRKY18	PhHAL.1G002400	8	Pahal.1G002200	7	1
WRKY23	PhHAL.1G002400	3	Pahal.1G002200	2	1
ABF3	PhHAL.1G002500	2	Pahal.1G002300	0	0.5
ABI3	PhHAL.1G002500	5	Pahal.1G002300	5	1
AHL12	PhHAL.1G002500	46	Pahal.1G002300	50	0.759649288
ARF1	PhHAL.1G002500	3	Pahal.1G002300	3	1
ARF3	PhHAL.1G002500	1	Pahal.1G002300	0	1
ARF8	PhHAL.1G002500	7	Pahal.1G002300	8	1
ARR1	PhHAL.1G002500	8	Pahal.1G002300	8	1
ARR11	PhHAL.1G002500	3	Pahal.1G002300	3	1
ATHB-12	PhHAL.1G002500	7	Pahal.1G002300	8	1
ATHB-16	PhHAL.1G002500	10	Pahal.1G002300	9	1
BEE2	PhHAL.1G002500	12	Pahal.1G002300	12	1
BHLH3	PhHAL.1G002500	4	Pahal.1G002300	2	0.6875
BZIP60	PhHAL.1G002500	2	Pahal.1G002300	2	1
CDF2	PhHAL.1G002500	16	Pahal.1G002300	21	0.511375782
CMTA2	PhHAL.1G002500	7	Pahal.1G002300	8	1
CRF2	PhHAL.1G002500	22	Pahal.1G002300	20	0.877614329
DOF1.8	PhHAL.1G002500	29	Pahal.1G002300	28	1
DRE1C	PhHAL.1G002500	4	Pahal.1G002300	5	1
DREB1A	PhHAL.1G002500	1	Pahal.1G002300	4	0.375
DREB2C	PhHAL.1G002500	3	Pahal.1G002300	3	1
ERF008	PhHAL.1G002500	21	Pahal.1G002300	21	1
ERF043	PhHAL.1G002500	2	Pahal.1G002300	2	1
ERF069	PhHAL.1G002500	26	Pahal.1G002300	25	1
ERF1B	PhHAL.1G002500	18	Pahal.1G002300	17	1
GATA10	PhHAL.1G002500	4	Pahal.1G002300	3	1
Glyma19g26560.1	PhHAL.1G002500	2	Pahal.1G002300	3	1
MYC2	PhHAL.1G002500	4	Pahal.1G002300	2	0.6875
NAC025	PhHAL.1G002500	3	Pahal.1G002300	3	1
OJ1581_H09.2	PhHAL.1G002500	6	Pahal.1G002300	4	0.75390625
P0510F09.23	PhHAL.1G002500	6	Pahal.1G002300	7	1
POPTR_0002s00440g	PhHAL.1G002500	12	Pahal.1G002300	10	0.831811905
SPL1	PhHAL.1G002500	4	Pahal.1G002300	4	1
T11I18.17	PhHAL.1G002500	4	Pahal.1G002300	4	1
TGA2	PhHAL.1G002500	2	Pahal.1G002300	1	1
WRKY12	PhHAL.1G002500	1	Pahal.1G002300	1	1
WRKY15	PhHAL.1G002500	5	Pahal.1G002300	5	1
WRKY18	PhHAL.1G002500	7	Pahal.1G002300	7	1
WRKY23	PhHAL.1G002500	2	Pahal.1G002300	2	1
ABI3	PhHAL.1G002600	4	Pahal.1G002400	4	1
AHL12	PhHAL.1G002600	32	Pahal.1G002400	56	0.013750386
ARF1	PhHAL.1G002600	2	Pahal.1G002400	2	1
ARF3	PhHAL.1G002600	1	Pahal.1G002400	1	1
ARF8	PhHAL.1G002600	8	Pahal.1G002400	9	1
ARR1	PhHAL.1G002600	16	Pahal.1G002400	14	0.855535552
ARR11	PhHAL.1G002600	3	Pahal.1G002400	2	1
ATHB-12	PhHAL.1G002600	3	Pahal.1G002400	2	1
ATHB-16	PhHAL.1G002600	6	Pahal.1G002400	9	0.60723877
BEE2	PhHAL.1G002600	14	Pahal.1G002400	12	0.845018983
BHLH3	PhHAL.1G002600	4	Pahal.1G002400	2	0.6875
CDF2	PhHAL.1G002600	20	Pahal.1G002400	15	0.499559833
CMTA2	PhHAL.1G002600	3	Pahal.1G002400	4	1
CRF2	PhHAL.1G002600	14	Pahal.1G002400	14	1
DOF1.8	PhHAL.1G002600	32	Pahal.1G002400	26	0.511842308
DRE1C	PhHAL.1G002600	2	Pahal.1G002400	2	1
DREB1A	PhHAL.1G002600	2	Pahal.1G002400	2	1
ERF008	PhHAL.1G002600	10	Pahal.1G002400	10	1
ERF043	PhHAL.1G002600	1	Pahal.1G002400	1	1
ERF069	PhHAL.1G002600	17	Pahal.1G002400	18	1
ERF1B	PhHAL.1G002600	12	Pahal.1G002400	12	1
GATA10	PhHAL.1G002600	3	Pahal.1G002400	3	1
GT-1	PhHAL.1G002600	2	Pahal.1G002400	2	1
MYB111	PhHAL.1G002600	3	Pahal.1G002400	4	1
MYC2	PhHAL.1G002600	6	Pahal.1G002400	4	0.75390625
NAC025	PhHAL.1G002600	3	Pahal.1G002400	4	1
P0510F09.23	PhHAL.1G002600	20	Pahal.1G002400	18	0.871414679
POPTR_0002s00440g	PhHAL.1G002600	9	Pahal.1G002400	8	1
SPL1	PhHAL.1G002600	2	Pahal.1G002400	2	1
T11I18.17	PhHAL.1G002600	3	Pahal.1G002400	3	1
TGA2	PhHAL.1G002600	4	Pahal.1G002400	4	1
WRKY12	PhHAL.1G002600	1	Pahal.1G002400	1	1
WRKY15	PhHAL.1G002600	3	Pahal.1G002400	3	1
WRKY18	PhHAL.1G002600	5	Pahal.1G002400	5	1
WRKY23	PhHAL.1G002600	1	Pahal.1G002400	1	1
ABI3	PhHAL.1G002700	5	Pahal.1G002500	1	0.21875
AHL12	PhHAL.1G002700	22	Pahal.1G002500	38	0.051893896
ARF1	PhHAL.1G002700	2	Pahal.1G002500	4	0.6875
ARF3	PhHAL.1G002700	3	Pahal.1G002500	1	0.625
ARF8	PhHAL.1G002700	10	Pahal.1G002500	8	0.814529419
ARR1	PhHAL.1G002700	12	Pahal.1G002500	9	0.66362381
ARR11	PhHAL.1G002700	3	Pahal.1G002500	3	1
ATHB-12	PhHAL.1G002700	9	Pahal.1G002500	12	0.66362381
ATHB-16	PhHAL.1G002700	9	Pahal.1G002500	8	1
BEE2	PhHAL.1G002700	6	Pahal.1G002500	8	0.790527344
BHLH3	PhHAL.1G002700	2	Pahal.1G002500	2	1
BZIP60	PhHAL.1G002700	2	Pahal.1G002500	2	1
CDF2	PhHAL.1G002700	18	Pahal.1G002500	14	0.596614896
CMTA2	PhHAL.1G002700	4	Pahal.1G002500	3	1
CRF2	PhHAL.1G002700	2	Pahal.1G002500	2	1
DOF1.8	PhHAL.1G002700	38	Pahal.1G002500	32	0.550412512
DRE1C	PhHAL.1G002700	0	Pahal.1G002500	1	1
DREB1A	PhHAL.1G002700	0	Pahal.1G002500	2	0.5
DREB2C	PhHAL.1G002700	1	Pahal.1G002500	2	1
ERF008	PhHAL.1G002700	3	Pahal.1G002500	5	0.7265625
ERF043	PhHAL.1G002700	0	Pahal.1G002500	1	1
ERF069	PhHAL.1G002700	7	Pahal.1G002500	8	1
ERF1B	PhHAL.1G002700	3	Pahal.1G002500	3	1
GATA10	PhHAL.1G002700	5	Pahal.1G002500	5	1
GT-1	PhHAL.1G002700	4	Pahal.1G002500	3	1
Glyma19g26560.1	PhHAL.1G002700	3	Pahal.1G002500	5	0.7265625
MYB111	PhHAL.1G002700	6	Pahal.1G002500	5	1
MYC2	PhHAL.1G002700	2	Pahal.1G002500	2	1
NAC025	PhHAL.1G002700	4	Pahal.1G002500	2	0.6875
OJ1581_H09.2	PhHAL.1G002700	4	Pahal.1G002500	4	1
P0510F09.23	PhHAL.1G002700	6	Pahal.1G002500	7	1
POPTR_0002s00440g	PhHAL.1G002700	9	Pahal.1G002500	5	0.423950195
T11I18.17	PhHAL.1G002700	6	Pahal.1G002500	6	1
TGA2	PhHAL.1G002700	4	Pahal.1G002500	4	1
WRKY12	PhHAL.1G002700	6	Pahal.1G002500	5	1
WRKY15	PhHAL.1G002700	7	Pahal.1G002500	5	0.774414063
WRKY18	PhHAL.1G002700	9	Pahal.1G002500	7	0.803619385
WRKY23	PhHAL.1G002700	7	Pahal.1G002500	7	1
ABI3	PhHAL.1G002800	10	Pahal.1G002600	6	0.45449852
AHL12	PhHAL.1G002800	62	Pahal.1G002600	84	0.069164289
ARF1	PhHAL.1G002800	2	Pahal.1G002600	2	1
ARF3	PhHAL.1G002800	0	Pahal.1G002600	1	0.499874969
ARF8	PhHAL.1G002800	4	Pahal.1G002600	4	1
ARR1	PhHAL.1G002800	12	Pahal.1G002600	15	0.57149134
ARR11	PhHAL.1G002800	1	Pahal.1G002600	5	0.124906285
ATHB-12	PhHAL.1G002800	9	Pahal.1G002600	6	0.607238941
ATHB-16	PhHAL.1G002800	11	Pahal.1G002600	13	0.68996377
BEE2	PhHAL.1G002800	6	Pahal.1G002600	8	0.607147251
BHLH3	PhHAL.1G002800	2	Pahal.1G002600	4	0.453007856
CDF2	PhHAL.1G002800	23	Pahal.1G002600	20	0.760791957
CMTA2	PhHAL.1G002800	10	Pahal.1G002600	9	1
CRF2	PhHAL.1G002800	10	Pahal.1G002600	3	0.092285287
DOF1.8	PhHAL.1G002800	46	Pahal.1G002600	38	0.445205868
DRE1C	PhHAL.1G002800	4	Pahal.1G002600	2	0.687500059
DREB1A	PhHAL.1G002800	4	Pahal.1G002600	2	0.687500059
DREB2C	PhHAL.1G002800	3	Pahal.1G002600	1	0.625000047
ERF008	PhHAL.1G002800	14	Pahal.1G002600	3	0.012725875
ERF043	PhHAL.1G002800	2	Pahal.1G002600	2	1
ERF069	PhHAL.1G002800	18	Pahal.1G002600	9	0.122078435
ERF1B	PhHAL.1G002800	9	Pahal.1G002600	2	0.065429778
GATA10	PhHAL.1G002800	3	Pahal.1G002600	2	1
GT-1	PhHAL.1G002800	2	Pahal.1G002600	1	1
MYB111	PhHAL.1G002800	2	Pahal.1G002600	3	0.687421895
MYC2	PhHAL.1G002800	2	Pahal.1G002600	4	0.453007856
NAC025	PhHAL.1G002800	5	Pahal.1G002600	4	1
OJ1581_H09.2	PhHAL.1G002800	2	Pahal.1G002600	4	0.453007856
P0510F09.23	PhHAL.1G002800	11	Pahal.1G002600	15	0.441953541
POPTR_0002s00440g	PhHAL.1G002800	6	Pahal.1G002600	7	0.790475041
SPL1	PhHAL.1G002800	2	Pahal.1G002600	2	1
T11I18.17	PhHAL.1G002800	5	Pahal.1G002600	2	0.453125103
TGA2	PhHAL.1G002800	1	Pahal.1G002600	2	0.62490625
WRKY12	PhHAL.1G002800	1	Pahal.1G002600	0	1
WRKY15	PhHAL.1G002800	2	Pahal.1G002600	0	0.500000031
WRKY18	PhHAL.1G002800	3	Pahal.1G002600	1	0.625000047
ABI3	PhHAL.1G002900	12	Pahal.1G002700	6	0.237897632
AHL12	PhHAL.1G002900	60	Pahal.1G002700	70	0.381612
ARF1	PhHAL.1G002900	1	Pahal.1G002700	2	0.624342439
ARF3	PhHAL.1G002900	0	Pahal.1G002700	1	0.499121706
ARF8	PhHAL.1G002900	4	Pahal.1G002700	4	1
ARR1	PhHAL.1G002900	12	Pahal.1G002700	15	0.57092126
ARR11	PhHAL.1G002900	1	Pahal.1G002700	5	0.124344173
ATHB-12	PhHAL.1G002900	8	Pahal.1G002700	6	0.790531868
ATHB-16	PhHAL.1G002900	10	Pahal.1G002700	12	0.677107856
BEE2	PhHAL.1G002900	10	Pahal.1G002700	10	1
BHLH3	PhHAL.1G002900	4	Pahal.1G002700	4	1
CDF2	PhHAL.1G002900	24	Pahal.1G002700	19	0.542410968
CMTA2	PhHAL.1G002900	10	Pahal.1G002700	10	1
CRF2	PhHAL.1G002900	2	Pahal.1G002700	1	1
DOF1.8	PhHAL.1G002900	46	Pahal.1G002700	36	0.320354709
DRE1C	PhHAL.1G002900	2	Pahal.1G002700	2	1
DREB1A	PhHAL.1G002900	2	Pahal.1G002700	2	1
DREB2C	PhHAL.1G002900	1	Pahal.1G002700	1	1
ERF008	PhHAL.1G002900	4	Pahal.1G002700	2	0.687502893
ERF043	PhHAL.1G002900	1	Pahal.1G002700	2	0.624342439
ERF069	PhHAL.1G002900	8	Pahal.1G002700	6	0.790531868
ERF1B	PhHAL.1G002900	2	Pahal.1G002700	0	0.500001543
GATA10	PhHAL.1G002900	3	Pahal.1G002700	2	1
GT-1	PhHAL.1G002900	2	Pahal.1G002700	1	1
MYB111	PhHAL.1G002900	3	Pahal.1G002700	3	1
MYC2	PhHAL.1G002900	4	Pahal.1G002700	4	1
NAC025	PhHAL.1G002900	5	Pahal.1G002700	4	1
OJ1581_H09.2	PhHAL.1G002900	2	Pahal.1G002700	4	0.452305221
P0510F09.23	PhHAL.1G002900	12	Pahal.1G002700	15	0.57092126
POPTR_0002s00440g	PhHAL.1G002900	8	Pahal.1G002700	9	0.81420821
SPL1	PhHAL.1G002900	2	Pahal.1G002700	2	1
T11I18.17	PhHAL.1G002900	5	Pahal.1G002700	2	0.453130062
TGA2	PhHAL.1G002900	2	Pahal.1G002700	2	1
WRKY12	PhHAL.1G002900	1	Pahal.1G002700	0	1
WRKY15	PhHAL.1G002900	4	Pahal.1G002700	1	0.375003857
WRKY18	PhHAL.1G002900	4	Pahal.1G002700	1	0.375003857
WRKY23	PhHAL.1G002900	1	Pahal.1G002700	1	1
ABI3	PhHAL.1G003000	19	Pahal.1G002800	25	0.451380832
AHL12	PhHAL.1G003000	22	Pahal.1G002800	22	1
ARF1	PhHAL.1G003000	4	Pahal.1G002800	5	1
ARF3	PhHAL.1G003000	3	Pahal.1G002800	4	1
ARF8	PhHAL.1G003000	12	Pahal.1G002800	13	1
ARR1	PhHAL.1G003000	4	Pahal.1G002800	5	1
ATHB-12	PhHAL.1G003000	8	Pahal.1G002800	7	1
ATHB-16	PhHAL.1G003000	9	Pahal.1G002800	9	1
BEE2	PhHAL.1G003000	14	Pahal.1G002800	14	1
BHLH3	PhHAL.1G003000	8	Pahal.1G002800	8	1
BZIP60	PhHAL.1G003000	2	Pahal.1G002800	2	1
CDF2	PhHAL.1G003000	6	Pahal.1G002800	4	0.75390625
CMTA2	PhHAL.1G003000	7	Pahal.1G002800	9	0.803619385
CRF2	PhHAL.1G003000	24	Pahal.1G002800	23	1
DOF1.8	PhHAL.1G003000	17	Pahal.1G002800	17	1
DRE1C	PhHAL.1G003000	5	Pahal.1G002800	5	1
DREB1A	PhHAL.1G003000	5	Pahal.1G002800	6	1
DREB2C	PhHAL.1G003000	3	Pahal.1G002800	2	1
ERF008	PhHAL.1G003000	28	Pahal.1G002800	28	1
ERF043	PhHAL.1G003000	2	Pahal.1G002800	3	1
ERF069	PhHAL.1G003000	39	Pahal.1G002800	39	1
ERF1B	PhHAL.1G003000	21	Pahal.1G002800	20	1
GATA10	PhHAL.1G003000	3	Pahal.1G002800	3	1
GT-1	PhHAL.1G003000	2	Pahal.1G002800	2	1
MYB111	PhHAL.1G003000	4	Pahal.1G002800	5	1
MYC2	PhHAL.1G003000	8	Pahal.1G002800	8	1
NAC025	PhHAL.1G003000	2	Pahal.1G002800	2	1
OJ1581_H09.2	PhHAL.1G003000	2	Pahal.1G002800	2	1
P0510F09.23	PhHAL.1G003000	6	Pahal.1G002800	5	1
POPTR_0002s00440g	PhHAL.1G003000	18	Pahal.1G002800	18	1
SPL1	PhHAL.1G003000	2	Pahal.1G002800	4	0.6875
T11I18.17	PhHAL.1G003000	5	Pahal.1G002800	5	1
TGA2	PhHAL.1G003000	3	Pahal.1G002800	3	1
WRKY12	PhHAL.1G003000	1	Pahal.1G002800	1	1
WRKY15	PhHAL.1G003000	2	Pahal.1G002800	3	1
WRKY18	PhHAL.1G003000	2	Pahal.1G002800	2	1
WRKY23	PhHAL.1G003000	1	Pahal.1G002800	2	1
ABI3	PhHAL.1G003100	14	Pahal.1G002900	18	0.596614896
AHL12	PhHAL.1G003100	24	Pahal.1G002900	34	0.237047115
ARF1	PhHAL.1G003100	5	Pahal.1G002900	4	1
ARF3	PhHAL.1G003100	2	Pahal.1G002900	2	1
ARF8	PhHAL.1G003100	7	Pahal.1G002900	4	0.548828125
ARR1	PhHAL.1G003100	10	Pahal.1G002900	8	0.814529419
ARR11	PhHAL.1G003100	2	Pahal.1G002900	2	1
ATHB-12	PhHAL.1G003100	5	Pahal.1G002900	4	1
ATHB-16	PhHAL.1G003100	3	Pahal.1G002900	6	0.5078125
BEE2	PhHAL.1G003100	10	Pahal.1G002900	8	0.814529419
BHLH3	PhHAL.1G003100	4	Pahal.1G002900	0	0.125
BZIP60	PhHAL.1G003100	2	Pahal.1G002900	2	1
CDF2	PhHAL.1G003100	16	Pahal.1G002900	17	1
CMTA2	PhHAL.1G003100	2	Pahal.1G002900	5	0.453125
CRF2	PhHAL.1G003100	1	Pahal.1G002900	4	0.375
DOF1.8	PhHAL.1G003100	29	Pahal.1G002900	27	0.893853095
DRE1C	PhHAL.1G003100	4	Pahal.1G002900	2	0.6875
DREB1A	PhHAL.1G003100	4	Pahal.1G002900	2	0.6875
DREB2C	PhHAL.1G003100	2	Pahal.1G002900	1	1
ERF008	PhHAL.1G003100	2	Pahal.1G002900	6	0.2890625
ERF043	PhHAL.1G003100	2	Pahal.1G002900	2	1
ERF069	PhHAL.1G003100	7	Pahal.1G002900	9	0.803619385
ERF1B	PhHAL.1G003100	2	Pahal.1G002900	3	1
GATA10	PhHAL.1G003100	4	Pahal.1G002900	3	1
MYB111	PhHAL.1G003100	5	Pahal.1G002900	5	1
MYC2	PhHAL.1G003100	6	Pahal.1G002900	0	0.03125
NAC025	PhHAL.1G003100	1	Pahal.1G002900	2	1
OJ1581_H09.2	PhHAL.1G003100	2	Pahal.1G002900	2	1
P0510F09.23	PhHAL.1G003100	6	Pahal.1G002900	5	1
POPTR_0002s00440g	PhHAL.1G003100	6	Pahal.1G002900	6	1
T11I18.17	PhHAL.1G003100	4	Pahal.1G002900	4	1
TGA2	PhHAL.1G003100	2	Pahal.1G002900	2	1
WRKY12	PhHAL.1G003100	1	Pahal.1G002900	1	1
WRKY15	PhHAL.1G003100	3	Pahal.1G002900	4	1
WRKY18	PhHAL.1G003100	4	Pahal.1G002900	3	1
WRKY23	PhHAL.1G003100	1	Pahal.1G002900	2	1
ABI3	PhHAL.1G003200	6	Pahal.1G003000	5	1
AHL12	PhHAL.1G003200	20	Pahal.1G003000	20	1
ARF1	PhHAL.1G003200	2	Pahal.1G003000	4	0.6875
ARF3	PhHAL.1G003200	3	Pahal.1G003000	4	1
ARF8	PhHAL.1G003200	7	Pahal.1G003000	9	0.803619385
ARR1	PhHAL.1G003200	11	Pahal.1G003000	9	0.823802948
ARR11	PhHAL.1G003200	4	Pahal.1G003000	5	1
ATHB-12	PhHAL.1G003200	10	Pahal.1G003000	9	1
ATHB-16	PhHAL.1G003200	7	Pahal.1G003000	7	1
BEE2	PhHAL.1G003200	18	Pahal.1G003000	16	0.86416624
BHLH3	PhHAL.1G003200	4	Pahal.1G003000	4	1
CDF2	PhHAL.1G003200	20	Pahal.1G003000	18	0.871414679
CMTA2	PhHAL.1G003200	0	Pahal.1G003000	3	0.25
CRF2	PhHAL.1G003200	1	Pahal.1G003000	1	1
DOF1.8	PhHAL.1G003200	35	Pahal.1G003000	34	1
DRE1C	PhHAL.1G003200	3	Pahal.1G003000	3	1
DREB1A	PhHAL.1G003200	1	Pahal.1G003000	3	0.625
DREB2C	PhHAL.1G003200	1	Pahal.1G003000	2	1
ERF008	PhHAL.1G003200	2	Pahal.1G003000	2	1
ERF043	PhHAL.1G003200	2	Pahal.1G003000	4	0.6875
ERF069	PhHAL.1G003200	3	Pahal.1G003000	3	1
ERF1B	PhHAL.1G003200	0	Pahal.1G003000	1	1
GATA10	PhHAL.1G003200	3	Pahal.1G003000	4	1
GT-1	PhHAL.1G003200	3	Pahal.1G003000	6	0.5078125
MYB111	PhHAL.1G003200	4	Pahal.1G003000	4	1
MYC2	PhHAL.1G003200	4	Pahal.1G003000	4	1
NAC025	PhHAL.1G003200	1	Pahal.1G003000	1	1
OJ1581_H09.2	PhHAL.1G003200	4	Pahal.1G003000	4	1
P0510F09.23	PhHAL.1G003200	16	Pahal.1G003000	17	1
POPTR_0002s00440g	PhHAL.1G003200	6	Pahal.1G003000	8	0.790527344
T11I18.17	PhHAL.1G003200	3	Pahal.1G003000	4	1
TGA2	PhHAL.1G003200	1	Pahal.1G003000	1	1
WRKY12	PhHAL.1G003200	3	Pahal.1G003000	2	1
WRKY15	PhHAL.1G003200	5	Pahal.1G003000	4	1
WRKY18	PhHAL.1G003200	5	Pahal.1G003000	4	1
WRKY23	PhHAL.1G003200	3	Pahal.1G003000	2	1
ABF3	PhHAL.1G003300	2	Pahal.1G003100	2	1
ABI3	PhHAL.1G003300	17	Pahal.1G003100	13	0.584664712
AHL12	PhHAL.1G003300	28	Pahal.1G003100	30	0.895683214
ARF1	PhHAL.1G003300	6	Pahal.1G003100	6	1
ARF3	PhHAL.1G003300	3	Pahal.1G003100	1	0.625
ARF8	PhHAL.1G003300	12	Pahal.1G003100	11	1
ARR1	PhHAL.1G003300	9	Pahal.1G003100	11	0.823802948
ARR11	PhHAL.1G003300	2	Pahal.1G003100	3	1
ATHB-12	PhHAL.1G003300	11	Pahal.1G003100	11	1
ATHB-16	PhHAL.1G003300	12	Pahal.1G003100	13	1
BEE2	PhHAL.1G003300	16	Pahal.1G003100	22	0.417692191
BHLH3	PhHAL.1G003300	8	Pahal.1G003100	12	0.503444672
BZIP60	PhHAL.1G003300	2	Pahal.1G003100	2	1
CDF2	PhHAL.1G003300	3	Pahal.1G003100	2	1
CMTA2	PhHAL.1G003300	4	Pahal.1G003100	5	1
CRF2	PhHAL.1G003300	12	Pahal.1G003100	14	0.845018983
DOF1.8	PhHAL.1G003300	8	Pahal.1G003100	5	0.581054688
DRE1C	PhHAL.1G003300	6	Pahal.1G003100	5	1
DREB1A	PhHAL.1G003300	4	Pahal.1G003100	4	1
DREB2C	PhHAL.1G003300	1	Pahal.1G003100	2	1
ERF008	PhHAL.1G003300	17	Pahal.1G003100	19	0.8679394
ERF043	PhHAL.1G003300	3	Pahal.1G003100	3	1
ERF069	PhHAL.1G003300	20	Pahal.1G003100	21	1
ERF1B	PhHAL.1G003300	8	Pahal.1G003100	8	1
GATA10	PhHAL.1G003300	4	Pahal.1G003100	4	1
GT-1	PhHAL.1G003300	1	Pahal.1G003100	1	1
Glyma19g26560.1	PhHAL.1G003300	1	Pahal.1G003100	2	1
MYB111	PhHAL.1G003300	6	Pahal.1G003100	6	1
MYC2	PhHAL.1G003300	10	Pahal.1G003100	14	0.541256189
NAC025	PhHAL.1G003300	2	Pahal.1G003100	3	1
P0510F09.23	PhHAL.1G003300	4	Pahal.1G003100	4	1
POPTR_0002s00440g	PhHAL.1G003300	11	Pahal.1G003100	13	0.838819742
T11I18.17	PhHAL.1G003300	3	Pahal.1G003100	3	1
TGA2	PhHAL.1G003300	8	Pahal.1G003100	7	1
WRKY12	PhHAL.1G003300	1	Pahal.1G003100	1	1
WRKY15	PhHAL.1G003300	6	Pahal.1G003100	6	1
WRKY18	PhHAL.1G003300	6	Pahal.1G003100	6	1
WRKY23	PhHAL.1G003300	1	Pahal.1G003100	1	1
ABI3	PhHAL.1G003400	8	Pahal.1G003200	10	0.814529419
AHL12	PhHAL.1G003400	46	Pahal.1G003200	68	0.048724686
ARF1	PhHAL.1G003400	2	Pahal.1G003200	2	1
ARF3	PhHAL.1G003400	1	Pahal.1G003200	3	0.625
ARF8	PhHAL.1G003400	5	Pahal.1G003200	6	1
ARR1	PhHAL.1G003400	17	Pahal.1G003200	15	0.860050066
ARR11	PhHAL.1G003400	4	Pahal.1G003200	4	1
ATHB-12	PhHAL.1G003400	10	Pahal.1G003200	7	0.629058838
ATHB-16	PhHAL.1G003400	11	Pahal.1G003200	17	0.344928451
BEE2	PhHAL.1G003400	10	Pahal.1G003200	10	1
BHLH3	PhHAL.1G003400	0	Pahal.1G003200	2	0.5
BZIP60	PhHAL.1G003400	2	Pahal.1G003200	2	1
CDF2	PhHAL.1G003400	22	Pahal.1G003200	18	0.635828003
CMTA2	PhHAL.1G003400	1	Pahal.1G003200	3	0.625
CRF2	PhHAL.1G003400	2	Pahal.1G003200	5	0.453125
DOF1.8	PhHAL.1G003400	38	Pahal.1G003200	33	0.635307642
DRE1C	PhHAL.1G003400	1	Pahal.1G003200	2	1
DREB1A	PhHAL.1G003400	2	Pahal.1G003200	2	1
DREB2C	PhHAL.1G003400	2	Pahal.1G003200	1	1
ERF008	PhHAL.1G003400	4	Pahal.1G003200	6	0.75390625
ERF043	PhHAL.1G003400	2	Pahal.1G003200	1	1
ERF069	PhHAL.1G003400	6	Pahal.1G003200	6	1
ERF1B	PhHAL.1G003400	3	Pahal.1G003200	4	1
GATA10	PhHAL.1G003400	2	Pahal.1G003200	7	0.1796875
GT-1	PhHAL.1G003400	3	Pahal.1G003200	3	1
MYB111	PhHAL.1G003400	3	Pahal.1G003200	3	1
MYC2	PhHAL.1G003400	2	Pahal.1G003200	4	0.6875
NAC025	PhHAL.1G003400	7	Pahal.1G003200	4	0.548828125
P0510F09.23	PhHAL.1G003400	14	Pahal.1G003200	19	0.486850242
POPTR_0002s00440g	PhHAL.1G003400	3	Pahal.1G003200	3	1
SPL1	PhHAL.1G003400	0	Pahal.1G003200	2	0.5
T11I18.17	PhHAL.1G003400	3	Pahal.1G003200	4	1
TGA2	PhHAL.1G003400	3	Pahal.1G003200	3	1
WRKY12	PhHAL.1G003400	2	Pahal.1G003200	1	1
WRKY15	PhHAL.1G003400	3	Pahal.1G003200	3	1
WRKY18	PhHAL.1G003400	3	Pahal.1G003200	2	1
WRKY23	PhHAL.1G003400	2	Pahal.1G003200	1	1
ABI3	PhHAL.1G003500	8	Pahal.1G003300	8	1
AHL12	PhHAL.1G003500	46	Pahal.1G003300	68	0.048724686
ARF1	PhHAL.1G003500	2	Pahal.1G003300	2	1
ARF3	PhHAL.1G003500	1	Pahal.1G003300	3	0.625
ARF8	PhHAL.1G003500	5	Pahal.1G003300	5	1
ARR1	PhHAL.1G003500	15	Pahal.1G003300	17	0.860050066
ARR11	PhHAL.1G003500	4	Pahal.1G003300	4	1
ATHB-12	PhHAL.1G003500	10	Pahal.1G003300	8	0.814529419
ATHB-16	PhHAL.1G003500	11	Pahal.1G003300	16	0.442068338
BEE2	PhHAL.1G003500	10	Pahal.1G003300	6	0.454498291
BZIP60	PhHAL.1G003500	2	Pahal.1G003300	2	1
CDF2	PhHAL.1G003500	20	Pahal.1G003300	21	1
CMTA2	PhHAL.1G003500	1	Pahal.1G003300	3	0.625
CRF2	PhHAL.1G003500	2	Pahal.1G003300	6	0.2890625
DOF1.8	PhHAL.1G003500	35	Pahal.1G003300	34	1
DRE1C	PhHAL.1G003500	1	Pahal.1G003300	2	1
DREB1A	PhHAL.1G003500	2	Pahal.1G003300	1	1
DREB2C	PhHAL.1G003500	2	Pahal.1G003300	1	1
ERF008	PhHAL.1G003500	4	Pahal.1G003300	7	0.548828125
ERF043	PhHAL.1G003500	2	Pahal.1G003300	1	1
ERF069	PhHAL.1G003500	6	Pahal.1G003300	6	1
ERF1B	PhHAL.1G003500	3	Pahal.1G003300	4	1
GATA10	PhHAL.1G003500	2	Pahal.1G003300	7	0.1796875
GT-1	PhHAL.1G003500	3	Pahal.1G003300	3	1
MYB111	PhHAL.1G003500	4	Pahal.1G003300	3	1
MYC2	PhHAL.1G003500	2	Pahal.1G003300	2	1
NAC025	PhHAL.1G003500	7	Pahal.1G003300	4	0.548828125
P0510F09.23	PhHAL.1G003500	13	Pahal.1G003300	21	0.229481013
POPTR_0002s00440g	PhHAL.1G003500	6	Pahal.1G003300	4	0.75390625
SPL1	PhHAL.1G003500	2	Pahal.1G003300	2	1
T11I18.17	PhHAL.1G003500	3	Pahal.1G003300	4	1
TGA2	PhHAL.1G003500	3	Pahal.1G003300	2	1
WRKY12	PhHAL.1G003500	2	Pahal.1G003300	1	1
WRKY15	PhHAL.1G003500	3	Pahal.1G003300	3	1
WRKY18	PhHAL.1G003500	3	Pahal.1G003300	2	1
WRKY23	PhHAL.1G003500	2	Pahal.1G003300	1	1
ABI3	PhHAL.1G003600	7	Pahal.1G003400	7	1
AHL12	PhHAL.1G003600	46	Pahal.1G003400	52	0.613734468
ARF1	PhHAL.1G003600	1	Pahal.1G003400	2	1
ARF3	PhHAL.1G003600	3	Pahal.1G003400	3	1
ARF8	PhHAL.1G003600	8	Pahal.1G003400	9	1
ARR1	PhHAL.1G003600	13	Pahal.1G003400	19	0.377085587
ARR11	PhHAL.1G003600	3	Pahal.1G003400	3	1
ATHB-12	PhHAL.1G003600	1	Pahal.1G003400	1	1
ATHB-16	PhHAL.1G003600	9	Pahal.1G003400	8	1
BEE2	PhHAL.1G003600	12	Pahal.1G003400	10	0.831811905
BHLH3	PhHAL.1G003600	4	Pahal.1G003400	6	0.75390625
CDF2	PhHAL.1G003600	15	Pahal.1G003400	15	1
CMTA2	PhHAL.1G003600	9	Pahal.1G003400	9	1
CRF2	PhHAL.1G003600	1	Pahal.1G003400	2	1
DOF1.8	PhHAL.1G003600	33	Pahal.1G003400	33	1
DRE1C	PhHAL.1G003600	7	Pahal.1G003400	7	1
DREB1A	PhHAL.1G003600	1	Pahal.1G003400	2	1
DREB2C	PhHAL.1G003600	1	Pahal.1G003400	1	1
ERF008	PhHAL.1G003600	1	Pahal.1G003400	3	0.625
ERF043	PhHAL.1G003600	1	Pahal.1G003400	2	1
ERF069	PhHAL.1G003600	5	Pahal.1G003400	8	0.581054688
ERF1B	PhHAL.1G003600	0	Pahal.1G003400	1	1
GATA10	PhHAL.1G003600	1	Pahal.1G003400	3	0.625
GT-1	PhHAL.1G003600	3	Pahal.1G003400	2	1
Glyma19g26560.1	PhHAL.1G003600	2	Pahal.1G003400	1	1
MYB111	PhHAL.1G003600	2	Pahal.1G003400	2	1
MYC2	PhHAL.1G003600	6	Pahal.1G003400	6	1
NAC025	PhHAL.1G003600	8	Pahal.1G003400	9	1
OJ1581_H09.2	PhHAL.1G003600	2	Pahal.1G003400	0	0.5
P0510F09.23	PhHAL.1G003600	10	Pahal.1G003400	7	0.629058838
POPTR_0002s00440g	PhHAL.1G003600	4	Pahal.1G003400	8	0.387695313
T11I18.17	PhHAL.1G003600	7	Pahal.1G003400	9	0.803619385
WRKY12	PhHAL.1G003600	1	Pahal.1G003400	0	1
WRKY15	PhHAL.1G003600	4	Pahal.1G003400	4	1
WRKY18	PhHAL.1G003600	3	Pahal.1G003400	5	0.7265625
WRKY23	PhHAL.1G003600	1	Pahal.1G003400	1	1
ABF3	PhHAL.1G003700	4	Pahal.1G003500	4	1
ABI3	PhHAL.1G003700	10	Pahal.1G003500	9	1
AHL12	PhHAL.1G003700	26	Pahal.1G003500	22	0.665465812
ARF1	PhHAL.1G003700	7	Pahal.1G003500	4	0.548828125
ARF3	PhHAL.1G003700	1	Pahal.1G003500	2	1
ARF8	PhHAL.1G003700	8	Pahal.1G003500	5	0.581054688
ARR1	PhHAL.1G003700	10	Pahal.1G003500	12	0.831811905
ARR11	PhHAL.1G003700	7	Pahal.1G003500	7	1
ATHB-12	PhHAL.1G003700	4	Pahal.1G003500	6	0.75390625
ATHB-16	PhHAL.1G003700	3	Pahal.1G003500	4	1
BEE2	PhHAL.1G003700	6	Pahal.1G003500	6	1
BHLH3	PhHAL.1G003700	2	Pahal.1G003500	4	0.6875
CDF2	PhHAL.1G003700	9	Pahal.1G003500	11	0.823802948
CMTA2	PhHAL.1G003700	15	Pahal.1G003500	10	0.424356222
CRF2	PhHAL.1G003700	16	Pahal.1G003500	18	0.86416624
DOF1.8	PhHAL.1G003700	22	Pahal.1G003500	26	0.665465812
DREB1A	PhHAL.1G003700	4	Pahal.1G003500	2	0.6875
DREB2C	PhHAL.1G003700	3	Pahal.1G003500	2	1
ERF008	PhHAL.1G003700	24	Pahal.1G003500	26	0.887724827
ERF043	PhHAL.1G003700	3	Pahal.1G003500	1	0.625
ERF069	PhHAL.1G003700	29	Pahal.1G003500	32	0.798152627
ERF1B	PhHAL.1G003700	14	Pahal.1G003500	16	0.855535552
GATA10	PhHAL.1G003700	3	Pahal.1G003500	3	1
GT-1	PhHAL.1G003700	2	Pahal.1G003500	2	1
Glyma19g26560.1	PhHAL.1G003700	13	Pahal.1G003500	11	0.838819742
MYB111	PhHAL.1G003700	6	Pahal.1G003500	3	0.5078125
MYC2	PhHAL.1G003700	2	Pahal.1G003500	2	1
NAC025	PhHAL.1G003700	4	Pahal.1G003500	3	1
OJ1581_H09.2	PhHAL.1G003700	20	Pahal.1G003500	14	0.391528305
P0510F09.23	PhHAL.1G003700	3	Pahal.1G003500	2	1
POPTR_0002s00440g	PhHAL.1G003700	8	Pahal.1G003500	5	0.581054688
SPL1	PhHAL.1G003700	2	Pahal.1G003500	2	1
T11I18.17	PhHAL.1G003700	4	Pahal.1G003500	5	1
TGA2	PhHAL.1G003700	3	Pahal.1G003500	4	1
WRKY12	PhHAL.1G003700	4	Pahal.1G003500	2	0.6875
WRKY15	PhHAL.1G003700	6	Pahal.1G003500	5	1
WRKY18	PhHAL.1G003700	6	Pahal.1G003500	6	1
WRKY23	PhHAL.1G003700	4	Pahal.1G003500	2	0.6875
ABI3	PhHAL.1G003800	9	Pahal.1G003600	13	0.523467064
AHL12	PhHAL.1G003800	34	Pahal.1G003600	32	0.9021585
ARF3	PhHAL.1G003800	1	Pahal.1G003600	1	1
ARF8	PhHAL.1G003800	2	Pahal.1G003600	2	1
ARR1	PhHAL.1G003800	8	Pahal.1G003600	11	0.647605896
ARR11	PhHAL.1G003800	4	Pahal.1G003600	2	0.6875
ATHB-12	PhHAL.1G003800	10	Pahal.1G003600	9	1
ATHB-16	PhHAL.1G003800	11	Pahal.1G003600	8	0.647605896
BEE2	PhHAL.1G003800	14	Pahal.1G003600	14	1
BHLH3	PhHAL.1G003800	8	Pahal.1G003600	8	1
BZIP60	PhHAL.1G003800	0	Pahal.1G003600	2	0.5
CDF2	PhHAL.1G003800	12	Pahal.1G003600	13	1
CMTA2	PhHAL.1G003800	7	Pahal.1G003600	7	1
CRF2	PhHAL.1G003800	8	Pahal.1G003600	7	1
DOF1.8	PhHAL.1G003800	24	Pahal.1G003600	25	1
DRE1C	PhHAL.1G003800	1	Pahal.1G003600	1	1
DREB1A	PhHAL.1G003800	1	Pahal.1G003600	1	1
DREB2C	PhHAL.1G003800	1	Pahal.1G003600	1	1
ERF008	PhHAL.1G003800	10	Pahal.1G003600	9	1
ERF069	PhHAL.1G003800	10	Pahal.1G003600	10	1
ERF1B	PhHAL.1G003800	8	Pahal.1G003600	7	1
GATA10	PhHAL.1G003800	1	Pahal.1G003600	3	0.625
GT-1	PhHAL.1G003800	0	Pahal.1G003600	1	1
Glyma19g26560.1	PhHAL.1G003800	6	Pahal.1G003600	7	1
MYB111	PhHAL.1G003800	8	Pahal.1G003600	9	1
MYC2	PhHAL.1G003800	8	Pahal.1G003600	8	1
NAC025	PhHAL.1G003800	6	Pahal.1G003600	2	0.2890625
OJ1581_H09.2	PhHAL.1G003800	10	Pahal.1G003600	8	0.814529419
P0510F09.23	PhHAL.1G003800	12	Pahal.1G003600	14	0.845018983
POPTR_0002s00440g	PhHAL.1G003800	12	Pahal.1G003600	13	1
SPL1	PhHAL.1G003800	2	Pahal.1G003600	2	1
T11I18.17	PhHAL.1G003800	5	Pahal.1G003600	5	1
TGA2	PhHAL.1G003800	2	Pahal.1G003600	4	0.6875
WRKY12	PhHAL.1G003800	1	Pahal.1G003600	1	1
WRKY15	PhHAL.1G003800	5	Pahal.1G003600	4	1
WRKY18	PhHAL.1G003800	3	Pahal.1G003600	4	1
WRKY23	PhHAL.1G003800	2	Pahal.1G003600	1	1
ABF3	PhHAL.1G003900	4	Pahal.1G003700	4	1
ABI3	PhHAL.1G003900	15	Pahal.1G003700	13	0.850554019
AHL12	PhHAL.1G003900	20	Pahal.1G003700	24	0.651587827
ARF1	PhHAL.1G003900	8	Pahal.1G003700	8	1
ARF3	PhHAL.1G003900	1	Pahal.1G003700	0	1
ARF8	PhHAL.1G003900	6	Pahal.1G003700	4	0.75390625
ARR1	PhHAL.1G003900	7	Pahal.1G003700	6	1
ARR11	PhHAL.1G003900	2	Pahal.1G003700	2	1
ATHB-12	PhHAL.1G003900	3	Pahal.1G003700	5	0.7265625
ATHB-16	PhHAL.1G003900	5	Pahal.1G003700	7	0.774414063
BEE2	PhHAL.1G003900	18	Pahal.1G003700	16	0.86416624
BHLH3	PhHAL.1G003900	10	Pahal.1G003700	8	0.814529419
BZIP60	PhHAL.1G003900	2	Pahal.1G003700	2	1
CDF2	PhHAL.1G003900	23	Pahal.1G003700	27	0.671811034
CMTA2	PhHAL.1G003900	3	Pahal.1G003700	3	1
CRF2	PhHAL.1G003900	4	Pahal.1G003700	4	1
DOF1.8	PhHAL.1G003900	41	Pahal.1G003700	45	0.746534382
DRE1C	PhHAL.1G003900	5	Pahal.1G003700	4	1
DREB1A	PhHAL.1G003900	4	Pahal.1G003700	5	1
DREB2C	PhHAL.1G003900	3	Pahal.1G003700	4	1
ERF008	PhHAL.1G003900	6	Pahal.1G003700	8	0.790527344
ERF043	PhHAL.1G003900	5	Pahal.1G003700	6	1
ERF069	PhHAL.1G003900	18	Pahal.1G003700	17	1
ERF1B	PhHAL.1G003900	6	Pahal.1G003700	4	0.75390625
GT-1	PhHAL.1G003900	2	Pahal.1G003700	2	1
Glyma19g26560.1	PhHAL.1G003900	4	Pahal.1G003700	4	1
MYB111	PhHAL.1G003900	3	Pahal.1G003700	4	1
MYC2	PhHAL.1G003900	10	Pahal.1G003700	8	0.814529419
NAC025	PhHAL.1G003900	5	Pahal.1G003700	5	1
OJ1581_H09.2	PhHAL.1G003900	4	Pahal.1G003700	4	1
P0510F09.23	PhHAL.1G003900	6	Pahal.1G003700	14	0.115318298
POPTR_0002s00440g	PhHAL.1G003900	14	Pahal.1G003700	15	1
SPL1	PhHAL.1G003900	2	Pahal.1G003700	2	1
T11I18.17	PhHAL.1G003900	6	Pahal.1G003700	5	1
TGA2	PhHAL.1G003900	6	Pahal.1G003700	7	1
WRKY12	PhHAL.1G003900	1	Pahal.1G003700	1	1
WRKY15	PhHAL.1G003900	5	Pahal.1G003700	6	1
WRKY18	PhHAL.1G003900	4	Pahal.1G003700	4	1
WRKY23	PhHAL.1G003900	2	Pahal.1G003700	2	1
ABI3	PhHAL.1G004000	7	Pahal.1G003800	13	0.189124344
AHL12	PhHAL.1G004000	54	Pahal.1G003800	18	2.57E-05
ARF1	PhHAL.1G004000	1	Pahal.1G003800	2	0.624895949
ARF3	PhHAL.1G004000	1	Pahal.1G003800	6	0.070236672
ARF8	PhHAL.1G004000	5	Pahal.1G003800	6	0.774351539
ARR1	PhHAL.1G004000	9	Pahal.1G003800	11	0.66353513
ARR11	PhHAL.1G004000	4	Pahal.1G003800	5	0.753838023
ATHB-12	PhHAL.1G004000	3	Pahal.1G003800	8	0.145884444
ATHB-16	PhHAL.1G004000	7	Pahal.1G003800	2	0.179687652
BEE2	PhHAL.1G004000	10	Pahal.1G003800	6	0.454498573
BHLH3	PhHAL.1G004000	2	Pahal.1G003800	2	1
CDF2	PhHAL.1G004000	13	Pahal.1G003800	10	0.677639758
CMTA2	PhHAL.1G004000	6	Pahal.1G003800	6	1
CRF2	PhHAL.1G004000	4	Pahal.1G003800	10	0.11836768
DOF1.8	PhHAL.1G004000	21	Pahal.1G003800	18	0.749258992
DRE1C	PhHAL.1G004000	1	Pahal.1G003800	2	0.624895949
DREB1A	PhHAL.1G004000	1	Pahal.1G003800	3	0.374861285
DREB2C	PhHAL.1G004000	0	Pahal.1G003800	2	0.249861246
ERF008	PhHAL.1G004000	11	Pahal.1G003800	10	1
ERF043	PhHAL.1G004000	2	Pahal.1G003800	3	0.687413315
ERF069	PhHAL.1G004000	11	Pahal.1G003800	11	1
ERF1B	PhHAL.1G004000	5	Pahal.1G003800	6	0.774351539
GATA10	PhHAL.1G004000	3	Pahal.1G003800	1	0.625000058
GT-1	PhHAL.1G004000	2	Pahal.1G003800	0	0.500000039
Glyma19g26560.1	PhHAL.1G004000	3	Pahal.1G003800	2	1
MYB111	PhHAL.1G004000	3	Pahal.1G003800	5	0.507691191
MYC2	PhHAL.1G004000	2	Pahal.1G003800	4	0.45299499
NAC025	PhHAL.1G004000	2	Pahal.1G003800	1	1
OJ1581_H09.2	PhHAL.1G004000	4	Pahal.1G003800	0	0.125000058
P0510F09.23	PhHAL.1G004000	9	Pahal.1G003800	15	0.229393577
POPTR_0002s00440g	PhHAL.1G004000	11	Pahal.1G003800	15	0.441940968
SPL1	PhHAL.1G004000	2	Pahal.1G003800	0	0.500000039
TGA2	PhHAL.1G004000	2	Pahal.1G003800	0	0.500000039
WRKY12	PhHAL.1G004000	1	Pahal.1G003800	3	0.374861285
WRKY15	PhHAL.1G004000	3	Pahal.1G003800	7	0.226432563
WRKY18	PhHAL.1G004000	3	Pahal.1G003800	9	0.092195849
WRKY23	PhHAL.1G004000	2	Pahal.1G003800	3	0.687413315
ABF3	PhHAL.1G004100	2	Pahal.1G003900	0	0.5
ABI3	PhHAL.1G004100	5	Pahal.1G003900	5	1
AHL12	PhHAL.1G004100	36	Pahal.1G003900	36	1
ARF1	PhHAL.1G004100	6	Pahal.1G003900	6	1
ARF3	PhHAL.1G004100	1	Pahal.1G003900	1	1
ARF8	PhHAL.1G004100	10	Pahal.1G003900	10	1
ARR1	PhHAL.1G004100	8	Pahal.1G003900	8	1
ARR11	PhHAL.1G004100	2	Pahal.1G003900	2	1
ATHB-12	PhHAL.1G004100	7	Pahal.1G003900	7	1
ATHB-16	PhHAL.1G004100	5	Pahal.1G003900	5	1
BEE2	PhHAL.1G004100	8	Pahal.1G003900	10	0.814529419
BHLH3	PhHAL.1G004100	0	Pahal.1G003900	2	0.5
BZIP60	PhHAL.1G004100	2	Pahal.1G003900	2	1
CDF2	PhHAL.1G004100	11	Pahal.1G003900	12	1
CMTA2	PhHAL.1G004100	4	Pahal.1G003900	2	0.6875
CRF2	PhHAL.1G004100	1	Pahal.1G003900	1	1
DOF1.8	PhHAL.1G004100	30	Pahal.1G003900	29	1
DRE1C	PhHAL.1G004100	3	Pahal.1G003900	3	1
DREB1A	PhHAL.1G004100	3	Pahal.1G003900	3	1
DREB2C	PhHAL.1G004100	1	Pahal.1G003900	1	1
ERF008	PhHAL.1G004100	1	Pahal.1G003900	1	1
ERF043	PhHAL.1G004100	4	Pahal.1G003900	4	1
ERF069	PhHAL.1G004100	1	Pahal.1G003900	1	1
ERF1B	PhHAL.1G004100	1	Pahal.1G003900	1	1
GATA10	PhHAL.1G004100	1	Pahal.1G003900	1	1
GT-1	PhHAL.1G004100	1	Pahal.1G003900	1	1
Glyma19g26560.1	PhHAL.1G004100	3	Pahal.1G003900	2	1
MYB111	PhHAL.1G004100	3	Pahal.1G003900	3	1
MYC2	PhHAL.1G004100	0	Pahal.1G003900	2	0.5
NAC025	PhHAL.1G004100	2	Pahal.1G003900	1	1
OJ1581_H09.2	PhHAL.1G004100	4	Pahal.1G003900	4	1
P0510F09.23	PhHAL.1G004100	8	Pahal.1G003900	7	1
POPTR_0002s00440g	PhHAL.1G004100	4	Pahal.1G003900	5	1
T11I18.17	PhHAL.1G004100	3	Pahal.1G003900	3	1
TGA2	PhHAL.1G004100	3	Pahal.1G003900	2	1
WRKY12	PhHAL.1G004100	1	Pahal.1G003900	0	1
WRKY15	PhHAL.1G004100	4	Pahal.1G003900	4	1
WRKY18	PhHAL.1G004100	6	Pahal.1G003900	7	1
WRKY23	PhHAL.1G004100	1	Pahal.1G003900	0	1
ABF3	PhHAL.1G004200	2	Pahal.1G004000	2	1
ABI3	PhHAL.1G004200	5	Pahal.1G004000	2	0.453126652
AHL12	PhHAL.1G004200	56	Pahal.1G004000	36	0.047021738
ARF1	PhHAL.1G004200	6	Pahal.1G004000	8	0.606873307
ARF3	PhHAL.1G004200	1	Pahal.1G004000	1	1
ARF8	PhHAL.1G004200	5	Pahal.1G004000	6	0.774188821
ARR1	PhHAL.1G004200	11	Pahal.1G004000	10	1
ARR11	PhHAL.1G004200	2	Pahal.1G004000	2	1
ATHB-12	PhHAL.1G004200	8	Pahal.1G004000	5	0.581057219
ATHB-16	PhHAL.1G004200	10	Pahal.1G004000	9	1
BEE2	PhHAL.1G004200	10	Pahal.1G004000	8	0.8145311
BHLH3	PhHAL.1G004200	6	Pahal.1G004000	6	1
BZIP60	PhHAL.1G004200	2	Pahal.1G004000	2	1
CDF2	PhHAL.1G004200	23	Pahal.1G004000	15	0.255884205
CMTA2	PhHAL.1G004200	5	Pahal.1G004000	5	1
CRF2	PhHAL.1G004200	1	Pahal.1G004000	2	0.624624061
DOF1.8	PhHAL.1G004200	32	Pahal.1G004000	34	0.807010319
DRE1C	PhHAL.1G004200	6	Pahal.1G004000	5	1
DREB1A	PhHAL.1G004200	5	Pahal.1G004000	5	1
DREB2C	PhHAL.1G004200	5	Pahal.1G004000	6	0.774188821
ERF008	PhHAL.1G004200	2	Pahal.1G004000	4	0.452655785
ERF043	PhHAL.1G004200	5	Pahal.1G004000	6	0.774188821
ERF069	PhHAL.1G004200	4	Pahal.1G004000	5	0.753660284
ERF1B	PhHAL.1G004200	2	Pahal.1G004000	2	1
GATA10	PhHAL.1G004200	3	Pahal.1G004000	3	1
GT-1	PhHAL.1G004200	1	Pahal.1G004000	4	0.218280548
MYB111	PhHAL.1G004200	4	Pahal.1G004000	4	1
MYC2	PhHAL.1G004200	6	Pahal.1G004000	6	1
NAC025	PhHAL.1G004200	2	Pahal.1G004000	1	1
P0510F09.23	PhHAL.1G004200	14	Pahal.1G004000	12	0.845021012
POPTR_0002s00440g	PhHAL.1G004200	5	Pahal.1G004000	3	0.726563601
T11I18.17	PhHAL.1G004200	2	Pahal.1G004000	2	1
TGA2	PhHAL.1G004200	1	Pahal.1G004000	0	1
WRKY12	PhHAL.1G004200	1	Pahal.1G004000	2	0.624624061
WRKY15	PhHAL.1G004200	5	Pahal.1G004000	5	1
WRKY18	PhHAL.1G004200	5	Pahal.1G004000	7	0.580668754
WRKY23	PhHAL.1G004200	2	Pahal.1G004000	2	1
ABI3	PhHAL.1G004300	2	Pahal.1G004100	2	1
AHL12	PhHAL.1G004300	34	Pahal.1G004100	36	0.904974526
ARF1	PhHAL.1G004300	1	Pahal.1G004100	1	1
ARF3	PhHAL.1G004300	2	Pahal.1G004100	3	1
ARF8	PhHAL.1G004300	5	Pahal.1G004100	5	1
ARR1	PhHAL.1G004300	11	Pahal.1G004100	12	1
ARR11	PhHAL.1G004300	1	Pahal.1G004100	1	1
ATHB-12	PhHAL.1G004300	8	Pahal.1G004100	8	1
ATHB-16	PhHAL.1G004300	15	Pahal.1G004100	16	1
BEE2	PhHAL.1G004300	8	Pahal.1G004100	6	0.790527344
BHLH3	PhHAL.1G004300	6	Pahal.1G004100	4	0.75390625
BZIP60	PhHAL.1G004300	2	Pahal.1G004100	2	1
CDF2	PhHAL.1G004300	19	Pahal.1G004100	20	1
CMTA2	PhHAL.1G004300	3	Pahal.1G004100	3	1
DOF1.8	PhHAL.1G004300	44	Pahal.1G004100	43	1
ERF043	PhHAL.1G004300	1	Pahal.1G004100	1	1
ERF069	PhHAL.1G004300	1	Pahal.1G004100	0	1
ERF1B	PhHAL.1G004300	1	Pahal.1G004100	1	1
GATA10	PhHAL.1G004300	3	Pahal.1G004100	4	1
GT-1	PhHAL.1G004300	3	Pahal.1G004100	3	1
MYB111	PhHAL.1G004300	6	Pahal.1G004100	5	1
MYC2	PhHAL.1G004300	6	Pahal.1G004100	4	0.75390625
NAC025	PhHAL.1G004300	4	Pahal.1G004100	5	1
P0510F09.23	PhHAL.1G004300	14	Pahal.1G004100	15	1
POPTR_0002s00440g	PhHAL.1G004300	5	Pahal.1G004100	6	1
T11I18.17	PhHAL.1G004300	2	Pahal.1G004100	3	1
TGA2	PhHAL.1G004300	5	Pahal.1G004100	5	1
WRKY12	PhHAL.1G004300	2	Pahal.1G004100	2	1
WRKY15	PhHAL.1G004300	8	Pahal.1G004100	7	1
WRKY18	PhHAL.1G004300	6	Pahal.1G004100	5	1
WRKY23	PhHAL.1G004300	3	Pahal.1G004100	3	1
ABI3	PhHAL.1G004400	6	Pahal.1G004200	6	1
AHL12	PhHAL.1G004400	24	Pahal.1G004200	26	0.887724827
ARF1	PhHAL.1G004400	5	Pahal.1G004200	6	1
ARF3	PhHAL.1G004400	2	Pahal.1G004200	2	1
ARF8	PhHAL.1G004400	9	Pahal.1G004200	8	1
ARR1	PhHAL.1G004400	11	Pahal.1G004200	11	1
ARR11	PhHAL.1G004400	2	Pahal.1G004200	2	1
ATHB-12	PhHAL.1G004400	4	Pahal.1G004200	4	1
ATHB-16	PhHAL.1G004400	1	Pahal.1G004200	2	1
BEE2	PhHAL.1G004400	14	Pahal.1G004200	10	0.541256189
BHLH3	PhHAL.1G004400	8	Pahal.1G004200	6	0.790527344
BZIP60	PhHAL.1G004400	4	Pahal.1G004200	4	1
CDF2	PhHAL.1G004400	9	Pahal.1G004200	8	1
CMTA2	PhHAL.1G004400	4	Pahal.1G004200	4	1
CRF2	PhHAL.1G004400	2	Pahal.1G004200	1	1
DOF1.8	PhHAL.1G004400	16	Pahal.1G004200	16	1
DRE1C	PhHAL.1G004400	4	Pahal.1G004200	4	1
DREB1A	PhHAL.1G004400	3	Pahal.1G004200	3	1
DREB2C	PhHAL.1G004400	3	Pahal.1G004200	3	1
ERF008	PhHAL.1G004400	3	Pahal.1G004200	2	1
ERF043	PhHAL.1G004400	3	Pahal.1G004200	3	1
ERF069	PhHAL.1G004400	4	Pahal.1G004200	3	1
ERF1B	PhHAL.1G004400	2	Pahal.1G004200	1	1
GATA10	PhHAL.1G004400	2	Pahal.1G004200	2	1
GT-1	PhHAL.1G004400	2	Pahal.1G004200	2	1
Glyma19g26560.1	PhHAL.1G004400	1	Pahal.1G004200	1	1
MYB111	PhHAL.1G004400	6	Pahal.1G004200	6	1
MYC2	PhHAL.1G004400	8	Pahal.1G004200	6	0.790527344
OJ1581_H09.2	PhHAL.1G004400	2	Pahal.1G004200	2	1
P0510F09.23	PhHAL.1G004400	11	Pahal.1G004200	12	1
POPTR_0002s00440g	PhHAL.1G004400	10	Pahal.1G004200	10	1
T11I18.17	PhHAL.1G004400	6	Pahal.1G004200	6	1
TGA2	PhHAL.1G004400	3	Pahal.1G004200	3	1
WRKY12	PhHAL.1G004400	1	Pahal.1G004200	1	1
WRKY15	PhHAL.1G004400	8	Pahal.1G004200	8	1
WRKY18	PhHAL.1G004400	8	Pahal.1G004200	8	1
WRKY23	PhHAL.1G004400	1	Pahal.1G004200	1	1
ABF3	PhHAL.1G004500	2	Pahal.1G004300	2	1
ABI3	PhHAL.1G004500	5	Pahal.1G004300	5	1
AHL12	PhHAL.1G004500	32	Pahal.1G004300	30	0.899076314
ARF1	PhHAL.1G004500	2	Pahal.1G004300	3	1
ARF3	PhHAL.1G004500	2	Pahal.1G004300	2	1
ARF8	PhHAL.1G004500	7	Pahal.1G004300	8	1
ARR1	PhHAL.1G004500	7	Pahal.1G004300	7	1
ATHB-12	PhHAL.1G004500	5	Pahal.1G004300	5	1
ATHB-16	PhHAL.1G004500	7	Pahal.1G004300	7	1
BEE2	PhHAL.1G004500	12	Pahal.1G004300	10	0.831811905
BHLH3	PhHAL.1G004500	2	Pahal.1G004300	2	1
CDF2	PhHAL.1G004500	26	Pahal.1G004300	26	1
CMTA2	PhHAL.1G004500	5	Pahal.1G004300	6	1
CRF2	PhHAL.1G004500	1	Pahal.1G004300	1	1
DOF1.8	PhHAL.1G004500	39	Pahal.1G004300	41	0.911072121
DRE1C	PhHAL.1G004500	2	Pahal.1G004300	1	1
DREB1A	PhHAL.1G004500	1	Pahal.1G004300	1	1
ERF008	PhHAL.1G004500	1	Pahal.1G004300	1	1
ERF043	PhHAL.1G004500	1	Pahal.1G004300	1	1
ERF069	PhHAL.1G004500	3	Pahal.1G004300	3	1
GATA10	PhHAL.1G004500	1	Pahal.1G004300	1	1
GT-1	PhHAL.1G004500	1	Pahal.1G004300	1	1
Glyma19g26560.1	PhHAL.1G004500	2	Pahal.1G004300	2	1
MYB111	PhHAL.1G004500	3	Pahal.1G004300	3	1
MYC2	PhHAL.1G004500	2	Pahal.1G004300	2	1
NAC025	PhHAL.1G004500	2	Pahal.1G004300	2	1
P0510F09.23	PhHAL.1G004500	12	Pahal.1G004300	12	1
POPTR_0002s00440g	PhHAL.1G004500	9	Pahal.1G004300	9	1
SPL1	PhHAL.1G004500	2	Pahal.1G004300	2	1
T11I18.17	PhHAL.1G004500	3	Pahal.1G004300	3	1
TGA2	PhHAL.1G004500	2	Pahal.1G004300	2	1
WRKY12	PhHAL.1G004500	0	Pahal.1G004300	1	1
WRKY15	PhHAL.1G004500	4	Pahal.1G004300	4	1
WRKY18	PhHAL.1G004500	4	Pahal.1G004300	5	1
WRKY23	PhHAL.1G004500	2	Pahal.1G004300	1	1
ABF3	PhHAL.1G004600	2	Pahal.1G004400	2	1
ABI3	PhHAL.1G004600	6	Pahal.1G004400	6	1
AHL12	PhHAL.1G004600	52	Pahal.1G004400	58	0.633755648
ARF1	PhHAL.1G004600	4	Pahal.1G004400	2	0.6875
ARF3	PhHAL.1G004600	1	Pahal.1G004400	1	1
ARF8	PhHAL.1G004600	4	Pahal.1G004400	7	0.548828125
ARR1	PhHAL.1G004600	13	Pahal.1G004400	14	1
ARR11	PhHAL.1G004600	7	Pahal.1G004400	5	0.774414063
ATHB-12	PhHAL.1G004600	5	Pahal.1G004400	6	1
ATHB-16	PhHAL.1G004600	12	Pahal.1G004400	9	0.66362381
BEE2	PhHAL.1G004600	16	Pahal.1G004400	14	0.855535552
BHLH3	PhHAL.1G004600	8	Pahal.1G004400	6	0.790527344
CDF2	PhHAL.1G004600	17	Pahal.1G004400	12	0.45825832
CMTA2	PhHAL.1G004600	8	Pahal.1G004400	9	1
CRF2	PhHAL.1G004600	7	Pahal.1G004400	10	0.629058838
DOF1.8	PhHAL.1G004600	32	Pahal.1G004400	29	0.798152627
DRE1C	PhHAL.1G004600	3	Pahal.1G004400	5	0.7265625
DREB1A	PhHAL.1G004600	2	Pahal.1G004400	3	1
DREB2C	PhHAL.1G004600	4	Pahal.1G004400	2	0.6875
ERF008	PhHAL.1G004600	11	Pahal.1G004400	9	0.823802948
ERF043	PhHAL.1G004600	4	Pahal.1G004400	2	0.6875
ERF069	PhHAL.1G004600	13	Pahal.1G004400	17	0.584664712
ERF1B	PhHAL.1G004600	7	Pahal.1G004400	9	0.803619385
GATA10	PhHAL.1G004600	4	Pahal.1G004400	4	1
GT-1	PhHAL.1G004600	1	Pahal.1G004400	1	1
Glyma19g26560.1	PhHAL.1G004600	1	Pahal.1G004400	1	1
MYB111	PhHAL.1G004600	7	Pahal.1G004400	8	1
MYC2	PhHAL.1G004600	8	Pahal.1G004400	6	0.790527344
NAC025	PhHAL.1G004600	3	Pahal.1G004400	1	0.625
OJ1581_H09.2	PhHAL.1G004600	2	Pahal.1G004400	2	1
P0510F09.23	PhHAL.1G004600	6	Pahal.1G004400	7	1
POPTR_0002s00440g	PhHAL.1G004600	6	Pahal.1G004400	9	0.60723877
SPL1	PhHAL.1G004600	0	Pahal.1G004400	2	0.5
T11I18.17	PhHAL.1G004600	2	Pahal.1G004400	2	1
TGA2	PhHAL.1G004600	3	Pahal.1G004400	4	1
WRKY12	PhHAL.1G004600	3	Pahal.1G004400	3	1
WRKY15	PhHAL.1G004600	8	Pahal.1G004400	8	1
WRKY18	PhHAL.1G004600	9	Pahal.1G004400	7	0.803619385
WRKY23	PhHAL.1G004600	3	Pahal.1G004400	3	1
ABF3	PhHAL.1G004700	4	Pahal.1G004500	4	1
ABI3	PhHAL.1G004700	6	Pahal.1G004500	7	1
AHL12	PhHAL.1G004700	22	Pahal.1G004500	18	0.635828003
ARF1	PhHAL.1G004700	7	Pahal.1G004500	7	1
ARF3	PhHAL.1G004700	7	Pahal.1G004500	6	1
ARF8	PhHAL.1G004700	11	Pahal.1G004500	9	0.823802948
ARR1	PhHAL.1G004700	8	Pahal.1G004500	6	0.790527344
ARR11	PhHAL.1G004700	3	Pahal.1G004500	2	1
ATHB-12	PhHAL.1G004700	1	Pahal.1G004500	3	0.625
ATHB-16	PhHAL.1G004700	4	Pahal.1G004500	6	0.75390625
BEE2	PhHAL.1G004700	22	Pahal.1G004500	20	0.877614329
BHLH3	PhHAL.1G004700	4	Pahal.1G004500	4	1
BZIP60	PhHAL.1G004700	4	Pahal.1G004500	2	0.6875
CDF2	PhHAL.1G004700	7	Pahal.1G004500	9	0.803619385
CMTA2	PhHAL.1G004700	14	Pahal.1G004500	13	1
CRF2	PhHAL.1G004700	21	Pahal.1G004500	19	0.874629312
DOF1.8	PhHAL.1G004700	11	Pahal.1G004500	12	1
DRE1C	PhHAL.1G004700	8	Pahal.1G004500	7	1
DREB1A	PhHAL.1G004700	9	Pahal.1G004500	8	1
DREB2C	PhHAL.1G004700	10	Pahal.1G004500	8	0.814529419
ERF008	PhHAL.1G004700	31	Pahal.1G004500	25	0.50440376
ERF043	PhHAL.1G004700	5	Pahal.1G004500	5	1
ERF069	PhHAL.1G004700	29	Pahal.1G004500	24	0.583132154
ERF1B	PhHAL.1G004700	19	Pahal.1G004500	14	0.486850242
GATA10	PhHAL.1G004700	2	Pahal.1G004500	2	1
GT-1	PhHAL.1G004700	1	Pahal.1G004500	1	1
MYB111	PhHAL.1G004700	3	Pahal.1G004500	3	1
MYC2	PhHAL.1G004700	4	Pahal.1G004500	4	1
NAC025	PhHAL.1G004700	2	Pahal.1G004500	1	1
P0510F09.23	PhHAL.1G004700	5	Pahal.1G004500	6	1
POPTR_0002s00440g	PhHAL.1G004700	7	Pahal.1G004500	7	1
T11I18.17	PhHAL.1G004700	5	Pahal.1G004500	4	1
TGA2	PhHAL.1G004700	9	Pahal.1G004500	6	0.60723877
WRKY12	PhHAL.1G004700	4	Pahal.1G004500	4	1
WRKY15	PhHAL.1G004700	10	Pahal.1G004500	10	1
WRKY18	PhHAL.1G004700	12	Pahal.1G004500	14	0.845018983
WRKY23	PhHAL.1G004700	7	Pahal.1G004500	7	1
ABI3	PhHAL.1G005100	8	Pahal.1G004700	9	1
AHL12	PhHAL.1G005100	66	Pahal.1G004700	66	1
ARF1	PhHAL.1G005100	1	Pahal.1G004700	1	1
ARF3	PhHAL.1G005100	1	Pahal.1G004700	1	1
ARF8	PhHAL.1G005100	3	Pahal.1G004700	3	1
ARR1	PhHAL.1G005100	9	Pahal.1G004700	9	1
ARR11	PhHAL.1G005100	2	Pahal.1G004700	2	1
ATHB-12	PhHAL.1G005100	9	Pahal.1G004700	9	1
ATHB-16	PhHAL.1G005100	15	Pahal.1G004700	12	0.701108038
BEE2	PhHAL.1G005100	8	Pahal.1G004700	8	1
BHLH3	PhHAL.1G005100	4	Pahal.1G004700	2	0.6875
CDF2	PhHAL.1G005100	23	Pahal.1G004700	22	1
CMTA2	PhHAL.1G005100	4	Pahal.1G004700	4	1
CRF2	PhHAL.1G005100	4	Pahal.1G004700	4	1
DOF1.8	PhHAL.1G005100	32	Pahal.1G004700	34	0.9021585
DRE1C	PhHAL.1G005100	3	Pahal.1G004700	4	1
DREB1A	PhHAL.1G005100	1	Pahal.1G004700	1	1
ERF008	PhHAL.1G005100	6	Pahal.1G004700	6	1
ERF069	PhHAL.1G005100	12	Pahal.1G004700	12	1
ERF1B	PhHAL.1G005100	2	Pahal.1G004700	2	1
GATA10	PhHAL.1G005100	9	Pahal.1G004700	8	1
GT-1	PhHAL.1G005100	1	Pahal.1G004700	1	1
Glyma19g26560.1	PhHAL.1G005100	3	Pahal.1G004700	3	1
MYB111	PhHAL.1G005100	3	Pahal.1G004700	5	0.7265625
MYC2	PhHAL.1G005100	8	Pahal.1G004700	6	0.790527344
NAC025	PhHAL.1G005100	1	Pahal.1G004700	1	1
OJ1581_H09.2	PhHAL.1G005100	6	Pahal.1G004700	6	1
P0510F09.23	PhHAL.1G005100	12	Pahal.1G004700	11	1
POPTR_0002s00440g	PhHAL.1G005100	8	Pahal.1G004700	10	0.814529419
SPL1	PhHAL.1G005100	0	Pahal.1G004700	2	0.5
T11I18.17	PhHAL.1G005100	4	Pahal.1G004700	4	1
TGA2	PhHAL.1G005100	1	Pahal.1G004700	1	1
WRKY15	PhHAL.1G005100	4	Pahal.1G004700	3	1
WRKY18	PhHAL.1G005100	4	Pahal.1G004700	5	1
WRKY23	PhHAL.1G005100	1	Pahal.1G004700	0	1
ABF3	PhHAL.1G005200	2	Pahal.1G004800	0	0.5
ABI3	PhHAL.1G005200	11	Pahal.1G004800	13	0.838819742
AHL12	PhHAL.1G005200	22	Pahal.1G004800	28	0.479887662
ARF1	PhHAL.1G005200	1	Pahal.1G004800	1	1
ARF3	PhHAL.1G005200	6	Pahal.1G004800	6	1
ARF8	PhHAL.1G005200	5	Pahal.1G004800	4	1
ARR1	PhHAL.1G005200	11	Pahal.1G004800	12	1
ARR11	PhHAL.1G005200	2	Pahal.1G004800	2	1
ATHB-12	PhHAL.1G005200	4	Pahal.1G004800	4	1
ATHB-16	PhHAL.1G005200	6	Pahal.1G004800	6	1
BEE2	PhHAL.1G005200	6	Pahal.1G004800	4	0.75390625
BHLH3	PhHAL.1G005200	2	Pahal.1G004800	2	1
BZIP60	PhHAL.1G005200	0	Pahal.1G004800	2	0.5
CDF2	PhHAL.1G005200	5	Pahal.1G004800	4	1
CMTA2	PhHAL.1G005200	6	Pahal.1G004800	7	1
CRF2	PhHAL.1G005200	3	Pahal.1G004800	4	1
DOF1.8	PhHAL.1G005200	17	Pahal.1G004800	19	0.8679394
DRE1C	PhHAL.1G005200	5	Pahal.1G004800	4	1
DREB1A	PhHAL.1G005200	3	Pahal.1G004800	2	1
DREB2C	PhHAL.1G005200	2	Pahal.1G004800	2	1
ERF008	PhHAL.1G005200	4	Pahal.1G004800	5	1
ERF043	PhHAL.1G005200	1	Pahal.1G004800	1	1
ERF069	PhHAL.1G005200	10	Pahal.1G004800	12	0.831811905
ERF1B	PhHAL.1G005200	4	Pahal.1G004800	5	1
GATA10	PhHAL.1G005200	1	Pahal.1G004800	2	1
GT-1	PhHAL.1G005200	3	Pahal.1G004800	4	1
Glyma19g26560.1	PhHAL.1G005200	4	Pahal.1G004800	5	1
MYC2	PhHAL.1G005200	2	Pahal.1G004800	2	1
NAC025	PhHAL.1G005200	2	Pahal.1G004800	2	1
OJ1581_H09.2	PhHAL.1G005200	10	Pahal.1G004800	10	1
P0510F09.23	PhHAL.1G005200	7	Pahal.1G004800	6	1
POPTR_0002s00440g	PhHAL.1G005200	11	Pahal.1G004800	11	1
T11I18.17	PhHAL.1G005200	2	Pahal.1G004800	3	1
TGA2	PhHAL.1G005200	1	Pahal.1G004800	1	1
WRKY12	PhHAL.1G005200	1	Pahal.1G004800	2	1
WRKY15	PhHAL.1G005200	4	Pahal.1G004800	7	0.548828125
WRKY18	PhHAL.1G005200	3	Pahal.1G004800	6	0.5078125
WRKY23	PhHAL.1G005200	2	Pahal.1G004800	4	0.6875
ABF3	PhHAL.1G005300	4	Pahal.1G005100	4	1
ABI3	PhHAL.1G005300	2	Pahal.1G005100	11	0.022460938
AHL12	PhHAL.1G005300	40	Pahal.1G005100	34	0.561380744
ARF1	PhHAL.1G005300	7	Pahal.1G005100	6	1
ARF3	PhHAL.1G005300	3	Pahal.1G005100	4	1
ARF8	PhHAL.1G005300	9	Pahal.1G005100	10	1
ARR1	PhHAL.1G005300	9	Pahal.1G005100	16	0.229522943
ARR11	PhHAL.1G005300	3	Pahal.1G005100	5	0.7265625
ATHB-12	PhHAL.1G005300	4	Pahal.1G005100	6	0.75390625
ATHB-16	PhHAL.1G005300	2	Pahal.1G005100	6	0.2890625
BEE2	PhHAL.1G005300	22	Pahal.1G005100	24	0.882995912
BHLH3	PhHAL.1G005300	4	Pahal.1G005100	8	0.387695313
CDF2	PhHAL.1G005300	13	Pahal.1G005100	16	0.711071104
CMTA2	PhHAL.1G005300	4	Pahal.1G005100	7	0.548828125
CRF2	PhHAL.1G005300	33	Pahal.1G005100	25	0.358143302
DOF1.8	PhHAL.1G005300	28	Pahal.1G005100	23	0.575849348
DRE1C	PhHAL.1G005300	6	Pahal.1G005100	7	1
DREB1A	PhHAL.1G005300	7	Pahal.1G005100	7	1
DREB2C	PhHAL.1G005300	7	Pahal.1G005100	6	1
ERF008	PhHAL.1G005300	36	Pahal.1G005100	33	0.809949053
ERF043	PhHAL.1G005300	6	Pahal.1G005100	5	1
ERF069	PhHAL.1G005300	39	Pahal.1G005100	34	0.639972932
ERF1B	PhHAL.1G005300	36	Pahal.1G005100	26	0.252854394
GATA10	PhHAL.1G005300	5	Pahal.1G005100	7	0.774414063
GT-1	PhHAL.1G005300	2	Pahal.1G005100	0	0.5
Glyma19g26560.1	PhHAL.1G005300	2	Pahal.1G005100	3	1
MYB111	PhHAL.1G005300	11	Pahal.1G005100	5	0.210113525
MYC2	PhHAL.1G005300	4	Pahal.1G005100	10	0.17956543
NAC025	PhHAL.1G005300	2	Pahal.1G005100	5	0.453125
OJ1581_H09.2	PhHAL.1G005300	0	Pahal.1G005100	4	0.125
P0510F09.23	PhHAL.1G005300	11	Pahal.1G005100	6	0.332305908
POPTR_0002s00440g	PhHAL.1G005300	9	Pahal.1G005100	13	0.523467064
SPL1	PhHAL.1G005300	0	Pahal.1G005100	2	0.5
T11I18.17	PhHAL.1G005300	9	Pahal.1G005100	7	0.803619385
TGA2	PhHAL.1G005300	5	Pahal.1G005100	6	1
WRKY12	PhHAL.1G005300	6	Pahal.1G005100	6	1
WRKY15	PhHAL.1G005300	8	Pahal.1G005100	7	1
WRKY18	PhHAL.1G005300	9	Pahal.1G005100	10	1
WRKY23	PhHAL.1G005300	7	Pahal.1G005100	7	1
ABI3	PhHAL.1G005400	4	Pahal.1G005200	4	1
AHL12	PhHAL.1G005400	22	Pahal.1G005200	20	0.877614329
ARF1	PhHAL.1G005400	2	Pahal.1G005200	2	1
ARF3	PhHAL.1G005400	2	Pahal.1G005200	2	1
ARF8	PhHAL.1G005400	5	Pahal.1G005200	5	1
ARR1	PhHAL.1G005400	15	Pahal.1G005200	13	0.850554019
ARR11	PhHAL.1G005400	3	Pahal.1G005200	2	1
ATHB-12	PhHAL.1G005400	2	Pahal.1G005200	2	1
ATHB-16	PhHAL.1G005400	5	Pahal.1G005200	3	0.7265625
BEE2	PhHAL.1G005400	16	Pahal.1G005200	14	0.855535552
BHLH3	PhHAL.1G005400	6	Pahal.1G005200	6	1
BZIP60	PhHAL.1G005400	4	Pahal.1G005200	4	1
CDF2	PhHAL.1G005400	12	Pahal.1G005200	12	1
CMTA2	PhHAL.1G005400	4	Pahal.1G005200	2	0.6875
CRF2	PhHAL.1G005400	7	Pahal.1G005200	7	1
DOF1.8	PhHAL.1G005400	25	Pahal.1G005200	25	1
DRE1C	PhHAL.1G005400	2	Pahal.1G005200	2	1
DREB2C	PhHAL.1G005400	2	Pahal.1G005200	2	1
ERF008	PhHAL.1G005400	8	Pahal.1G005200	8	1
ERF043	PhHAL.1G005400	2	Pahal.1G005200	2	1
ERF069	PhHAL.1G005400	12	Pahal.1G005200	12	1
ERF1B	PhHAL.1G005400	6	Pahal.1G005200	6	1
GT-1	PhHAL.1G005400	0	Pahal.1G005200	1	1
Glyma19g26560.1	PhHAL.1G005400	1	Pahal.1G005200	1	1
MYB111	PhHAL.1G005400	3	Pahal.1G005200	3	1
MYC2	PhHAL.1G005400	8	Pahal.1G005200	8	1
NAC025	PhHAL.1G005400	1	Pahal.1G005200	1	1
P0510F09.23	PhHAL.1G005400	9	Pahal.1G005200	10	1
POPTR_0002s00440g	PhHAL.1G005400	7	Pahal.1G005200	8	1
T11I18.17	PhHAL.1G005400	2	Pahal.1G005200	2	1
TGA2	PhHAL.1G005400	3	Pahal.1G005200	3	1
WRKY12	PhHAL.1G005400	1	Pahal.1G005200	1	1
WRKY15	PhHAL.1G005400	6	Pahal.1G005200	6	1
WRKY18	PhHAL.1G005400	7	Pahal.1G005200	7	1
WRKY23	PhHAL.1G005400	1	Pahal.1G005200	1	1
ABF3	PhHAL.1G005500	2	Pahal.1G005300	2	1
ABI3	PhHAL.1G005500	3	Pahal.1G005300	5	0.7265625
AHL12	PhHAL.1G005500	22	Pahal.1G005300	18	0.635828003
ARF1	PhHAL.1G005500	4	Pahal.1G005300	6	0.75390625
ARF3	PhHAL.1G005500	2	Pahal.1G005300	3	1
ARF8	PhHAL.1G005500	3	Pahal.1G005300	5	0.7265625
ARR1	PhHAL.1G005500	8	Pahal.1G005300	9	1
ARR11	PhHAL.1G005500	2	Pahal.1G005300	2	1
ATHB-12	PhHAL.1G005500	5	Pahal.1G005300	4	1
ATHB-16	PhHAL.1G005500	4	Pahal.1G005300	2	0.6875
BEE2	PhHAL.1G005500	4	Pahal.1G005300	8	0.387695313
BZIP60	PhHAL.1G005500	0	Pahal.1G005300	2	0.5
CDF2	PhHAL.1G005500	10	Pahal.1G005300	6	0.454498291
CMTA2	PhHAL.1G005500	1	Pahal.1G005300	2	1
CRF2	PhHAL.1G005500	23	Pahal.1G005300	26	0.775449655
DOF1.8	PhHAL.1G005500	26	Pahal.1G005300	16	0.164149402
DRE1C	PhHAL.1G005500	3	Pahal.1G005300	4	1
DREB1A	PhHAL.1G005500	4	Pahal.1G005300	4	1
DREB2C	PhHAL.1G005500	4	Pahal.1G005300	7	0.548828125
ERF008	PhHAL.1G005500	25	Pahal.1G005300	30	0.590053332
ERF043	PhHAL.1G005500	3	Pahal.1G005300	5	0.7265625
ERF069	PhHAL.1G005500	26	Pahal.1G005300	37	0.2073679
ERF1B	PhHAL.1G005500	19	Pahal.1G005300	23	0.643968956
GATA10	PhHAL.1G005500	2	Pahal.1G005300	2	1
GT-1	PhHAL.1G005500	3	Pahal.1G005300	0	0.25
Glyma19g26560.1	PhHAL.1G005500	4	Pahal.1G005300	3	1
MYB111	PhHAL.1G005500	5	Pahal.1G005300	6	1
MYC2	PhHAL.1G005500	0	Pahal.1G005300	2	0.5
NAC025	PhHAL.1G005500	4	Pahal.1G005300	2	0.6875
P0510F09.23	PhHAL.1G005500	6	Pahal.1G005300	13	0.167068481
POPTR_0002s00440g	PhHAL.1G005500	7	Pahal.1G005300	9	0.803619385
T11I18.17	PhHAL.1G005500	4	Pahal.1G005300	4	1
TGA2	PhHAL.1G005500	3	Pahal.1G005300	4	1
WRKY12	PhHAL.1G005500	1	Pahal.1G005300	2	1
WRKY15	PhHAL.1G005500	9	Pahal.1G005300	9	1
WRKY18	PhHAL.1G005500	6	Pahal.1G005300	6	1
WRKY23	PhHAL.1G005500	3	Pahal.1G005300	3	1
ABI3	PhHAL.1G005600	1	Pahal.1G005400	1	1
AHL12	PhHAL.1G005600	30	Pahal.1G005400	30	1
ARF1	PhHAL.1G005600	1	Pahal.1G005400	0	1
ARF3	PhHAL.1G005600	3	Pahal.1G005400	2	1
ARF8	PhHAL.1G005600	3	Pahal.1G005400	2	1
ARR1	PhHAL.1G005600	13	Pahal.1G005400	16	0.711071104
ARR11	PhHAL.1G005600	1	Pahal.1G005400	2	1
ATHB-12	PhHAL.1G005600	4	Pahal.1G005400	5	1
ATHB-16	PhHAL.1G005600	5	Pahal.1G005400	5	1
BEE2	PhHAL.1G005600	12	Pahal.1G005400	10	0.831811905
BHLH3	PhHAL.1G005600	6	Pahal.1G005400	4	0.75390625
CDF2	PhHAL.1G005600	20	Pahal.1G005400	23	0.760791643
CMTA2	PhHAL.1G005600	2	Pahal.1G005400	2	1
DOF1.8	PhHAL.1G005600	43	Pahal.1G005400	43	1
DRE1C	PhHAL.1G005600	2	Pahal.1G005400	2	1
DREB1A	PhHAL.1G005600	1	Pahal.1G005400	1	1
DREB2C	PhHAL.1G005600	1	Pahal.1G005400	0	1
ERF043	PhHAL.1G005600	1	Pahal.1G005400	0	1
ERF069	PhHAL.1G005600	3	Pahal.1G005400	2	1
GATA10	PhHAL.1G005600	5	Pahal.1G005400	5	1
GT-1	PhHAL.1G005600	3	Pahal.1G005400	3	1
Glyma19g26560.1	PhHAL.1G005600	0	Pahal.1G005400	1	1
MYB111	PhHAL.1G005600	4	Pahal.1G005400	4	1
MYC2	PhHAL.1G005600	6	Pahal.1G005400	4	0.75390625
NAC025	PhHAL.1G005600	4	Pahal.1G005400	4	1
P0510F09.23	PhHAL.1G005600	12	Pahal.1G005400	13	1
POPTR_0002s00440g	PhHAL.1G005600	2	Pahal.1G005400	2	1
T11I18.17	PhHAL.1G005600	3	Pahal.1G005400	4	1
TGA2	PhHAL.1G005600	2	Pahal.1G005400	2	1
WRKY12	PhHAL.1G005600	3	Pahal.1G005400	2	1
WRKY15	PhHAL.1G005600	10	Pahal.1G005400	9	1
WRKY18	PhHAL.1G005600	8	Pahal.1G005400	9	1
WRKY23	PhHAL.1G005600	3	Pahal.1G005400	3	1
ABI3	PhHAL.1G005700	19	Pahal.1G005500	12	0.281041515
AHL12	PhHAL.1G005700	48	Pahal.1G005500	32	0.092911882
ARF1	PhHAL.1G005700	3	Pahal.1G005500	1	0.625
ARF3	PhHAL.1G005700	4	Pahal.1G005500	2	0.6875
ARF8	PhHAL.1G005700	4	Pahal.1G005500	5	1
ARR1	PhHAL.1G005700	13	Pahal.1G005500	9	0.523467064
ARR11	PhHAL.1G005700	7	Pahal.1G005500	6	1
ATHB-12	PhHAL.1G005700	4	Pahal.1G005500	3	1
ATHB-16	PhHAL.1G005700	6	Pahal.1G005500	2	0.2890625
BEE2	PhHAL.1G005700	18	Pahal.1G005500	20	0.871414679
BHLH3	PhHAL.1G005700	10	Pahal.1G005500	10	1
BZIP60	PhHAL.1G005700	0	Pahal.1G005500	2	0.5
CDF2	PhHAL.1G005700	23	Pahal.1G005500	18	0.532709255
CMTA2	PhHAL.1G005700	5	Pahal.1G005500	7	0.774414063
CRF2	PhHAL.1G005700	3	Pahal.1G005500	2	1
DOF1.8	PhHAL.1G005700	30	Pahal.1G005500	26	0.688879761
DRE1C	PhHAL.1G005700	5	Pahal.1G005500	4	1
DREB1A	PhHAL.1G005700	2	Pahal.1G005500	1	1
DREB2C	PhHAL.1G005700	1	Pahal.1G005500	0	1
ERF008	PhHAL.1G005700	6	Pahal.1G005500	4	0.75390625
ERF043	PhHAL.1G005700	2	Pahal.1G005500	0	0.5
ERF069	PhHAL.1G005700	10	Pahal.1G005500	8	0.814529419
ERF1B	PhHAL.1G005700	3	Pahal.1G005500	3	1
GATA10	PhHAL.1G005700	5	Pahal.1G005500	3	0.7265625
GT-1	PhHAL.1G005700	3	Pahal.1G005500	4	1
Glyma19g26560.1	PhHAL.1G005700	1	Pahal.1G005500	1	1
MYB111	PhHAL.1G005700	9	Pahal.1G005500	7	0.803619385
MYC2	PhHAL.1G005700	12	Pahal.1G005500	12	1
NAC025	PhHAL.1G005700	9	Pahal.1G005500	7	0.803619385
P0510F09.23	PhHAL.1G005700	12	Pahal.1G005500	14	0.845018983
POPTR_0002s00440g	PhHAL.1G005700	26	Pahal.1G005500	26	1
SPL1	PhHAL.1G005700	6	Pahal.1G005500	6	1
T11I18.17	PhHAL.1G005700	9	Pahal.1G005500	8	1
TGA2	PhHAL.1G005700	4	Pahal.1G005500	6	0.75390625
WRKY12	PhHAL.1G005700	2	Pahal.1G005500	1	1
WRKY15	PhHAL.1G005700	2	Pahal.1G005500	3	1
WRKY18	PhHAL.1G005700	2	Pahal.1G005500	2	1
WRKY23	PhHAL.1G005700	2	Pahal.1G005500	1	1
ABF3	PhHAL.1G005800	2	Pahal.1G005600	0	0.5
ABI3	PhHAL.1G005800	12	Pahal.1G005600	17	0.45825832
AHL12	PhHAL.1G005800	60	Pahal.1G005600	52	0.50851318
ARF1	PhHAL.1G005800	1	Pahal.1G005600	2	1
ARF3	PhHAL.1G005800	0	Pahal.1G005600	3	0.25
ARF8	PhHAL.1G005800	5	Pahal.1G005600	9	0.423950195
ARR1	PhHAL.1G005800	9	Pahal.1G005600	6	0.60723877
ARR11	PhHAL.1G005800	1	Pahal.1G005600	2	1
ATHB-12	PhHAL.1G005800	8	Pahal.1G005600	6	0.790527344
ATHB-16	PhHAL.1G005800	12	Pahal.1G005600	14	0.845018983
BEE2	PhHAL.1G005800	10	Pahal.1G005600	12	0.831811905
BHLH3	PhHAL.1G005800	2	Pahal.1G005600	4	0.6875
BZIP60	PhHAL.1G005800	2	Pahal.1G005600	2	1
CDF2	PhHAL.1G005800	20	Pahal.1G005600	15	0.499559833
CMTA2	PhHAL.1G005800	4	Pahal.1G005600	5	1
DOF1.8	PhHAL.1G005800	25	Pahal.1G005600	34	0.297595208
DRE1C	PhHAL.1G005800	5	Pahal.1G005600	9	0.423950195
DREB1A	PhHAL.1G005800	2	Pahal.1G005600	5	0.453125
DREB2C	PhHAL.1G005800	0	Pahal.1G005600	2	0.5
ERF008	PhHAL.1G005800	2	Pahal.1G005600	3	1
ERF043	PhHAL.1G005800	0	Pahal.1G005600	2	0.5
ERF069	PhHAL.1G005800	8	Pahal.1G005600	9	1
ERF1B	PhHAL.1G005800	1	Pahal.1G005600	0	1
GATA10	PhHAL.1G005800	2	Pahal.1G005600	1	1
GT-1	PhHAL.1G005800	5	Pahal.1G005600	6	1
Glyma19g26560.1	PhHAL.1G005800	2	Pahal.1G005600	1	1
MYB111	PhHAL.1G005800	4	Pahal.1G005600	4	1
MYC2	PhHAL.1G005800	2	Pahal.1G005600	6	0.2890625
NAC025	PhHAL.1G005800	4	Pahal.1G005600	2	0.6875
OJ1581_H09.2	PhHAL.1G005800	4	Pahal.1G005600	2	0.6875
P0510F09.23	PhHAL.1G005800	18	Pahal.1G005600	14	0.596614896
POPTR_0002s00440g	PhHAL.1G005800	5	Pahal.1G005600	5	1
T11I18.17	PhHAL.1G005800	6	Pahal.1G005600	7	1
TGA2	PhHAL.1G005800	1	Pahal.1G005600	5	0.21875
WRKY12	PhHAL.1G005800	5	Pahal.1G005600	5	1
WRKY15	PhHAL.1G005800	12	Pahal.1G005600	11	1
WRKY18	PhHAL.1G005800	12	Pahal.1G005600	12	1
WRKY23	PhHAL.1G005800	6	Pahal.1G005600	5	1
ABF3	PhHAL.1G005900	6	Pahal.1G005800	8	0.605325336
ABI3	PhHAL.1G005900	4	Pahal.1G005800	0	0.125021959
AHL12	PhHAL.1G005900	24	Pahal.1G005800	30	0.416590192
ARF1	PhHAL.1G005900	1	Pahal.1G005800	1	1
ARF3	PhHAL.1G005900	1	Pahal.1G005800	0	1
ARF8	PhHAL.1G005900	4	Pahal.1G005800	4	1
ARR1	PhHAL.1G005900	7	Pahal.1G005800	10	0.478378512
ARR11	PhHAL.1G005900	3	Pahal.1G005800	4	0.725107083
ATHB-12	PhHAL.1G005900	2	Pahal.1G005800	3	0.685827468
ATHB-16	PhHAL.1G005900	7	Pahal.1G005800	9	0.627246796
BEE2	PhHAL.1G005900	16	Pahal.1G005800	16	1
BHLH3	PhHAL.1G005900	6	Pahal.1G005800	8	0.605325336
CDF2	PhHAL.1G005900	10	Pahal.1G005800	13	0.539174671
CMTA2	PhHAL.1G005900	16	Pahal.1G005800	14	0.855598985
CRF2	PhHAL.1G005900	8	Pahal.1G005800	5	0.581128279
DOF1.8	PhHAL.1G005900	18	Pahal.1G005800	25	0.288894199
DRE1C	PhHAL.1G005900	2	Pahal.1G005800	3	0.685827468
DREB1A	PhHAL.1G005900	2	Pahal.1G005800	2	1
DREB2C	PhHAL.1G005900	1	Pahal.1G005800	0	1
ERF008	PhHAL.1G005900	13	Pahal.1G005800	9	0.523602466
ERF043	PhHAL.1G005900	1	Pahal.1G005800	0	1
ERF069	PhHAL.1G005900	27	Pahal.1G005800	19	0.302322229
ERF1B	PhHAL.1G005900	11	Pahal.1G005800	6	0.332427539
GATA10	PhHAL.1G005900	0	Pahal.1G005800	1	0.497294512
GT-1	PhHAL.1G005900	1	Pahal.1G005800	1	1
Glyma19g26560.1	PhHAL.1G005900	5	Pahal.1G005800	3	0.726594522
MYB111	PhHAL.1G005900	6	Pahal.1G005800	2	0.289120141
MYC2	PhHAL.1G005900	4	Pahal.1G005800	6	0.546663076
NAC025	PhHAL.1G005900	6	Pahal.1G005800	5	1
OJ1581_H09.2	PhHAL.1G005900	6	Pahal.1G005800	6	1
P0510F09.23	PhHAL.1G005900	4	Pahal.1G005800	6	0.546663076
POPTR_0002s00440g	PhHAL.1G005900	9	Pahal.1G005800	8	1
T11I18.17	PhHAL.1G005900	5	Pahal.1G005800	7	0.579024738
TGA2	PhHAL.1G005900	4	Pahal.1G005800	4	1
WRKY15	PhHAL.1G005900	7	Pahal.1G005800	11	0.356777202
WRKY18	PhHAL.1G005900	5	Pahal.1G005800	6	0.773226623
WRKY23	PhHAL.1G005900	0	Pahal.1G005800	1	0.497294512
ABI3	PhHAL.1G006000	8	Pahal.1G005900	8	1
AHL12	PhHAL.1G006000	16	Pahal.1G005900	16	1
ARF1	PhHAL.1G006000	5	Pahal.1G005900	5	1
ARF3	PhHAL.1G006000	1	Pahal.1G005900	1	1
ARF8	PhHAL.1G006000	8	Pahal.1G005900	7	1
ARR1	PhHAL.1G006000	13	Pahal.1G005900	13	1
ARR11	PhHAL.1G006000	3	Pahal.1G005900	3	1
ATHB-12	PhHAL.1G006000	12	Pahal.1G005900	12	1
ATHB-16	PhHAL.1G006000	4	Pahal.1G005900	4	1
BEE2	PhHAL.1G006000	6	Pahal.1G005900	6	1
BZIP60	PhHAL.1G006000	2	Pahal.1G005900	2	1
CDF2	PhHAL.1G006000	19	Pahal.1G005900	20	1
CRF2	PhHAL.1G006000	3	Pahal.1G005900	3	1
DOF1.8	PhHAL.1G006000	34	Pahal.1G005900	35	1
DRE1C	PhHAL.1G006000	3	Pahal.1G005900	3	1
DREB1A	PhHAL.1G006000	3	Pahal.1G005900	3	1
DREB2C	PhHAL.1G006000	2	Pahal.1G005900	2	1
ERF008	PhHAL.1G006000	5	Pahal.1G005900	5	1
ERF043	PhHAL.1G006000	4	Pahal.1G005900	4	1
ERF069	PhHAL.1G006000	9	Pahal.1G005900	9	1
ERF1B	PhHAL.1G006000	3	Pahal.1G005900	3	1
GATA10	PhHAL.1G006000	2	Pahal.1G005900	2	1
GT-1	PhHAL.1G006000	6	Pahal.1G005900	6	1
Glyma19g26560.1	PhHAL.1G006000	2	Pahal.1G005900	2	1
MYB111	PhHAL.1G006000	5	Pahal.1G005900	6	1
NAC025	PhHAL.1G006000	5	Pahal.1G005900	5	1
OJ1581_H09.2	PhHAL.1G006000	2	Pahal.1G005900	2	1
P0510F09.23	PhHAL.1G006000	12	Pahal.1G005900	11	1
POPTR_0002s00440g	PhHAL.1G006000	2	Pahal.1G005900	2	1
T11I18.17	PhHAL.1G006000	4	Pahal.1G005900	4	1
TGA2	PhHAL.1G006000	3	Pahal.1G005900	2	1
WRKY12	PhHAL.1G006000	4	Pahal.1G005900	4	1
WRKY15	PhHAL.1G006000	8	Pahal.1G005900	7	1
WRKY18	PhHAL.1G006000	13	Pahal.1G005900	13	1
WRKY23	PhHAL.1G006000	3	Pahal.1G005900	4	1
ABF3	PhHAL.1G006100	0	Pahal.1G006000	2	0.500168691
ABI3	PhHAL.1G006100	5	Pahal.1G006000	4	0.749724049
AHL12	PhHAL.1G006100	16	Pahal.1G006000	18	0.864943215
ARF1	PhHAL.1G006100	4	Pahal.1G006000	3	0.721821758
ARF3	PhHAL.1G006100	3	Pahal.1G006000	2	0.681974713
ARF8	PhHAL.1G006100	8	Pahal.1G006000	5	0.4162602
ARR1	PhHAL.1G006100	9	Pahal.1G006000	12	0.664756961
ARR11	PhHAL.1G006100	3	Pahal.1G006000	1	0.36607214
ATHB-12	PhHAL.1G006100	1	Pahal.1G006000	2	1
ATHB-16	PhHAL.1G006100	0	Pahal.1G006000	3	0.250253037
BEE2	PhHAL.1G006100	8	Pahal.1G006000	18	0.076791355
BHLH3	PhHAL.1G006100	4	Pahal.1G006000	6	0.754321108
BZIP60	PhHAL.1G006100	0	Pahal.1G006000	4	0.125253051
CDF2	PhHAL.1G006100	11	Pahal.1G006000	11	1
CMTA2	PhHAL.1G006100	12	Pahal.1G006000	8	0.376043209
CRF2	PhHAL.1G006100	18	Pahal.1G006000	9	0.082763789
DOF1.8	PhHAL.1G006100	19	Pahal.1G006000	19	1
DRE1C	PhHAL.1G006100	4	Pahal.1G006000	5	1
DREB1A	PhHAL.1G006100	4	Pahal.1G006000	3	0.721821758
DREB2C	PhHAL.1G006100	3	Pahal.1G006000	3	1
ERF008	PhHAL.1G006100	25	Pahal.1G006000	13	0.050378796
ERF043	PhHAL.1G006100	2	Pahal.1G006000	2	1
ERF069	PhHAL.1G006100	32	Pahal.1G006000	11	0.001101447
ERF1B	PhHAL.1G006100	12	Pahal.1G006000	3	0.019265823
GATA10	PhHAL.1G006100	8	Pahal.1G006000	4	0.258872267
GT-1	PhHAL.1G006100	1	Pahal.1G006000	1	1
Glyma19g26560.1	PhHAL.1G006100	8	Pahal.1G006000	1	0.019387344
MYB111	PhHAL.1G006100	5	Pahal.1G006000	4	0.749724049
MYC2	PhHAL.1G006100	4	Pahal.1G006000	8	0.388673247
NAC025	PhHAL.1G006100	0	Pahal.1G006000	3	0.250253037
OJ1581_H09.2	PhHAL.1G006100	8	Pahal.1G006000	2	0.060984778
P0510F09.23	PhHAL.1G006100	9	Pahal.1G006000	12	0.664756961
POPTR_0002s00440g	PhHAL.1G006100	10	Pahal.1G006000	6	0.324579205
SPL1	PhHAL.1G006100	2	Pahal.1G006000	0	0.240900365
T11I18.17	PhHAL.1G006100	3	Pahal.1G006000	5	0.726931325
[truncated: 990,253 more rows]
