# Supplementary material for: The genomic landscape of molecular responses to natural drought stress in Panicum hallii
Source: Nat Commun. 2018 Dec 6;9:5213. doi: 10.1038/s41467-018-07669-x (PMC6283873; doi:10.1038/s41467-018-07669-x)
Supplement: Supplementary file 15 — Source Data 1 [file 41467_2018_7669_MOESM15_ESM.xlsx]

## Sheet: Figure 1A
LIB	population	sample	long	lat	Structure_Max	Structure_subpop
AOZWN	hal	RAN.5.G1	-101.914	33.46	0.999991	2
AOZWO	hal	JHC.3.G1	-98.307	30.207	0.999991	4
AOZWP	hal	SMF.1.G1	-98.439	31.305	0.999991	5
AOZWS	hal	SPJ.2.G1	-99.731	30.47	0.999991	5
AOZWT	hal	GMO.4.F	-104.839	31.902	0.999991	2
AOZWU	hal	ENR.1.F	-98.825	30.509	0.338447	1
AOZWW	hal	MKF.1.F	-97.725	30.178	0.999991	5
AOZWX	hal	CBS.1.F	-98.484	31.057	0.999991	5
AOZWY	fil	CAM.1	-97.269	26.001	0.999991	1
AOZWZ	fil	ZAP.1	-99.109	26.576	0.99999	1
AOZXA	fil	MCM.1	-98.639	28.152	0.99999	1
AOZXB	fil	ARA.1	-96.987	28.224	0.99999	1
AOZXC	fil	ZAF.1	-99.125	27.021	0.318133	1
AOZXG	fil	ATA.1	-98.541	28.79	0.999991	3
APBGU	fil	JWE.1	-98.005	27.894	0.999991	3
IAUP	hal	UVL1-3	-100.025	29.598	0.99999	3
IAUX	hal	NOH5	-97.545	26.495	0.999991	3
IAUY	hal	DOF11	-100.995	29.895	0.950832	4
IAWN	hal	KNT14-5	-104.212	31.05	0.999991	2
IAWO	hal	SEM2-11	-101.31	29.681	0.999991	4
IAWP	hal	PAJ17-3	-99.738	30.485	0.999991	3
IAWS	fil	FIL5	-97.404	27.65	0.99999	1
IAWU	hal	HUE19-7	-99.016	30.225	0.999991	3
IAWX	hal	SAN9-7	-102.563	30.135	0.99999	4
IAWY	hal	POI3-8	-97.238	26.064	0.999991	3
ICII	fil	FIL2	-97.404	27.65	0.999991	1
IFWI	hal	CNF2	-110.915	31.802	0.999991	2
IFWN	hal	NOH5	-97.545	26.495	0.999991	3
IFWO	hal	MCR19	-104.135	30.683	0.999991	2
IFWP	hal	KNT14-5	-104.212	31.05	0.999991	2
IFWT	hal	UVL1-3	-100.025	29.598	0.999991	3
IFZO	hal	NMX1	-106.581	32.43	0.99999	2
IGHH	hal	POI3-8	-97.238	26.064	0.99999	3
INPW	hal	PIN-1	-111.401	34.316	0.999991	2
INPX	hal	GIL-42	-108.057	32.827	0.999991	2
INPY	fil	EPS-1c	-100.21	28.483	0.999991	1
INPZ	fil	LAR-1a	-99.209	27.477	0.999991	1
INSB	hal	COR-18	-112.179	34.286	0.878172	4
NNUN	hal	CLA-1A	-103.037	36.636	0.999991	2
NNUO	hal	ELG50	-110.559	31.601	0.999991	2
NNUP	hal	GNZ6	-97.3	29.312	0.999991	3
NNUS	fil	GNZ1	-97.3	29.312	0.999991	6
NNUT	hal	PCR61	-109.363	31.98	0.999991	2
NNUU	hal	ARR2-1	-110.506	31.613	0.999991	2
NNUW	hal	PRT50	-109.155	31.916	0.999991	2
NUOY	fil	AWR1	-96.946	28.285	0.999991	6
NZWC	hal	STW12	-98.49	32.609	0.999991	5
NZWG	hal	CKR15	-112.315	34.234	0.999991	2
NZWN	fil	NDP2	-97.608	27.912	0.999991	6
NZWO	hal	SPR30	-104.128	30.672	0.999991	2
NZWP	hal	SLS5	-98.101	30.991	0.805592	5
NZWS	hal	GEO1	-104.309	36.043	0.999991	2
NZWT	fil	BEE1	-97.779	28.383	0.999991	3
NZWU	hal	COM12	-101.208	29.702	0.999991	4
NZWW	hal	ARB1	-97.147	34.43	0.999991	5
NZWX	hal	DRB1	-100.971	29.941	0.999991	4
NZWY	hal	GRA1	-99.243	29.915	0.999991	5
NZXS	hal	SPE34	-100.971	30.666	0.993276	2
NZXT	hal	WBW16	-99.796	30.433	0.999992	5
NZXU	hal	SNO7	-110.703	31.801	0.999991	2
NZXW	hal	ESE2	-99.589	30.348	0.999991	5
NZXX	hal	KIC6	-100.443	29.618	0.999991	4
NZXY	hal	SEV2	-106.974	34.332	0.999991	2
PAGX	hal	LMA10	-99.731	30.016	0.999991	5
PAGY	hal	SMT6	-98.599	31.562	0.999991	4
REF	hal		-97.874	30.185	0.999992	5
UAGG	hal	ABI1	-99.442	31.86	0.999991	5
UAGH	hal	ALI4	-101.701	35.574	0.999992	2
UAGN	hal	ART1	-104.932	32.857	0.999991	2
UAGO	hal	BME2	-102.887	36.875	0.999991	2
UAGP	hal	BUS3	-102.061	35.265	0.999991	2
UAGS	hal	CCG5	-101.082	34.447	0.999992	2
UAGT	hal	CHA2	-102.297	35.605	0.999991	2
UAGU	hal	CLD3	-101.436	34.798	0.999991	2
UAGW	hal	CRC1	-102.265	35.53	0.999991	2
UAGX	hal	HAM1	-100.181	33.01	0.999991	4
UAGY	hal	HWY1	-101.11	34.469	0.999991	2
UAGZ	hal	LBY3	-104.641	34.945	0.999992	2
UAHA	hal	LME5	-101.547	35.707	0.999992	2
UAHB	hal	LOS2	-101.024	25.462	0.999991	2
UAHC	hal	PDB2	-101.637	34.929	0.999992	2
UAHG	hal	PDF1	-101.661	34.944	0.999992	2
UAHH	hal	SVN3	-104.827	34.831	0.999992	2
UAHN	hal	TNK2	-104.694	34.937	0.999991	2
WZGS	hal	CCL.1.F	-101.075	34.444	0.999991	2
WZGT	hal	CCO.3.F1	-101.056	34.438	0.999991	2
WZGU	hal	LMA.4.G1	-99.731	30.016	0.999991	5
WZGW	hal	PDK.2.F	-101.689	34.948	0.999991	2
WZGX	hal	PDL.4.F	-101.689	34.948	0.999991	2
WZGY	hal	PDS.1.F	-101.653	34.94	0.999991	2
WZGZ	hal	PFL.13.G1	-97.639	30.451	0.999991	5
WZHA	hal	PIS.2.G1	-97.274	26.017	0.999991	3
WZHB	hal	SMT.1.G1	-98.599	31.562	0.999991	4
YAZH	hal	HAL2-3-1	-97.874	30.185	0.999992	5

## Sheet: Figure 2A-D
Chromosome ID	window_start (bp)	window_end (bp)	recombination rate (cM / Mbp)	color			Chromosome ID	window_start (bp)	window_end (bp)	proportion genic	proportion centromeric repeat	proportion LTR	proportion other repeat	proportion promoter			block_id	HAL2 Chromosome	FIL2 Chromosome	HAL2 Start (bp)	FIL2 Start (bp)	HAL2 End (bp)	FIL2 End (bp)
FIL_1	0	4000000	3.31983	red			HAL_1	0	4000000	0.545338	0	0.0953938	0.086432	0.319011			1	Chr01	Chr01	14202	10253	9031639	10020106
FIL_1	800000	4800000	5.26595	red4			HAL_1	800000	4800000	0.546782	0	0.0891073	0.0797071	0.326512			2	Chr01	Chr01	10059579	11047974	9527076	10503086
FIL_1	1600000	5600000	6.02847	darkred			HAL_1	1600000	5600000	0.537016	0	0.0813853	0.07921	0.32518			3	Chr01	Chr01	15045008	16067146	23817190	27175003
FIL_1	2400000	6400000	6.62934	darkred			HAL_1	2400000	6400000	0.529138	0	0.0642096	0.0759302	0.318535			4	Chr01	Chr01	23751436	27708093	40531064	41990615
FIL_1	3200000	7200000	6.6359	darkred			HAL_1	3200000	7200000	0.509026	0	0.0715813	0.0812524	0.299226			5	Chr01	Chr01	42721643	43529989	42397320	43165639
FIL_1	4000000	8000000	7.15972	darkred			HAL_1	4000000	8000000	0.46754	0	0.0827697	0.0882615	0.287515			6	Chr01	Chr01	42940523	43978266	46974750	47887834
FIL_1	4800000	8800000	5.57158	red4			HAL_1	4800000	8800000	0.40673	0	0.0978279	0.108662	0.253505			7	Chr01	Chr01	47012685	47899419	48605008	49547028
FIL_1	5600000	9600000	5.82369	red4			HAL_1	5600000	9600000	0.375318	0	0.115699	0.128506	0.228515			8	Chr01	Chr01	49647982	50687685	49613370	50659450
FIL_1	6400000	10400000	5.15953	red4			HAL_1	6400000	10400000	0.332411	0	0.141687	0.140614	0.207003			9	Chr01	Chr01	51571805	52498275	51569124	52412127
FIL_1	7200000	11200000	4.70356	red3			HAL_1	7200000	11200000	0.290216	0	0.162699	0.1421	0.189501			10	Chr01	Chr01	53292171	54322331	58576348	59876250
FIL_1	8000000	12000000	2.71082	red			HAL_1	8000000	12000000	0.241189	0	0.187494	0.1584	0.158018			11	Chr02	Chr02	46733	26382	3005101	3219852
FIL_1	8800000	12800000	2.23261	red			HAL_1	8800000	12800000	0.211951	0	0.212991	0.152307	0.137059			12	Chr02	Chr02	3404318	3796313	6818569	6819125
FIL_1	9600000	13600000	0.798951	salmon			HAL_1	9600000	13600000	0.155797	0	0.247194	0.148311	0.106002			13	Chr02	Chr02	6730302	6896437	9190900	9509778
FIL_1	10400000	14400000	0.237146	rosybrown1			HAL_1	10400000	14400000	0.111808	0	0.283098	0.148889	0.0780225			14	Chr02	Chr04	9196642	20326015	9509066	20592545
FIL_1	11200000	15200000	0.0471362	mistyrose			HAL_1	11200000	15200000	0.0780658	0	0.322535	0.156044	0.0495027			15	Chr02	Chr02	9490393	9555403	14874814	15792685
FIL_1	12000000	16000000	0.0263312	grey90			HAL_1	12000000	16000000	0.0578139	0	0.340527	0.153944	0.0385104			16	Chr02	Chr02	17345783	17313169	34337315	29547535
FIL_1	12800000	16800000	0.0287049	grey90			HAL_1	12800000	16800000	0.0397601	0	0.361704	0.162399	0.0290086			17	Chr02	Chr02	35010186	33008830	35462979	33552617
FIL_1	13600000	17600000	0.0280373	grey90			HAL_1	13600000	17600000	0.0323005	0	0.363445	0.165674	0.0250017			18	Chr02	Chr02	36213586	34324112	45446912	45066626
FIL_1	14400000	18400000	0.0256309	grey90			HAL_1	14400000	18400000	0.0542543	0	0.351117	0.165178	0.0370113			19	Chr02	Chr02	48869120	48466986	48861496	48382857
FIL_1	15200000	19200000	0.0273166	grey90			HAL_1	15200000	19200000	0.0567587	0	0.33862	0.164993	0.0380035			20	Chr02	Chr02	51455595	51087905	57823964	57798515
FIL_1	16000000	20000000	0.0274522	grey90			HAL_1	16000000	20000000	0.0522261	0.00456807	0.357299	0.15351	0.0350101			21	Chr03	Chr03	145190	8203	7207479	8120647
FIL_1	16800000	20800000	0.0233174	grey90			HAL_1	16800000	20800000	0.0548901	0.00456689	0.365998	0.146304	0.034001			22	Chr03	Chr08	276493	329259	1570657	2034717
FIL_1	17600000	21600000	0.0283968	grey90			HAL_1	17600000	21600000	0.0588937	0.00456715	0.388292	0.148134	0.034503			23	Chr03	Chr03	7182326	8163700	11705316	13421276
FIL_1	18400000	22400000	0.0280511	grey90			HAL_1	18400000	22400000	0.040702	0.00456886	0.409632	0.145819	0.0265122			24	Chr03	Chr03	12234135	14015609	12163851	13971761
FIL_1	19200000	23200000	0.0260771	grey90			HAL_1	19200000	23200000	0.0260738	0.00457097	0.4203	0.147396	0.0210194			25	Chr03	Chr03	12942022	14736106	14528116	16389983
FIL_1	20000000	24000000	0.0282208	grey90			HAL_1	20000000	24000000	0.0445954	0.000219511	0.406755	0.146288	0.0245012			26	Chr03	Chr03	14544690	16522321	21223873	23643226
FIL_1	20800000	24800000	0.0278218	grey90			HAL_1	20800000	24800000	0.056751	0.000219533	0.384693	0.15414	0.0300045			27	Chr03	Chr03	21988775	25246371	21740610	25246371
FIL_1	21600000	25600000	0.028379	grey90			HAL_1	21600000	25600000	0.070199	0.00021957	0.351632	0.138921	0.0395125			28	Chr03	Chr03	23574838	28206886	25087513	28306915
FIL_1	22400000	26400000	0.026606	grey90			HAL_1	22400000	26400000	0.0748044	0.000219602	0.325794	0.143424	0.0440204			29	Chr03	Chr03	47162557	52026811	49535164	54025611
FIL_1	23200000	27200000	0.0279217	grey90			HAL_1	23200000	27200000	0.086503	0.000219616	0.312075	0.145802	0.051027			30	Chr03	Chr03	50310003	55660243	54180393	60021018
FIL_1	24000000	28000000	0.0282811	grey90			HAL_1	24000000	28000000	0.078994	0	0.31109	0.157387	0.057008			31	Chr03	Chr03	54228297	60045007	54912660	60781771
FIL_1	24800000	28800000	0.0289736	grey90			HAL_1	24800000	28800000	0.0663216	0	0.315041	0.149528	0.0540105			32	Chr03	Chr03	55502915	61406953	55412343	61345693
FIL_1	25600000	29600000	0.025551	grey90			HAL_1	25600000	29600000	0.0468131	0.026196	0.33696	0.153033	0.0415079			33	Chr03	Chr03	55905433	61875769	58203383	64525989
FIL_1	26400000	30400000	0.0263222	grey90			HAL_1	26400000	30400000	0.0389535	0.0262011	0.386193	0.14642	0.0320123			34	Chr04	Chr04	37026	16935	10462505	11058232
FIL_1	27200000	31200000	0.0290392	grey90			HAL_1	27200000	31200000	0.0293556	0.0321069	0.424966	0.14246	0.024507			35	Chr04	Chr04	39101111	40098864	40573513	41843426
FIL_1	28000000	32000000	0.0277565	grey90			HAL_1	28000000	32000000	0.016599	0.0489116	0.436971	0.148888	0.0140004			36	Chr04	Chr04	41318116	42654247	50852018	52893620
FIL_1	28800000	32800000	0.0286833	grey90			HAL_1	28800000	32800000	0.0259022	0.0555685	0.447103	0.151589	0.0160107			37	Chr05	Chr05	17598	16851	4177832	4601584
FIL_1	29600000	33600000	0.0259229	grey90			HAL_1	29600000	33600000	0.0360438	0.0293493	0.442795	0.154985	0.0210063			38	Chr05	Chr05	4875671	5305663	4868332	5260398
FIL_1	30400000	34400000	0.0279476	grey90			HAL_1	30400000	34400000	0.0389799	0.0293546	0.414731	0.161485	0.025012			39	Chr05	Chr05	5337187	5818302	11529905	12025640
FIL_1	31200000	35200000	0.02824	grey90			HAL_1	31200000	35200000	0.0359934	0.0234352	0.38806	0.161788	0.0240015			40	Chr05	Chr05	11502235	12139182	23010993	26318736
FIL_1	32000000	36000000	0.0276171	grey90			HAL_1	32000000	36000000	0.0351358	0.00662389	0.382715	0.158204	0.02501			41	Chr05	Chr05	25212012	26932351	37174880	38619797
FIL_1	32800000	36800000	0.0277278	grey90			HAL_1	32800000	36800000	0.0217658	0	0.379208	0.16449	0.0185015			42	Chr05	Chr05	37292608	39207285	59551293	59506813
FIL_1	33600000	37600000	0.0273477	grey90			HAL_1	33600000	37600000	0.0131808	0	0.36251	0.16828	0.0170036			43	Chr06	Chr06	37761	34584	9717167	11201018
FIL_1	34400000	38400000	0.0254935	grey90			HAL_1	34400000	38400000	0.00913974	0	0.359559	0.166407	0.0130014			44	Chr06	Chr06	14398983	15242166	20566263	19827850
FIL_1	35200000	39200000	0.0268682	grey90			HAL_1	35200000	39200000	0.0104336	0	0.35986	0.169042	0.0150041			45	Chr06	Chr06	29694016	30224885	42735201	45703282
FIL_1	36000000	40000000	0.0263208	grey90			HAL_1	36000000	40000000	0.0191074	0.0285173	0.351529	0.155855	0.016506			46	Chr07	Chr07	442097	142196	8791106	8000850
FIL_1	36800000	40800000	0.0278757	grey90			HAL_1	36800000	40800000	0.018021	0.0507931	0.360331	0.15093	0.015			47	Chr07	Chr07	9166354	10967046	19637893	22417720
FIL_1	37600000	41600000	0.0239498	grey90			HAL_1	37600000	41600000	0.0167918	0.0509059	0.400791	0.150385	0.0115256			48	Chr07	Chr07	23834591	26224502	23015483	24867584
FIL_1	38400000	42400000	0.0277827	grey90			HAL_1	38400000	42400000	0.0210068	0.0508305	0.401727	0.155202	0.0125092			49	Chr07	Chr07	24132818	26534674	25815060	28468966
FIL_1	39200000	43200000	0.0288407	grey90			HAL_1	39200000	43200000	0.0290767	0.0507982	0.382198	0.154546	0.0175018			50	Chr07	Chr07	26755834	29680836	31883601	35709992
FIL_1	40000000	44000000	0.0242897	grey90			HAL_1	40000000	44000000	0.0254218	0.0222889	0.391942	0.163289	0.0175023			51	Chr07	Chr07	31811191	35834361	36161780	40344666
FIL_1	40800000	44800000	0.751103	salmon			HAL_1	40800000	44800000	0.0462511	0	0.375261	0.160105	0.0345488			52	Chr07	Chr07	36218755	40370338	39591529	43869728
FIL_1	41600000	45600000	1.39574	salmon			HAL_1	41600000	45600000	0.0852207	0	0.327737	0.159179	0.061116			53	Chr07	Chr07	41103322	45445029	41092057	45378807
FIL_1	42400000	46400000	2.73989	red			HAL_1	42400000	46400000	0.10842	0	0.29374	0.153044	0.0760116			54	Chr07	Chr07	41768504	46282511	43532721	48022865
FIL_1	43200000	47200000	3.82326	red			HAL_1	43200000	47200000	0.16549	0	0.264154	0.149653	0.109117			55	Chr08	Chr03	293204	8203	1845405	1370810
FIL_1	44000000	48000000	4.62058	red3			HAL_1	44000000	48000000	0.21028	0	0.225651	0.141702	0.141079			56	Chr08	Chr08	366515	329259	1555933	1548470
FIL_1	44800000	48800000	4.8003	red3			HAL_1	44800000	48800000	0.290211	0	0.173002	0.134152	0.181076			57	Chr08	Chr08	1566032	1712808	6993642	7446118
FIL_1	45600000	49600000	5.37345	red4			HAL_1	45600000	49600000	0.330674	0	0.145657	0.122873	0.209143			58	Chr08	Chr08	12407255	12831876	15069106	15343456
FIL_1	46400000	50400000	5.04481	red4			HAL_1	46400000	50400000	0.398473	0	0.110624	0.112452	0.254828			59	Chr08	Chr08	15264895	16664844	16409000	17760994
FIL_1	47200000	51200000	4.952	red3			HAL_1	47200000	51200000	0.413822	0	0.106231	0.103769	0.263203			60	Chr08	Chr08	16405142	16281417	16749627	15983895
FIL_1	48000000	52000000	5.54841	red4			HAL_1	48000000	52000000	0.455161	0	0.0843027	0.0945421	0.289097			61	Chr08	Chr08	17131540	17795599	33394473	34891220
FIL_1	48800000	52800000	5.44168	red4			HAL_1	48800000	52800000	0.438113	0	0.0963252	0.0967952	0.287398			62	Chr08	Chr08	33660670	35233839	38988920	41544026
FIL_1	49600000	53600000	5.45875	red4			HAL_1	49600000	53600000	0.436188	0	0.0889053	0.0940901	0.29007			63	Chr08	Chr08	39708954	42403988	39697687	42234740
FIL_1	50400000	54400000	5.42287	red4			HAL_1	50400000	54400000	0.436815	0	0.0879652	0.0916021	0.290588			64	Chr08	Chr08	40223516	43084713	41849979	44918373
FIL_1	51200000	55200000	5.18373	red4			HAL_1	51200000	55200000	0.466285	0	0.0709553	0.0841669	0.305721			65	Chr09	Chr09	31048	17371	3011926	3027123
FIL_1	52000000	56000000	4.44541	red3			HAL_1	52000000	56000000	0.461275	0	0.0632718	0.0853345	0.299544			66	Chr09	Chr09	2953791	3097000	9207580	9648375
FIL_1	52800000	56800000	4.11145	red3			HAL_1	52800000	56800000	0.475609	0	0.0564988	0.0817014	0.306031			67	Chr09	Chr09	9266861	9680223	14688952	13125457
FIL_1	53600000	57600000	3.12346	red			HAL_1	53600000	57600000	0.4646	0	0.0825266	0.0795423	0.297572			68	Chr09	Chr09	14704267	15066383	20226947	21428441
FIL_1	54400000	58400000	2.58024	red			HAL_1	54400000	58400000	0.46293	0	0.0897949	0.0760845	0.288078			69	Chr09	Chr09	20969719	21529723	29767196	29597042
FIL_1	55200000	59200000	1.96567	salmon			HAL_1	55200000	59200000	0.457468	0	0.100975	0.0800362	0.282591			70	Chr09	Chr09	30850310	30587250	37218298	38766497
FIL_2	0	4000000	3.79202	red			HAL_1	56000000	60000000	0.482336	0	0.102635	0.0780499	0.294785			71	Chr09	Chr09	50710291	52307353	59559589	61895370
FIL_2	800000	4800000	5.00324	red4			HAL_1	56800000	60800000	0.499628	0	0.12184	0.0810362	0.298802			72	Chr09	Chr09	59562134	62010416	71068131	73893725
FIL_2	1600000	5600000	5.42822	red4			HAL_1	57600000	61600000	0.537573	0	0.105537	0.0815312	0.311775
FIL_2	2400000	6400000	5.74764	red4			HAL_1	58400000	62400000	0.54748	0	0.114209	0.0879873	0.325096
FIL_2	3200000	7200000	5.46959	red4			HAL_2	0	4000000	0.392752	0	0.0876194	0.112653	0.275531
FIL_2	4000000	8000000	5.5858	red4			HAL_2	800000	4800000	0.416839	0	0.0861749	0.11142	0.270724
FIL_2	4800000	8800000	5.48577	red4			HAL_2	1600000	5600000	0.403784	0	0.0813637	0.113261	0.26168
FIL_2	5600000	9600000	5.7785	red4			HAL_2	2400000	6400000	0.417257	0	0.0659196	0.107074	0.264603
FIL_2	6400000	10400000	4.95619	red3			HAL_2	3200000	7200000	0.409913	0	0.0757179	0.109166	0.249609
FIL_2	7200000	11200000	3.88061	red			HAL_2	4000000	8000000	0.419109	0	0.067427	0.114531	0.264146
FIL_2	8000000	12000000	3.14758	red			HAL_2	4800000	8800000	0.345157	0	0.08778	0.12168	0.232476
FIL_2	8800000	12800000	2.22569	red			HAL_2	5600000	9600000	0.341372	0	0.0942163	0.120176	0.222617
FIL_2	9600000	13600000	0.847529	salmon			HAL_2	6400000	10400000	0.32102	0	0.1143	0.123112	0.203641
FIL_2	10400000	14400000	0.808621	salmon			HAL_2	7200000	11200000	0.291432	1.80071e-05	0.138743	0.131541	0.182072
FIL_2	11200000	15200000	0.771756	salmon			HAL_2	8000000	12000000	0.270961	1.8004e-05	0.152483	0.1338	0.156535
FIL_2	12000000	16000000	0.332817	rosybrown1			HAL_2	8800000	12800000	0.290675	1.80572e-05	0.175851	0.133883	0.160007
FIL_2	12800000	16800000	0.103434	rosybrown1			HAL_2	9600000	13600000	0.228763	1.80029e-05	0.239858	0.146045	0.12752
FIL_2	13600000	17600000	0.0274964	grey90			HAL_2	10400000	14400000	0.184676	1.80124e-05	0.270869	0.154506	0.115579
FIL_2	14400000	18400000	0.026666	grey90			HAL_2	11200000	15200000	0.160872	0	0.302847	0.157252	0.105064
FIL_2	15200000	19200000	0.0283491	grey90			HAL_2	12000000	16000000	0.130234	0	0.337906	0.158337	0.0835163
FIL_2	16000000	20000000	0.0263596	grey90			HAL_2	12800000	16800000	0.0988018	0	0.345818	0.164723	0.0690952
FIL_2	16800000	20800000	0.0250458	grey90			HAL_2	13600000	17600000	0.104964	0	0.319374	0.160109	0.072501
FIL_2	17600000	21600000	0.0276664	grey90			HAL_2	14400000	18400000	0.0731676	0	0.340848	0.159674	0.0445136
FIL_2	18400000	22400000	0.0257054	grey90			HAL_2	15200000	19200000	0.0583837	0	0.362315	0.15687	0.0345029
FIL_2	19200000	23200000	0.0277096	grey90			HAL_2	16000000	20000000	0.0372402	0	0.374767	0.165052	0.0230024
FIL_2	20000000	24000000	0.0269853	grey90			HAL_2	16800000	20800000	0.0300321	0	0.387147	0.170745	0.0170156
FIL_2	20800000	24800000	0.0285731	grey90			HAL_2	17600000	21600000	0.0185568	0	0.398831	0.176543	0.0125033
FIL_2	21600000	25600000	0.0267101	grey90			HAL_2	18400000	22400000	0.0233523	0	0.400954	0.180688	0.0150062
FIL_2	22400000	26400000	0.027192	grey90			HAL_2	19200000	23200000	0.0252199	0	0.396369	0.180413	0.0165075
FIL_2	23200000	27200000	0.0277361	grey90			HAL_2	20000000	24000000	0.0263618	0	0.404111	0.171651	0.0185064
FIL_2	24000000	28000000	0.0277633	grey90			HAL_2	20800000	24800000	0.0248723	0.0114808	0.432763	0.158102	0.0185972
FIL_2	24800000	28800000	0.0275152	grey90			HAL_2	21600000	25600000	0.0324233	0.0168127	0.417159	0.150103	0.021025
FIL_2	25600000	29600000	0.0287429	grey90			HAL_2	22400000	26400000	0.0337591	0.0487406	0.403478	0.135185	0.0225004
FIL_2	26400000	30400000	0.0276952	grey90			HAL_2	23200000	27200000	0.0362409	0.078637	0.389943	0.135207	0.023005
FIL_2	27200000	31200000	0.0275509	grey90			HAL_2	24000000	28000000	0.0335515	0.0787041	0.407563	0.140986	0.0215231
FIL_2	28000000	32000000	0.0263673	grey90			HAL_2	24800000	28800000	0.0381977	0.0726293	0.406579	0.148013	0.0210008
FIL_2	28800000	32800000	0.0277554	grey90			HAL_2	25600000	29600000	0.0399575	0.0618928	0.420832	0.158233	0.0215229
FIL_2	29600000	33600000	0.0355373	grey90			HAL_2	26400000	30400000	0.0328779	0.0298817	0.438224	0.174334	0.017001
FIL_2	30400000	34400000	0.100373	rosybrown1			HAL_2	27200000	31200000	0.0299202	0	0.4398	0.175792	0.0155031
FIL_2	31200000	35200000	0.168392	rosybrown1			HAL_2	28000000	32000000	0.0247508	0	0.425013	0.177645	0.0130023
FIL_2	32000000	36000000	0.217695	rosybrown1			HAL_2	28800000	32800000	0.0231758	0	0.404303	0.173825	0.0120015
FIL_2	32800000	36800000	0.282702	rosybrown1			HAL_2	29600000	33600000	0.0170095	0	0.41905	0.166882	0.0110071
FIL_2	33600000	37600000	0.417236	rosybrown1			HAL_2	30400000	34400000	0.0191485	0	0.416024	0.160221	0.0120081
FIL_2	34400000	38400000	0.484585	rosybrown1			HAL_2	31200000	35200000	0.0238163	0	0.421989	0.157321	0.0135019
FIL_2	35200000	39200000	0.541758	salmon			HAL_2	32000000	36000000	0.0268593	0	0.42917	0.158049	0.0145004
FIL_2	36000000	40000000	0.61545	salmon			HAL_2	32800000	36800000	0.0278961	2.47608e-05	0.434206	0.155602	0.0190083
FIL_2	36800000	40800000	0.837048	salmon			HAL_2	33600000	37600000	0.0493176	2.4766e-05	0.407597	0.153274	0.0305197
FIL_2	37600000	41600000	1.83612	salmon			HAL_2	34400000	38400000	0.0627155	2.47574e-05	0.382361	0.159392	0.0405121
FIL_2	38400000	42400000	2.67329	red			HAL_2	35200000	39200000	0.073403	2.47541e-05	0.358563	0.166765	0.048008
FIL_2	39200000	43200000	3.26544	red			HAL_2	36000000	40000000	0.110749	2.47774e-05	0.325035	0.158833	0.066073
FIL_2	40000000	44000000	4.16197	red3			HAL_2	36800000	40800000	0.131424	0.000166013	0.283789	0.157158	0.0840065
FIL_2	40800000	44800000	5.16019	red4			HAL_2	37600000	41600000	0.142863	0.000166051	0.269979	0.157589	0.0905277
FIL_2	41600000	45600000	5.10754	red4			HAL_2	38400000	42400000	0.149953	0.000166005	0.264553	0.149908	0.0965031
FIL_2	42400000	46400000	5.25539	red4			HAL_2	39200000	43200000	0.178648	0.000166211	0.248132	0.147313	0.115146
FIL_2	43200000	47200000	5.27197	red4			HAL_2	40000000	44000000	0.178342	0.0001663	0.23536	0.141346	0.126227
FIL_2	44000000	48000000	5.11039	red4			HAL_2	40800000	44800000	0.206413	0	0.2204	0.142987	0.1365
FIL_2	44800000	48800000	4.91502	red3			HAL_2	41600000	45600000	0.233881	0	0.196467	0.136562	0.159539
FIL_2	45600000	49600000	4.73996	red3			HAL_2	42400000	46400000	0.300817	0	0.154272	0.130121	0.196093
FIL_2	46400000	50400000	4.52446	red3			HAL_2	43200000	47200000	0.332624	0	0.124751	0.120072	0.221013
FIL_2	47200000	51200000	4.3789	red3			HAL_2	44000000	48000000	0.384142	0	0.0924273	0.118357	0.248282
FIL_2	48000000	52000000	4.43395	red3			HAL_2	44800000	48800000	0.415756	0	0.0764701	0.109565	0.283096
FIL_2	48800000	52800000	4.78132	red3			HAL_2	45600000	49600000	0.445151	0	0.0711174	0.105638	0.292113
FIL_2	49600000	53600000	4.56713	red3			HAL_2	46400000	50400000	0.445629	0	0.0726394	0.0991456	0.299005
FIL_2	50400000	54400000	4.62276	red3			HAL_2	47200000	51200000	0.459063	0	0.0657512	0.0971679	0.313243
FIL_2	51200000	55200000	4.83574	red3			HAL_2	48000000	52000000	0.475901	1.82586e-05	0.0578559	0.0915013	0.321652
FIL_2	52000000	56000000	4.64339	red3			HAL_2	48800000	52800000	0.4897	1.82531e-05	0.0531135	0.0898678	0.313053
FIL_2	52800000	56800000	3.45239	red			HAL_2	49600000	53600000	0.503919	1.8261e-05	0.043997	0.0853982	0.31519
FIL_2	53600000	57600000	2.77472	red			HAL_2	50400000	54400000	0.50341	1.82647e-05	0.0444339	0.0869286	0.318256
FIL_3	0	4000000	2.38967	red			HAL_2	51200000	55200000	0.505039	1.82758e-05	0.0424786	0.0806161	0.315444
FIL_3	800000	4800000	2.96375	red			HAL_2	52000000	56000000	0.495242	0	0.0459517	0.0766758	0.313059
FIL_3	1600000	5600000	3.1922	red			HAL_2	52800000	56800000	0.500046	0	0.0443577	0.0731037	0.322016
FIL_3	2400000	6400000	3.75095	red			HAL_2	53600000	57600000	0.499155	0	0.0458184	0.0709476	0.341155
FIL_3	3200000	7200000	3.80616	red			HAL_2	54400000	58400000	0.535639	0	0.0395373	0.0691091	0.347189
FIL_3	4000000	8000000	3.41623	red			HAL_2	55200000	59200000	0.536024	0	0.0564971	0.0720624	0.342034
FIL_3	4800000	8800000	3.30563	red			HAL_2	56000000	60000000	0.549448	0	0.0637077	0.0827306	0.344341
FIL_3	5600000	9600000	3.71937	red			HAL_2	56800000	60800000	0.551269	0	0.071055	0.0880541	0.342193
FIL_3	6400000	10400000	3.69809	red			HAL_2	57600000	61600000	0.554975	0	0.0769991	0.0949227	0.329579
FIL_3	7200000	11200000	3.27269	red			HAL_3	0	4000000	0.49925	0	0.120636	0.095974	0.321253
FIL_3	8000000	12000000	3.69015	red			HAL_3	800000	4800000	0.49263	0	0.0966048	0.0923199	0.317294
FIL_3	8800000	12800000	3.73463	red			HAL_3	1600000	5600000	0.507689	0	0.0850118	0.0899828	0.324451
FIL_3	9600000	13600000	3.20823	red			HAL_3	2400000	6400000	0.523816	0	0.0617014	0.0876404	0.334642
FIL_3	10400000	14400000	2.86575	red			HAL_3	3200000	7200000	0.513785	0	0.0531347	0.0871554	0.330561
FIL_3	11200000	15200000	3.44346	red			HAL_3	4000000	8000000	0.503206	0	0.0410112	0.0913695	0.332064
FIL_3	12000000	16000000	3.44271	red			HAL_3	4800000	8800000	0.510188	0	0.0436171	0.0900628	0.336512
FIL_3	12800000	16800000	3.27075	red			HAL_3	5600000	9600000	0.488847	0	0.046714	0.0885563	0.3195
FIL_3	13600000	17600000	3.12188	red			HAL_3	6400000	10400000	0.483565	0	0.0494855	0.0866758	0.320805
FIL_3	14400000	18400000	3.61915	red			HAL_3	7200000	11200000	0.515676	0	0.0407846	0.0812999	0.32367
FIL_3	15200000	19200000	4.06249	red3			HAL_3	8000000	12000000	0.517843	0	0.0476044	0.0753623	0.323537
FIL_3	16000000	20000000	4.51702	red3			HAL_3	8800000	12800000	0.521155	0	0.0467542	0.0747833	0.326673
FIL_3	16800000	20800000	5.08866	red4			HAL_3	9600000	13600000	0.538553	0	0.0448305	0.0727573	0.345541
FIL_3	17600000	21600000	5.18678	red4			HAL_3	10400000	14400000	0.546082	0	0.0453121	0.0747298	0.350687
FIL_3	18400000	22400000	4.55249	red3			HAL_3	11200000	15200000	0.518093	0	0.0507814	0.0800193	0.339554
FIL_3	19200000	23200000	3.73492	red			HAL_3	12000000	16000000	0.510642	0	0.0535952	0.0826747	0.335503
FIL_3	20000000	24000000	2.45646	red			HAL_3	12800000	16800000	0.488647	0	0.0689743	0.0910484	0.323722
FIL_3	20800000	24800000	1.29367	salmon			HAL_3	13600000	17600000	0.444048	0	0.0799316	0.101473	0.297011
FIL_3	21600000	25600000	0.942384	salmon			HAL_3	14400000	18400000	0.422352	0	0.0800365	0.104206	0.284197
FIL_3	22400000	26400000	0.536829	salmon			HAL_3	15200000	19200000	0.392289	0	0.0916497	0.11037	0.264171
FIL_3	23200000	27200000	0.122195	rosybrown1			HAL_3	16000000	20000000	0.387525	0	0.101244	0.113276	0.245549
FIL_3	24000000	28000000	0.116525	rosybrown1			HAL_3	16800000	20800000	0.367779	0	0.107498	0.116934	0.22452
FIL_3	24800000	28800000	0.0975878	mistyrose			HAL_3	17600000	21600000	0.342163	0	0.145591	0.120783	0.207601
FIL_3	25600000	29600000	0.0806423	mistyrose			HAL_3	18400000	22400000	0.29588	0	0.187483	0.127273	0.173529
FIL_3	26400000	30400000	0.0611774	mistyrose			HAL_3	19200000	23200000	0.275875	0	0.21351	0.130863	0.155088
FIL_3	27200000	31200000	0.042986	mistyrose			HAL_3	20000000	24000000	0.204782	0	0.263168	0.143458	0.121589
FIL_3	28000000	32000000	0.0263465	grey90			HAL_3	20800000	24800000	0.159308	0	0.297193	0.147966	0.0985512
FIL_3	28800000	32800000	0.0292608	grey90			HAL_3	21600000	25600000	0.132059	0	0.307535	0.151022	0.07802
FIL_3	29600000	33600000	0.0290457	grey90			HAL_3	22400000	26400000	0.104937	0	0.324655	0.15213	0.0625746
FIL_3	30400000	34400000	0.0282838	grey90			HAL_3	23200000	27200000	0.0648547	0	0.360412	0.156874	0.0470052
FIL_3	31200000	35200000	0.0293835	grey90			HAL_3	24000000	28000000	0.0619138	0	0.356219	0.159949	0.0525406
FIL_3	32000000	36000000	0.0277763	grey90			HAL_3	24800000	28800000	0.0490268	0	0.364749	0.173343	0.0410266
FIL_3	32800000	36800000	0.0262795	grey90			HAL_3	25600000	29600000	0.0396251	0	0.37361	0.175437	0.0345324
FIL_3	33600000	37600000	0.0290435	grey90			HAL_3	26400000	30400000	0.0297642	0	0.381226	0.176784	0.0270088
FIL_3	34400000	38400000	0.0298561	grey90			HAL_3	27200000	31200000	0.0282047	0	0.371272	0.177444	0.0255047
FIL_3	35200000	39200000	0.0301208	grey90			HAL_3	28000000	32000000	0.0193058	0	0.373504	0.175558	0.011001
FIL_3	36000000	40000000	0.0273884	grey90			HAL_3	28800000	32800000	0.0186092	0	0.381302	0.170797	0.0130029
FIL_3	36800000	40800000	0.0287544	grey90			HAL_3	29600000	33600000	0.0243157	0	0.37461	0.176724	0.0160069
FIL_3	37600000	41600000	0.0297103	grey90			HAL_3	30400000	34400000	0.0408434	0	0.365847	0.174761	0.0250039
FIL_3	38400000	42400000	0.0297	grey90			HAL_3	31200000	35200000	0.0444423	0	0.363846	0.176244	0.0285283
FIL_3	39200000	43200000	0.027946	grey90			HAL_3	32000000	36000000	0.048571	0	0.366578	0.170907	0.0300045
FIL_3	40000000	44000000	0.0274096	grey90			HAL_3	32800000	36800000	0.0522436	0	0.379255	0.160718	0.03251
FIL_3	40800000	44800000	0.0288754	grey90			HAL_3	33600000	37600000	0.0545928	0	0.382273	0.152432	0.0355072
FIL_3	41600000	45600000	0.0295018	grey90			HAL_3	34400000	38400000	0.0398654	0	0.400414	0.156108	0.0280192
FIL_3	42400000	46400000	0.0258891	grey90			HAL_3	35200000	39200000	0.0337543	0	0.424588	0.156111	0.022008
FIL_3	43200000	47200000	0.028675	grey90			HAL_3	36000000	40000000	0.0312143	0.078299	0.422594	0.140222	0.0215095
FIL_3	44000000	48000000	0.0299578	grey90			HAL_3	36800000	40800000	0.0233159	0.136776	0.403069	0.126506	0.0145055
FIL_3	44800000	48800000	0.0293429	grey90			HAL_3	37600000	41600000	0.015022	0.146395	0.421446	0.129789	0.00800214
FIL_3	45600000	49600000	0.0302414	grey90			HAL_3	38400000	42400000	0.0200249	0.146366	0.421662	0.125738	0.0100007
FIL_3	46400000	50400000	0.0285931	grey90			HAL_3	39200000	43200000	0.0228699	0.146439	0.406037	0.122895	0.0135076
FIL_3	47200000	51200000	0.0296938	grey90			HAL_3	40000000	44000000	0.0179146	0.0681004	0.420029	0.151184	0.0120016
FIL_3	48000000	52000000	0.0259944	grey90			HAL_3	40800000	44800000	0.0311131	0.0107025	0.422519	0.165922	0.0195023
FIL_3	48800000	52800000	0.0268956	grey90			HAL_3	41600000	45600000	0.0309019	0.00290873	0.419437	0.172716	0.0205069
FIL_3	49600000	53600000	0.380365	rosybrown1			HAL_3	42400000	46400000	0.0277401	0.0254156	0.4186	0.16915	0.0180017
FIL_3	50400000	54400000	0.543406	salmon			HAL_3	43200000	47200000	0.0328274	0.0254281	0.418733	0.167256	0.0175102
FIL_3	51200000	55200000	0.599334	salmon			HAL_3	44000000	48000000	0.0325938	0.0254152	0.404398	0.156659	0.0185014
FIL_3	52000000	56000000	1.41888	salmon			HAL_3	44800000	48800000	0.0389308	0.0243449	0.390062	0.159518	0.0170008
FIL_3	52800000	56800000	2.24193	red			HAL_3	45600000	49600000	0.0532055	0.0225145	0.360186	0.153443	0.02501
FIL_3	53600000	57600000	2.35035	red			HAL_3	46400000	50400000	0.0719112	0	0.338774	0.154989	0.0415043
FIL_3	54400000	58400000	3.30432	red			HAL_3	47200000	51200000	0.0906507	0	0.32202	0.149971	0.0515244
FIL_3	55200000	59200000	4.97511	red3			HAL_3	48000000	52000000	0.1137	0	0.290072	0.153282	0.0660042
FIL_3	56000000	60000000	5.61986	red4			HAL_3	48800000	52800000	0.128192	0	0.272286	0.147312	0.0825468
FIL_3	56800000	60800000	6.40821	darkred			HAL_3	49600000	53600000	0.145191	0	0.254989	0.142643	0.0955176
FIL_3	57600000	61600000	6.90161	darkred			HAL_3	50400000	54400000	0.153435	0	0.242993	0.146913	0.0990178
FIL_3	58400000	62400000	6.96048	darkred			HAL_3	51200000	55200000	0.196889	0	0.204414	0.143041	0.129666
FIL_3	59200000	63200000	5.7505	red4			HAL_3	52000000	56000000	0.235762	0	0.190349	0.135641	0.150517
FIL_3	60000000	64000000	4.96046	red3			HAL_3	52800000	56800000	0.292228	0	0.156256	0.127755	0.187643
FIL_4	0	4000000	4.50138	red3			HAL_3	53600000	57600000	0.324729	0	0.140598	0.124559	0.210029
FIL_4	800000	4800000	5.04902	red4			HAL_3	54400000	58400000	0.379223	0	0.101933	0.116647	0.241162
FIL_4	1600000	5600000	6.21706	darkred			HAL_3	55200000	59200000	0.386553	0	0.0945526	0.113593	0.24055
FIL_4	2400000	6400000	6.38085	darkred			HAL_3	56000000	60000000	0.397672	0	0.0978833	0.111094	0.258057
FIL_4	3200000	7200000	6.30375	darkred			HAL_3	56800000	60800000	0.381935	0	0.120111	0.116365	0.241914
FIL_4	4000000	8000000	5.28387	red4			HAL_3	57600000	61600000	0.394499	0	0.121612	0.111516	0.246324
FIL_4	4800000	8800000	5.55138	red4			HAL_4	0	4000000	0.467745	0	0.0822016	0.0979427	0.308062
FIL_4	5600000	9600000	5.27518	red4			HAL_4	800000	4800000	0.451017	0	0.0856838	0.0942673	0.305038
FIL_4	6400000	10400000	4.01481	red3			HAL_4	1600000	5600000	0.431934	0	0.0870034	0.0963538	0.291122
FIL_4	7200000	11200000	3.30637	red			HAL_4	2400000	6400000	0.434518	0	0.0864335	0.0933751	0.295238
FIL_4	8000000	12000000	2.59739	red			HAL_4	3200000	7200000	0.428821	0	0.0845216	0.0956757	0.283067
FIL_4	8800000	12800000	1.52831	salmon			HAL_4	4000000	8000000	0.435004	0	0.0769417	0.100315	0.273504
FIL_4	9600000	13600000	0.498133	rosybrown1			HAL_4	4800000	8800000	0.423234	0.000172265	0.0762362	0.112152	0.260023
FIL_4	10400000	14400000	0.218825	rosybrown1			HAL_4	5600000	9600000	0.407448	0.000172319	0.0825052	0.12273	0.2486
FIL_4	11200000	15200000	0.0198522	grey90			HAL_4	6400000	10400000	0.382419	0.000172274	0.0912492	0.129628	0.222531
FIL_4	12000000	16000000	0.0186949	grey90			HAL_4	7200000	11200000	0.333997	0.000172503	0.114396	0.138063	0.205802
FIL_4	12800000	16800000	0.0189523	grey90			HAL_4	8000000	12000000	0.248366	0.000172265	0.174777	0.152708	0.174015
FIL_4	13600000	17600000	0.0198371	grey90			HAL_4	8800000	12800000	0.201612	0.00017229	0.20966	0.156503	0.141533
FIL_4	14400000	18400000	0.0185369	grey90			HAL_4	9600000	13600000	0.161431	0	0.245311	0.16207	0.117307
FIL_4	15200000	19200000	0.0186351	grey90			HAL_4	10400000	14400000	0.109216	0	0.286107	0.166675	0.0900191
FIL_4	16000000	20000000	0.0191058	grey90			HAL_4	11200000	15200000	0.0777303	0	0.320308	0.163093	0.0655066
FIL_4	16800000	20800000	0.0191824	grey90			HAL_4	12000000	16000000	0.0744832	0	0.33842	0.157326	0.0465187
FIL_4	17600000	21600000	0.0193653	grey90			HAL_4	12800000	16800000	0.0572759	0	0.364247	0.152554	0.0365116
FIL_4	18400000	22400000	0.0190627	grey90			HAL_4	13600000	17600000	0.0459858	0	0.382474	0.148854	0.0280054
FIL_4	19200000	23200000	0.0193382	grey90			HAL_4	14400000	18400000	0.0368877	0	0.396484	0.148186	0.0250059
FIL_4	20000000	24000000	0.019034	grey90			HAL_4	15200000	19200000	0.0346333	0	0.385471	0.16956	0.0200002
FIL_4	20800000	24800000	0.0198438	grey90			HAL_4	16000000	20000000	0.0360438	0	0.37946	0.165291	0.0610514
FIL_4	21600000	25600000	0.0195123	grey90			HAL_4	16800000	20800000	0.0298794	0	0.385317	0.16532	0.0585596
FIL_4	22400000	26400000	0.0200977	grey90			HAL_4	17600000	21600000	0.0383462	0	0.368811	0.160094	0.077019
FIL_4	23200000	27200000	0.0180246	grey90			HAL_4	18400000	22400000	0.0360392	0	0.350115	0.163009	0.0745015
FIL_4	24000000	28000000	0.0164783	grey90			HAL_4	19200000	23200000	0.0370974	0	0.350991	0.147855	0.0750196
FIL_4	24800000	28800000	0.0190642	grey90			HAL_4	20000000	24000000	0.0327227	0	0.355503	0.155426	0.0345379
FIL_4	25600000	29600000	0.0195226	grey90			HAL_4	20800000	24800000	0.0343488	0	0.337642	0.157123	0.0365054
FIL_4	26400000	30400000	0.0194062	grey90			HAL_4	21600000	25600000	0.0239745	0.0223677	0.345527	0.154627	0.0170007
FIL_4	27200000	31200000	0.0194128	grey90			HAL_4	22400000	26400000	0.0240948	0.0223772	0.362129	0.155742	0.0180084
FIL_4	28000000	32000000	0.0184437	grey90			HAL_4	23200000	27200000	0.0406501	0.0223714	0.363658	0.150484	0.0315065
FIL_4	28800000	32800000	0.0197357	grey90			HAL_4	24000000	28000000	0.0350123	0.02237	0.355855	0.143329	0.0315045
FIL_4	29600000	33600000	0.0183869	grey90			HAL_4	24800000	28800000	0.0412631	0.0223884	0.365284	0.142288	0.0370357
FIL_4	30400000	34400000	0.019587	grey90			HAL_4	25600000	29600000	0.0429786	0	0.377241	0.146167	0.0415004
FIL_4	31200000	35200000	0.0188545	grey90			HAL_4	26400000	30400000	0.0431076	0	0.386715	0.139318	0.04202
FIL_4	32000000	36000000	0.0199059	grey90			HAL_4	27200000	31200000	0.0400861	0.0395742	0.401712	0.132877	0.0295081
FIL_4	32800000	36800000	0.0191908	grey90			HAL_4	28000000	32000000	0.0483854	0.043527	0.407892	0.136722	0.0280021
FIL_4	33600000	37600000	0.0195734	grey90			HAL_4	28800000	32800000	0.0446525	0.0684431	0.421849	0.127265	0.0230142
FIL_4	34400000	38400000	0.0189596	grey90			HAL_4	29600000	33600000	0.0394579	0.149503	0.407903	0.114786	0.0160039
FIL_4	35200000	39200000	0.0227756	grey90			HAL_4	30400000	34400000	0.0478355	0.149708	0.399318	0.118753	0.0180291
FIL_4	36000000	40000000	0.100012	rosybrown1			HAL_4	31200000	35200000	0.0399099	0.109972	0.401967	0.132265	0.0170106
FIL_4	36800000	40800000	0.186065	rosybrown1			HAL_4	32000000	36000000	0.0312442	0.105964	0.405556	0.128536	0.0185038
FIL_4	37600000	41600000	0.225463	rosybrown1			HAL_4	32800000	36800000	0.0299063	0.081077	0.395744	0.145152	0.0160023
FIL_4	38400000	42400000	0.259698	rosybrown1			HAL_4	33600000	37600000	0.0342554	0	0.406435	0.16102	0.0190042
FIL_4	39200000	43200000	0.373038	rosybrown1			HAL_4	34400000	38400000	0.0291175	0	0.406569	0.152713	0.0190034
FIL_4	40000000	44000000	0.868117	salmon			HAL_4	35200000	39200000	0.0227111	0	0.392438	0.164002	0.0205023
FIL_4	40800000	44800000	1.20819	salmon			HAL_4	36000000	40000000	0.0210605	0	0.375431	0.167236	0.020014
FIL_4	41600000	45600000	2.9504	red			HAL_4	36800000	40800000	0.0326618	0	0.362752	0.158092	0.0290229
FIL_4	42400000	46400000	3.46141	red			HAL_4	37600000	41600000	0.0555253	0	0.349409	0.152676	0.0420051
FIL_4	43200000	47200000	4.06282	red3			HAL_4	38400000	42400000	0.0732492	0	0.338384	0.159904	0.0505231
FIL_4	44000000	48000000	4.62805	red3			HAL_4	39200000	43200000	0.0793073	0	0.31854	0.15091	0.0560078
FIL_4	44800000	48800000	4.61712	red3			HAL_4	40000000	44000000	0.116467	0	0.305227	0.146527	0.0780104
FIL_4	45600000	49600000	3.37975	red			HAL_4	40800000	44800000	0.12859	0	0.289608	0.148494	0.0895023
FIL_4	46400000	50400000	3.55686	red			HAL_4	41600000	45600000	0.16692	0.000413647	0.258387	0.144363	0.107538
FIL_4	47200000	51200000	3.36787	red			HAL_4	42400000	46400000	0.217914	0.000413762	0.220791	0.133636	0.143091
FIL_4	48000000	52000000	2.96359	red			HAL_4	43200000	47200000	0.286785	0.000413807	0.182052	0.124684	0.179633
FIL_4	48800000	52800000	2.68237	red			HAL_4	44000000	48000000	0.321409	0.00041358	0.155616	0.123561	0.20554
FIL_5	0	4000000	2.19905	red			HAL_4	44800000	48800000	0.374447	0.000413749	0.120934	0.11392	0.240145
FIL_5	800000	4800000	3.17493	red			HAL_4	45600000	49600000	0.407507	0	0.103273	0.10645	0.267029
FIL_5	1600000	5600000	4.04344	red3			HAL_4	46400000	50400000	0.440088	0	0.0781292	0.100194	0.281751
FIL_5	2400000	6400000	4.88142	red3			HAL_4	47200000	51200000	0.449078	0	0.0699273	0.0907084	0.290211
FIL_5	3200000	7200000	5.40203	red4			HAL_4	48000000	52000000	0.472422	0	0.0546933	0.082157	0.308609
FIL_5	4000000	8000000	4.98679	red3			HAL_4	48800000	52800000	0.488718	0	0.0576527	0.0825157	0.306105
FIL_5	4800000	8800000	4.51155	red3			HAL_4	49600000	53600000	0.479257	0	0.0551852	0.08857	0.303101
FIL_5	5600000	9600000	4.19338	red3			HAL_4	50400000	54400000	0.465678	0	0.0615863	0.0931995	0.299249
FIL_5	6400000	10400000	3.80989	red			HAL_5	0	4000000	0.537924	0	0.0578579	0.0935649	0.362162
FIL_5	7200000	11200000	3.5593	red			HAL_5	800000	4800000	0.543905	0	0.0468691	0.0883472	0.357169
FIL_5	8000000	12000000	3.80178	red			HAL_5	1600000	5600000	0.550646	0	0.0409909	0.0830625	0.356732
FIL_5	8800000	12800000	3.97245	red			HAL_5	2400000	6400000	0.548445	0	0.0388845	0.0716318	0.342544
FIL_5	9600000	13600000	4.78171	red3			HAL_5	3200000	7200000	0.543247	0	0.0321962	0.0662861	0.342002
FIL_5	10400000	14400000	5.06159	red4			HAL_5	4000000	8000000	0.54578	0	0.0334078	0.0653487	0.352559
FIL_5	11200000	15200000	5.38721	red4			HAL_5	4800000	8800000	0.536543	0	0.0337821	0.0628642	0.35322
FIL_5	12000000	16000000	5.75966	red4			HAL_5	5600000	9600000	0.524812	0	0.0432963	0.0672014	0.349531
FIL_5	12800000	16800000	6.32664	darkred			HAL_5	6400000	10400000	0.523883	0	0.0410627	0.0762958	0.348184
FIL_5	13600000	17600000	5.56536	red4			HAL_5	7200000	11200000	0.523289	0	0.0509005	0.0816637	0.336568
FIL_5	14400000	18400000	5.24655	red4			HAL_5	8000000	12000000	0.512349	0	0.0633894	0.0811115	0.319573
FIL_5	15200000	19200000	4.17351	red3			HAL_5	8800000	12800000	0.503475	6.9762e-05	0.0718826	0.0891031	0.314054
FIL_5	16000000	20000000	2.71441	red			HAL_5	9600000	13600000	0.50471	6.97634e-05	0.0720601	0.0889729	0.31156
FIL_5	16800000	20800000	1.40984	salmon			HAL_5	10400000	14400000	0.501325	6.98188e-05	0.0705533	0.0846955	0.312308
FIL_5	17600000	21600000	0.719895	salmon			HAL_5	11200000	15200000	0.486739	6.98011e-05	0.0685136	0.085726	0.308226
FIL_5	18400000	22400000	0.0183532	grey90			HAL_5	12000000	16000000	0.475152	6.97987e-05	0.0625494	0.0939508	0.302711
FIL_5	19200000	23200000	0.0190163	grey90			HAL_5	12800000	16800000	0.475719	0	0.062865	0.093028	0.29576
FIL_5	20000000	24000000	0.0186908	grey90			HAL_5	13600000	17600000	0.427389	0	0.0717522	0.0999092	0.271154
FIL_5	20800000	24800000	0.0185199	grey90			HAL_5	14400000	18400000	0.396825	2.20101e-05	0.0955564	0.106377	0.258118
FIL_5	21600000	25600000	0.0187249	grey90			HAL_5	15200000	19200000	0.371524	2.20092e-05	0.112073	0.120257	0.234598
FIL_5	22400000	26400000	0.0188512	grey90			HAL_5	16000000	20000000	0.336197	2.20132e-05	0.148778	0.120303	0.208625
FIL_5	23200000	27200000	0.0184637	grey90			HAL_5	16800000	20800000	0.274619	2.20018e-05	0.191026	0.138453	0.167514
FIL_5	24000000	28000000	0.0173954	grey90			HAL_5	17600000	21600000	0.252753	2.20272e-05	0.21832	0.143973	0.143677
FIL_5	24800000	28800000	0.0180544	grey90			HAL_5	18400000	22400000	0.187465	0	0.254361	0.152669	0.103536
FIL_5	25600000	29600000	0.0182577	grey90			HAL_5	19200000	23200000	0.139044	0	0.305203	0.149209	0.0800148
FIL_5	26400000	30400000	0.0190778	grey90			HAL_5	20000000	24000000	0.0980145	0	0.327604	0.162095	0.0580398
FIL_5	27200000	31200000	0.016241	grey90			HAL_5	20800000	24800000	0.0888778	0	0.344395	0.155793	0.0540385
FIL_5	28000000	32000000	0.0188236	grey90			HAL_5	21600000	25600000	0.0598554	0	0.380458	0.154177	0.0435325
FIL_5	28800000	32800000	0.019124	grey90			HAL_5	22400000	26400000	0.0463192	0	0.397662	0.15208	0.0330151
FIL_5	29600000	33600000	0.018678	grey90			HAL_5	23200000	27200000	0.0342756	0	0.392009	0.156692	0.0275035
FIL_5	30400000	34400000	0.0190608	grey90			HAL_5	24000000	28000000	0.0368432	0	0.391237	0.156699	0.027514
FIL_5	31200000	35200000	0.0187918	grey90			HAL_5	24800000	28800000	0.019439	0	0.41086	0.160462	0.0165043
FIL_5	32000000	36000000	0.0185765	grey90			HAL_5	25600000	29600000	0.0189641	0	0.403391	0.169462	0.0135022
FIL_5	32800000	36800000	0.0187166	grey90			HAL_5	26400000	30400000	0.0213463	0	0.40159	0.182134	0.0170008
FIL_5	33600000	37600000	0.0191741	grey90			HAL_5	27200000	31200000	0.0253569	0	0.401472	0.180734	0.0190007
FIL_5	34400000	38400000	0.0188944	grey90			HAL_5	28000000	32000000	0.0184359	0	0.408816	0.177353	0.0175087
FIL_5	35200000	39200000	0.0151609	grey90			HAL_5	28800000	32800000	0.0186827	0	0.386549	0.179343	0.0205029
FIL_5	36000000	40000000	0.0189509	grey90			HAL_5	29600000	33600000	0.0248657	0.0108985	0.371386	0.172629	0.0270067
FIL_5	36800000	40800000	0.0175775	grey90			HAL_5	30400000	34400000	0.0304955	0.0108959	0.376621	0.157247	0.0280005
FIL_5	37600000	41600000	0.0181352	grey90			HAL_5	31200000	35200000	0.0323033	0.0109024	0.372797	0.160905	0.0300182
FIL_5	38400000	42400000	0.0187571	grey90			HAL_5	32000000	36000000	0.0377223	0.0108968	0.384636	0.159952	0.0295029
FIL_5	39200000	43200000	0.0191977	grey90			HAL_5	32800000	36800000	0.0405281	0.0109023	0.397505	0.15066	0.0295177
FIL_5	40000000	44000000	0.0186713	grey90			HAL_5	33600000	37600000	0.0351611	0	0.415907	0.154506	0.0250031
FIL_5	40800000	44800000	0.0191784	grey90			HAL_5	34400000	38400000	0.0513234	0	0.396424	0.154547	0.0330437
FIL_5	41600000	45600000	0.0162577	grey90			HAL_5	35200000	39200000	0.0613089	0	0.392771	0.154834	0.0400024
FIL_5	42400000	46400000	0.0187933	grey90			HAL_5	36000000	40000000	0.0664358	0	0.368118	0.153045	0.043007
FIL_5	43200000	47200000	0.0190871	grey90			HAL_5	36800000	40800000	0.0752703	0	0.355037	0.150074	0.0465512
FIL_5	44000000	48000000	0.0183435	grey90			HAL_5	37600000	41600000	0.0862441	0.0188415	0.331951	0.145363	0.0485008
FIL_5	44800000	48800000	0.643507	salmon			HAL_5	38400000	42400000	0.0852719	0.0188435	0.356988	0.147225	0.0435052
FIL_5	45600000	49600000	1.21489	salmon			HAL_5	39200000	43200000	0.0709086	0.0188425	0.367102	0.155243	0.0325021
FIL_5	46400000	50400000	1.98548	salmon			HAL_5	40000000	44000000	0.0633841	0.0662837	0.370369	0.148895	0.0305201
FIL_5	47200000	51200000	2.57816	red			HAL_5	40800000	44800000	0.0524839	0.0662481	0.391818	0.157393	0.0255031
FIL_5	48000000	52000000	3.83512	red			HAL_5	41600000	45600000	0.0489539	0.0474748	0.416822	0.154542	0.030549
FIL_5	48800000	52800000	4.38005	red3			HAL_5	42400000	46400000	0.0358642	0.0878566	0.39786	0.150218	0.0271286
FIL_5	49600000	53600000	5.17102	red4			HAL_5	43200000	47200000	0.0346112	0.107457	0.385843	0.131948	0.0270037
FIL_5	50400000	54400000	5.51465	red4			HAL_5	44000000	48000000	0.0322501	0.0600588	0.397759	0.136401	0.024006
FIL_5	51200000	55200000	6.35092	darkred			HAL_5	44800000	48800000	0.0341109	0.0600541	0.400065	0.136989	0.0250043
FIL_5	52000000	56000000	5.78299	red4			HAL_5	45600000	49600000	0.0407349	0.060059	0.374108	0.138364	0.0260066
FIL_5	52800000	56800000	5.68128	red4			HAL_5	46400000	50400000	0.0660571	0.0277402	0.352065	0.142995	0.0440003
FIL_5	53600000	57600000	5.38207	red4			HAL_5	47200000	51200000	0.10866	0	0.32509	0.150643	0.0755302
FIL_5	54400000	58400000	4.92017	red3			HAL_5	48000000	52000000	0.163626	0	0.282229	0.145942	0.106523
FIL_5	55200000	59200000	3.52837	red			HAL_5	48800000	52800000	0.219519	0	0.22118	0.13708	0.144127
FIL_6	0	4000000	5.81753	red4			HAL_5	49600000	53600000	0.285295	0	0.184745	0.135383	0.180089
FIL_6	800000	4800000	6.57054	darkred			HAL_5	50400000	54400000	0.328484	0	0.159925	0.122956	0.208002
FIL_6	1600000	5600000	6.92781	darkred			HAL_5	51200000	55200000	0.387686	0	0.128318	0.109828	0.235141
FIL_6	2400000	6400000	6.31409	darkred			HAL_5	52000000	56000000	0.424831	0	0.101243	0.106651	0.2631
FIL_6	3200000	7200000	4.92403	red3			HAL_5	52800000	56800000	0.425965	0	0.0943235	0.101691	0.271171
FIL_6	4000000	8000000	4.37953	red3			HAL_5	53600000	57600000	0.422851	0	0.0920445	0.0949423	0.282078
FIL_6	4800000	8800000	4.37024	red3			HAL_5	54400000	58400000	0.449039	0	0.0735856	0.0921498	0.307087
FIL_6	5600000	9600000	2.84939	red			HAL_5	55200000	59200000	0.44404	0	0.0717743	0.0918289	0.305055
FIL_6	6400000	10400000	2.2943	red			HAL_5	56000000	60000000	0.445404	0	0.0684127	0.0904945	0.309137
FIL_6	7200000	11200000	1.35305	salmon			HAL_5	56800000	60800000	0.474157	0	0.0589146	0.0883489	0.321505
FIL_6	8000000	12000000	0.834454	salmon			HAL_5	57600000	61600000	0.471864	0	0.0659055	0.101426	0.31219
FIL_6	8800000	12800000	0.0301721	grey90			HAL_5	58400000	62400000	0.455367	0	0.0792369	0.110203	0.295391
FIL_6	9600000	13600000	0.0285866	grey90			HAL_5	59200000	63200000	0.4447	0	0.0845048	0.115235	0.293875
FIL_6	10400000	14400000	0.0294588	grey90			HAL_6	0	4000000	0.4105	0	0.099251	0.120541	0.279307
FIL_6	11200000	15200000	0.0301402	grey90			HAL_6	800000	4800000	0.410252	0	0.0957895	0.113442	0.274367
FIL_6	12000000	16000000	0.0271185	grey90			HAL_6	1600000	5600000	0.404179	0	0.0961331	0.113225	0.269477
FIL_6	12800000	16800000	0.0307088	grey90			HAL_6	2400000	6400000	0.402184	0	0.0933559	0.111658	0.262559
FIL_6	13600000	17600000	0.029699	grey90			HAL_6	3200000	7200000	0.418561	0	0.0918391	0.103574	0.271672
FIL_6	14400000	18400000	0.0305378	grey90			HAL_6	4000000	8000000	0.356034	0	0.113786	0.117144	0.235101
FIL_6	15200000	19200000	0.0302734	grey90			HAL_6	4800000	8800000	0.30362	0	0.162471	0.127788	0.201538
FIL_6	16000000	20000000	0.0298206	grey90			HAL_6	5600000	9600000	0.247738	0	0.194316	0.139389	0.166072
FIL_6	16800000	20800000	0.0300911	grey90			HAL_6	6400000	10400000	0.205863	0	0.221627	0.137978	0.143079
FIL_6	17600000	21600000	0.0294139	grey90			HAL_6	7200000	11200000	0.138727	0	0.257686	0.146495	0.101529
FIL_6	18400000	22400000	0.0291283	grey90			HAL_6	8000000	12000000	0.110298	0	0.307862	0.15574	0.0730282
FIL_6	19200000	23200000	0.0271324	grey90			HAL_6	8800000	12800000	0.0855979	0	0.314157	0.164699	0.0555243
FIL_6	20000000	24000000	0.0298809	grey90			HAL_6	9600000	13600000	0.0682362	0.0208822	0.329848	0.159671	0.0455336
FIL_6	20800000	24800000	0.0294956	grey90			HAL_6	10400000	14400000	0.0335648	0.0208767	0.36609	0.169576	0.023011
FIL_6	21600000	25600000	0.0279165	grey90			HAL_6	11200000	15200000	0.0303195	0.0208673	0.388262	0.172412	0.0205005
FIL_6	22400000	26400000	0.0304938	grey90			HAL_6	12000000	16000000	0.0361421	0.0208677	0.369005	0.163816	0.0240011
FIL_6	23200000	27200000	0.0296569	grey90			HAL_6	12800000	16800000	0.0391284	0.0208716	0.378232	0.156293	0.0290068
FIL_6	24000000	28000000	0.0367731	grey90			HAL_6	13600000	17600000	0.0396177	0	0.38289	0.158884	0.0290272
FIL_6	24800000	28800000	0.048988	mistyrose			HAL_6	14400000	18400000	0.0498858	0	0.36072	0.159785	0.0365269
FIL_6	25600000	29600000	0.0613787	mistyrose			HAL_6	15200000	19200000	0.0507571	0	0.348212	0.161461	0.0365229
FIL_6	26400000	30400000	0.0758319	mistyrose			HAL_6	16000000	20000000	0.0441792	0.00661743	0.369607	0.165928	0.0340009
FIL_6	27200000	31200000	0.0882717	mistyrose			HAL_6	16800000	20800000	0.0474385	0.0105964	0.370115	0.165464	0.0350004
FIL_6	28000000	32000000	0.0931423	mistyrose			HAL_6	17600000	21600000	0.0431776	0.0446885	0.381979	0.15558	0.0310189
FIL_6	28800000	32800000	0.0940243	mistyrose			HAL_6	18400000	22400000	0.0322375	0.0977049	0.39402	0.138235	0.0215027
FIL_6	29600000	33600000	0.107131	rosybrown1			HAL_6	19200000	23200000	0.0272165	0.0977007	0.39613	0.150326	0.0180015
FIL_6	30400000	34400000	0.221596	rosybrown1			HAL_6	20000000	24000000	0.0208881	0.0910922	0.401305	0.151314	0.0150028
FIL_6	31200000	35200000	0.534098	salmon			HAL_6	20800000	24800000	0.0147761	0.0871092	0.404739	0.157819	0.0105015
FIL_6	32000000	36000000	1.0231	salmon			HAL_6	21600000	25600000	0.0160604	0.053051	0.403503	0.175676	0.011004
FIL_6	32800000	36800000	1.58811	salmon			HAL_6	22400000	26400000	0.0200458	0	0.408034	0.194184	0.0145004
FIL_6	33600000	37600000	2.85682	red			HAL_6	23200000	27200000	0.0197417	0	0.418643	0.179251	0.0140019
FIL_6	34400000	38400000	3.87761	red			HAL_6	24000000	28000000	0.0268596	0	0.407271	0.175555	0.0160033
FIL_6	35200000	39200000	4.87087	red3			HAL_6	24800000	28800000	0.0396104	0	0.392978	0.171699	0.019002
FIL_6	36000000	40000000	5.64533	red4			HAL_6	25600000	29600000	0.0442773	0	0.383407	0.163172	0.0240052
FIL_6	36800000	40800000	6.52234	darkred			HAL_6	26400000	30400000	0.0587592	0	0.3742	0.15894	0.029038
FIL_6	37600000	41600000	6.4013	darkred			HAL_6	27200000	31200000	0.0599895	0	0.364048	0.160767	0.0326072
FIL_6	38400000	42400000	5.60766	red4			HAL_6	28000000	32000000	0.0583473	0	0.356864	0.157496	0.0350088
FIL_6	39200000	43200000	4.95805	red3			HAL_6	28800000	32800000	0.0553282	0	0.355279	0.154049	0.0410344
FIL_6	40000000	44000000	4.28768	red3			HAL_6	29600000	33600000	0.0613303	0	0.346535	0.161425	0.0475485
FIL_6	40800000	44800000	3.20062	red			HAL_6	30400000	34400000	0.0600527	0	0.348562	0.16035	0.0515174
FIL_6	41600000	45600000	2.14882	red			HAL_6	31200000	35200000	0.0885334	0	0.330006	0.155956	0.0650432
FIL_7	0	4000000	0.23878	rosybrown1			HAL_6	32000000	36000000	0.110971	0	0.303993	0.155817	0.0780337
FIL_7	800000	4800000	0.273112	rosybrown1			HAL_6	32800000	36800000	0.138664	0	0.282591	0.159228	0.0960666
FIL_7	1600000	5600000	0.219752	rosybrown1			HAL_6	33600000	37600000	0.180817	0	0.242787	0.153666	0.122551
FIL_7	2400000	6400000	0.252118	rosybrown1			HAL_6	34400000	38400000	0.235038	0	0.186204	0.146262	0.156522
FIL_7	3200000	7200000	0.230339	rosybrown1			HAL_6	35200000	39200000	0.261439	4.57985e-05	0.156423	0.141734	0.181192
FIL_7	4000000	8000000	0.199971	rosybrown1			HAL_6	36000000	40000000	0.294076	4.57632e-05	0.126077	0.138783	0.212561
FIL_7	4800000	8800000	0.169899	rosybrown1			HAL_6	36800000	40800000	0.34163	4.5763e-05	0.0879533	0.126883	0.238568
FIL_7	5600000	9600000	0.110116	rosybrown1			HAL_6	37600000	41600000	0.382695	4.57575e-05	0.0810216	0.112924	0.261043
FIL_7	6400000	10400000	0.0283392	grey90			HAL_6	38400000	42400000	0.398732	4.57918e-05	0.0803941	0.108027	0.270247
FIL_7	7200000	11200000	0.0257175	grey90			HAL_6	39200000	43200000	0.431247	0	0.0695565	0.100327	0.285888
FIL_7	8000000	12000000	0.0284638	grey90			HAL_6	40000000	44000000	0.473314	0	0.0650472	0.0939886	0.304671
FIL_7	8800000	12800000	0.0268059	grey90			HAL_6	40800000	44800000	0.47803	0	0.0878312	0.0983313	0.307412
FIL_7	9600000	13600000	0.0245125	grey90			HAL_6	41600000	45600000	0.47828	0	0.0912406	0.0995262	0.306133
FIL_7	10400000	14400000	0.0239523	grey90			HAL_6	42400000	46400000	0.487056	0	0.09507	0.103828	0.315102
FIL_7	11200000	15200000	0.0266378	grey90			HAL_7	0	4000000	0.0554633	0	0.344618	0.178491	0.0350059
FIL_7	12000000	16000000	0.027488	grey90			HAL_7	800000	4800000	0.0708571	0	0.341078	0.167436	0.0464641
FIL_7	12800000	16800000	0.0264403	grey90			HAL_7	1600000	5600000	0.0752019	0	0.333068	0.16341	0.0555637
FIL_7	13600000	17600000	0.0274879	grey90			HAL_7	2400000	6400000	0.0840391	0	0.333842	0.154836	0.0615026
FIL_7	14400000	18400000	0.0244619	grey90			HAL_7	3200000	7200000	0.102129	0	0.321196	0.160164	0.0710261
FIL_7	15200000	19200000	0.0271839	grey90			HAL_7	4000000	8000000	0.111187	0	0.319134	0.158287	0.0735283
FIL_7	16000000	20000000	0.027905	grey90			HAL_7	4800000	8800000	0.105119	0	0.319695	0.164736	0.0681864
FIL_7	16800000	20800000	0.0281449	grey90			HAL_7	5600000	9600000	0.0995118	0.0131262	0.339366	0.170235	0.055009
FIL_7	17600000	21600000	0.0279885	grey90			HAL_7	6400000	10400000	0.0788916	0.013128	0.357076	0.165945	0.0430131
FIL_7	18400000	22400000	0.0280898	grey90			HAL_7	7200000	11200000	0.0549449	0.0131276	0.378475	0.170398	0.0310086
FIL_7	19200000	23200000	0.0280398	grey90			HAL_7	8000000	12000000	0.0340567	0.0131248	0.404814	0.164643	0.0235015
FIL_7	20000000	24000000	0.027853	grey90			HAL_7	8800000	12800000	0.0319676	0.0131296	0.403903	0.175903	0.0200085
FIL_7	20800000	24800000	0.0279157	grey90			HAL_7	9600000	13600000	0.0314987	0	0.414884	0.168503	0.022518
FIL_7	21600000	25600000	0.0275264	grey90			HAL_7	10400000	14400000	0.0377348	0	0.427221	0.168477	0.0230093
FIL_7	22400000	26400000	0.0279106	grey90			HAL_7	11200000	15200000	0.0430118	0.036039	0.423786	0.16381	0.0231563
FIL_7	23200000	27200000	0.231123	rosybrown1			HAL_7	12000000	16000000	0.044956	0.12443	0.374502	0.143568	0.0200121
FIL_7	24000000	28000000	0.334326	rosybrown1			HAL_7	12800000	16800000	0.041586	0.124398	0.389954	0.129851	0.0195068
FIL_7	24800000	28800000	0.361498	rosybrown1			HAL_7	13600000	17600000	0.034673	0.124415	0.377604	0.13766	0.0155075
FIL_7	25600000	29600000	0.391152	rosybrown1			HAL_7	14400000	18400000	0.0287624	0.124457	0.364576	0.134502	0.0185152
FIL_7	26400000	30400000	0.417116	rosybrown1			HAL_7	15200000	19200000	0.0244763	0.153253	0.345627	0.129684	0.0175011
FIL_7	27200000	31200000	0.899115	salmon			HAL_7	16000000	20000000	0.024726	0.0431856	0.372885	0.15494	0.0190102
FIL_7	28000000	32000000	1.6651	salmon			HAL_7	16800000	20800000	0.0236157	0.0431761	0.373234	0.153554	0.0215068
FIL_7	28800000	32800000	2.81027	red			HAL_7	17600000	21600000	0.0426227	0.0431778	0.352873	0.147793	0.031011
FIL_7	29600000	33600000	3.87574	red			HAL_7	18400000	22400000	0.0508869	0.0431684	0.350936	0.151286	0.0310042
FIL_7	30400000	34400000	5.34747	red4			HAL_7	19200000	23200000	0.0565982	0	0.37903	0.1527	0.0330141
FIL_7	31200000	35200000	5.7906	red4			HAL_7	20000000	24000000	0.0564291	0	0.395586	0.143263	0.0335059
FIL_7	32000000	36000000	6.07978	darkred			HAL_7	20800000	24800000	0.0629101	0	0.38873	0.149199	0.0290079
FIL_7	32800000	36800000	6.05304	darkred			HAL_7	21600000	25600000	0.0657636	0	0.395094	0.146121	0.0335141
FIL_7	33600000	37600000	5.87834	red4			HAL_7	22400000	26400000	0.069741	0	0.389361	0.146819	0.0360081
FIL_7	34400000	38400000	4.95478	red3			HAL_7	23200000	27200000	0.0901237	0	0.361257	0.154828	0.0480341
FIL_7	35200000	39200000	4.60685	red3			HAL_7	24000000	28000000	0.105702	0	0.333832	0.154995	0.0590477
FIL_7	36000000	40000000	4.06497	red3			HAL_7	24800000	28800000	0.112878	0	0.328147	0.151189	0.0665782
FIL_7	36800000	40800000	3.56707	red			HAL_7	25600000	29600000	0.121294	0	0.304854	0.150577	0.0765267
FIL_7	37600000	41600000	3.56698	red			HAL_7	26400000	30400000	0.155792	0	0.266171	0.144558	0.0970013
FIL_7	38400000	42400000	4.12039	red3			HAL_7	27200000	31200000	0.18028	0	0.245111	0.145119	0.116626
FIL_7	39200000	43200000	4.19404	red3			HAL_7	28000000	32000000	0.21853	0	0.218168	0.14526	0.139536
FIL_7	40000000	44000000	4.22611	red3			HAL_7	28800000	32800000	0.296233	0	0.163655	0.132415	0.181733
FIL_7	40800000	44800000	4.52184	red3			HAL_7	29600000	33600000	0.335252	0	0.140199	0.123401	0.205518
FIL_7	41600000	45600000	4.08658	red3			HAL_7	30400000	34400000	0.381506	0	0.109822	0.115969	0.240534
FIL_7	42400000	46400000	3.52408	red			HAL_7	31200000	35200000	0.423727	0	0.0871791	0.100051	0.2751
FIL_7	43200000	47200000	3.1172	red			HAL_7	32000000	36000000	0.460031	0	0.064856	0.0921018	0.299721
FIL_7	44000000	48000000	2.46236	red			HAL_7	32800000	36800000	0.483834	0	0.053904	0.0874697	0.317516
FIL_8	0	4000000	5.69407	red4			HAL_7	33600000	37600000	0.505273	0	0.0499513	0.0870094	0.328178
FIL_8	800000	4800000	6.8176	darkred			HAL_7	34400000	38400000	0.506865	0	0.0617171	0.0863955	0.328588
FIL_8	1600000	5600000	6.83134	darkred			HAL_7	35200000	39200000	0.491269	0	0.0550545	0.0834535	0.31983
FIL_8	2400000	6400000	7.23536	darkred			HAL_7	36000000	40000000	0.505474	0	0.0487679	0.0782652	0.313551
FIL_8	3200000	7200000	6.10005	darkred			HAL_7	36800000	40800000	0.470067	0	0.0534638	0.0811294	0.302517
FIL_8	4000000	8000000	4.59157	red3			HAL_7	37600000	41600000	0.458546	0	0.05456	0.0793252	0.303549
FIL_8	4800000	8800000	3.00927	red			HAL_7	38400000	42400000	0.472942	0	0.0503954	0.0763648	0.308044
FIL_8	5600000	9600000	2.23353	red			HAL_7	39200000	43200000	0.4965	0	0.0556106	0.0747281	0.326124
FIL_8	6400000	10400000	0.818576	salmon			HAL_7	40000000	44000000	0.480903	0	0.0648971	0.0736818	0.331067
FIL_8	7200000	11200000	0.162985	rosybrown1			HAL_7	40800000	44800000	0.509746	3.25223e-05	0.0669715	0.0669074	0.344737
FIL_8	8000000	12000000	0.0310634	grey90			HAL_7	41600000	45600000	0.51994	3.28255e-05	0.0724201	0.0758769	0.34694
FIL_8	8800000	12800000	0.0261734	grey90			HAL_7	42400000	46400000	0.513173	4.11395e-05	0.0746394	0.07721	0.346205
FIL_8	9600000	13600000	0.0321167	grey90			HAL_7	43200000	47200000	0.510655	5.50769e-05	0.0799419	0.0804639	0.330461
FIL_8	10400000	14400000	0.0321533	grey90			HAL_8	0	4000000	0.454065	0	0.10143	0.112824	0.296129
FIL_8	11200000	15200000	0.0311531	grey90			HAL_8	800000	4800000	0.428514	0	0.0998098	0.115847	0.28301
FIL_8	12000000	16000000	0.0321223	grey90			HAL_8	1600000	5600000	0.406225	0	0.107933	0.114411	0.268388
FIL_8	12800000	16800000	0.0323264	grey90			HAL_8	2400000	6400000	0.382697	0	0.101111	0.113438	0.249048
FIL_8	13600000	17600000	0.0296328	grey90			HAL_8	3200000	7200000	0.334728	0	0.102955	0.120757	0.222516
FIL_8	14400000	18400000	0.0317023	grey90			HAL_8	4000000	8000000	0.29811	0	0.105252	0.127947	0.190119
FIL_8	15200000	19200000	0.0318603	grey90			HAL_8	4800000	8800000	0.267482	0	0.117664	0.127383	0.16902
FIL_8	16000000	20000000	0.0325514	grey90			HAL_8	5600000	9600000	0.221722	0	0.138904	0.171317	0.136519
FIL_8	16800000	20800000	0.0326601	grey90			HAL_8	6400000	10400000	0.195909	0	0.193364	0.172353	0.117519
FIL_8	17600000	21600000	0.0297547	grey90			HAL_8	7200000	11200000	0.15024	0	0.248432	0.177198	0.0835312
FIL_8	18400000	22400000	0.0309108	grey90			HAL_8	8000000	12000000	0.109822	0	0.309182	0.18281	0.0565328
FIL_8	19200000	23200000	0.0318729	grey90			HAL_8	8800000	12800000	0.0544836	0	0.360678	0.186865	0.0310228
FIL_8	20000000	24000000	0.0301892	grey90			HAL_8	9600000	13600000	0.037726	0	0.392371	0.159286	0.0235016
FIL_8	20800000	24800000	0.0314708	grey90			HAL_8	10400000	14400000	0.029153	0	0.393148	0.168888	0.0210036
FIL_8	21600000	25600000	0.0343678	grey90			HAL_8	11200000	15200000	0.0286396	0	0.389732	0.175548	0.0190113
FIL_8	22400000	26400000	0.040492	mistyrose			HAL_8	12000000	16000000	0.0496555	0	0.364003	0.174455	0.0310181
FIL_8	23200000	27200000	0.0481697	mistyrose			HAL_8	12800000	16800000	0.0675148	0.000124037	0.33142	0.180911	0.0470142
FIL_8	24000000	28000000	0.0536657	mistyrose			HAL_8	13600000	17600000	0.0726451	0.000124249	0.325775	0.185445	0.0495993
FIL_8	24800000	28800000	0.0616904	mistyrose			HAL_8	14400000	18400000	0.0895378	0.000124121	0.292657	0.186412	0.0665649
FIL_8	25600000	29600000	0.0587221	mistyrose			HAL_8	15200000	19200000	0.0959439	0.000124053	0.280381	0.204479	0.0770326
FIL_8	26400000	30400000	0.0609769	mistyrose			HAL_8	16000000	20000000	0.0896771	0.000124002	0.294266	0.204179	0.0735009
FIL_8	27200000	31200000	0.0590416	mistyrose			HAL_8	16800000	20800000	0.0822966	0	0.31198	0.203734	0.0635099
FIL_8	28000000	32000000	0.0596627	mistyrose			HAL_8	17600000	21600000	0.0820651	0	0.319259	0.200241	0.0625733
FIL_8	28800000	32800000	0.0615942	mistyrose			HAL_8	18400000	22400000	0.0615174	0.0305976	0.336002	0.196871	0.0446383
FIL_8	29600000	33600000	0.0583794	mistyrose			HAL_8	19200000	23200000	0.0462893	0.0930649	0.334226	0.160082	0.0290022
FIL_8	30400000	34400000	0.0752482	mistyrose			HAL_8	20000000	24000000	0.0279639	0.0931758	0.342217	0.162951	0.0215273
FIL_8	31200000	35200000	0.134029	rosybrown1			HAL_8	20800000	24800000	0.017259	0.165382	0.33681	0.145525	0.0140008
FIL_8	32000000	36000000	0.200719	rosybrown1			HAL_8	21600000	25600000	0.010954	0.165399	0.340335	0.141967	0.0115018
FIL_8	32800000	36800000	0.636979	salmon			HAL_8	22400000	26400000	0.0186289	0.153288	0.353867	0.138692	0.0130026
FIL_8	33600000	37600000	1.58336	salmon			HAL_8	23200000	27200000	0.0347968	0.0777915	0.368753	0.156171	0.0235117
FIL_8	34400000	38400000	2.7227	red			HAL_8	24000000	28000000	0.0462803	0.0777688	0.357606	0.154786	0.0260054
FIL_8	35200000	39200000	3.61035	red			HAL_8	24800000	28800000	0.0582289	0.00544082	0.368588	0.170196	0.0335174
FIL_8	36000000	40000000	4.03866	red3			HAL_8	25600000	29600000	0.0615887	0.00543819	0.360557	0.159018	0.0350012
FIL_8	36800000	40800000	4.75886	red3			HAL_8	26400000	30400000	0.0525374	0.00541956	0.358067	0.155569	0.0325049
FIL_8	37600000	41600000	5.29386	red4			HAL_8	27200000	31200000	0.0392786	0.00542073	0.357575	0.150414	0.0260095
FIL_8	38400000	42400000	5.04203	red4			HAL_8	28000000	32000000	0.0433403	0.00542032	0.351768	0.15653	0.0330095
FIL_8	39200000	43200000	5.15421	red4			HAL_8	28800000	32800000	0.0303463	0.0054201	0.368258	0.158193	0.0250062
FIL_8	40000000	44000000	5.05311	red4			HAL_8	29600000	33600000	0.03369	0.00542028	0.364671	0.164362	0.0305086
FIL_8	40800000	44800000	4.05188	red3			HAL_8	30400000	34400000	0.037701	0	0.359732	0.167256	0.0345149
FIL_9	0	4000000	2.78707	red			HAL_8	31200000	35200000	0.043321	0	0.362123	0.164438	0.0370036
FIL_9	800000	4800000	3.58677	red			HAL_8	32000000	36000000	0.0352051	0	0.374012	0.161274	0.0335015
FIL_9	1600000	5600000	3.4959	red			HAL_8	32800000	36800000	0.0493354	0	0.353321	0.154956	0.0430067
FIL_9	2400000	6400000	3.99128	red			HAL_8	33600000	37600000	0.0703003	0	0.306345	0.1528	0.0570132
FIL_9	3200000	7200000	4.18288	red3			HAL_8	34400000	38400000	0.111904	0	0.26355	0.151279	0.0830336
FIL_9	4000000	8000000	4.66788	red3			HAL_8	35200000	39200000	0.157632	0	0.218426	0.147407	0.110577
FIL_9	4800000	8800000	5.15844	red4			HAL_8	36000000	40000000	0.21116	0	0.160712	0.136822	0.148644
FIL_9	5600000	9600000	5.21682	red4			HAL_8	36800000	40800000	0.260325	0	0.118893	0.130516	0.187519
FIL_9	6400000	10400000	4.48485	red3			HAL_8	37600000	41600000	0.29554	0	0.115049	0.128173	0.208018
FIL_9	7200000	11200000	4.47839	red3			HAL_8	38400000	42400000	0.327769	0	0.102956	0.114752	0.234763
FIL_9	8000000	12000000	4.41889	red3			HAL_8	39200000	43200000	0.351782	0	0.0939154	0.106185	0.248022
FIL_9	8800000	12800000	4.55173	red3			HAL_8	40000000	44000000	0.360852	0	0.10625	0.107067	0.255512
FIL_9	9600000	13600000	4.16158	red3			HAL_8	40800000	44800000	0.366364	0	0.106026	0.107245	0.256327
FIL_9	10400000	14400000	4.18765	red3			HAL_8	41600000	45600000	0.381538	0	0.0995627	0.0990566	0.269015
FIL_9	11200000	15200000	4.82438	red3			HAL_9	0	4000000	0.549253	0	0.0779655	0.0956574	0.335385
FIL_9	12000000	16000000	5.15431	red4			HAL_9	800000	4800000	0.551795	0	0.076137	0.092009	0.340106
FIL_9	12800000	16800000	4.7082	red3			HAL_9	1600000	5600000	0.547796	0	0.0654275	0.0866324	0.346674
FIL_9	13600000	17600000	4.5473	red3			HAL_9	2400000	6400000	0.535453	0	0.0641975	0.0801782	0.340308
FIL_9	14400000	18400000	4.34723	red3			HAL_9	3200000	7200000	0.53313	0	0.0599556	0.0757389	0.337188
FIL_9	15200000	19200000	2.97112	red			HAL_9	4000000	8000000	0.54747	0	0.0437485	0.0776	0.343098
FIL_9	16000000	20000000	1.54418	salmon			HAL_9	4800000	8800000	0.547934	0	0.0393386	0.0744878	0.337148
FIL_9	16800000	20800000	0.661591	salmon			HAL_9	5600000	9600000	0.541703	0	0.051009	0.0797029	0.319563
FIL_9	17600000	21600000	0.397154	rosybrown1			HAL_9	6400000	10400000	0.521167	0	0.0570723	0.0834951	0.307538
FIL_9	18400000	22400000	0.0209006	grey90			HAL_9	7200000	11200000	0.49143	0	0.055837	0.0917845	0.295135
FIL_9	19200000	23200000	0.0202275	grey90			HAL_9	8000000	12000000	0.476307	0	0.0654698	0.093638	0.280284
FIL_9	20000000	24000000	0.020192	grey90			HAL_9	8800000	12800000	0.462351	0	0.0678329	0.103273	0.272552
FIL_9	20800000	24800000	0.0204476	grey90			HAL_9	9600000	13600000	0.445479	0	0.0679972	0.109464	0.265077
FIL_9	21600000	25600000	0.0197376	grey90			HAL_9	10400000	14400000	0.460723	0	0.0632946	0.108012	0.277095
FIL_9	22400000	26400000	0.0213362	grey90			HAL_9	11200000	15200000	0.449241	0	0.0742901	0.109318	0.266247
FIL_9	23200000	27200000	0.0199235	grey90			HAL_9	12000000	16000000	0.42991	0	0.088426	0.116553	0.254632
FIL_9	24000000	28000000	0.0192193	grey90			HAL_9	12800000	16800000	0.4208	0	0.0960268	0.119414	0.248208
FIL_9	24800000	28800000	0.021106	grey90			HAL_9	13600000	17600000	0.397712	0	0.112372	0.120631	0.235628
FIL_9	25600000	29600000	0.0197627	grey90			HAL_9	14400000	18400000	0.356505	0	0.13451	0.127681	0.214115
FIL_9	26400000	30400000	0.0173043	grey90			HAL_9	15200000	19200000	0.297527	0	0.166797	0.128146	0.183034
FIL_9	27200000	31200000	0.0209041	grey90			HAL_9	16000000	20000000	0.2611	0	0.187188	0.126843	0.166202
FIL_9	28000000	32000000	0.0210342	grey90			HAL_9	16800000	20800000	0.187729	0.00156612	0.242013	0.123337	0.12657
FIL_9	28800000	32800000	0.0206999	grey90			HAL_9	17600000	21600000	0.14196	0.00802336	0.278869	0.125116	0.100542
FIL_9	29600000	33600000	0.0211586	grey90			HAL_9	18400000	22400000	0.106355	0.00803328	0.316457	0.129281	0.0821358
FIL_9	30400000	34400000	0.0211702	grey90			HAL_9	19200000	23200000	0.115259	0.00802182	0.303495	0.123072	0.107024
FIL_9	31200000	35200000	0.0198768	grey90			HAL_9	20000000	24000000	0.0848926	0.00802987	0.339998	0.128685	0.0916126
FIL_9	32000000	36000000	0.0193157	grey90			HAL_9	20800000	24800000	0.0695598	0.00645554	0.340281	0.136854	0.0835102
FIL_9	32800000	36800000	0.0206266	grey90			HAL_9	21600000	25600000	0.057466	0	0.356476	0.137018	0.0755467
FIL_9	33600000	37600000	0.0204744	grey90			HAL_9	22400000	26400000	0.0407368	0	0.368177	0.15199	0.0566471
FIL_9	34400000	38400000	0.0200862	grey90			HAL_9	23200000	27200000	0.0169778	0	0.411754	0.163175	0.0195001
FIL_9	35200000	39200000	0.0215915	grey90			HAL_9	24000000	28000000	0.0197864	0	0.413797	0.166564	0.0175021
FIL_9	36000000	40000000	0.0211598	grey90			HAL_9	24800000	28800000	0.0207724	0.0172755	0.408823	0.168564	0.0195053
FIL_9	36800000	40800000	0.0212336	grey90			HAL_9	25600000	29600000	0.0190723	0.0172814	0.409204	0.176537	0.0185114
FIL_9	37600000	41600000	0.0213341	grey90			HAL_9	26400000	30400000	0.0175617	0.0172726	0.40583	0.168457	0.0175019
FIL_9	38400000	42400000	0.0211725	grey90			HAL_9	27200000	31200000	0.0244888	0.032111	0.413129	0.166225	0.0175047
FIL_9	39200000	43200000	0.019474	grey90			HAL_9	28000000	32000000	0.0183225	0.0321248	0.408842	0.167243	0.013009
FIL_9	40000000	44000000	0.0206667	grey90			HAL_9	28800000	32800000	0.0228213	0.0148321	0.425093	0.169451	0.0135004
FIL_9	40800000	44800000	0.0210219	grey90			HAL_9	29600000	33600000	0.0576528	0.0148337	0.392061	0.160272	0.0330043
FIL_9	41600000	45600000	0.0177674	grey90			HAL_9	30400000	34400000	0.0687911	0.0206146	0.369528	0.161336	0.0445196
FIL_9	42400000	46400000	0.0197809	grey90			HAL_9	31200000	35200000	0.0714887	0.00577443	0.347811	0.166887	0.0500059
FIL_9	43200000	47200000	0.0203938	grey90			HAL_9	32000000	36000000	0.0733129	0.00577788	0.338111	0.165219	0.0530379
FIL_9	44000000	48000000	0.0214865	grey90			HAL_9	32800000	36800000	0.0689611	0.020278	0.331861	0.15085	0.0510012
FIL_9	44800000	48800000	0.0199893	grey90			HAL_9	33600000	37600000	0.0383132	0.0700386	0.356634	0.144799	0.0330334
FIL_9	45600000	49600000	0.0216284	grey90			HAL_9	34400000	38400000	0.0351928	0.0650371	0.386148	0.145433	0.0235177
FIL_9	46400000	50400000	0.0200448	grey90			HAL_9	35200000	39200000	0.032555	0.0663486	0.395389	0.148385	0.0180003
FIL_9	47200000	51200000	0.0216086	grey90			HAL_9	36000000	40000000	0.0324599	0.0663545	0.405941	0.141358	0.0195021
FIL_9	48000000	52000000	0.0210373	grey90			HAL_9	36800000	40800000	0.0328183	0.0518751	0.411481	0.153719	0.0195118
FIL_9	48800000	52800000	0.0211923	grey90			HAL_9	37600000	41600000	0.0314668	0.0544311	0.405968	0.150914	0.0330029
FIL_9	49600000	53600000	0.626685	salmon			HAL_9	38400000	42400000	0.0232654	0.0545044	0.411257	0.146164	0.0305438
FIL_9	50400000	54400000	1.4052	salmon			HAL_9	39200000	43200000	0.0252627	0.0522763	0.408344	0.134859	0.0370025
FIL_9	51200000	55200000	2.1053	red			HAL_9	40000000	44000000	0.0228811	0.0522731	0.402947	0.144548	0.0325002
FIL_9	52000000	56000000	3.31101	red			HAL_9	40800000	44800000	0.0275871	0.0523309	0.390108	0.140234	0.0345384
FIL_9	52800000	56800000	4.58866	red3			HAL_9	41600000	45600000	0.0290511	0	0.414294	0.154571	0.0230024
FIL_9	53600000	57600000	5.05758	red4			HAL_9	42400000	46400000	0.029654	0.00562283	0.418629	0.154593	0.0240089
FIL_9	54400000	58400000	4.7716	red3			HAL_9	43200000	47200000	0.0197048	0.0159419	0.418592	0.161295	0.0150039
FIL_9	55200000	59200000	4.54313	red3			HAL_9	44000000	48000000	0.0290759	0.0159503	0.420491	0.150479	0.0225178
FIL_9	56000000	60000000	3.73252	red			HAL_9	44800000	48800000	0.0279595	0.015938	0.439514	0.151516	0.0230004
FIL_9	56800000	60800000	3.62255	red			HAL_9	45600000	49600000	0.0370178	0.0159388	0.414137	0.149672	0.0290018
FIL_9	57600000	61600000	3.40918	red			HAL_9	46400000	50400000	0.0581392	0.0103302	0.399202	0.144198	0.0370473
FIL_9	58400000	62400000	3.23561	red			HAL_9	47200000	51200000	0.0633793	0	0.400807	0.138563	0.0435454
FIL_9	59200000	63200000	3.56446	red			HAL_9	48000000	52000000	0.0675699	0	0.386444	0.141302	0.0445084
FIL_9	60000000	64000000	4.18236	red3			HAL_9	48800000	52800000	0.0697186	0	0.36563	0.137741	0.0485154
FIL_9	60800000	64800000	3.9189	red			HAL_9	49600000	53600000	0.0736268	0	0.356683	0.140753	0.0520101
FIL_9	61600000	65600000	4.27016	red3			HAL_9	50400000	54400000	0.102599	0	0.326099	0.136158	0.0740926
FIL_9	62400000	66400000	4.74964	red3			HAL_9	51200000	55200000	0.159194	0	0.27663	0.131346	0.103607
FIL_9	63200000	67200000	5.17842	red4			HAL_9	52000000	56000000	0.204635	0	0.247243	0.123502	0.130001
FIL_9	64000000	68000000	5.28489	red4			HAL_9	52800000	56800000	0.240799	9.15371e-05	0.203405	0.124396	0.155063
FIL_9	64800000	68800000	5.26988	red4			HAL_9	53600000	57600000	0.30484	9.15194e-05	0.159805	0.115257	0.193041
FIL_9	65600000	69600000	5.59929	red4			HAL_9	54400000	58400000	0.330473	0.000122006	0.137305	0.114923	0.21501
FIL_9	66400000	70400000	5.64676	red4			HAL_9	55200000	59200000	0.329754	0.00012209	0.132098	0.120966	0.222163
FIL_9	67200000	71200000	4.98769	red3			HAL_9	56000000	60000000	0.349745	0.000122004	0.121007	0.120297	0.240008
FIL_9	68000000	72000000	4.75289	red3			HAL_9	56800000	60800000	0.396131	3.05059e-05	0.104018	0.112485	0.265051
FIL_9	68800000	72800000	4.29066	red3			HAL_9	57600000	61600000	0.425767	3.05375e-05	0.0960806	0.105458	0.27684
FIL_9	69600000	73600000	2.86011	red			HAL_9	58400000	62400000	0.455053	0	0.0799958	0.105047	0.285507
HAL_1	0	4000000	4.84909	red3			HAL_9	59200000	63200000	0.480567	0	0.0656204	0.093162	0.295028
HAL_1	800000	4800000	5.76428	red4			HAL_9	60000000	64000000	0.494262	0	0.0607406	0.0893868	0.295572
HAL_1	1600000	5600000	6.90327	darkred			HAL_9	60800000	64800000	0.513012	0	0.0597025	0.0877108	0.303109
HAL_1	2400000	6400000	7.01874	darkred			HAL_9	61600000	65600000	0.505235	0	0.0573356	0.0863751	0.297618
HAL_1	3200000	7200000	7.41907	darkred			HAL_9	62400000	66400000	0.502823	0	0.0604119	0.0807768	0.296666
HAL_1	4000000	8000000	6.34224	darkred			HAL_9	63200000	67200000	0.495138	0	0.0693775	0.0811226	0.29414
HAL_1	4800000	8800000	6.54071	darkred			HAL_9	64000000	68000000	0.522336	0	0.0555966	0.0823738	0.302081
HAL_1	5600000	9600000	5.40191	red4			HAL_9	64800000	68800000	0.516495	0	0.0583357	0.080858	0.298158
HAL_1	6400000	10400000	4.77736	red3			HAL_9	65600000	69600000	0.514464	0	0.0526544	0.0795575	0.30603
HAL_1	7200000	11200000	2.8547	red			HAL_9	66400000	70400000	0.521863	0	0.0529477	0.0760572	0.312106
HAL_1	8000000	12000000	2.01334	red			HAL_9	67200000	71200000	0.555089	0	0.0386622	0.076198	0.329531
HAL_1	8800000	12800000	0.644242	salmon			HAL_9	68000000	72000000	0.532303	0	0.0453918	0.0745324	0.326515
HAL_1	9600000	13600000	0.186768	rosybrown1			HAL_9	68800000	72800000	0.534121	0	0.0609288	0.077772	0.323745
HAL_1	10400000	14400000	0.0289007	grey90			HAL_9	69600000	73600000	0.526059	0	0.0847337	0.0881828	0.312094
HAL_1	11200000	15200000	0.0278472	grey90			HAL_9	70400000	74400000	0.515339	0	0.0946866	0.0952079	0.303016
HAL_1	12000000	16000000	0.0282528	grey90			FIL_1	0	4000000	0.467229	0	0.140425	0.115862	0.278056
HAL_1	12800000	16800000	0.0279256	grey90			FIL_1	800000	4800000	0.483239	0	0.123694	0.10316	0.286541
HAL_1	13600000	17600000	0.0289243	grey90			FIL_1	1600000	5600000	0.472599	0	0.122117	0.0989872	0.287266
HAL_1	14400000	18400000	0.0288318	grey90			FIL_1	2400000	6400000	0.473268	0	0.0902482	0.0972624	0.291501
HAL_1	15200000	19200000	0.0267265	grey90			FIL_1	3200000	7200000	0.489105	0	0.0720475	0.0913528	0.298162
HAL_1	16000000	20000000	0.0280367	grey90			FIL_1	4000000	8000000	0.457935	0	0.0847938	0.0960103	0.281546
HAL_1	16800000	20800000	0.0289629	grey90			FIL_1	4800000	8800000	0.416772	0	0.0996601	0.104136	0.259313
HAL_1	17600000	21600000	0.0285299	grey90			FIL_1	5600000	9600000	0.376931	0	0.109714	0.122849	0.234082
HAL_1	18400000	22400000	0.0280978	grey90			FIL_1	6400000	10400000	0.353207	0	0.137972	0.129561	0.215118
HAL_1	19200000	23200000	0.0267334	grey90			FIL_1	7200000	11200000	0.30296	0	0.162152	0.146216	0.190217
HAL_1	20000000	24000000	0.0289304	grey90			FIL_1	8000000	12000000	0.264153	0	0.17458	0.15625	0.171614
HAL_1	20800000	24800000	0.0287852	grey90			FIL_1	8800000	12800000	0.234217	0	0.197142	0.164308	0.152512
HAL_1	21600000	25600000	0.028556	grey90			FIL_1	9600000	13600000	0.2086	0	0.21751	0.156984	0.133501
HAL_1	22400000	26400000	0.0290608	grey90			FIL_1	10400000	14400000	0.164165	0	0.249242	0.153394	0.109732
HAL_1	23200000	27200000	0.0276133	grey90			FIL_1	11200000	15200000	0.122427	0	0.282067	0.151131	0.0836613
HAL_1	24000000	28000000	0.0257366	grey90			FIL_1	12000000	16000000	0.0854265	0	0.315991	0.15236	0.0555315
HAL_1	24800000	28800000	0.0265318	grey90			FIL_1	12800000	16800000	0.0548024	0	0.343806	0.157924	0.0400034
HAL_1	25600000	29600000	0.0277399	grey90			FIL_1	13600000	17600000	0.0501895	0	0.362045	0.162279	0.0325026
HAL_1	26400000	30400000	0.0284142	grey90			FIL_1	14400000	18400000	0.0432643	0	0.356556	0.167843	0.0310679
HAL_1	27200000	31200000	0.0255225	grey90			FIL_1	15200000	19200000	0.0500254	0	0.35403	0.176075	0.0340074
HAL_1	28000000	32000000	0.0272498	grey90			FIL_1	16000000	20000000	0.0491756	0	0.347789	0.179497	0.0345106
HAL_1	28800000	32800000	0.0241132	grey90			FIL_1	16800000	20800000	0.0488007	0	0.343818	0.177869	0.0345118
HAL_1	29600000	33600000	0.0263406	grey90			FIL_1	17600000	21600000	0.0422862	0	0.339529	0.182626	0.0360296
HAL_1	30400000	34400000	0.0270891	grey90			FIL_1	18400000	22400000	0.0394378	0	0.361636	0.179795	0.0325688
HAL_1	31200000	35200000	0.027916	grey90			FIL_1	19200000	23200000	0.029232	0.0123447	0.379114	0.177157	0.0270301
HAL_1	32000000	36000000	0.0254716	grey90			FIL_1	20000000	24000000	0.0201201	0.0123369	0.390343	0.176115	0.0240115
HAL_1	32800000	36800000	0.0251855	grey90			FIL_1	20800000	24800000	0.0272984	0.0123357	0.380351	0.179234	0.0265101
HAL_1	33600000	37600000	0.02844	grey90			FIL_1	21600000	25600000	0.0305987	0.0125567	0.382785	0.174897	0.0245122
HAL_1	34400000	38400000	0.023712	grey90			FIL_1	22400000	26400000	0.0459158	0.0125543	0.359225	0.173921	0.026008
HAL_1	35200000	39200000	0.0270931	grey90			FIL_1	23200000	27200000	0.0543735	0.000219518	0.331498	0.171256	0.0315026
HAL_1	36000000	40000000	0.0229575	grey90			FIL_1	24000000	28000000	0.0720152	0.000219599	0.323446	0.165786	0.0385174
HAL_1	36800000	40800000	0.0283589	grey90			FIL_1	24800000	28800000	0.0719174	0.000219503	0.314885	0.160227	0.0400005
HAL_1	37600000	41600000	0.0287813	grey90			FIL_1	25600000	29600000	0.0732144	0	0.308762	0.154865	0.0440783
HAL_1	38400000	42400000	0.0289736	grey90			FIL_1	26400000	30400000	0.059362	0	0.320427	0.155162	0.0465151
HAL_1	39200000	43200000	0.0760689	mistyrose			FIL_1	27200000	31200000	0.0629947	0	0.32888	0.153707	0.0485034
HAL_1	40000000	44000000	0.981804	salmon			FIL_1	28000000	32000000	0.0511204	0	0.339555	0.159855	0.0430226
HAL_1	40800000	44800000	1.70368	salmon			FIL_1	28800000	32800000	0.046835	0	0.361091	0.160453	0.0400041
HAL_1	41600000	45600000	2.78219	red			FIL_1	29600000	33600000	0.0471707	0	0.357292	0.169307	0.0390478
HAL_1	42400000	46400000	3.89409	red			FIL_1	30400000	34400000	0.0399973	0	0.357873	0.17981	0.0335128
HAL_1	43200000	47200000	4.54403	red3			FIL_1	31200000	35200000	0.0362316	0	0.376372	0.18578	0.0305089
HAL_1	44000000	48000000	4.8713	red3			FIL_1	32000000	36000000	0.0357948	0.00628564	0.375295	0.183978	0.0290041
HAL_1	44800000	48800000	5.15807	red4			FIL_1	32800000	36800000	0.0363796	0.00628486	0.372166	0.191522	0.0260004
HAL_1	45600000	49600000	5.17631	red4			FIL_1	33600000	37600000	0.0362341	0.00628763	0.404826	0.183589	0.0225103
HAL_1	46400000	50400000	5.16969	red4			FIL_1	34400000	38400000	0.0421642	0.0062853	0.401265	0.183936	0.0260023
HAL_1	47200000	51200000	5.50557	red4			FIL_1	35200000	39200000	0.0347327	0.00628899	0.384007	0.182234	0.0260175
HAL_1	48000000	52000000	5.24597	red4			FIL_1	36000000	40000000	0.0293872	0	0.37503	0.183493	0.0245016
HAL_1	48800000	52800000	5.63684	red4			FIL_1	36800000	40800000	0.0251662	0	0.373732	0.182491	0.0250022
HAL_1	49600000	53600000	5.58608	red4			FIL_1	37600000	41600000	0.0250588	0	0.357621	0.193184	0.0255041
HAL_1	50400000	54400000	4.99336	red3			FIL_1	38400000	42400000	0.0182338	0.0436515	0.360141	0.176823	0.0200165
HAL_1	51200000	55200000	4.50069	red3			FIL_1	39200000	43200000	0.0172012	0.0500942	0.368834	0.171742	0.014003
HAL_1	52000000	56000000	4.16826	red3			FIL_1	40000000	44000000	0.0219396	0.052514	0.374763	0.170187	0.0195139
HAL_1	52800000	56800000	3.1745	red			FIL_1	40800000	44800000	0.0235742	0.0524849	0.375872	0.166398	0.0220034
HAL_1	53600000	57600000	2.30678	red			FIL_1	41600000	45600000	0.0353661	0.0524784	0.365739	0.160246	0.030501
HAL_1	54400000	58400000	1.92536	salmon			FIL_1	42400000	46400000	0.0646594	0.00947972	0.354185	0.162904	0.0545056
HAL_2	0	4000000	4.21433	red3			FIL_1	43200000	47200000	0.104606	0.00239473	0.309318	0.158362	0.0745461
HAL_2	800000	4800000	5.45484	red4			FIL_1	44000000	48000000	0.156857	0	0.279653	0.153071	0.0985361
HAL_2	1600000	5600000	5.97397	red4			FIL_1	44800000	48800000	0.204551	0	0.228284	0.145528	0.132504
HAL_2	2400000	6400000	5.77451	red4			FIL_1	45600000	49600000	0.279965	0	0.181955	0.129894	0.175029
HAL_2	3200000	7200000	5.64005	red4			FIL_1	46400000	50400000	0.332576	0	0.136751	0.123777	0.204037
HAL_2	4000000	8000000	5.78323	red4			FIL_1	47200000	51200000	0.394057	0	0.109285	0.11209	0.248664
HAL_2	4800000	8800000	5.4071	red4			FIL_1	48000000	52000000	0.42042	0	0.0901827	0.10273	0.270065
HAL_2	5600000	9600000	5.37335	red4			FIL_1	48800000	52800000	0.457649	0	0.0865136	0.0932449	0.291089
HAL_2	6400000	10400000	4.87101	red3			FIL_1	49600000	53600000	0.448063	0	0.0795761	0.0969074	0.294591
HAL_2	7200000	11200000	3.56371	red			FIL_1	50400000	54400000	0.456558	0	0.0735859	0.0935852	0.303065
HAL_2	8000000	12000000	2.81634	red			FIL_1	51200000	55200000	0.432149	0	0.0944504	0.0944875	0.290563
HAL_2	8800000	12800000	1.74925	salmon			FIL_1	52000000	56000000	0.451807	0	0.0836899	0.0864253	0.301095
HAL_2	9600000	13600000	0.857587	salmon			FIL_1	52800000	56800000	0.457726	0	0.0786447	0.0813716	0.30002
HAL_2	10400000	14400000	0.800411	salmon			FIL_1	53600000	57600000	0.456931	0	0.0817201	0.0789915	0.291784
HAL_2	11200000	15200000	0.74727	salmon			FIL_1	54400000	58400000	0.43703	0	0.103809	0.0792076	0.282131
HAL_2	12000000	16000000	0.139134	rosybrown1			FIL_1	55200000	59200000	0.440454	0	0.103425	0.0775726	0.282744
HAL_2	12800000	16800000	0.0821519	mistyrose			FIL_1	56000000	60000000	0.434709	0	0.104947	0.0812398	0.27118
HAL_2	13600000	17600000	0.0255706	grey90			FIL_1	56800000	60800000	0.437657	0	0.104794	0.0813098	0.271536
HAL_2	14400000	18400000	0.0231198	grey90			FIL_1	57600000	61600000	0.460886	0	0.112923	0.0764781	0.286511
HAL_2	15200000	19200000	0.0236743	grey90			FIL_1	58400000	62400000	0.496272	0	0.0982292	0.0768436	0.302131
HAL_2	16000000	20000000	0.0218376	grey90			FIL_1	59200000	63200000	0.520241	0	0.089799	0.0771403	0.310905
HAL_2	16800000	20800000	0.0241317	grey90			FIL_2	0	4000000	0.395592	0	0.0924302	0.112501	0.274005
HAL_2	17600000	21600000	0.0245552	grey90			FIL_2	800000	4800000	0.416242	0	0.0899139	0.105872	0.279486
HAL_2	18400000	22400000	0.0245706	grey90			FIL_2	1600000	5600000	0.390461	0	0.109523	0.103302	0.266267
HAL_2	19200000	23200000	0.0215703	grey90			FIL_2	2400000	6400000	0.389759	0	0.0985141	0.0940277	0.261038
HAL_2	20000000	24000000	0.0260479	grey90			FIL_2	3200000	7200000	0.390347	0	0.0990449	0.0969312	0.256501
HAL_2	20800000	24800000	0.0215246	grey90			FIL_2	4000000	8000000	0.389006	0	0.0977552	0.0980233	0.257032
HAL_2	21600000	25600000	0.0255093	grey90			FIL_2	4800000	8800000	0.363067	1.70043e-05	0.102594	0.102771	0.248563
HAL_2	22400000	26400000	0.0258902	grey90			FIL_2	5600000	9600000	0.361642	1.70019e-05	0.0892503	0.110311	0.234526
HAL_2	23200000	27200000	0.0258194	grey90			FIL_2	6400000	10400000	0.356265	1.70004e-05	0.0958955	0.120681	0.222505
HAL_2	24000000	28000000	0.0243323	grey90			FIL_2	7200000	11200000	0.33153	1.70039e-05	0.122928	0.125434	0.200046
HAL_2	24800000	28800000	0.0251845	grey90			FIL_2	8000000	12000000	0.30494	1.70045e-05	0.150258	0.131295	0.178047
HAL_2	25600000	29600000	0.0240066	grey90			FIL_2	8800000	12800000	0.260169	0	0.18109	0.142658	0.144508
HAL_2	26400000	30400000	0.0224496	grey90			FIL_2	9600000	13600000	0.229552	0	0.22198	0.138547	0.130086
HAL_2	27200000	31200000	0.0253402	grey90			FIL_2	10400000	14400000	0.196223	0	0.26668	0.13885	0.11902
HAL_2	28000000	32000000	0.0227069	grey90			FIL_2	11200000	15200000	0.153068	0	0.292973	0.14332	0.102068
HAL_2	28800000	32800000	0.0237782	grey90			FIL_2	12000000	16000000	0.119566	0	0.309285	0.141038	0.0850223
HAL_2	29600000	33600000	0.021289	grey90			FIL_2	12800000	16800000	0.120489	0	0.320479	0.135319	0.0785198
HAL_2	30400000	34400000	0.0237966	grey90			FIL_2	13600000	17600000	0.104067	0	0.320172	0.150657	0.072023
HAL_2	31200000	35200000	0.0247888	grey90			FIL_2	14400000	18400000	0.0680174	0	0.329493	0.154494	0.0475003
HAL_2	32000000	36000000	0.0827309	mistyrose			FIL_2	15200000	19200000	0.0584506	0	0.339735	0.164853	0.0375199
HAL_2	32800000	36800000	0.160172	rosybrown1			FIL_2	16000000	20000000	0.0482811	0.00572875	0.355742	0.177982	0.0280244
HAL_2	33600000	37600000	0.246035	rosybrown1			FIL_2	16800000	20800000	0.0300651	0.00645843	0.367339	0.183634	0.018011
HAL_2	34400000	38400000	0.381901	rosybrown1			FIL_2	17600000	21600000	0.0174828	0.00645804	0.374436	0.185368	0.0115063
HAL_2	35200000	39200000	0.546972	salmon			FIL_2	18400000	22400000	0.0213633	0.00784757	0.373106	0.183759	0.0140171
HAL_2	36000000	40000000	0.627977	salmon			FIL_2	19200000	23200000	0.0223353	0.00784908	0.363319	0.186107	0.0160226
HAL_2	36800000	40800000	0.738985	salmon			FIL_2	20000000	24000000	0.0215615	0.00288864	0.367059	0.178237	0.0195009
HAL_2	37600000	41600000	1.21637	salmon			FIL_2	20800000	24800000	0.0264511	0.00161213	0.385309	0.182765	0.0220189
HAL_2	38400000	42400000	2.2332	red			FIL_2	21600000	25600000	0.0331698	0.00161182	0.370146	0.172287	0.025517
HAL_2	39200000	43200000	3.1003	red			FIL_2	22400000	26400000	0.034462	0.000227918	0.363308	0.172877	0.0295867
HAL_2	40000000	44000000	3.80303	red			FIL_2	23200000	27200000	0.0358455	0.00022766	0.379377	0.159883	0.0320577
HAL_2	40800000	44800000	4.43372	red3			FIL_2	24000000	28000000	0.0425347	0.000227376	0.373196	0.158331	0.0320177
HAL_2	41600000	45600000	5.13465	red4			FIL_2	24800000	28800000	0.0478945	0.01286	0.365269	0.145409	0.0355145
HAL_2	42400000	46400000	5.45627	red4			FIL_2	25600000	29600000	0.040974	0.0353356	0.387432	0.143307	0.0330038
HAL_2	43200000	47200000	5.348	red4			FIL_2	26400000	30400000	0.0323444	0.0353437	0.401111	0.143562	0.0265092
HAL_2	44000000	48000000	5.04525	red4			FIL_2	27200000	31200000	0.0344531	0.0353534	0.384552	0.145883	0.0230143
HAL_2	44800000	48800000	5.39397	red4			FIL_2	28000000	32000000	0.0300313	0.0353711	0.381829	0.148596	0.0220094
HAL_2	45600000	49600000	5.03408	red4			FIL_2	28800000	32800000	0.0284505	0.0225018	0.362988	0.152628	0.0210005
HAL_2	46400000	50400000	4.67885	red3			FIL_2	29600000	33600000	0.0435053	2.45017e-05	0.35542	0.153373	0.0250017
HAL_2	47200000	51200000	4.35055	red3			FIL_2	30400000	34400000	0.0467979	2.45065e-05	0.340095	0.159684	0.0260069
HAL_2	48000000	52000000	4.56691	red3			FIL_2	31200000	35200000	0.0499493	2.45131e-05	0.338936	0.165079	0.0310166
HAL_2	48800000	52800000	4.54857	red3			FIL_2	32000000	36000000	0.0636048	0	0.331162	0.161815	0.0375172
HAL_2	49600000	53600000	4.90993	red3			FIL_2	32800000	36800000	0.074405	0.0016777	0.323249	0.172047	0.0445251
HAL_2	50400000	54400000	4.70764	red3			FIL_2	33600000	37600000	0.0714021	0.00167712	0.316262	0.183551	0.0460102
HAL_2	51200000	55200000	4.6874	red3			FIL_2	34400000	38400000	0.0792533	0.00167684	0.3219	0.176985	0.0510026
HAL_2	52000000	56000000	4.69749	red3			FIL_2	35200000	39200000	0.10207	0.00184255	0.305451	0.166415	0.0655018
HAL_2	52800000	56800000	4.15542	red3			FIL_2	36000000	40000000	0.100392	0.00184321	0.298652	0.16753	0.0705273
HAL_2	53600000	57600000	2.88223	red			FIL_2	36800000	40800000	0.113351	0.000166085	0.295519	0.155652	0.0751517
HAL_3	0	4000000	2.95119	red			FIL_2	37600000	41600000	0.123238	0.000165966	0.286957	0.145615	0.083609
HAL_3	800000	4800000	3.66736	red			FIL_2	38400000	42400000	0.151318	0.000165767	0.267949	0.149546	0.0975098
HAL_3	1600000	5600000	4.14131	red3			FIL_2	39200000	43200000	0.157734	0	0.270062	0.149989	0.103558
HAL_3	2400000	6400000	4.193	red3			FIL_2	40000000	44000000	0.199624	0	0.237998	0.146114	0.129066
HAL_3	3200000	7200000	3.9712	red			FIL_2	40800000	44800000	0.22908	0	0.203751	0.144187	0.152502
HAL_3	4000000	8000000	3.72144	red			FIL_2	41600000	45600000	0.276449	0	0.169725	0.141595	0.178008
HAL_3	4800000	8800000	4.18553	red3			FIL_2	42400000	46400000	0.316075	0	0.132411	0.123426	0.21001
HAL_3	5600000	9600000	4.08474	red3			FIL_2	43200000	47200000	0.358368	0	0.09577	0.122155	0.236167
HAL_3	6400000	10400000	4.16114	red3			FIL_2	44000000	48000000	0.384216	0	0.091422	0.114688	0.258509
HAL_3	7200000	11200000	4.39653	red3			FIL_2	44800000	48800000	0.416936	0	0.0815624	0.107598	0.27815
HAL_3	8000000	12000000	4.06535	red3			FIL_2	45600000	49600000	0.445313	0	0.0745155	0.0993911	0.293528
HAL_3	8800000	12800000	3.69962	red			FIL_2	46400000	50400000	0.455512	0	0.0630232	0.0989638	0.30605
HAL_3	9600000	13600000	3.77524	red			FIL_2	47200000	51200000	0.469317	0	0.0660496	0.0928882	0.316577
HAL_3	10400000	14400000	3.53523	red			FIL_2	48000000	52000000	0.484476	1.47502e-05	0.0513228	0.089408	0.315005
HAL_3	11200000	15200000	3.41183	red			FIL_2	48800000	52800000	0.506075	1.47546e-05	0.0456787	0.0858536	0.316598
HAL_3	12000000	16000000	3.87671	red			FIL_2	49600000	53600000	0.50851	1.47544e-05	0.0432994	0.0870626	0.320095
HAL_3	12800000	16800000	4.0214	red3			FIL_2	50400000	54400000	0.511178	1.47524e-05	0.0479183	0.0827671	0.320052
HAL_3	13600000	17600000	4.80477	red3			FIL_2	51200000	55200000	0.508068	1.47625e-05	0.0435543	0.0792807	0.324774
HAL_3	14400000	18400000	5.30134	red4			FIL_2	52000000	56000000	0.501745	0	0.0503306	0.0767277	0.323755
HAL_3	15200000	19200000	5.32616	red4			FIL_2	52800000	56800000	0.489832	0	0.0521052	0.073944	0.331565
HAL_3	16000000	20000000	4.80318	red3			FIL_2	53600000	57600000	0.494408	0	0.049084	0.0728263	0.344505
HAL_3	16800000	20800000	4.23655	red3			FIL_2	54400000	58400000	0.502558	0	0.0477074	0.0754225	0.331338
HAL_3	17600000	21600000	2.70935	red			FIL_2	55200000	59200000	0.507978	0	0.0545809	0.0828941	0.318148
HAL_3	18400000	22400000	1.57268	salmon			FIL_2	56000000	60000000	0.514355	0	0.0616469	0.0972441	0.316772
HAL_3	19200000	23200000	0.96252	salmon			FIL_2	56800000	60800000	0.508384	0	0.0701745	0.106355	0.309387
HAL_3	20000000	24000000	0.567581	salmon			FIL_2	57600000	61600000	0.502262	0	0.0852966	0.111299	0.286136
HAL_3	20800000	24800000	0.149044	rosybrown1			FIL_3	0	4000000	0.471707	0	0.101359	0.0852809	0.333663
HAL_3	21600000	25600000	0.115016	rosybrown1			FIL_3	800000	4800000	0.436914	0	0.110131	0.0985398	0.302708
HAL_3	22400000	26400000	0.0825638	mistyrose			FIL_3	1600000	5600000	0.451046	0	0.0990359	0.0974981	0.306214
HAL_3	23200000	27200000	0.055699	mistyrose			FIL_3	2400000	6400000	0.45635	0	0.0806837	0.0933597	0.302583
HAL_3	24000000	28000000	0.0215116	grey90			FIL_3	3200000	7200000	0.400038	0	0.103338	0.102211	0.268717
HAL_3	24800000	28800000	0.0293708	grey90			FIL_3	4000000	8000000	0.420507	0	0.094204	0.104805	0.283217
HAL_3	25600000	29600000	0.0279249	grey90			FIL_3	4800000	8800000	0.444381	0	0.0782111	0.0990975	0.299047
HAL_3	26400000	30400000	0.0310553	grey90			FIL_3	5600000	9600000	0.439439	0	0.0733949	0.100936	0.299039
HAL_3	27200000	31200000	0.0197181	grey90			FIL_3	6400000	10400000	0.434009	0	0.0864441	0.100981	0.292106
HAL_3	28000000	32000000	0.0275555	grey90			FIL_3	7200000	11200000	0.475659	0	0.0607149	0.0917968	0.31277
HAL_3	28800000	32800000	0.031466	grey90			FIL_3	8000000	12000000	0.480735	0	0.0558827	0.0981627	0.301016
HAL_3	29600000	33600000	0.0280095	grey90			FIL_3	8800000	12800000	0.458739	0	0.0573536	0.0927308	0.279055
HAL_3	30400000	34400000	0.0309366	grey90			FIL_3	9600000	13600000	0.445183	0	0.0713327	0.0867822	0.275643
HAL_3	31200000	35200000	0.0307745	grey90			FIL_3	10400000	14400000	0.454398	0	0.0662154	0.0862122	0.29102
HAL_3	32000000	36000000	0.0261743	grey90			FIL_3	11200000	15200000	0.450472	0	0.0635685	0.0868288	0.292707
HAL_3	32800000	36800000	0.0295702	grey90			FIL_3	12000000	16000000	0.440221	0	0.0783028	0.0803493	0.295569
HAL_3	33600000	37600000	0.0286335	grey90			FIL_3	12800000	16800000	0.458669	0	0.0776546	0.0855331	0.31114
HAL_3	34400000	38400000	0.0223659	grey90			FIL_3	13600000	17600000	0.472203	0	0.0761698	0.0883098	0.317019
HAL_3	35200000	39200000	0.0313614	grey90			FIL_3	14400000	18400000	0.453501	0	0.075119	0.0952419	0.306663
HAL_3	36000000	40000000	0.0312563	grey90			FIL_3	15200000	19200000	0.415894	4.2014e-05	0.0933599	0.107382	0.279093
HAL_3	36800000	40800000	0.0298457	grey90			FIL_3	16000000	20000000	0.380128	4.20144e-05	0.0893132	0.116484	0.260589
HAL_3	37600000	41600000	0.0206407	grey90			FIL_3	16800000	20800000	0.368855	4.20125e-05	0.0948805	0.118852	0.254076
HAL_3	38400000	42400000	0.0264732	grey90			FIL_3	17600000	21600000	0.348655	4.20006e-05	0.105332	0.129335	0.227003
HAL_3	39200000	43200000	0.0267097	grey90			FIL_3	18400000	22400000	0.343939	4.20062e-05	0.117627	0.128179	0.212532
HAL_3	40000000	44000000	0.0251083	grey90			FIL_3	19200000	23200000	0.337473	0	0.137333	0.130233	0.207046
HAL_3	40800000	44800000	0.0307739	grey90			FIL_3	20000000	24000000	0.316482	0	0.175366	0.134272	0.189017
HAL_3	41600000	45600000	0.0295115	grey90			FIL_3	20800000	24800000	0.273032	0	0.21085	0.146585	0.160624
HAL_3	42400000	46400000	0.0304896	grey90			FIL_3	21600000	25600000	0.241617	0	0.226377	0.151147	0.144517
HAL_3	43200000	47200000	0.0292525	grey90			FIL_3	22400000	26400000	0.180389	0	0.270362	0.164079	0.108003
HAL_3	44000000	48000000	0.0328726	grey90			FIL_3	23200000	27200000	0.127677	0	0.290305	0.177389	0.0831395
HAL_3	44800000	48800000	0.359278	rosybrown1			FIL_3	24000000	28000000	0.110832	0	0.297677	0.178677	0.0710066
HAL_3	45600000	49600000	0.553384	salmon			FIL_3	24800000	28800000	0.0891924	0	0.319533	0.175033	0.0580727
HAL_3	46400000	50400000	0.995776	salmon			FIL_3	25600000	29600000	0.0483691	0	0.337649	0.182727	0.0405114
HAL_3	47200000	51200000	2.11503	red			FIL_3	26400000	30400000	0.0560715	0	0.340884	0.177315	0.0460142
HAL_3	48000000	52000000	2.67488	red			FIL_3	27200000	31200000	0.0555989	0	0.349269	0.174541	0.044544
HAL_3	48800000	52800000	3.50191	red			FIL_3	28000000	32000000	0.0489469	0	0.3578	0.176866	0.0350067
HAL_3	49600000	53600000	5.31829	red4			FIL_3	28800000	32800000	0.0392538	0	0.356344	0.186379	0.0310641
HAL_3	50400000	54400000	6.70566	darkred			FIL_3	29600000	33600000	0.0393636	0	0.361247	0.190081	0.0305107
HAL_3	51200000	55200000	6.66329	darkred			FIL_3	30400000	34400000	0.0236934	0	0.359215	0.207702	0.020001
HAL_3	52000000	56000000	7.60221	darkred			FIL_3	31200000	35200000	0.0189756	0	0.347083	0.204848	0.0165034
HAL_3	52800000	56800000	7.25794	darkred			FIL_3	32000000	36000000	0.0128141	0	0.339833	0.207202	0.0135017
HAL_3	53600000	57600000	6.08716	darkred			FIL_3	32800000	36800000	0.0138665	0	0.334159	0.205231	0.0130068
HAL_4	0	4000000	4.0422	red3			FIL_3	33600000	37600000	0.0148291	0	0.341359	0.195523	0.0120001
HAL_4	800000	4800000	4.91368	red3			FIL_3	34400000	38400000	0.017829	0	0.336866	0.186235	0.0125007
HAL_4	1600000	5600000	6.34066	darkred			FIL_3	35200000	39200000	0.032239	0	0.335251	0.190309	0.0210137
HAL_4	2400000	6400000	6.50537	darkred			FIL_3	36000000	40000000	0.0374164	0	0.343693	0.185584	0.0245057
HAL_4	3200000	7200000	6.75769	darkred			FIL_3	36800000	40800000	0.0415869	0	0.342688	0.181051	0.0285107
HAL_4	4000000	8000000	5.78824	red4			FIL_3	37600000	41600000	0.0458526	0	0.33856	0.17478	0.0305195
HAL_4	4800000	8800000	6.18572	darkred			FIL_3	38400000	42400000	0.0437432	0	0.351737	0.16805	0.0310002
HAL_4	5600000	9600000	5.28458	red4			FIL_3	39200000	43200000	0.0412448	0	0.345262	0.161809	0.0305352
HAL_4	6400000	10400000	4.21037	red3			FIL_3	40000000	44000000	0.0386999	0.000382395	0.353025	0.171761	0.0275104
HAL_4	7200000	11200000	3.28349	red			FIL_3	40800000	44800000	0.03931	0.000991347	0.374843	0.16585	0.0230255
HAL_4	8000000	12000000	2.5512	red			FIL_3	41600000	45600000	0.033641	0.000990766	0.378171	0.171319	0.0215112
HAL_4	8800000	12800000	1.16592	salmon			FIL_3	42400000	46400000	0.0390826	0.0116314	0.375291	0.179921	0.0235038
HAL_4	9600000	13600000	0.317205	rosybrown1			FIL_3	43200000	47200000	0.0352323	0.0116309	0.391393	0.18886	0.0200024
HAL_4	10400000	14400000	0.0185721	grey90			FIL_3	44000000	48000000	0.0422631	0.0112499	0.376006	0.179	0.0230055
HAL_4	11200000	15200000	0.0188936	grey90			FIL_3	44800000	48800000	0.0343207	0.010644	0.362925	0.193527	0.0215097
HAL_4	12000000	16000000	0.018643	grey90			FIL_3	45600000	49600000	0.0360025	0.0133167	0.364872	0.195175	0.0220095
HAL_4	12800000	16800000	0.0188603	grey90			FIL_3	46400000	50400000	0.0347607	0.0026749	0.362288	0.192852	0.0215254
HAL_4	13600000	17600000	0.0156016	grey90			FIL_3	47200000	51200000	0.0268394	0.00319387	0.363601	0.179799	0.0195023
HAL_4	14400000	18400000	0.0195429	grey90			FIL_3	48000000	52000000	0.0226039	0.00319543	0.35793	0.175468	0.0175106
HAL_4	15200000	19200000	0.0176039	grey90			FIL_3	48800000	52800000	0.024016	0.00319553	0.35181	0.168259	0.0175111
HAL_4	16000000	20000000	0.0174733	grey90			FIL_3	49600000	53600000	0.0388501	0.00052198	0.332338	0.164857	0.0195086
HAL_4	16800000	20800000	0.0192674	grey90			FIL_3	50400000	54400000	0.053692	0.000521837	0.327751	0.157855	0.0265044
HAL_4	17600000	21600000	0.0193601	grey90			FIL_3	51200000	55200000	0.0741946	0	0.313911	0.158626	0.039591
HAL_4	18400000	22400000	0.0167336	grey90			FIL_3	52000000	56000000	0.103715	0	0.304386	0.154086	0.0525393
HAL_4	19200000	23200000	0.0187645	grey90			FIL_3	52800000	56800000	0.121116	0.00348997	0.295889	0.151482	0.062513
HAL_4	20000000	24000000	0.0196229	grey90			FIL_3	53600000	57600000	0.118672	0.00349313	0.2866	0.152977	0.0730812
HAL_4	20800000	24800000	0.0181927	grey90			FIL_3	54400000	58400000	0.134852	0.00348935	0.262396	0.153796	0.0840024
HAL_4	21600000	25600000	0.0197139	grey90			FIL_3	55200000	59200000	0.146375	0.00348976	0.237071	0.147917	0.0920134
HAL_4	22400000	26400000	0.019286	grey90			FIL_3	56000000	60000000	0.133994	0.00349168	0.234593	0.15249	0.0940656
HAL_4	23200000	27200000	0.0196634	grey90			FIL_3	56800000	60800000	0.181098	0	0.203454	0.142493	0.1285
HAL_4	24000000	28000000	0.0189455	grey90			FIL_3	57600000	61600000	0.214613	0	0.193495	0.134008	0.142554
HAL_4	24800000	28800000	0.017876	grey90			FIL_3	58400000	62400000	0.252069	0	0.172638	0.127613	0.174058
HAL_4	25600000	29600000	0.0159444	grey90			FIL_3	59200000	63200000	0.279698	0	0.165232	0.128104	0.191064
HAL_4	26400000	30400000	0.0200397	grey90			FIL_3	60000000	64000000	0.337661	0	0.129571	0.128268	0.216053
HAL_4	27200000	31200000	0.0167949	grey90			FIL_3	60800000	64800000	0.352208	0	0.120392	0.125919	0.216111
HAL_4	28000000	32000000	0.0193992	grey90			FIL_3	61600000	65600000	0.373184	0	0.102899	0.121088	0.227154
HAL_4	28800000	32800000	0.0188264	grey90			FIL_3	62400000	66400000	0.369801	0	0.113677	0.122666	0.22502
HAL_4	29600000	33600000	0.0194298	grey90			FIL_3	63200000	67200000	0.381239	0	0.1124	0.121606	0.225891
HAL_4	30400000	34400000	0.0189304	grey90			FIL_3	64000000	68000000	0.370144	0	0.121226	0.11599	0.226018
HAL_4	31200000	35200000	0.0137784	grey90			FIL_4	0	4000000	0.481366	0	0.0881254	0.0924512	0.312491
HAL_4	32000000	36000000	0.0186127	grey90			FIL_4	800000	4800000	0.467264	0	0.0910857	0.0949836	0.305366
HAL_4	32800000	36800000	0.019364	grey90			FIL_4	1600000	5600000	0.447421	0	0.0868469	0.0978502	0.296048
HAL_4	33600000	37600000	0.0198006	grey90			FIL_4	2400000	6400000	0.435017	0	0.0845072	0.0981601	0.294392
HAL_4	34400000	38400000	0.0195029	grey90			FIL_4	3200000	7200000	0.429691	0	0.0855893	0.0995519	0.280668
HAL_4	35200000	39200000	0.146112	rosybrown1			FIL_4	4000000	8000000	0.410807	0	0.0889717	0.102707	0.263515
HAL_4	36000000	40000000	0.204323	rosybrown1			FIL_4	4800000	8800000	0.409546	0	0.0789226	0.108045	0.253729
HAL_4	36800000	40800000	0.248501	rosybrown1			FIL_4	5600000	9600000	0.393918	0.000305109	0.0924761	0.111286	0.241086
HAL_4	37600000	41600000	0.346911	rosybrown1			FIL_4	6400000	10400000	0.364476	0.000305433	0.10983	0.120345	0.212301
HAL_4	38400000	42400000	0.968298	salmon			FIL_4	7200000	11200000	0.32526	0.000305261	0.126896	0.131561	0.195167
HAL_4	39200000	43200000	1.28031	salmon			FIL_4	8000000	12000000	0.265235	0.000305216	0.162656	0.139106	0.166117
HAL_4	40000000	44000000	3.06779	red			FIL_4	8800000	12800000	0.196373	0.0003051	0.22646	0.147336	0.133544
HAL_4	40800000	44800000	3.50217	red			FIL_4	9600000	13600000	0.151582	0	0.254983	0.152382	0.105039
HAL_4	41600000	45600000	4.42473	red3			FIL_4	10400000	14400000	0.105288	0	0.279279	0.151859	0.0845437
HAL_4	42400000	46400000	4.65406	red3			FIL_4	11200000	15200000	0.0793189	0	0.30594	0.151663	0.064527
HAL_4	43200000	47200000	4.64271	red3			FIL_4	12000000	16000000	0.0596271	0	0.328025	0.159506	0.0460172
HAL_4	44000000	48000000	3.52609	red			FIL_4	12800000	16800000	0.0546481	0	0.326914	0.155245	0.0375075
HAL_4	44800000	48800000	3.81283	red			FIL_4	13600000	17600000	0.0499595	0	0.339767	0.155779	0.0305167
HAL_4	45600000	49600000	3.50846	red			FIL_4	14400000	18400000	0.0484594	0	0.349934	0.159812	0.0250074
HAL_4	46400000	50400000	3.07257	red			FIL_4	15200000	19200000	0.0371193	0	0.357766	0.160944	0.0210125
HAL_5	0	4000000	3.04434	red			FIL_4	16000000	20000000	0.0506453	0	0.349647	0.165057	0.0290188
HAL_5	800000	4800000	3.62401	red			FIL_4	16800000	20800000	0.04751	0.00577298	0.353786	0.16667	0.0275142
HAL_5	1600000	5600000	4.39999	red3			FIL_4	17600000	21600000	0.0393935	0.00577165	0.348117	0.17292	0.0285082
HAL_5	2400000	6400000	5.16171	red4			FIL_4	18400000	22400000	0.0379271	0.00577256	0.341487	0.174386	0.0300133
HAL_5	3200000	7200000	4.99437	red3			FIL_4	19200000	23200000	0.0522783	0.0057739	0.337197	0.170054	0.0390264
HAL_5	4000000	8000000	4.56493	red3			FIL_4	20000000	24000000	0.0413946	0.00577287	0.338653	0.164056	0.0325162
HAL_5	4800000	8800000	4.58384	red3			FIL_4	20800000	24800000	0.0415667	0	0.330525	0.162705	0.0320024
HAL_5	5600000	9600000	4.02291	red3			FIL_4	21600000	25600000	0.0382413	0	0.339542	0.16139	0.0295076
HAL_5	6400000	10400000	3.57823	red			FIL_4	22400000	26400000	0.0363808	0	0.351553	0.16682	0.0255044
HAL_5	7200000	11200000	3.87927	red			FIL_4	23200000	27200000	0.0300386	0	0.349004	0.167531	0.0230133
HAL_5	8000000	12000000	3.97942	red			FIL_4	24000000	28000000	0.0267787	0.00801146	0.360801	0.16566	0.0220184
HAL_5	8800000	12800000	4.83649	red3			FIL_4	24800000	28800000	0.0255459	0.00800824	0.356429	0.163599	0.0240105
HAL_5	9600000	13600000	5.55822	red4			FIL_4	25600000	29600000	0.0403629	0.00800642	0.341214	0.162525	0.0285059
HAL_5	10400000	14400000	5.85858	red4			FIL_4	26400000	30400000	0.0402786	0.00800616	0.33739	0.15515	0.0310054
HAL_5	11200000	15200000	6.4279	darkred			FIL_4	27200000	31200000	0.0353511	0.0080059	0.339416	0.15397	0.027504
HAL_5	12000000	16000000	6.55703	darkred			FIL_4	28000000	32000000	0.0380787	0	0.331979	0.155752	0.0305664
HAL_5	12800000	16800000	5.66009	red4			FIL_4	28800000	32800000	0.0547176	0.0127931	0.34564	0.1495	0.0310318
HAL_5	13600000	17600000	5.12369	red4			FIL_4	29600000	33600000	0.0517003	0.0160582	0.35038	0.152151	0.0250088
HAL_5	14400000	18400000	4.09281	red3			FIL_4	30400000	34400000	0.0523267	0.0160741	0.351035	0.155739	0.0255342
HAL_5	15200000	19200000	2.40043	red			FIL_4	31200000	35200000	0.0514334	0.0195198	0.353063	0.162913	0.023021
HAL_5	16000000	20000000	1.3222	salmon			FIL_4	32000000	36000000	0.0619924	0.0195025	0.345818	0.156354	0.0235006
HAL_5	16800000	20800000	0.665397	salmon			FIL_4	32800000	36800000	0.0502662	0.00672219	0.352112	0.16915	0.0225006
HAL_5	17600000	21600000	0.0181858	grey90			FIL_4	33600000	37600000	0.0368251	0.00344965	0.371752	0.168526	0.0220009
HAL_5	18400000	22400000	0.0179762	grey90			FIL_4	34400000	38400000	0.0460932	0.00345038	0.369477	0.163451	0.0245062
HAL_5	19200000	23200000	0.0176626	grey90			FIL_4	35200000	39200000	0.0419273	0.0151357	0.373838	0.167166	0.0225043
HAL_5	20000000	24000000	0.018094	grey90			FIL_4	36000000	40000000	0.03671	0.0151392	0.380525	0.164239	0.0260111
HAL_5	20800000	24800000	0.0176616	grey90			FIL_4	36800000	40800000	0.0317887	0.0151343	0.365804	0.165632	0.0250025
HAL_5	21600000	25600000	0.017596	grey90			FIL_4	37600000	41600000	0.0403906	0.0151337	0.354096	0.15615	0.0320021
HAL_5	22400000	26400000	0.0180696	grey90			FIL_4	38400000	42400000	0.0410968	0.0151358	0.344429	0.155658	0.0330066
HAL_5	23200000	27200000	0.0178574	grey90			FIL_4	39200000	43200000	0.0595749	0	0.341294	0.143459	0.0460078
HAL_5	24000000	28000000	0.0132287	grey90			FIL_4	40000000	44000000	0.0715128	0	0.326073	0.149501	0.0540266
HAL_5	24800000	28800000	0.0175209	grey90			FIL_4	40800000	44800000	0.076415	0	0.325092	0.145427	0.0591556
HAL_5	25600000	29600000	0.0170838	grey90			FIL_4	41600000	45600000	0.109473	0	0.293361	0.147876	0.0785604
HAL_5	26400000	30400000	0.0165598	grey90			FIL_4	42400000	46400000	0.113057	0	0.287969	0.14875	0.0860936
HAL_5	27200000	31200000	0.0182507	grey90			FIL_4	43200000	47200000	0.165234	0.000586846	0.250452	0.144426	0.111518
HAL_5	28000000	32000000	0.0183736	grey90			FIL_4	44000000	48000000	0.213605	0.000586966	0.222121	0.142542	0.142052
HAL_5	28800000	32800000	0.0172231	grey90			FIL_4	44800000	48800000	0.284967	0.000586941	0.177201	0.134235	0.18306
HAL_5	29600000	33600000	0.0161114	grey90			FIL_4	45600000	49600000	0.300311	0.000587071	0.159852	0.134987	0.195607
HAL_5	30400000	34400000	0.0174387	grey90			FIL_4	46400000	50400000	0.364467	0.000587437	0.129538	0.124022	0.235275
HAL_5	31200000	35200000	0.0177379	grey90			FIL_4	47200000	51200000	0.369501	0	0.112799	0.119826	0.2425
HAL_5	32000000	36000000	0.0179911	grey90			FIL_4	48000000	52000000	0.393728	0	0.105116	0.109532	0.252574
HAL_5	32800000	36800000	0.0176249	grey90			FIL_4	48800000	52800000	0.41525	0	0.0947533	0.101518	0.264668
HAL_5	33600000	37600000	0.0180264	grey90			FIL_4	49600000	53600000	0.43775	0	0.0838047	0.0894788	0.281526
HAL_5	34400000	38400000	0.0179706	grey90			FIL_4	50400000	54400000	0.443824	0	0.0838904	0.0892033	0.283157
HAL_5	35200000	39200000	0.0170534	grey90			FIL_4	51200000	55200000	0.458652	0	0.0864785	0.0927342	0.291919
HAL_5	36000000	40000000	0.0183483	grey90			FIL_4	52000000	56000000	0.454548	0	0.0884056	0.093763	0.29177
HAL_5	36800000	40800000	0.0184929	grey90			FIL_4	52800000	56800000	0.435525	0	0.0975845	0.100088	0.283027
HAL_5	37600000	41600000	0.0165474	grey90			FIL_5	0	4000000	0.430336	0	0.107989	0.12254	0.299073
HAL_5	38400000	42400000	0.0183302	grey90			FIL_5	800000	4800000	0.451506	0	0.0985816	0.109225	0.296439
HAL_5	39200000	43200000	0.0183074	grey90			FIL_5	1600000	5600000	0.470231	0	0.0889259	0.101715	0.30059
HAL_5	40000000	44000000	0.0180709	grey90			FIL_5	2400000	6400000	0.494147	0	0.064966	0.0942376	0.315065
HAL_5	40800000	44800000	0.0176531	grey90			FIL_5	3200000	7200000	0.525295	0	0.0490882	0.0763869	0.328599
HAL_5	41600000	45600000	0.0175534	grey90			FIL_5	4000000	8000000	0.516865	0	0.0492669	0.0719114	0.323628
HAL_5	42400000	46400000	0.0179484	grey90			FIL_5	4800000	8800000	0.528216	0	0.0411169	0.0712074	0.340812
HAL_5	43200000	47200000	0.0178179	grey90			FIL_5	5600000	9600000	0.522385	0	0.0377684	0.0741803	0.346761
HAL_5	44000000	48000000	0.018483	grey90			FIL_5	6400000	10400000	0.523451	0	0.0414899	0.0762345	0.33784
HAL_5	44800000	48800000	0.781493	salmon			FIL_5	7200000	11200000	0.513021	0	0.0396878	0.0849793	0.333244
HAL_5	45600000	49600000	1.26827	salmon			FIL_5	8000000	12000000	0.517985	0	0.0436105	0.0842557	0.321959
HAL_5	46400000	50400000	2.02508	red			FIL_5	8800000	12800000	0.515714	6.98148e-05	0.0485683	0.0833636	0.319296
HAL_5	47200000	51200000	2.77286	red			FIL_5	9600000	13600000	0.503737	6.98735e-05	0.0525612	0.0821026	0.313053
HAL_5	48000000	52000000	4.04495	red3			FIL_5	10400000	14400000	0.491971	6.97504e-05	0.0607733	0.0814504	0.306502
HAL_5	48800000	52800000	4.20542	red3			FIL_5	11200000	15200000	0.490867	6.97883e-05	0.0704509	0.0778127	0.306168
HAL_5	49600000	53600000	5.14173	red4			FIL_5	12000000	16000000	0.477351	6.98561e-05	0.0715557	0.0818764	0.303461
HAL_5	50400000	54400000	5.37005	red4			FIL_5	12800000	16800000	0.436846	0	0.0840054	0.0904713	0.273007
HAL_5	51200000	55200000	5.6566	red4			FIL_5	13600000	17600000	0.425944	0	0.0907194	0.0934714	0.261524
HAL_5	52000000	56000000	5.45246	red4			FIL_5	14400000	18400000	0.403772	0	0.0973397	0.0995339	0.257081
HAL_5	52800000	56800000	5.44332	red4			FIL_5	15200000	19200000	0.365453	2.20165e-05	0.106492	0.115553	0.237678
HAL_5	53600000	57600000	5.24122	red4			FIL_5	16000000	20000000	0.340159	2.2002e-05	0.122754	0.129367	0.214019
HAL_5	54400000	58400000	4.94094	red3			FIL_5	16800000	20800000	0.302384	0.00737226	0.158864	0.138452	0.190007
HAL_5	55200000	59200000	4.05597	red3			FIL_5	17600000	21600000	0.242848	0.00737596	0.204728	0.150093	0.155083
HAL_6	0	4000000	6.2702	darkred			FIL_5	18400000	22400000	0.198229	0.00737691	0.255412	0.155784	0.117578
HAL_6	800000	4800000	7.4969	darkred			FIL_5	19200000	23200000	0.167521	0.00735036	0.276354	0.157366	0.0970047
HAL_6	1600000	5600000	7.10838	darkred			FIL_5	20000000	24000000	0.130901	0.00735049	0.303564	0.157426	0.0855058
HAL_6	2400000	6400000	7.03402	darkred			FIL_5	20800000	24800000	0.129601	0	0.301482	0.159943	0.078519
HAL_6	3200000	7200000	5.10158	red4			FIL_5	21600000	25600000	0.115911	0	0.299253	0.162683	0.0715082
HAL_6	4000000	8000000	4.46111	red3			FIL_5	22400000	26400000	0.0998526	0	0.299944	0.15933	0.0645232
HAL_6	4800000	8800000	3.44524	red			FIL_5	23200000	27200000	0.0861003	0	0.325807	0.166941	0.0530005
HAL_6	5600000	9600000	2.56047	red			FIL_5	24000000	28000000	0.0705486	0	0.332927	0.164439	0.0445803
HAL_6	6400000	10400000	1.4061	salmon			FIL_5	24800000	28800000	0.0498586	0	0.351419	0.169982	0.0365208
HAL_6	7200000	11200000	0.992941	salmon			FIL_5	25600000	29600000	0.0456249	0	0.362233	0.171299	0.0300165
HAL_6	8000000	12000000	0.327118	rosybrown1			FIL_5	26400000	30400000	0.0323718	0	0.362444	0.186464	0.0240009
HAL_6	8800000	12800000	0.0275266	grey90			FIL_5	27200000	31200000	0.0203024	0	0.371751	0.179791	0.0175083
HAL_6	9600000	13600000	0.0269923	grey90			FIL_5	28000000	32000000	0.0234598	0	0.382751	0.193506	0.0160018
HAL_6	10400000	14400000	0.0281541	grey90			FIL_5	28800000	32800000	0.025849	0	0.366086	0.190042	0.0170138
HAL_6	11200000	15200000	0.0277838	grey90			FIL_5	29600000	33600000	0.0216338	0	0.366665	0.193125	0.0190139
HAL_6	12000000	16000000	0.0259355	grey90			FIL_5	30400000	34400000	0.0272842	0.00728089	0.352252	0.18581	0.0250014
HAL_6	12800000	16800000	0.0278669	grey90			FIL_5	31200000	35200000	0.0430462	0.00810626	0.350463	0.184347	0.0330275
HAL_6	13600000	17600000	0.0264188	grey90			FIL_5	32000000	36000000	0.0499962	0.00810383	0.353911	0.165998	0.0435233
HAL_6	14400000	18400000	0.0278431	grey90			FIL_5	32800000	36800000	0.0446599	0.00810162	0.373015	0.160719	0.0400105
HAL_6	15200000	19200000	0.0251053	grey90			FIL_5	33600000	37600000	0.0473901	0.0081005	0.373314	0.157861	0.040505
HAL_6	16000000	20000000	0.0241872	grey90			FIL_5	34400000	38400000	0.0444314	0.000819068	0.39689	0.159604	0.0350029
HAL_6	16800000	20800000	0.0253404	grey90			FIL_5	35200000	39200000	0.0318243	0	0.386568	0.163435	0.0285001
HAL_6	17600000	21600000	0.0274712	grey90			FIL_5	36000000	40000000	0.0417908	0	0.366774	0.16775	0.031513
HAL_6	18400000	22400000	0.0267169	grey90			FIL_5	36800000	40800000	0.0601122	0	0.362036	0.170323	0.0405211
HAL_6	19200000	23200000	0.0258261	grey90			FIL_5	37600000	41600000	0.0773431	0	0.346914	0.159998	0.0455002
HAL_6	20000000	24000000	0.027385	grey90			FIL_5	38400000	42400000	0.0917247	0	0.334662	0.155136	0.0530082
HAL_6	20800000	24800000	0.0252505	grey90			FIL_5	39200000	43200000	0.0973677	0	0.355059	0.152437	0.055021
HAL_6	21600000	25600000	0.025198	grey90			FIL_5	40000000	44000000	0.0814286	0.00072988	0.380709	0.157251	0.0395071
HAL_6	22400000	26400000	0.0256686	grey90			FIL_5	40800000	44800000	0.0669297	0.000730175	0.384172	0.160678	0.0320186
HAL_6	23200000	27200000	0.0252862	grey90			FIL_5	41600000	45600000	0.0676219	0.000729981	0.399427	0.168843	0.0355112
HAL_6	24000000	28000000	0.0266483	grey90			FIL_5	42400000	46400000	0.0531365	0.000729809	0.410898	0.175975	0.0295024
HAL_6	24800000	28800000	0.0428978	mistyrose			FIL_5	43200000	47200000	0.0555205	0.000729905	0.395468	0.167346	0.0380081
HAL_6	25600000	29600000	0.0603797	mistyrose			FIL_5	44000000	48000000	0.0542297	0	0.396915	0.16401	0.0385318
HAL_6	26400000	30400000	0.080609	mistyrose			FIL_5	44800000	48800000	0.0589862	0.00303597	0.39364	0.157567	0.0420099
HAL_6	27200000	31200000	0.107354	rosybrown1			FIL_5	45600000	49600000	0.0655269	0.00303636	0.368116	0.154711	0.0435159
HAL_6	28000000	32000000	0.126653	rosybrown1			FIL_5	46400000	50400000	0.0883878	0.00303549	0.340972	0.153438	0.0565045
HAL_6	28800000	32800000	0.185543	rosybrown1			FIL_5	47200000	51200000	0.119145	0.0030353	0.305282	0.160223	0.0745011
HAL_6	29600000	33600000	0.498735	rosybrown1			FIL_5	48000000	52000000	0.161458	0.00303789	0.249717	0.155762	0.101588
HAL_6	30400000	34400000	1.25112	salmon			FIL_5	48800000	52800000	0.203349	0	0.21214	0.149207	0.131525
HAL_6	31200000	35200000	2.02142	red			FIL_5	49600000	53600000	0.24914	0	0.180368	0.14411	0.160071
HAL_6	32000000	36000000	3.4275	red			FIL_5	50400000	54400000	0.314703	0	0.138145	0.130192	0.198515
HAL_6	32800000	36800000	4.74366	red3			FIL_5	51200000	55200000	0.377089	0	0.109928	0.118213	0.228516
HAL_6	33600000	37600000	5.67599	red4			FIL_5	52000000	56000000	0.428152	0	0.0891112	0.113421	0.258648
HAL_6	34400000	38400000	6.38281	darkred			FIL_5	52800000	56800000	0.451999	0	0.0574192	0.114375	0.281553
HAL_6	35200000	39200000	7.20824	darkred			FIL_5	53600000	57600000	0.467692	0	0.0545772	0.109043	0.306223
HAL_6	36000000	40000000	6.30206	darkred			FIL_5	54400000	58400000	0.481283	0	0.0481517	0.100515	0.320726
HAL_6	36800000	40800000	5.58281	red4			FIL_5	55200000	59200000	0.468277	0	0.0482397	0.0935794	0.317656
HAL_6	37600000	41600000	5.06797	red4			FIL_5	56000000	60000000	0.454286	0	0.0526867	0.0891904	0.313009
HAL_6	38400000	42400000	3.85699	red			FIL_5	56800000	60800000	0.460414	0	0.0602478	0.0843601	0.314102
HAL_7	0	4000000	0.175482	rosybrown1			FIL_5	57600000	61600000	0.449264	0	0.0799376	0.0956426	0.293512
HAL_7	800000	4800000	0.228377	rosybrown1			FIL_5	58400000	62400000	0.429025	0	0.0938977	0.101983	0.280229
HAL_7	1600000	5600000	0.274308	rosybrown1			FIL_5	59200000	63200000	0.411661	0	0.110666	0.115391	0.275118
HAL_7	2400000	6400000	0.369434	rosybrown1			FIL_6	0	4000000	0.385082	0	0.130324	0.10458	0.266353
HAL_7	3200000	7200000	0.306738	rosybrown1			FIL_6	800000	4800000	0.390155	0	0.130814	0.105323	0.265806
HAL_7	4000000	8000000	0.258064	rosybrown1			FIL_6	1600000	5600000	0.384538	0	0.12428	0.103201	0.256681
HAL_7	4800000	8800000	0.21814	rosybrown1			FIL_6	2400000	6400000	0.366751	0	0.118241	0.101772	0.246618
HAL_7	5600000	9600000	0.172233	rosybrown1			FIL_6	3200000	7200000	0.384709	0	0.101144	0.104218	0.25755
HAL_7	6400000	10400000	0.0709685	mistyrose			FIL_6	4000000	8000000	0.352084	0	0.120163	0.118029	0.224646
HAL_7	7200000	11200000	0.0321608	grey90			FIL_6	4800000	8800000	0.305582	0	0.146404	0.123681	0.203528
HAL_7	8000000	12000000	0.032009	grey90			FIL_6	5600000	9600000	0.260269	0	0.17941	0.133984	0.177612
HAL_7	8800000	12800000	0.0315581	grey90			FIL_6	6400000	10400000	0.210456	0	0.219391	0.141518	0.143591
HAL_7	9600000	13600000	0.0256161	grey90			FIL_6	7200000	11200000	0.170885	0	0.243646	0.15082	0.117526
HAL_7	10400000	14400000	0.0324287	grey90			FIL_6	8000000	12000000	0.124531	0	0.281693	0.152128	0.0925385
HAL_7	11200000	15200000	0.0323576	grey90			FIL_6	8800000	12800000	0.0978858	0	0.288691	0.158054	0.0675002
HAL_7	12000000	16000000	0.0291246	grey90			FIL_6	9600000	13600000	0.072209	0.004756	0.320426	0.163154	0.0510268
HAL_7	12800000	16800000	0.0193261	grey90			FIL_6	10400000	14400000	0.0708115	0.00974161	0.327733	0.170845	0.0450213
HAL_7	13600000	17600000	0.0283766	grey90			FIL_6	11200000	15200000	0.0417613	0.00974239	0.356905	0.16773	0.0275152
HAL_7	14400000	18400000	0.0304275	grey90			FIL_6	12000000	16000000	0.0325856	0.00974106	0.342117	0.164264	0.0225094
HAL_7	15200000	19200000	0.0315588	grey90			FIL_6	12800000	16800000	0.0367744	0.00974487	0.346641	0.170855	0.023519
HAL_7	16000000	20000000	0.0320192	grey90			FIL_6	13600000	17600000	0.0407847	0.00498529	0.331054	0.170589	0.0270097
HAL_7	16800000	20800000	0.0303644	grey90			FIL_6	14400000	18400000	0.036069	0	0.346848	0.170596	0.0265158
HAL_7	17600000	21600000	0.0315724	grey90			FIL_6	15200000	19200000	0.0416197	0	0.336265	0.176428	0.0305034
HAL_7	18400000	22400000	0.0320752	grey90			FIL_6	16000000	20000000	0.0492662	0	0.343175	0.179691	0.033009
HAL_7	19200000	23200000	0.0321918	grey90			FIL_6	16800000	20800000	0.0440473	0.0071309	0.35392	0.179537	0.0320288
HAL_7	20000000	24000000	0.0319879	grey90			FIL_6	17600000	21600000	0.0476842	0.0224741	0.361832	0.173684	0.0310014
HAL_7	20800000	24800000	0.262102	rosybrown1			FIL_6	18400000	22400000	0.0523809	0.0230968	0.359468	0.177406	0.0345039
HAL_7	21600000	25600000	0.345876	rosybrown1			FIL_6	19200000	23200000	0.0480914	0.023095	0.353486	0.18156	0.0345012
HAL_7	22400000	26400000	0.37708	rosybrown1			FIL_6	20000000	24000000	0.0395664	0.0230987	0.361117	0.190113	0.0295057
HAL_7	23200000	27200000	0.424125	rosybrown1			FIL_6	20800000	24800000	0.04459	0.0159728	0.357993	0.185089	0.0295057
HAL_7	24000000	28000000	1.16128	salmon			FIL_6	21600000	25600000	0.0360306	0.00517731	0.35419	0.190284	0.0260103
HAL_7	24800000	28800000	1.93022	salmon			FIL_6	22400000	26400000	0.0432309	0.00455546	0.343865	0.184349	0.0275088
HAL_7	25600000	29600000	3.47553	red			FIL_6	23200000	27200000	0.0444543	0.00455455	0.358965	0.178935	0.0265032
HAL_7	26400000	30400000	4.66051	red3			FIL_6	24000000	28000000	0.0500696	0.00455512	0.343578	0.171601	0.0300074
HAL_7	27200000	31200000	6.25172	darkred			FIL_6	24800000	28800000	0.0419085	0.00455705	0.339366	0.173272	0.0295197
HAL_7	28000000	32000000	6.82939	darkred			FIL_6	25600000	29600000	0.0536189	0	0.328992	0.17601	0.0360063
HAL_7	28800000	32800000	7.00961	darkred			FIL_6	26400000	30400000	0.0420533	0	0.340217	0.175213	0.0320027
HAL_7	29600000	33600000	6.27315	darkred			FIL_6	27200000	31200000	0.0385214	0	0.346156	0.176015	0.0320192
HAL_7	30400000	34400000	5.70824	red4			FIL_6	28000000	32000000	0.0308783	0	0.345611	0.17864	0.0300066
HAL_7	31200000	35200000	5.11113	red4			FIL_6	28800000	32800000	0.0307293	0	0.350526	0.178064	0.0310276
HAL_7	32000000	36000000	4.21759	red3			FIL_6	29600000	33600000	0.0286393	0	0.346259	0.17794	0.0320071
HAL_7	32800000	36800000	3.61598	red			FIL_6	30400000	34400000	0.0369365	0	0.329103	0.177463	0.0385346
HAL_7	33600000	37600000	3.65185	red			FIL_6	31200000	35200000	0.04879	0	0.321734	0.172432	0.0455301
HAL_7	34400000	38400000	4.40922	red3			FIL_6	32000000	36000000	0.0643315	0	0.343273	0.16765	0.054518
HAL_7	35200000	39200000	4.34368	red3			FIL_6	32800000	36800000	0.0806319	0	0.338259	0.161086	0.0605048
HAL_7	36000000	40000000	4.56109	red3			FIL_6	33600000	37600000	0.0973927	0	0.324185	0.148525	0.0710288
HAL_7	36800000	40800000	4.66085	red3			FIL_6	34400000	38400000	0.110408	0	0.315881	0.143013	0.0800564
HAL_7	37600000	41600000	4.44411	red3			FIL_6	35200000	39200000	0.132161	0	0.278407	0.137243	0.0970052
HAL_7	38400000	42400000	3.52913	red			FIL_6	36000000	40000000	0.186246	0	0.227705	0.132972	0.128123
HAL_7	39200000	43200000	2.77266	red			FIL_6	36800000	40800000	0.224694	0	0.182706	0.127341	0.158016
HAL_8	0	4000000	6.02384	darkred			FIL_6	37600000	41600000	0.260811	0	0.150393	0.127632	0.185512
HAL_8	800000	4800000	7.02013	darkred			FIL_6	38400000	42400000	0.285357	0	0.121417	0.119143	0.205098
HAL_8	1600000	5600000	7.15917	darkred			FIL_6	39200000	43200000	0.325152	0	0.105093	0.116858	0.227567
HAL_8	2400000	6400000	6.43633	darkred			FIL_6	40000000	44000000	0.336395	0	0.099159	0.111906	0.236017
HAL_8	3200000	7200000	5.83639	red4			FIL_6	40800000	44800000	0.3512	0	0.100588	0.108536	0.243015
HAL_8	4000000	8000000	4.27627	red3			FIL_6	41600000	45600000	0.390569	0	0.0952451	0.101159	0.258598
HAL_8	4800000	8800000	2.92266	red			FIL_6	42400000	46400000	0.395572	0	0.130969	0.0974762	0.252629
HAL_8	5600000	9600000	1.89341	salmon			FIL_6	43200000	47200000	0.404451	0	0.132178	0.0934026	0.258138
HAL_8	6400000	10400000	0.477785	rosybrown1			FIL_6	44000000	48000000	0.397057	0	0.134969	0.103665	0.256611
HAL_8	7200000	11200000	0.0309721	grey90			FIL_6	44800000	48800000	0.405661	0	0.140247	0.106416	0.257739
HAL_8	8000000	12000000	0.0336324	grey90			FIL_6	45600000	49600000	0.358351	0	0.173689	0.114594	0.237996
HAL_8	8800000	12800000	0.0333825	grey90			FIL_7	0	4000000	0.118837	0	0.309014	0.159366	0.0670067
HAL_8	9600000	13600000	0.0332014	grey90			FIL_7	800000	4800000	0.108304	0	0.315765	0.170483	0.0643059
HAL_8	10400000	14400000	0.0310743	grey90			FIL_7	1600000	5600000	0.0992843	0	0.313772	0.175292	0.0600335
HAL_8	11200000	15200000	0.033584	grey90			FIL_7	2400000	6400000	0.0983412	0	0.319432	0.171605	0.0620127
HAL_8	12000000	16000000	0.0332192	grey90			FIL_7	3200000	7200000	0.0949666	0	0.321037	0.167643	0.0615616
HAL_8	12800000	16800000	0.0326131	grey90			FIL_7	4000000	8000000	0.0822666	0	0.330343	0.169253	0.0510192
HAL_8	13600000	17600000	0.0330266	grey90			FIL_7	4800000	8800000	0.0790702	0.0231879	0.329656	0.159675	0.0425035
HAL_8	14400000	18400000	0.033394	grey90			FIL_7	5600000	9600000	0.0682667	0.0232107	0.347249	0.154045	0.0360384
HAL_8	15200000	19200000	0.0311731	grey90			FIL_7	6400000	10400000	0.0570822	0.0231867	0.357841	0.163622	0.0290008
HAL_8	16000000	20000000	0.0329584	grey90			FIL_7	7200000	11200000	0.0392649	0.0231988	0.386041	0.172819	0.0215118
HAL_8	16800000	20800000	0.0268473	grey90			FIL_7	8000000	12000000	0.0309824	0.0231866	0.389297	0.175194	0.0190005
HAL_8	17600000	21600000	0.032876	grey90			FIL_7	8800000	12800000	0.0232142	0	0.390268	0.179838	0.0210038
HAL_8	18400000	22400000	0.0287545	grey90			FIL_7	9600000	13600000	0.0262681	0	0.38472	0.189383	0.0215032
HAL_8	19200000	23200000	0.0287086	grey90			FIL_7	10400000	14400000	0.0300189	0	0.391072	0.183115	0.0230003
HAL_8	20000000	24000000	0.0320937	grey90			FIL_7	11200000	15200000	0.0286917	0	0.386983	0.182553	0.022005
HAL_8	20800000	24800000	0.0379447	grey90			FIL_7	12000000	16000000	0.0352261	0.00039626	0.391256	0.181426	0.0230006
HAL_8	21600000	25600000	0.0384898	grey90			FIL_7	12800000	16800000	0.0304755	0.00522646	0.400888	0.18314	0.0185007
HAL_8	22400000	26400000	0.0524004	mistyrose			FIL_7	13600000	17600000	0.0263738	0.00725196	0.39388	0.175391	0.0190019
HAL_8	23200000	27200000	0.0527709	mistyrose			FIL_7	14400000	18400000	0.0265703	0.00725208	0.399079	0.174631	0.0190022
HAL_8	24000000	28000000	0.0625256	mistyrose			FIL_7	15200000	19200000	0.0270312	0.00725694	0.399272	0.178973	0.0185145
HAL_8	24800000	28800000	0.0645848	mistyrose			FIL_7	16000000	20000000	0.0261934	0.00685811	0.401125	0.173074	0.0205093
HAL_8	25600000	29600000	0.0642201	mistyrose			FIL_7	16800000	20800000	0.0294258	0.00202518	0.399231	0.167463	0.023002
HAL_8	26400000	30400000	0.0577115	mistyrose			FIL_7	17600000	21600000	0.0321403	0	0.409948	0.167457	0.0245612
HAL_8	27200000	31200000	0.0647704	mistyrose			FIL_7	18400000	22400000	0.0565777	0	0.36901	0.161697	0.0330024
HAL_8	28000000	32000000	0.0613194	mistyrose			FIL_7	19200000	23200000	0.0591768	0	0.35607	0.152011	0.0355134
HAL_8	28800000	32800000	0.0687803	mistyrose			FIL_7	20000000	24000000	0.0544089	0	0.355522	0.15649	0.0340135
HAL_8	29600000	33600000	0.114527	rosybrown1			FIL_7	20800000	24800000	0.0742923	0.00249338	0.338281	0.161586	0.0465071
HAL_8	30400000	34400000	0.174637	rosybrown1			FIL_7	21600000	25600000	0.0817274	0.00249322	0.344358	0.162898	0.0470041
HAL_8	31200000	35200000	0.746137	salmon			FIL_7	22400000	26400000	0.0638974	0.00266262	0.349872	0.169536	0.0420928
HAL_8	32000000	36000000	1.94973	salmon			FIL_7	23200000	27200000	0.0597172	0.00409236	0.343928	0.171273	0.0425219
HAL_8	32800000	36800000	3.24935	red			FIL_7	24000000	28000000	0.0684814	0.00409109	0.326677	0.173028	0.0430089
HAL_8	33600000	37600000	3.92531	red			FIL_7	24800000	28800000	0.0638707	0.00159759	0.330323	0.171076	0.0390082
HAL_8	34400000	38400000	5.42526	red4			FIL_7	25600000	29600000	0.0804557	0.00159764	0.310762	0.168112	0.0505122
HAL_8	35200000	39200000	6.17603	darkred			FIL_7	26400000	30400000	0.0811597	0.00143411	0.316552	0.169649	0.0510218
HAL_8	36000000	40000000	6.56551	darkred			FIL_7	27200000	31200000	0.086477	0	0.322551	0.17236	0.051018
HAL_8	36800000	40800000	5.853	red4			FIL_7	28000000	32000000	0.10109	0	0.3204	0.169134	0.0655117
HAL_8	37600000	41600000	5.53408	red4			FIL_7	28800000	32800000	0.113464	0	0.302486	0.172126	0.0730053
HAL_9	0	4000000	3.03891	red			FIL_7	29600000	33600000	0.115955	0	0.285387	0.169946	0.0725017
HAL_9	800000	4800000	3.63723	red			FIL_7	30400000	34400000	0.150595	0	0.254415	0.164979	0.0955203
HAL_9	1600000	5600000	3.64611	red			FIL_7	31200000	35200000	0.204263	0	0.219982	0.157817	0.127025
HAL_9	2400000	6400000	4.33106	red3			FIL_7	32000000	36000000	0.225891	0	0.199172	0.150724	0.136011
HAL_9	3200000	7200000	4.82708	red3			FIL_7	32800000	36800000	0.251012	0	0.193373	0.144151	0.157573
HAL_9	4000000	8000000	5.01735	red4			FIL_7	33600000	37600000	0.303443	0	0.162952	0.137472	0.195586
HAL_9	4800000	8800000	5.49335	red4			FIL_7	34400000	38400000	0.33356	0	0.136569	0.12778	0.218524
HAL_9	5600000	9600000	5.28554	red4			FIL_7	35200000	39200000	0.361721	0	0.109962	0.123953	0.244785
HAL_9	6400000	10400000	4.70455	red3			FIL_7	36000000	40000000	0.401294	0	0.0869964	0.116567	0.278884
HAL_9	7200000	11200000	4.02907	red3			FIL_7	36800000	40800000	0.451801	0	0.0605512	0.100693	0.304665
HAL_9	8000000	12000000	4.48027	red3			FIL_7	37600000	41600000	0.471209	0	0.0660081	0.0913131	0.307525
HAL_9	8800000	12800000	4.37751	red3			FIL_7	38400000	42400000	0.480842	0	0.064679	0.0853264	0.315262
HAL_9	9600000	13600000	4.26858	red3			FIL_7	39200000	43200000	0.47686	0	0.0650211	0.081088	0.309603
HAL_9	10400000	14400000	4.69809	red3			FIL_7	40000000	44000000	0.480686	0	0.0591534	0.0819694	0.30307
HAL_9	11200000	15200000	4.96341	red3			FIL_7	40800000	44800000	0.457327	0	0.0543493	0.0829116	0.296926
HAL_9	12000000	16000000	4.86229	red3			FIL_7	41600000	45600000	0.434473	0	0.0569501	0.082856	0.299265
HAL_9	12800000	16800000	4.52508	red3			FIL_7	42400000	46400000	0.446185	0	0.0599215	0.0796809	0.296231
HAL_9	13600000	17600000	4.53652	red3			FIL_7	43200000	47200000	0.465923	0	0.0615011	0.0756882	0.306024
HAL_9	14400000	18400000	3.37199	red			FIL_7	44000000	48000000	0.450773	0	0.0623749	0.0758555	0.300562
HAL_9	15200000	19200000	2.69918	red			FIL_7	44800000	48800000	0.465695	0	0.0734928	0.0749683	0.305248
HAL_9	16000000	20000000	1.2962	salmon			FIL_7	45600000	49600000	0.494117	0	0.0663079	0.0743038	0.306025
HAL_9	16800000	20800000	0.575895	salmon			FIL_7	46400000	50400000	0.484955	0	0.0753826	0.083078	0.30877
HAL_9	17600000	21600000	0.0223176	grey90			FIL_7	47200000	51200000	0.465589	0	0.0794926	0.0857219	0.297886
HAL_9	18400000	22400000	0.0201469	grey90			FIL_7	48000000	52000000	0.492318	0	0.0889854	0.0847022	0.310835
HAL_9	19200000	23200000	0.0217369	grey90			FIL_8	0	4000000	0.388454	0	0.142325	0.129367	0.274276
HAL_9	20000000	24000000	0.0212829	grey90			FIL_8	800000	4800000	0.372697	0	0.142152	0.122929	0.260079
HAL_9	20800000	24800000	0.0214764	grey90			FIL_8	1600000	5600000	0.367704	0	0.143324	0.11665	0.254465
HAL_9	21600000	25600000	0.0219903	grey90			FIL_8	2400000	6400000	0.370843	0	0.128717	0.109195	0.252112
HAL_9	22400000	26400000	0.0191704	grey90			FIL_8	3200000	7200000	0.335873	0	0.136586	0.109824	0.223103
HAL_9	23200000	27200000	0.0219277	grey90			FIL_8	4000000	8000000	0.289047	0	0.139724	0.116164	0.196792
HAL_9	24000000	28000000	0.0195308	grey90			FIL_8	4800000	8800000	0.260255	0	0.155061	0.121566	0.176082
HAL_9	24800000	28800000	0.0200958	grey90			FIL_8	5600000	9600000	0.230953	0	0.169497	0.129415	0.152543
HAL_9	25600000	29600000	0.0217321	grey90			FIL_8	6400000	10400000	0.180408	0	0.227973	0.143109	0.117574
HAL_9	26400000	30400000	0.017877	grey90			FIL_8	7200000	11200000	0.142107	0	0.261633	0.157066	0.0890134
HAL_9	27200000	31200000	0.0202999	grey90			FIL_8	8000000	12000000	0.112921	0	0.289704	0.159209	0.0675225
HAL_9	28000000	32000000	0.0205976	grey90			FIL_8	8800000	12800000	0.0795445	0	0.317412	0.171804	0.0485286
HAL_9	28800000	32800000	0.0221812	grey90			FIL_8	9600000	13600000	0.0421601	0	0.340495	0.182986	0.0290348
HAL_9	29600000	33600000	0.0212904	grey90			FIL_8	10400000	14400000	0.0356264	0	0.324638	0.188836	0.0295649
HAL_9	30400000	34400000	0.0213559	grey90			FIL_8	11200000	15200000	0.0270853	0	0.338654	0.188271	0.0235035
HAL_9	31200000	35200000	0.0180477	grey90			FIL_8	12000000	16000000	0.0439487	0	0.341744	0.190797	0.0300078
HAL_9	32000000	36000000	0.0218623	grey90			FIL_8	12800000	16800000	0.0605047	0	0.317687	0.186083	0.0430131
HAL_9	32800000	36800000	0.0211077	grey90			FIL_8	13600000	17600000	0.068282	0.00012404	0.306973	0.18637	0.0490156
HAL_9	33600000	37600000	0.0217581	grey90			FIL_8	14400000	18400000	0.0789168	0.000124004	0.298121	0.173668	0.0635023
HAL_9	34400000	38400000	0.0208297	grey90			FIL_8	15200000	19200000	0.107235	0.000124081	0.271083	0.165497	0.0825542
HAL_9	35200000	39200000	0.0214732	grey90			FIL_8	16000000	20000000	0.0981743	0.000124077	0.288876	0.165088	0.0825514
HAL_9	36000000	40000000	0.0208188	grey90			FIL_8	16800000	20800000	0.0868292	0.000124173	0.309224	0.161222	0.0710992
HAL_9	36800000	40800000	0.0214261	grey90			FIL_8	17600000	21600000	0.0883405	0	0.32317	0.15662	0.0655298
HAL_9	37600000	41600000	0.0183328	grey90			FIL_8	18400000	22400000	0.0743664	0	0.344193	0.165091	0.0495004
HAL_9	38400000	42400000	0.0201442	grey90			FIL_8	19200000	23200000	0.0483131	0	0.369541	0.175041	0.0315747
HAL_9	39200000	43200000	0.0199421	grey90			FIL_8	20000000	24000000	0.0360045	0	0.360998	0.182459	0.0200004
HAL_9	40000000	44000000	0.0211547	grey90			FIL_8	20800000	24800000	0.0248038	0	0.379591	0.183729	0.0150041
HAL_9	40800000	44800000	0.0218283	grey90			FIL_8	21600000	25600000	0.0216251	0	0.381662	0.179714	0.016006
HAL_9	41600000	45600000	0.0205278	grey90			FIL_8	22400000	26400000	0.0212353	0.00369229	0.387398	0.179137	0.0155075
HAL_9	42400000	46400000	0.0217858	grey90			FIL_8	23200000	27200000	0.029897	0.00369236	0.378873	0.177624	0.0220111
HAL_9	43200000	47200000	0.0219364	grey90			FIL_8	24000000	28000000	0.0339829	0.00369055	0.385403	0.173085	0.0245003
HAL_9	44000000	48000000	0.0221537	grey90			FIL_8	24800000	28800000	0.0395835	0.00369141	0.372989	0.175224	0.0290071
HAL_9	44800000	48800000	0.0199501	grey90			FIL_8	25600000	29600000	0.0395632	0.00369132	0.365649	0.187334	0.0275061
HAL_9	45600000	49600000	0.0223751	grey90			FIL_8	26400000	30400000	0.0455346	0	0.358144	0.182954	0.0345638
HAL_9	46400000	50400000	0.0217438	grey90			FIL_8	27200000	31200000	0.0509625	0	0.352333	0.191001	0.0320223
HAL_9	47200000	51200000	0.0223185	grey90			FIL_8	28000000	32000000	0.0546713	0.000650519	0.340165	0.189256	0.035001
HAL_9	48000000	52000000	0.346949	rosybrown1			FIL_8	28800000	32800000	0.0595439	0.00065158	0.328839	0.186568	0.0400664
HAL_9	48800000	52800000	1.37549	salmon			FIL_8	29600000	33600000	0.0552622	0.000650537	0.317773	0.181706	0.0425024
HAL_9	49600000	53600000	2.09771	red			FIL_8	30400000	34400000	0.0532223	0.000694658	0.312735	0.189242	0.039509
HAL_9	50400000	54400000	3.23213	red			FIL_8	31200000	35200000	0.0393938	0.000694647	0.317269	0.186376	0.038008
HAL_9	51200000	55200000	4.66081	red3			FIL_8	32000000	36000000	0.0359843	0.000295533	0.315054	0.184886	0.0380043
HAL_9	52000000	56000000	5.31072	red4			FIL_8	32800000	36800000	0.0266409	0.000295557	0.324808	0.189538	0.0320062
HAL_9	52800000	56800000	5.19677	red4			FIL_8	33600000	37600000	0.0336364	0.000295895	0.339766	0.182506	0.0455608
HAL_9	53600000	57600000	4.87495	red3			FIL_8	34400000	38400000	0.0487932	0.000251519	0.324223	0.165619	0.0505039
HAL_9	54400000	58400000	4.95976	red3			FIL_8	35200000	39200000	0.0740741	0.000251655	0.294985	0.153248	0.0680419
HAL_9	55200000	59200000	4.38954	red3			FIL_8	36000000	40000000	0.110667	0	0.26352	0.155095	0.0875406
HAL_9	56000000	60000000	3.84509	red			FIL_8	36800000	40800000	0.149383	0	0.23489	0.146607	0.105009
HAL_9	56800000	60800000	3.96306	red			FIL_8	37600000	41600000	0.186922	0	0.192039	0.150343	0.123062
HAL_9	57600000	61600000	4.28782	red3			FIL_8	38400000	42400000	0.226034	0	0.163083	0.149477	0.144025
HAL_9	58400000	62400000	4.24756	red3			FIL_8	39200000	43200000	0.244366	0	0.163542	0.146047	0.154021
HAL_9	59200000	63200000	4.39754	red3			FIL_8	40000000	44000000	0.261177	0	0.152711	0.135421	0.167071
HAL_9	60000000	64000000	5.17731	red4			FIL_8	40800000	44800000	0.279333	0	0.13708	0.133578	0.187325
HAL_9	60800000	64800000	5.23021	red4			FIL_8	41600000	45600000	0.288118	0	0.129554	0.116853	0.191028
HAL_9	61600000	65600000	5.36605	red4			FIL_8	42400000	46400000	0.299852	0	0.132235	0.109831	0.210146
HAL_9	62400000	66400000	5.41443	red4			FIL_8	43200000	47200000	0.305836	0	0.125364	0.108991	0.218931
HAL_9	63200000	67200000	5.76593	red4			FIL_8	44000000	48000000	0.307533	0	0.134664	0.106905	0.224089
HAL_9	64000000	68000000	5.17007	red4			FIL_8	44800000	48800000	0.308757	0	0.140032	0.0996297	0.227497
HAL_9	64800000	68800000	5.16972	red4			FIL_9	0	4000000	0.549269	0	0.0666794	0.0971973	0.351034
HAL_9	65600000	69600000	4.87594	red3			FIL_9	800000	4800000	0.555122	0	0.0664901	0.0916787	0.350869
HAL_9	66400000	70400000	3.91421	red			FIL_9	1600000	5600000	0.544277	0	0.0721951	0.0868283	0.341334
							FIL_9	2400000	6400000	0.538955	0	0.0572952	0.0749244	0.350103
							FIL_9	3200000	7200000	0.526596	0	0.0567348	0.0727332	0.343547
							FIL_9	4000000	8000000	0.5108	0	0.0679973	0.072783	0.329203
							FIL_9	4800000	8800000	0.510315	0	0.0600358	0.0709125	0.322506
							FIL_9	5600000	9600000	0.503476	0	0.0544467	0.0768029	0.315224
							FIL_9	6400000	10400000	0.508348	0	0.0642565	0.0773452	0.300015
							FIL_9	7200000	11200000	0.47081	0	0.0655323	0.0833344	0.284534
							FIL_9	8000000	12000000	0.463668	0	0.0599028	0.0883632	0.280598
							FIL_9	8800000	12800000	0.445377	0	0.0644324	0.0895855	0.273526
							FIL_9	9600000	13600000	0.441216	0	0.062487	0.0935562	0.27155
							FIL_9	10400000	14400000	0.44839	0	0.0622422	0.0987908	0.274659
							FIL_9	11200000	15200000	0.444426	0	0.0776327	0.102809	0.272094
							FIL_9	12000000	16000000	0.44628	0	0.0850113	0.103584	0.27007
							FIL_9	12800000	16800000	0.434809	0	0.091055	0.11437	0.257661
							FIL_9	13600000	17600000	0.406573	0	0.099379	0.118373	0.245094
							FIL_9	14400000	18400000	0.361311	0	0.114295	0.123799	0.231149
							FIL_9	15200000	19200000	0.316787	0	0.133195	0.131118	0.202002
							FIL_9	16000000	20000000	0.279632	0	0.153984	0.137144	0.175217
							FIL_9	16800000	20800000	0.215731	0	0.204657	0.139994	0.143605
							FIL_9	17600000	21600000	0.170447	0	0.250639	0.145893	0.112127
							FIL_9	18400000	22400000	0.120172	0	0.294045	0.151388	0.0780189
							FIL_9	19200000	23200000	0.0940914	0	0.331653	0.14942	0.0560032
							FIL_9	20000000	24000000	0.0585131	0	0.364258	0.157903	0.0375034
							FIL_9	20800000	24800000	0.0551844	0	0.370382	0.165452	0.0345037
							FIL_9	21600000	25600000	0.0407526	0	0.379608	0.165551	0.0320034
							FIL_9	22400000	26400000	0.042609	0.000537264	0.387309	0.171976	0.0310153
							FIL_9	23200000	27200000	0.0339254	0.000537073	0.387662	0.180242	0.0270037
							FIL_9	24000000	28000000	0.0312071	0.0107094	0.392478	0.183651	0.0255015
							FIL_9	24800000	28800000	0.0234866	0.0107184	0.402688	0.186565	0.0210188
							FIL_9	25600000	29600000	0.0192431	0.0199595	0.412555	0.183221	0.0175026
							FIL_9	26400000	30400000	0.0163362	0.0497237	0.413665	0.174748	0.016508
							FIL_9	27200000	31200000	0.0187623	0.049746	0.427042	0.177781	0.0165154
							FIL_9	28000000	32000000	0.024982	0.0395337	0.429258	0.171544	0.0210032
							FIL_9	28800000	32800000	0.0222366	0.0395564	0.421365	0.170167	0.0195141
							FIL_9	29600000	33600000	0.0547117	0.0342725	0.389782	0.165466	0.0380003
							FIL_9	30400000	34400000	0.0648543	0	0.373194	0.16841	0.0470403
							FIL_9	31200000	35200000	0.0763335	0.0174108	0.338585	0.157511	0.0565122
							FIL_9	32000000	36000000	0.0722463	0.0174166	0.326528	0.163086	0.0530294
							FIL_9	32800000	36800000	0.0836621	0.0174165	0.333892	0.153919	0.0585321
							FIL_9	33600000	37600000	0.0646931	0.0174102	0.355254	0.161833	0.044008
							FIL_9	34400000	38400000	0.0535245	0.0174094	0.364998	0.168299	0.0350049
							FIL_9	35200000	39200000	0.0418312	0	0.396732	0.174432	0.0270056
							FIL_9	36000000	40000000	0.0444879	0.0055356	0.393621	0.168291	0.025512
							FIL_9	36800000	40800000	0.0441221	0.006811	0.398332	0.170454	0.0235026
							FIL_9	37600000	41600000	0.0310545	0.00681821	0.409662	0.169235	0.0200234
							FIL_9	38400000	42400000	0.0297158	0.0112369	0.415699	0.162271	0.0215051
							FIL_9	39200000	43200000	0.0335028	0.0284755	0.408608	0.142862	0.0245079
							FIL_9	40000000	44000000	0.0294028	0.0229348	0.417814	0.158285	0.0250017
							FIL_9	40800000	44800000	0.020119	0.0216832	0.417637	0.163337	0.0230289
							FIL_9	41600000	45600000	0.0269601	0.0216565	0.405571	0.17054	0.0275006
							FIL_9	42400000	46400000	0.0331065	0.0194766	0.396319	0.167438	0.0295047
							FIL_9	43200000	47200000	0.0296713	0.00955582	0.395813	0.184603	0.0275377
							FIL_9	44000000	48000000	0.0269956	0.00954438	0.395035	0.178551	0.023504
							FIL_9	44800000	48800000	0.0297271	0.00954294	0.399107	0.172821	0.0220004
							FIL_9	45600000	49600000	0.0345863	0.00954298	0.395896	0.167612	0.0245006
							FIL_9	46400000	50400000	0.0573891	0.00730279	0.389853	0.165611	0.028506
							FIL_9	47200000	51200000	0.0586832	0	0.379268	0.172553	0.0290093
							FIL_9	48000000	52000000	0.065509	0	0.3687	0.156205	0.0355031
							FIL_9	48800000	52800000	0.0641456	0	0.354551	0.156882	0.0375131
							FIL_9	49600000	53600000	0.0583202	0	0.352337	0.160508	0.0355056
							FIL_9	50400000	54400000	0.0330394	0	0.358426	0.166208	0.0285463
							FIL_9	51200000	55200000	0.0609013	0	0.335476	0.155593	0.0545058
							FIL_9	52000000	56000000	0.104145	0.00791332	0.315303	0.155811	0.0770567
							FIL_9	52800000	56800000	0.15612	0.00791151	0.281752	0.146843	0.106054
							FIL_9	53600000	57600000	0.202748	0.00790982	0.254169	0.135887	0.129038
							FIL_9	54400000	58400000	0.240575	0.00803105	0.218573	0.127706	0.15855
							FIL_9	55200000	59200000	0.284828	0.00803373	0.19209	0.123063	0.179617
							FIL_9	56000000	60000000	0.280274	0.000152462	0.170863	0.120563	0.190765
							FIL_9	56800000	60800000	0.297179	0.000152268	0.144639	0.120181	0.206524
							FIL_9	57600000	61600000	0.305152	0.000152358	0.139307	0.115097	0.214152
							FIL_9	58400000	62400000	0.321084	3.12744e-05	0.132722	0.115373	0.220172
							FIL_9	59200000	63200000	0.334102	3.12506e-05	0.134265	0.111853	0.227504
							FIL_9	60000000	64000000	0.393167	0	0.119931	0.109457	0.247829
							FIL_9	60800000	64800000	0.415866	0	0.119649	0.105203	0.256522
							FIL_9	61600000	65600000	0.446262	0	0.0973776	0.102159	0.271587
							FIL_9	62400000	66400000	0.476846	0	0.0834245	0.0942853	0.283554
							FIL_9	63200000	67200000	0.4899	0	0.0809704	0.0907245	0.286524
							FIL_9	64000000	68000000	0.476853	0	0.0852248	0.0836975	0.282779
							FIL_9	64800000	68800000	0.479119	0	0.080074	0.082757	0.280507
							FIL_9	65600000	69600000	0.48513	0	0.0772387	0.079248	0.288622
							FIL_9	66400000	70400000	0.506287	0	0.070407	0.0789301	0.296298
							FIL_9	67200000	71200000	0.51332	0	0.0661814	0.0757021	0.296567
							FIL_9	68000000	72000000	0.512787	0	0.0638055	0.0781846	0.299684
							FIL_9	68800000	72800000	0.52046	0	0.0561629	0.0753222	0.314505
							FIL_9	69600000	73600000	0.531231	0	0.052664	0.0784479	0.316518
							FIL_9	70400000	74400000	0.522918	0	0.0574777	0.0803387	0.320007
							FIL_9	71200000	75200000	0.510679	0	0.0632844	0.0857293	0.312503
							FIL_9	72000000	76000000	0.509298	0	0.0739829	0.0908268	0.302031
							FIL_9	72800000	76800000	0.500958	0	0.0882831	0.096641	0.287199
							FIL_9	73600000	77600000	0.480423	0	0.106039	0.10042	0.27936

## Sheet: Figure 3B-C
Chromosome	Window Center (cM)	Window Start (cM)	Window End (cM)	n. trans eQTL			geneID	AA_dry	AB_dry	BB_dry	AA_wet	AB_wet	BB_wet
1	1.5	0	3	9			PhHAL.1G062900	-1.99982	0.556019	0.381941	0.0184944	0.544497	0.498868
1	2.5	1	4	7			PhHAL.1G085200	-1.3828	-0.205161	-0.943191	0.879776	0.922184	0.729195
1	3.5	2	5	6			PhHAL.1G110000	1.68119	0.563184	0.0675614	-0.596006	-0.747449	-0.96848
1	4.5	3	6	2			PhHAL.1G113000	1.94191	0.146318	-0.435528	-0.53389	-0.328091	-0.790714
1	5.5	4	7	2			PhHAL.1G304500	1.28487	0.676613	0.676879	-0.910789	-0.627859	-1.09972
1	6.5	5	8	2			PhHAL.1G322200	1.81653	0.165566	-0.0240092	-0.482574	-0.318963	-1.15655
1	7.5	6	9	0			PhHAL.1G359200	-1.19552	0.649202	-0.805766	-0.294132	1.55059	0.095626
1	8.5	7	10	0			PhHAL.1G373200	1.39201	0.647131	0.488372	-0.777713	-0.507946	-1.24185
1	9.5	8	11	0			PhHAL.1G394400	1.90547	-0.239937	-0.799345	-0.180382	0.107069	-0.792876
1	10.5	9	12	0			PhHAL.1G399000	-1.33996	0.0517864	0.83775	-1.03968	0.352069	1.13803
1	11.5	10	13	0			PhHAL.1G433000	1.51216	0.0957317	-0.451898	0.741497	-0.674929	-1.22256
1	12.5	11	14	0			PhHAL.2G001200	1.7294	0.395009	0.133552	-0.710893	-0.515461	-1.03161
1	13.5	12	15	0			PhHAL.2G072600	1.5018	0.487733	0.561662	-0.778782	-0.802431	-0.969979
1	14.5	13	16	0			PhHAL.2G132700	1.89855	0.0565764	-0.00217884	-0.375569	-0.728821	-0.848561
1	15.5	14	17	0			PhHAL.2G194400	1.1465	0.862678	0.664322	-0.635833	-0.919655	-1.11801
1	16.5	15	18	1			PhHAL.2G269100	1.49902	0.512917	0.535279	-0.753162	-0.781359	-1.0127
1	17.5	16	19	2			PhHAL.2G278300	2.01752	-0.196719	-0.269099	-0.425617	-0.52224	-0.603842
1	18.5	17	20	2			PhHAL.2G281800	-1.86796	0.807444	-0.344665	0.368367	0.701149	0.335663
1	19.5	18	21	1			PhHAL.2G306600	-1.74155	0.0343978	-0.507791	0.519065	0.864272	0.831607
1	20.5	19	22	0			PhHAL.2G316900	1.61538	0.0817413	0.0812737	0.0342846	-0.300862	-1.51181
1	21.5	20	23	0			PhHAL.2G335700	1.45401	0.592732	0.522749	-0.873529	-0.674662	-1.0213
1	22.5	21	24	3			PhHAL.2G353800	1.18762	0.969304	0.387301	-0.508529	-0.726848	-1.30885
1	23.5	22	25	3			PhHAL.2G382000	1.91047	0.195175	-0.217383	-0.489825	-0.545884	-0.852552
1	24.5	23	26	3			PhHAL.2G390900	-1.71545	-0.328181	-0.274458	0.951626	0.815518	0.550945
1	25.5	24	27	0			PhHAL.2G412900	1.51597	0.129342	0.21807	-0.226073	-0.0293425	-1.60797
1	26.5	25	28	1			PhHAL.2G477100	-1.20708	0.0922208	1.82496	-0.0972775	-0.364454	-0.248375
1	27.5	26	29	1			PhHAL.2G477800	1.23702	0.937138	0.302585	-0.414143	-0.714023	-1.34858
1	28.5	27	30	1			PhHAL.2G484900	1.70397	0.223622	0.425211	-0.851419	-0.668002	-0.833384
1	29.5	28	31	1			PhHAL.4G018600	1.45298	0.576807	0.557249	-0.805614	-0.820481	-0.960942
1	30.5	29	32	2			PhHAL.4G045900	-1.45221	-0.389501	-0.204038	1.4013	0.83528	-0.190833
1	31.5	30	33	3			PhHAL.4G055800	-1.80022	-0.125836	-0.25039	0.53315	0.973679	0.669615
1	32.5	31	34	2			PhHAL.4G081600	1.32529	0.701527	0.580025	-0.739654	-0.683858	-1.18333
1	33.5	32	35	1			PhHAL.4G088400	1.59838	0.403724	0.387204	-0.661781	-0.545856	-1.18167
1	34.5	33	36	0			PhHAL.4G120100	-1.70033	-0.21226	-0.41227	0.527555	0.912908	0.884394
1	35.5	34	37	0			PhHAL.4G280700	1.41343	0.620218	0.578621	-0.824292	-0.844627	-0.943346
1	36.5	35	38	0			PhHAL.4G280900	-1.81636	0.138075	-0.227366	0.837131	0.95759	0.110931
1	37.5	36	39	0			PhHAL.4G298300	1.43326	0.701414	0.448689	-0.761438	-0.830395	-0.991527
1	38.5	37	40	1			PhHAL.4G333300	-1.48903	-0.389343	-0.643005	0.608705	0.861341	1.05133
1	39.5	38	41	1			PhHAL.4G348400	1.84161	0.39934	-0.848597	-0.353555	-0.34003	-0.698765
1	40.5	39	42	1			PhHAL.4G360600	1.32765	0.857634	-0.0426373	-0.100782	-0.570795	-1.47107
1	41.5	40	43	1			PhHAL.5G000300	-1.89949	-0.236845	0.194021	0.67044	0.494703	0.777168
1	42.5	41	44	1			PhHAL.5G033000	-1.89401	-0.273713	0.199785	0.59546	0.659238	0.713243
1	43.5	42	45	2			PhHAL.5G034500	-1.88623	-0.178755	0.0164966	0.732046	0.719558	0.596881
1	44.5	43	46	1			PhHAL.5G074500	1.64838	0.514948	0.232974	-0.629546	-0.827053	-0.939705
1	45.5	44	47	2			PhHAL.5G096700	1.3621	0.736525	0.319701	-0.250117	-0.875694	-1.29252
1	46.5	45	48	1			PhHAL.5G105300	-0.298421	1.44623	0.923112	-0.632328	-0.203256	-1.23534
1	47.5	46	49	2			PhHAL.5G150000	1.53586	0.615361	0.336974	-0.822762	-0.626399	-1.03904
1	48.5	47	50	1			PhHAL.5G235700	-1.44222	0.0805079	0.643053	-0.963114	0.559615	1.12216
1	49.5	48	51	1			PhHAL.5G250100	1.7573	0.0577605	0.444315	-0.692606	-0.738394	-0.828378
1	50.5	49	52	2			PhHAL.5G406100	-1.77706	-0.310465	-0.179387	0.738176	0.759516	0.769224
1	51.5	50	53	3			PhHAL.5G411000	1.38775	0.845577	0.315548	-0.817939	-0.650444	-1.0805
1	52.5	51	54	3			PhHAL.5G419900	1.29264	0.808747	0.418354	-0.387189	-0.871078	-1.26147
1	53.5	52	55	2			PhHAL.5G456600	-1.49142	-0.203828	0.483847	-0.683821	0.603776	1.29145
1	54.5	53	56	1			PhHAL.5G458000	1.55603	0.5313	0.382341	-0.757294	-0.620945	-1.09143
1	55.5	54	57	1			PhHAL.5G462900	1.64754	0.581655	0.167361	-0.802429	-0.845798	-0.748333
1	56.5	55	58	0			PhHAL.5G501400	1.59359	0.288728	0.485165	-0.731888	-1.18418	-0.451413
1	57.5	56	59	0			PhHAL.5G521000	1.43975	0.702743	0.443425	-0.89029	-0.791059	-0.904571
1	58.5	57	60	1			PhHAL.5G534200	1.51491	0.628263	0.395241	-0.835367	-0.796283	-0.906762
1	59.5	58	61	1			PhHAL.6G005000	-1.21799	-0.245764	-0.576666	-0.00301123	0.302078	1.74135
1	60.5	59	62	1			PhHAL.6G173300	1.31442	0.624605	0.70733	-0.79344	-0.792958	-1.05996
1	61.5	60	63	0			PhHAL.6G180400	1.47908	0.587507	0.494901	-0.926025	-0.700791	-0.93467
1	62.5	61	64	0			PhHAL.6G191000	-1.98884	0.586242	0.325215	0.149284	0.730618	0.197478
1	63.5	62	65	0			PhHAL.6G206100	0.787014	0.996173	0.888092	-0.75486	-0.647248	-1.26917
1	64.5	63	66	1			PhHAL.6G236800	1.77894	0.28502	0.0176644	-0.596797	-0.358175	-1.12666
1	65.5	64	67	1			PhHAL.6G276100	-1.76272	0.806572	1.03572	-0.316566	0.262084	-0.0250922
1	66.5	65	68	4			PhHAL.6G289600	1.31442	0.826953	0.2974	-0.311429	-0.798896	-1.32845
1	67.5	66	69	7			PhHAL.7G117300	-0.65028	1.41694	0.864743	-0.495832	0.1145	-1.25007
1	68.5	67	70	18			PhHAL.7G138800	-1.68431	-0.320644	-0.377208	0.888074	0.828271	0.665813
1	69.5	68	71	15			PhHAL.7G152600	1.61494	0.503527	0.297844	-0.594245	-0.77572	-1.04635
1	70.5	69	72	11			PhHAL.7G176800	1.27575	0.698295	0.685949	-0.845834	-0.743848	-1.07031
1	71.5	70	73	0			PhHAL.7G216000	-1.60421	-0.412885	-0.421292	0.989253	0.882573	0.566562
1	72.5	71	74	3			PhHAL.7G240300	1.23711	0.764699	0.664101	-0.905631	-0.68738	-1.0729
1	73.5	72	75	3			PhHAL.7G246900	1.56515	0.538689	0.271492	-0.665158	-0.479817	-1.23035
1	74.5	73	76	3			PhHAL.7G248000	-1.36798	-0.658242	-0.608369	0.793154	0.939414	0.902023
1	75.5	74	77	1			PhHAL.7G258700	1.35252	-0.943639	-1.25563	0.0382782	0.837439	-0.028967
1	76.5	75	78	1			PhHAL.7G266500	1.31627	0.807116	0.340577	-0.326371	-0.835527	-1.30207
1	77.5	76	79	1			PhHAL.7G310800	1.30743	0.582525	0.762408	-0.839273	-0.801714	-1.01138
1	78.5	77	80	0			PhHAL.8G009500	0.558585	-1.42799	-0.989212	0.55715	0.144291	1.15718
1	79.5	78	81	1			PhHAL.8G044900	1.76085	0.163782	0.208729	-0.330073	-0.684715	-1.11858
1	80.5	79	82	1			PhHAL.8G196400	1.31773	0.623984	0.694895	-0.77197	-0.763508	-1.10113
1	81.5	80	83	1			PhHAL.8G209100	1.45224	0.606149	0.435454	-0.813444	-0.479362	-1.20104
1	82.5	81	84	1			PhHAL.8G209500	1.34095	0.78928	0.280872	-0.266451	-0.818121	-1.32653
1	83.5	82	85	2			PhHAL.9G011700	1.51695	0.445865	0.00899832	0.202407	-0.868674	-1.30554
1	84.5	83	86	2			PhHAL.9G026800	1.42378	0.634715	0.26457	-0.124931	-0.913992	-1.28414
1	85.5	84	87	4			PhHAL.9G032700	-1.84079	-0.0197639	1.02987	-0.184687	0.528294	0.487076
1	86.5	85	88	10			PhHAL.9G054200	-0.896598	0.791566	-0.145955	0.58628	1.087	-1.4223
1	87.5	86	89	11			PhHAL.9G061800	-1.84981	-0.28564	0.0387998	0.56163	0.795402	0.739614
1	88.5	87	90	8			PhHAL.9G074100	-1.48371	-0.600689	-0.472243	0.699785	0.951862	0.904996
1	89.5	88	91	1			PhHAL.9G088600	-1.56828	-0.413574	-0.522555	0.78161	0.888456	0.834342
1	90.5	89	92	1			PhHAL.9G115500	1.39848	0.252645	0.693134	-0.164361	-1.31019	-0.869703
1	91.5	90	93	1			PhHAL.9G118000	-1.67002	-0.399757	-0.32736	0.664376	0.839692	0.893072
1	92.5	91	94	1			PhHAL.9G124100	1.26659	-0.0749011	0.771824	-0.798701	0.277277	-1.44209
1	93.5	92	95	0			PhHAL.9G125800	1.55094	0.307164	-0.015819	0.322748	-0.921023	-1.24401
1	94.5	93	96	0			PhHAL.9G147000	-1.86282	-0.352958	0.758333	0.220906	0.710255	0.526288
1	95.5	94	97	0			PhHAL.9G182300	1.64059	0.348923	0.421723	-1.00009	-0.62482	-0.786318
1	96.5	95	98	0			PhHAL.9G184900	-1.88223	-0.29386	0.239733	0.62025	0.481116	0.83499
1	97.5	96	99	1			PhHAL.9G210800	-1.55879	-0.358101	-0.546518	0.62594	1.09665	0.740817
1	98.5	97	100	1			PhHAL.9G223100	1.33951	0.757771	0.362605	-0.300412	-0.882156	-1.27732
1	99.5	98	101	1			PhHAL.9G397100	1.43079	0.570867	0.571587	-0.754897	-0.712711	-1.10563
1	100.5	99	102	0			PhHAL.9G408000	-1.80235	-0.0682871	-0.275372	0.745229	0.959796	0.440985
1	101.5	100	103	0			PhHAL.9G422300	0.301413	-0.115339	-1.95241	0.734658	0.438235	0.593442
1	102.5	101	104	0			PhHAL.9G423600	1.18826	0.834064	0.626397	-0.577554	-0.931751	-1.13942
1	103.5	102	105	1			PhHAL.9G436200	1.64572	0.207422	0.489654	-1.0011	-0.440021	-0.90167
1	104.5	103	106	1			PhHAL.9G442500	-1.06995	0.0447595	1.16327	-1.162	-0.047291	1.07122
1	105.5	104	107	1			PhHAL.9G464200	-1.34401	-0.564468	-0.713032	0.810895	1.09221	0.718406
1	106.5	105	108	1			PhHAL.9G476200	1.5964	0.52094	0.194384	-0.559817	-0.49233	-1.25958
1	107.5	106	109	1			PhHAL.9G554400	1.3344	0.546772	0.745551	-0.777096	-0.766497	-1.08313
1	108.5	107	110	2			PhHAL.9G555300	1.57416	0.555094	0.30179	-0.711667	-0.596806	-1.12257
1	109.5	108	111	2			PhHAL.9G585600	1.32411	0.738701	0.582016	-0.907283	-0.747033	-0.990506
1	110.5	109	112	5			PhHAL.9G640000	-1.92859	0.243674	0.892578	0.282092	0.582784	-0.0725397
1	111.5	110	113	4			PhHAL.9G640300	-0.748646	0.250725	-1.36991	0.496578	1.49595	-0.124691
1	112.5	111	114	3
1	113.5	112	115	1
1	114.5	113	116	1
1	115.5	114	117	1
1	1.5	0	3	NA
1	9.5	8	11	NA
2	1.5	0	3	4
2	2.5	1	4	3
2	3.5	2	5	1
2	4.5	3	6	1
2	5.5	4	7	0
2	6.5	5	8	0
2	7.5	6	9	0
2	8.5	7	10	0
2	9.5	8	11	1
2	10.5	9	12	2
2	11.5	10	13	2
2	12.5	11	14	1
2	13.5	12	15	1
2	14.5	13	16	2
2	15.5	14	17	7
2	16.5	15	18	6
2	17.5	16	19	5
2	18.5	17	20	0
2	19.5	18	21	0
2	20.5	19	22	0
2	21.5	20	23	0
2	22.5	21	24	0
2	23.5	22	25	0
2	24.5	23	26	0
2	25.5	24	27	1
2	26.5	25	28	2
2	27.5	26	29	2
2	28.5	27	30	1
2	29.5	28	31	0
2	30.5	29	32	0
2	31.5	30	33	0
2	32.5	31	34	0
2	33.5	32	35	0
2	34.5	33	36	0
2	35.5	34	37	0
2	36.5	35	38	0
2	37.5	36	39	1
2	38.5	37	40	1
2	39.5	38	41	1
2	40.5	39	42	1
2	41.5	40	43	1
2	42.5	41	44	2
2	43.5	42	45	1
2	44.5	43	46	1
2	45.5	44	47	0
2	46.5	45	48	0
2	47.5	46	49	0
2	48.5	47	50	0
2	49.5	48	51	0
2	50.5	49	52	0
2	51.5	50	53	0
2	52.5	51	54	1
2	53.5	52	55	1
2	54.5	53	56	1
2	55.5	54	57	1
2	56.5	55	58	1
2	57.5	56	59	1
2	58.5	57	60	2
2	59.5	58	61	3
2	60.5	59	62	3
2	61.5	60	63	1
2	62.5	61	64	0
2	63.5	62	65	0
2	64.5	63	66	2
2	65.5	64	67	2
2	66.5	65	68	3
2	67.5	66	69	3
2	68.5	67	70	4
2	69.5	68	71	3
2	70.5	69	72	1
2	71.5	70	73	0
2	72.5	71	74	0
2	73.5	72	75	1
2	74.5	73	76	1
2	75.5	74	77	1
2	76.5	75	78	0
2	77.5	76	79	1
2	78.5	77	80	1
2	79.5	78	81	3
2	80.5	79	82	2
2	81.5	80	83	2
2	82.5	81	84	0
2	83.5	82	85	2
2	84.5	83	86	2
2	85.5	84	87	3
2	86.5	85	88	2
2	87.5	86	89	2
2	88.5	87	90	2
2	89.5	88	91	1
2	90.5	89	92	3
2	91.5	90	93	2
2	92.5	91	94	3
2	93.5	92	95	1
2	94.5	93	96	1
2	95.5	94	97	0
2	96.5	95	98	0
2	97.5	96	99	0
2	98.5	97	100	0
2	99.5	98	101	1
2	100.5	99	102	2
2	101.5	100	103	3
2	102.5	101	104	2
2	103.5	102	105	1
2	104.5	103	106	0
2	105.5	104	107	0
2	106.5	105	108	0
2	107.5	106	109	0
2	108.5	107	110	0
2	109.5	108	111	1
2	110.5	109	112	1
2	111.5	110	113	1
2	112.5	111	114	1
2	113.5	112	115	1
2	114.5	113	116	2
2	115.5	114	117	1
2	116.5	115	118	1
2	117.5	116	119	1
2	118.5	117	120	1
2	119.5	118	121	1
2	120.5	119	122	1
2	121.5	120	123	1
2	122.5	121	124	1
2	123.5	122	125	1
2	124.5	123	126	1
2	125.5	124	127	1
2	126.5	125	128	0
2	127.5	126	129	0
2	128.5	127	130	0
1	2.5	1	4	NA
1	10.5	9	12	NA
3	1.5	0	3	13
3	2.5	1	4	8
3	3.5	2	5	15
3	4.5	3	6	33
3	5.5	4	7	36
3	6.5	5	8	27
3	7.5	6	9	8
3	8.5	7	10	5
3	9.5	8	11	56
3	10.5	9	12	80
3	11.5	10	13	108
3	12.5	11	14	58
3	13.5	12	15	32
3	14.5	13	16	10
3	15.5	14	17	12
3	16.5	15	18	12
3	17.5	16	19	18
3	18.5	17	20	23
3	19.5	18	21	24
3	20.5	19	22	11
3	21.5	20	23	5
3	22.5	21	24	3
3	23.5	22	25	4
3	24.5	23	26	5
3	25.5	24	27	4
3	26.5	25	28	3
3	27.5	26	29	0
3	28.5	27	30	0
3	29.5	28	31	2
3	30.5	29	32	3
3	31.5	30	33	3
3	32.5	31	34	1
3	33.5	32	35	0
3	34.5	33	36	2
3	35.5	34	37	2
3	36.5	35	38	22
3	37.5	36	39	26
3	38.5	37	40	38
3	39.5	38	41	74
3	40.5	39	42	94
3	41.5	40	43	91
3	42.5	41	44	35
3	43.5	42	45	13
3	44.5	43	46	10
3	45.5	44	47	12
3	46.5	45	48	15
3	47.5	46	49	18
3	48.5	47	50	19
3	49.5	48	51	16
3	50.5	49	52	12
3	51.5	50	53	11
3	52.5	51	54	15
3	53.5	52	55	13
3	54.5	53	56	11
3	55.5	54	57	3
3	56.5	55	58	2
3	57.5	56	59	3
3	58.5	57	60	3
3	59.5	58	61	1
3	60.5	59	62	0
3	61.5	60	63	0
3	62.5	61	64	0
3	63.5	62	65	0
3	64.5	63	66	0
3	65.5	64	67	2
3	66.5	65	68	2
3	67.5	66	69	4
3	68.5	67	70	3
3	69.5	68	71	3
3	70.5	69	72	1
3	71.5	70	73	0
3	72.5	71	74	2
3	73.5	72	75	2
3	74.5	73	76	2
3	75.5	74	77	0
3	76.5	75	78	0
3	77.5	76	79	0
3	78.5	77	80	0
3	79.5	78	81	0
3	80.5	79	82	0
3	81.5	80	83	0
3	82.5	81	84	0
3	83.5	82	85	0
3	84.5	83	86	0
3	85.5	84	87	0
3	86.5	85	88	0
3	87.5	86	89	0
3	88.5	87	90	0
3	89.5	88	91	0
3	90.5	89	92	0
3	91.5	90	93	0
3	92.5	91	94	1
3	93.5	92	95	1
3	94.5	93	96	1
3	95.5	94	97	0
3	96.5	95	98	0
3	97.5	96	99	2
3	98.5	97	100	2
3	99.5	98	101	3
3	100.5	99	102	1
3	101.5	100	103	1
3	102.5	101	104	0
3	103.5	102	105	1
3	104.5	103	106	1
3	105.5	104	107	1
3	106.5	105	108	0
3	107.5	106	109	0
3	108.5	107	110	0
3	109.5	108	111	1
3	110.5	109	112	2
3	111.5	110	113	3
3	112.5	111	114	5
3	113.5	112	115	6
3	114.5	113	116	6
3	115.5	114	117	3
3	116.5	115	118	1
3	117.5	116	119	0
3	118.5	117	120	0
3	119.5	118	121	0
3	120.5	119	122	0
3	121.5	120	123	0
3	122.5	121	124	1
3	123.5	122	125	1
3	124.5	123	126	2
3	125.5	124	127	4
3	126.5	125	128	5
3	127.5	126	129	6
1	3.5	2	5	NA
1	11.5	10	13	NA
4	1.5	0	3	28
4	2.5	1	4	15
4	3.5	2	5	1
4	4.5	3	6	0
4	5.5	4	7	1
4	6.5	5	8	1
4	7.5	6	9	1
4	8.5	7	10	0
4	9.5	8	11	0
4	10.5	9	12	0
4	11.5	10	13	0
4	12.5	11	14	0
4	13.5	12	15	0
4	14.5	13	16	0
4	15.5	14	17	0
4	16.5	15	18	0
4	17.5	16	19	1
4	18.5	17	20	1
4	19.5	18	21	1
4	20.5	19	22	0
4	21.5	20	23	0
4	22.5	21	24	0
4	23.5	22	25	0
4	24.5	23	26	0
4	25.5	24	27	0
4	26.5	25	28	1
4	27.5	26	29	3
4	28.5	27	30	9
4	29.5	28	31	17
4	30.5	29	32	18
4	31.5	30	33	14
4	32.5	31	34	5
4	33.5	32	35	3
4	34.5	33	36	2
4	35.5	34	37	3
4	36.5	35	38	4
4	37.5	36	39	6
4	38.5	37	40	13
4	39.5	38	41	11
4	40.5	39	42	8
4	41.5	40	43	1
4	42.5	41	44	3
4	43.5	42	45	4
4	44.5	43	46	4
4	45.5	44	47	2
4	46.5	45	48	1
4	47.5	46	49	0
4	48.5	47	50	0
4	49.5	48	51	1
4	50.5	49	52	2
4	51.5	50	53	4
4	52.5	51	54	3
4	53.5	52	55	2
4	54.5	53	56	0
4	55.5	54	57	0
4	56.5	55	58	0
4	57.5	56	59	0
4	58.5	57	60	0
4	59.5	58	61	0
4	60.5	59	62	1
4	61.5	60	63	1
4	62.5	61	64	2
4	63.5	62	65	1
4	64.5	63	66	1
4	65.5	64	67	1
4	66.5	65	68	1
4	67.5	66	69	2
4	68.5	67	70	1
4	69.5	68	71	3
4	70.5	69	72	2
4	71.5	70	73	2
4	72.5	71	74	1
4	73.5	72	75	21
4	74.5	73	76	26
4	75.5	74	77	25
4	76.5	75	78	10
4	77.5	76	79	7
4	78.5	77	80	9
4	79.5	78	81	4
4	80.5	79	82	4
4	81.5	80	83	4
4	82.5	81	84	4
4	83.5	82	85	5
1	4.5	3	6	NA
1	12.5	11	14	NA
5	1.5	0	3	11
5	2.5	1	4	6
5	3.5	2	5	6
5	4.5	3	6	2
5	5.5	4	7	1
5	6.5	5	8	0
5	7.5	6	9	1
5	8.5	7	10	2
5	9.5	8	11	3
5	10.5	9	12	3
5	11.5	10	13	2
5	12.5	11	14	4
5	13.5	12	15	4
5	14.5	13	16	4
5	15.5	14	17	1
5	16.5	15	18	1
5	17.5	16	19	1
5	18.5	17	20	1
5	19.5	18	21	0
5	20.5	19	22	0
5	21.5	20	23	0
5	22.5	21	24	0
5	23.5	22	25	0
5	24.5	23	26	0
5	25.5	24	27	0
5	26.5	25	28	0
5	27.5	26	29	0
5	28.5	27	30	0
5	29.5	28	31	0
5	30.5	29	32	0
5	31.5	30	33	1
5	32.5	31	34	1
5	33.5	32	35	2
5	34.5	33	36	1
5	35.5	34	37	1
5	36.5	35	38	0
5	37.5	36	39	1
5	38.5	37	40	1
5	39.5	38	41	1
5	40.5	39	42	0
5	41.5	40	43	0
5	42.5	41	44	0
5	43.5	42	45	0
5	44.5	43	46	2
5	45.5	44	47	2
5	46.5	45	48	2
5	47.5	46	49	0
5	48.5	47	50	0
5	49.5	48	51	0
5	50.5	49	52	0
5	51.5	50	53	0
5	52.5	51	54	0
5	53.5	52	55	0
5	54.5	53	56	0
5	55.5	54	57	0
5	56.5	55	58	0
5	57.5	56	59	0
5	58.5	57	60	0
5	59.5	58	61	0
5	60.5	59	62	0
5	61.5	60	63	1
5	62.5	61	64	1
5	63.5	62	65	1
5	64.5	63	66	0
5	65.5	64	67	0
5	66.5	65	68	0
5	67.5	66	69	1
5	68.5	67	70	1
5	69.5	68	71	1
5	70.5	69	72	1
5	71.5	70	73	2
5	72.5	71	74	2
5	73.5	72	75	1
5	74.5	73	76	0
5	75.5	74	77	0
5	76.5	75	78	0
5	77.5	76	79	0
5	78.5	77	80	1
5	79.5	78	81	2
5	80.5	79	82	2
5	81.5	80	83	1
5	82.5	81	84	0
5	83.5	82	85	0
5	84.5	83	86	0
5	85.5	84	87	0
5	86.5	85	88	1
5	87.5	86	89	1
5	88.5	87	90	1
5	89.5	88	91	0
5	90.5	89	92	0
5	91.5	90	93	0
5	92.5	91	94	0
5	93.5	92	95	0
5	94.5	93	96	0
5	95.5	94	97	0
5	96.5	95	98	0
5	97.5	96	99	0
5	98.5	97	100	0
5	99.5	98	101	1
5	100.5	99	102	2
5	101.5	100	103	2
5	102.5	101	104	3
5	103.5	102	105	5
5	104.5	103	106	5
5	105.5	104	107	4
5	106.5	105	108	1
5	107.5	106	109	1
5	108.5	107	110	0
5	109.5	108	111	0
5	110.5	109	112	0
5	111.5	110	113	0
5	112.5	111	114	0
5	113.5	112	115	0
5	114.5	113	116	0
5	115.5	114	117	2
5	116.5	115	118	2
5	117.5	116	119	2
5	118.5	117	120	0
5	119.5	118	121	2
5	120.5	119	122	3
5	121.5	120	123	3
5	122.5	121	124	1
5	123.5	122	125	1
5	124.5	123	126	3
5	125.5	124	127	3
5	126.5	125	128	2
1	5.5	4	7	NA
1	13.5	12	15	NA
6	1.5	0	3	0
6	2.5	1	4	0
6	3.5	2	5	0
6	4.5	3	6	0
6	5.5	4	7	0
6	6.5	5	8	0
6	7.5	6	9	0
6	8.5	7	10	0
6	9.5	8	11	1
6	10.5	9	12	1
6	11.5	10	13	1
6	12.5	11	14	0
6	13.5	12	15	0
6	14.5	13	16	0
6	15.5	14	17	0
6	16.5	15	18	0
6	17.5	16	19	0
6	18.5	17	20	0
6	19.5	18	21	0
6	20.5	19	22	0
6	21.5	20	23	0
6	22.5	21	24	0
6	23.5	22	25	0
6	24.5	23	26	1
6	25.5	24	27	2
6	26.5	25	28	2
6	27.5	26	29	1
6	28.5	27	30	0
6	29.5	28	31	0
6	30.5	29	32	0
6	31.5	30	33	0
6	32.5	31	34	0
6	33.5	32	35	0
6	34.5	33	36	0
6	35.5	34	37	0
6	36.5	35	38	0
6	37.5	36	39	0
6	38.5	37	40	0
6	39.5	38	41	0
6	40.5	39	42	0
6	41.5	40	43	1
6	42.5	41	44	1
6	43.5	42	45	1
6	44.5	43	46	1
6	45.5	44	47	1
6	46.5	45	48	1
6	47.5	46	49	0
6	48.5	47	50	0
6	49.5	48	51	0
6	50.5	49	52	0
6	51.5	50	53	0
6	52.5	51	54	0
6	53.5	52	55	0
6	54.5	53	56	0
6	55.5	54	57	0
6	56.5	55	58	0
6	57.5	56	59	0
6	58.5	57	60	0
6	59.5	58	61	0
6	60.5	59	62	0
6	61.5	60	63	0
6	62.5	61	64	0
6	63.5	62	65	0
6	64.5	63	66	0
6	65.5	64	67	0
6	66.5	65	68	0
6	67.5	66	69	1
6	68.5	67	70	2
6	69.5	68	71	2
6	70.5	69	72	3
6	71.5	70	73	3
6	72.5	71	74	3
6	73.5	72	75	1
6	74.5	73	76	0
6	75.5	74	77	0
6	76.5	75	78	1
6	77.5	76	79	1
6	78.5	77	80	2
6	79.5	78	81	2
6	80.5	79	82	3
6	81.5	80	83	2
6	82.5	81	84	2
6	83.5	82	85	1
6	84.5	83	86	1
6	85.5	84	87	1
6	86.5	85	88	2
6	87.5	86	89	4
6	88.5	87	90	4
6	89.5	88	91	7
1	6.5	5	8	NA
1	14.5	13	16	NA
7	1.5	0	3	1
7	2.5	1	4	0
7	3.5	2	5	2
7	4.5	3	6	4
7	5.5	4	7	5
7	6.5	5	8	3
7	7.5	6	9	1
7	8.5	7	10	0
7	9.5	8	11	0
7	10.5	9	12	1
7	11.5	10	13	1
7	12.5	11	14	1
7	13.5	12	15	2
7	14.5	13	16	4
7	15.5	14	17	6
7	16.5	15	18	13
7	17.5	16	19	17
7	18.5	17	20	15
7	19.5	18	21	6
7	20.5	19	22	1
7	21.5	20	23	1
7	22.5	21	24	2
7	23.5	22	25	1
7	24.5	23	26	3
7	25.5	24	27	2
7	26.5	25	28	3
7	27.5	26	29	5
7	28.5	27	30	6
7	29.5	28	31	7
7	30.5	29	32	3
7	31.5	30	33	2
7	32.5	31	34	3
7	33.5	32	35	6
7	34.5	33	36	7
7	35.5	34	37	7
7	36.5	35	38	5
7	37.5	36	39	6
7	38.5	37	40	3
7	39.5	38	41	3
7	40.5	39	42	5
7	41.5	40	43	6
7	42.5	41	44	5
7	43.5	42	45	6
7	44.5	43	46	6
7	45.5	44	47	8
7	46.5	45	48	5
7	47.5	46	49	5
7	48.5	47	50	3
7	49.5	48	51	4
7	50.5	49	52	4
7	51.5	50	53	6
7	52.5	51	54	3
7	53.5	52	55	4
7	54.5	53	56	22
7	55.5	54	57	23
7	56.5	55	58	58
7	57.5	56	59	38
7	58.5	57	60	37
7	59.5	58	61	2
7	60.5	59	62	2
7	61.5	60	63	2
7	62.5	61	64	0
7	63.5	62	65	0
7	64.5	63	66	13
7	65.5	64	67	35
7	66.5	65	68	38
7	67.5	66	69	33
7	68.5	67	70	14
7	69.5	68	71	16
7	70.5	69	72	18
7	71.5	70	73	21
7	72.5	71	74	23
7	73.5	72	75	13
7	74.5	73	76	23
7	75.5	74	77	16
1	7.5	6	9	NA
1	15.5	14	17	NA
8	1.5	0	3	2
8	2.5	1	4	1
8	3.5	2	5	1
8	4.5	3	6	1
8	5.5	4	7	1
8	6.5	5	8	1
8	7.5	6	9	1
8	8.5	7	10	0
8	9.5	8	11	0
8	10.5	9	12	0
8	11.5	10	13	0
8	12.5	11	14	0
8	13.5	12	15	0
8	14.5	13	16	0
8	15.5	14	17	0
8	16.5	15	18	0
8	17.5	16	19	0
8	18.5	17	20	0
8	19.5	18	21	0
8	20.5	19	22	0
8	21.5	20	23	0
8	22.5	21	24	0
8	23.5	22	25	0
8	24.5	23	26	0
8	25.5	24	27	0
8	26.5	25	28	0
8	27.5	26	29	0
8	28.5	27	30	0
8	29.5	28	31	0
8	30.5	29	32	0
8	31.5	30	33	0
8	32.5	31	34	0
8	33.5	32	35	0
8	34.5	33	36	0
8	35.5	34	37	0
8	36.5	35	38	1
8	37.5	36	39	2
8	38.5	37	40	2
8	39.5	38	41	2
8	40.5	39	42	1
8	41.5	40	43	2
8	42.5	41	44	2
8	43.5	42	45	2
8	44.5	43	46	1
8	45.5	44	47	1
8	46.5	45	48	2
8	47.5	46	49	2
8	48.5	47	50	2
8	49.5	48	51	1
8	50.5	49	52	2
8	51.5	50	53	6
8	52.5	51	54	6
8	53.5	52	55	5
8	54.5	53	56	1
8	55.5	54	57	4
8	56.5	55	58	5
8	57.5	56	59	4
8	58.5	57	60	1
8	59.5	58	61	3
8	60.5	59	62	8
8	61.5	60	63	9
8	62.5	61	64	6
8	63.5	62	65	1
8	64.5	63	66	3
8	65.5	64	67	3
8	66.5	65	68	3
8	67.5	66	69	0
8	68.5	67	70	2
8	69.5	68	71	2
8	70.5	69	72	3
8	71.5	70	73	1
8	72.5	71	74	3
8	73.5	72	75	3
8	74.5	73	76	3
8	75.5	74	77	1
8	76.5	75	78	0
8	77.5	76	79	0
8	78.5	77	80	4
1	8.5	7	10	NA
1	16.5	15	18	NA
9	1.5	0	3	0
9	2.5	1	4	0
9	3.5	2	5	1
9	4.5	3	6	1
9	5.5	4	7	2
9	6.5	5	8	1
9	7.5	6	9	3
9	8.5	7	10	2
9	9.5	8	11	2
9	10.5	9	12	2
9	11.5	10	13	2
9	12.5	11	14	2
9	13.5	12	15	0
9	14.5	13	16	0
9	15.5	14	17	1
9	16.5	15	18	1
9	17.5	16	19	2
9	18.5	17	20	1
9	19.5	18	21	1
9	20.5	19	22	1
9	21.5	20	23	1
9	22.5	21	24	1
9	23.5	22	25	0
9	24.5	23	26	0
9	25.5	24	27	1
9	26.5	25	28	2
9	27.5	26	29	2
9	28.5	27	30	1
9	29.5	28	31	0
9	30.5	29	32	1
9	31.5	30	33	2
9	32.5	31	34	2
9	33.5	32	35	1
9	34.5	33	36	0
9	35.5	34	37	0
9	36.5	35	38	1
9	37.5	36	39	1
9	38.5	37	40	1
9	39.5	38	41	1
9	40.5	39	42	1
9	41.5	40	43	1
9	42.5	41	44	1
9	43.5	42	45	1
9	44.5	43	46	1
9	45.5	44	47	0
9	46.5	45	48	1
9	47.5	46	49	7
9	48.5	47	50	7
9	49.5	48	51	10
9	50.5	49	52	4
9	51.5	50	53	5
9	52.5	51	54	8
9	53.5	52	55	12
9	54.5	53	56	15
9	55.5	54	57	9
9	56.5	55	58	6
9	57.5	56	59	3
9	58.5	57	60	2
9	59.5	58	61	2
9	60.5	59	62	2
9	61.5	60	63	3
9	62.5	61	64	3
9	63.5	62	65	3
9	64.5	63	66	3
9	65.5	64	67	2
9	66.5	65	68	3
9	67.5	66	69	3
9	68.5	67	70	3
9	69.5	68	71	2
9	70.5	69	72	7
9	71.5	70	73	20
9	72.5	71	74	63
9	73.5	72	75	63
9	74.5	73	76	52
9	75.5	74	77	13
9	76.5	75	78	11
9	77.5	76	79	14
9	78.5	77	80	10
9	79.5	78	81	9
9	80.5	79	82	5
9	81.5	80	83	9
9	82.5	81	84	6
9	83.5	82	85	7
9	84.5	83	86	2
9	85.5	84	87	3
9	86.5	85	88	3
9	87.5	86	89	6
9	88.5	87	90	5
9	89.5	88	91	4
9	90.5	89	92	2
9	91.5	90	93	3
9	92.5	91	94	2
9	93.5	92	95	1
9	94.5	93	96	1
9	95.5	94	97	4
9	96.5	95	98	9
9	97.5	96	99	9
9	98.5	97	100	6
9	99.5	98	101	1
9	100.5	99	102	6
9	101.5	100	103	8
9	102.5	101	104	8
9	103.5	102	105	4
9	104.5	103	106	3
9	105.5	104	107	4
9	106.5	105	108	4
9	107.5	106	109	7
9	108.5	107	110	12
9	109.5	108	111	13
9	110.5	109	112	14
9	111.5	110	113	13
9	112.5	111	114	17
9	113.5	112	115	15
9	114.5	113	116	10
9	115.5	114	117	5
9	116.5	115	118	2
9	117.5	116	119	6
9	118.5	117	120	7
9	119.5	118	121	12
9	120.5	119	122	11
9	121.5	120	123	9
9	122.5	121	124	4
9	123.5	122	125	2
9	124.5	123	126	2
9	125.5	124	127	5
9	126.5	125	128	5
9	127.5	126	129	6
9	128.5	127	130	4
9	129.5	128	131	3
9	130.5	129	132	1
9	131.5	130	133	3
9	132.5	131	134	4
9	133.5	132	135	5
9	134.5	133	136	2
9	135.5	134	137	1
9	136.5	135	138	0
9	137.5	136	139	1
9	138.5	137	140	3
9	139.5	138	141	5
9	140.5	139	142	4
9	141.5	140	143	2
9	142.5	141	144	2
9	143.5	142	145	3
9	144.5	143	146	3
9	145.5	144	147	3
9	146.5	145	148	2
9	147.5	146	149	3
9	148.5	147	150	2
9	149.5	148	151	2
9	150.5	149	152	2
9	151.5	150	153	1
9	152.5	151	154	1
9	153.5	152	155	0
9	154.5	153	156	1
9	155.5	154	157	2
9	156.5	155	158	2
9	157.5	156	159	1
9	158.5	157	160	0
9	159.5	158	161	3
9	160.5	159	162	5

## Sheet: Supplementary Figure 3
Linkage Group	Map Position (cM)	FIL2 Chromosome	FIL2 Physical Position (bp)			Linkage Group	Map Position (cM)	HAL2 Chromosome	HAL2 Physical Position (bp)
Chr09	0	Chr09	16884			Chr09	0	Chr09	31185
Chr09	0	Chr09	17014			Chr09	0	Chr09	31853
Chr09	0	Chr09	17538			Chr09	0	Chr09	32282
Chr09	0	Chr09	18203			Chr09	0	Chr09	32675
Chr09	0	Chr09	18631			Chr09	0	Chr09	33332
Chr09	0	Chr09	19019			Chr09	0	Chr09	33853
Chr09	0	Chr09	19676			Chr09	0	Chr09	34491
Chr09	0	Chr09	20197			Chr09	0	Chr09	35961
Chr09	0	Chr09	20835			Chr09	0	Chr09	36164
Chr09	0	Chr09	22303			Chr09	0	Chr09	36954
Chr09	0	Chr09	22514			Chr09	0	Chr09	37293
Chr09	0	Chr09	23306			Chr09	0	Chr09	37923
Chr09	0	Chr09	23645			Chr09	0	Chr09	38434
Chr09	0	Chr09	24275			Chr09	0	Chr09	38811
Chr09	0	Chr09	24786			Chr09	0	Chr09	39163
Chr09	0	Chr09	25163			Chr09	0	Chr09	39719
Chr09	0	Chr09	25513			Chr09	0	Chr09	40149
Chr09	0	Chr09	26070			Chr09	0	Chr09	41228
Chr09	0	Chr09	26500			Chr09	0	Chr09	41571
Chr09	0	Chr09	27579			Chr09	0	Chr09	42321
Chr09	0	Chr09	27923			Chr09	0	Chr09	42680
Chr09	0	Chr09	28673			Chr09	0	Chr09	43130
Chr09	0	Chr09	29032			Chr09	0	Chr09	43749
Chr09	0	Chr09	29482			Chr09	0	Chr09	44334
Chr09	0	Chr09	30100			Chr09	0	Chr09	46232
Chr09	0	Chr09	30661			Chr09	0	Chr09	46929
Chr09	0	Chr09	31768			Chr09	0	Chr09	47230
Chr09	0	Chr09	32133			Chr09	0	Chr09	48901
Chr09	0	Chr09	32593			Chr09	0	Chr09	49293
Chr09	0	Chr09	33299			Chr09	0	Chr09	52070
Chr09	0	Chr09	33599			Chr09	0	Chr09	52519
Chr09	0	Chr09	35229			Chr09	0	Chr09	53038
Chr09	0	Chr09	35621			Chr09	0	Chr09	53330
Chr09	0	Chr09	36203			Chr09	0	Chr09	54149
Chr09	0	Chr09	36569			Chr09	0	Chr09	55049
Chr09	0	Chr09	38221			Chr09	0	Chr09	56445
Chr09	0	Chr09	38557			Chr09	0	Chr09	56974
Chr09	0	Chr09	39148			Chr09	0	Chr09	57544
Chr09	0	Chr09	39599			Chr09	0	Chr09	57863
Chr09	0	Chr09	40118			Chr09	0	Chr09	58411
Chr09	0	Chr09	40410			Chr09	0	Chr09	60439
Chr09	0	Chr09	41186			Chr09	0	Chr09	60861
Chr09	0	Chr09	42087			Chr09	0	Chr09	61507
Chr09	0	Chr09	42649			Chr09	0	Chr09	61990
Chr09	0	Chr09	43597			Chr09	0	Chr09	62458
Chr09	0	Chr09	44126			Chr09	0	Chr09	63507
Chr09	0	Chr09	44696			Chr09	0	Chr09	63834
Chr09	0	Chr09	45015			Chr09	0	Chr09	64621
Chr09	0	Chr09	45563			Chr09	0	Chr09	65177
Chr09	0	Chr09	47590			Chr09	0	Chr09	65714
Chr09	0	Chr09	47996			Chr09	0	Chr09	65878
Chr09	0	Chr09	48644			Chr09	0	Chr09	66988
Chr09	0	Chr09	49130			Chr09	0	Chr09	67980
Chr09	0	Chr09	49598			Chr09	0	Chr09	68315
Chr09	0	Chr09	49929			Chr09	0	Chr09	68917
Chr09	0	Chr09	50654			Chr09	0	Chr09	69391
Chr09	0	Chr09	50981			Chr09	0	Chr09	70227
Chr09	0	Chr09	51766			Chr09	0	Chr09	71456
Chr09	0	Chr09	52322			Chr09	0	Chr09	73565
Chr09	0	Chr09	52860			Chr09	0	Chr09	73997
Chr09	0	Chr09	53024			Chr09	0	Chr09	74696
Chr09	0	Chr09	54134			Chr09	0	Chr09	75614
Chr09	0	Chr09	55126			Chr09	0	Chr09	76120
Chr09	0	Chr09	55489			Chr09	0	Chr09	76571
Chr09	0	Chr09	56091			Chr09	0	Chr09	77068
Chr09	0	Chr09	56565			Chr09	0	Chr09	77576
Chr09	0	Chr09	57399			Chr09	0	Chr09	79233
Chr09	0	Chr09	58637			Chr09	0	Chr09	79718
Chr09	0	Chr09	95835			Chr09	0	Chr09	80227
Chr09	0	Chr09	96261			Chr09	0	Chr09	80633
Chr09	0	Chr09	96944			Chr09	0	Chr09	80991
Chr09	0	Chr09	97260			Chr09	0	Chr09	81790
Chr09	0	Chr09	97819			Chr09	0	Chr09	82035
Chr09	0	Chr09	98342			Chr09	0	Chr09	82470
Chr09	0	Chr09	98793			Chr09	0	Chr09	82975
Chr09	0	Chr09	99289			Chr09	0	Chr09	83657
Chr09	0	Chr09	99795			Chr09	0	Chr09	84143
Chr09	0	Chr09	100325			Chr09	0	Chr09	85617
Chr09	0	Chr09	100800			Chr09	0	Chr09	86332
Chr09	0	Chr09	101383			Chr09	0	Chr09	87295
Chr09	0	Chr09	101868			Chr09	0	Chr09	87585
Chr09	0	Chr09	102375			Chr09	0	Chr09	88192
Chr09	0	Chr09	102780			Chr09	0	Chr09	88722
Chr09	0	Chr09	103138			Chr09	0	Chr09	89207
Chr09	0	Chr09	104182			Chr09	0	Chr09	89653
Chr09	0	Chr09	104617			Chr09	0	Chr09	90827
Chr09	0	Chr09	105122			Chr09	0	Chr09	91025
Chr09	0	Chr09	105804			Chr09	0	Chr09	92098
Chr09	0	Chr09	106290			Chr09	0	Chr09	92617
Chr09	0	Chr09	107429			Chr09	0	Chr09	93647
Chr09	0	Chr09	107823			Chr09	0	Chr09	93995
Chr09	0	Chr09	108539			Chr09	0	Chr09	94561
Chr09	0	Chr09	109502			Chr09	0	Chr09	95861
Chr09	0	Chr09	109792			Chr09	0	Chr09	97006
Chr09	0	Chr09	110395			Chr09	0	Chr09	97716
Chr09	0	Chr09	110911			Chr09	0	Chr09	97847
Chr09	0	Chr09	111410			Chr09	0	Chr09	98437
Chr09	0	Chr09	111856			Chr09	0	Chr09	99042
Chr09	0	Chr09	113008			Chr09	0	Chr09	103657
Chr09	0	Chr09	113206			Chr09	0	Chr09	105265
Chr09	0	Chr09	114280			Chr09	0	Chr09	105643
Chr09	0	Chr09	114800			Chr09	0	Chr09	106196
Chr09	0	Chr09	115830			Chr09	0	Chr09	106555
Chr09	0	Chr09	116178			Chr09	0	Chr09	107941
Chr09	0	Chr09	116743			Chr09	0	Chr09	124019
Chr09	0	Chr09	118035			Chr09	0	Chr09	124468
Chr09	0	Chr09	119251			Chr09	0	Chr09	125491
Chr09	0	Chr09	119955			Chr09	0	Chr09	126000
Chr09	0	Chr09	120086			Chr09	0	Chr09	126710
Chr09	0	Chr09	120675			Chr09	0	Chr09	127539
Chr09	0	Chr09	121280			Chr09	0	Chr09	128529
Chr09	0	Chr09	121958			Chr09	0	Chr09	129084
Chr09	0	Chr09	122127			Chr09	0	Chr09	129558
Chr09	0	Chr09	122808			Chr09	0	Chr09	131162
Chr09	0	Chr09	123308			Chr09	0	Chr09	131349
Chr09	0	Chr09	123784			Chr09	0	Chr09	132821
Chr09	0	Chr09	124330			Chr09	0	Chr09	133048
Chr09	0	Chr09	125296			Chr09	0	Chr09	133475
Chr09	0	Chr09	125880			Chr09	0	Chr09	134737
Chr09	0	Chr09	127234			Chr09	0	Chr09	135412
Chr09	0	Chr09	127917			Chr09	0	Chr09	136399
Chr09	0	Chr09	128326			Chr09	0	Chr09	136922
Chr09	0	Chr09	128619			Chr09	0	Chr09	137604
Chr09	0	Chr09	154434			Chr09	0	Chr09	138006
Chr09	0	Chr09	154877			Chr09	0	Chr09	138808
Chr09	0	Chr09	155282			Chr09	0	Chr09	139166
Chr09	0	Chr09	179635			Chr09	0	Chr09	139486
Chr09	0	Chr09	179919			Chr09	0	Chr09	139880
Chr09	0	Chr09	180428			Chr09	0	Chr09	140497
Chr09	0	Chr09	181139			Chr09	0	Chr09	141264
Chr09	0	Chr09	181968			Chr09	0	Chr09	141433
Chr09	0	Chr09	182957			Chr09	0	Chr09	142344
Chr09	0	Chr09	183512			Chr09	0	Chr09	144409
Chr09	0	Chr09	183986			Chr09	0	Chr09	144802
Chr09	0	Chr09	185589			Chr09	0	Chr09	145138
Chr09	0	Chr09	185780			Chr09	0	Chr09	145545
Chr09	0	Chr09	187220			Chr09	0	Chr09	146094
Chr09	0	Chr09	187447			Chr09	0	Chr09	146662
Chr09	0	Chr09	187874			Chr09	0	Chr09	147392
Chr09	0	Chr09	189154			Chr09	0	Chr09	147583
Chr09	0	Chr09	189828			Chr09	0	Chr09	148076
Chr09	0	Chr09	190824			Chr09	0	Chr09	149600
Chr09	0	Chr09	191348			Chr09	0	Chr09	149925
Chr09	0	Chr09	192030			Chr09	0	Chr09	150753
Chr09	0	Chr09	192432			Chr09	0	Chr09	151141
Chr09	0	Chr09	193227			Chr09	0	Chr09	151391
Chr09	0	Chr09	193584			Chr09	0	Chr09	153287
Chr09	0	Chr09	193904			Chr09	0	Chr09	153943
Chr09	0	Chr09	194298			Chr09	0	Chr09	154793
Chr09	0	Chr09	194981			Chr09	0	Chr09	155358
Chr09	0	Chr09	206708			Chr09	0	Chr09	155870
Chr09	0	Chr09	206877			Chr09	0	Chr09	156201
Chr09	0	Chr09	207770			Chr09	0	Chr09	156963
Chr09	0	Chr09	208086			Chr09	0	Chr09	157633
Chr09	0	Chr09	208614			Chr09	0	Chr09	158385
Chr09	0	Chr09	209826			Chr09	0	Chr09	158623
Chr09	0	Chr09	210208			Chr09	0	Chr09	159815
Chr09	0	Chr09	210538			Chr09	0	Chr09	160268
Chr09	0	Chr09	211510			Chr09	0	Chr09	160795
Chr09	0	Chr09	212078			Chr09	0	Chr09	161444
Chr09	0	Chr09	212807			Chr09	0	Chr09	161926
Chr09	0	Chr09	212998			Chr09	0	Chr09	162680
Chr09	0	Chr09	214541			Chr09	0	Chr09	163323
Chr09	0	Chr09	216152			Chr09	0	Chr09	163644
Chr09	0	Chr09	216477			Chr09	0	Chr09	164154
Chr09	0	Chr09	217267			Chr09	0	Chr09	164813
Chr09	0	Chr09	217658			Chr09	0	Chr09	165112
Chr09	0	Chr09	217908			Chr09	0	Chr09	165871
Chr09	0	Chr09	265987			Chr09	0	Chr09	166263
Chr09	0	Chr09	266643			Chr09	0	Chr09	166824
Chr09	0	Chr09	266995			Chr09	0	Chr09	167298
Chr09	0	Chr09	267545			Chr09	0	Chr09	167794
Chr09	0	Chr09	268111			Chr09	0	Chr09	168938
Chr09	0	Chr09	268623			Chr09	0	Chr09	169054
Chr09	0	Chr09	268954			Chr09	0	Chr09	169765
Chr09	0	Chr09	269717			Chr09	0	Chr09	170455
Chr09	0	Chr09	270382			Chr09	0	Chr09	170932
Chr09	0	Chr09	271147			Chr09	0	Chr09	171859
Chr09	0	Chr09	271382			Chr09	0	Chr09	172211
Chr09	0	Chr09	272597			Chr09	0	Chr09	173193
Chr09	0	Chr09	273050			Chr09	0	Chr09	173644
Chr09	0	Chr09	273577			Chr09	0	Chr09	174912
Chr09	0	Chr09	274226			Chr09	0	Chr09	176194
Chr09	0	Chr09	274708			Chr09	0	Chr09	176510
Chr09	0	Chr09	275465			Chr09	0	Chr09	177329
Chr09	0	Chr09	276137			Chr09	0	Chr09	177852
Chr09	0	Chr09	276454			Chr09	0	Chr09	178242
Chr09	0	Chr09	276954			Chr09	0	Chr09	179813
Chr09	0	Chr09	277610			Chr09	0	Chr09	180180
Chr09	0	Chr09	277909			Chr09	0	Chr09	180770
Chr09	0	Chr09	279114			Chr09	0	Chr09	181135
Chr09	0	Chr09	279673			Chr09	0	Chr09	181515
Chr09	0	Chr09	280140			Chr09	0	Chr09	182202
Chr09	0	Chr09	280634			Chr09	0	Chr09	182546
Chr09	0	Chr09	281747			Chr09	0	Chr09	183148
Chr09	0	Chr09	281863			Chr09	0	Chr09	188661
Chr09	0	Chr09	282573			Chr09	0	Chr09	189227
Chr09	0	Chr09	283262			Chr09	0	Chr09	189891
Chr09	0	Chr09	283740			Chr09	0	Chr09	190178
Chr09	0	Chr09	284656			Chr09	0	Chr09	191302
Chr09	0	Chr09	285008			Chr09	0	Chr09	191761
Chr09	0	Chr09	286059			Chr09	0	Chr09	193328
Chr09	0	Chr09	286510			Chr09	0	Chr09	194647
Chr09	0	Chr09	287772			Chr09	0	Chr09	195666
Chr09	0	Chr09	289160			Chr09	0	Chr09	196551
Chr09	0	Chr09	289479			Chr09	0	Chr09	198023
Chr09	0	Chr09	289992			Chr09	0	Chr09	199621
Chr09	0	Chr09	290515			Chr09	0	Chr09	200189
Chr09	0	Chr09	290906			Chr09	0	Chr09	200717
Chr09	0	Chr09	292071			Chr09	0	Chr09	201057
Chr09	0	Chr09	292797			Chr09	0	Chr09	201484
Chr09	0	Chr09	293164			Chr09	0	Chr09	202105
Chr09	0	Chr09	293754			Chr09	0	Chr09	203193
Chr09	0	Chr09	294113			Chr09	0	Chr09	203587
Chr09	0	Chr09	294492			Chr09	0	Chr09	204118
Chr09	0	Chr09	295178			Chr09	0	Chr09	204694
Chr09	0	Chr09	295523			Chr09	0	Chr09	205209
Chr09	0	Chr09	296123			Chr09	0	Chr09	205701
Chr09	0	Chr09	298260			Chr09	0	Chr09	206211
Chr09	0	Chr09	298676			Chr09	0	Chr09	206692
Chr09	0	Chr09	299005			Chr09	0	Chr09	207569
Chr09	0	Chr09	301041			Chr09	0	Chr09	208093
Chr09	0	Chr09	301698			Chr09	0	Chr09	208909
Chr09	0	Chr09	301985			Chr09	0	Chr09	209847
Chr09	0	Chr09	302522			Chr09	0	Chr09	210138
Chr09	0	Chr09	303128			Chr09	0	Chr09	210664
Chr09	0	Chr09	303587			Chr09	0	Chr09	211404
Chr09	0	Chr09	304314			Chr09	0	Chr09	211560
Chr09	0	Chr09	305586			Chr09	0	Chr09	212837
Chr09	0	Chr09	305983			Chr09	0	Chr09	213138
Chr09	0	Chr09	306662			Chr09	0	Chr09	213662
Chr09	0	Chr09	307539			Chr09	0	Chr09	214221
Chr09	0	Chr09	308989			Chr09	0	Chr09	214750
Chr09	0	Chr09	310126			Chr09	0	Chr09	215257
Chr09	0	Chr09	310588			Chr09	0	Chr09	215646
Chr09	0	Chr09	311156			Chr09	0	Chr09	216082
Chr09	0	Chr09	311684			Chr09	0	Chr09	216762
Chr09	0	Chr09	312023			Chr09	0	Chr09	216962
Chr09	0	Chr09	312449			Chr09	0	Chr09	217659
Chr09	0	Chr09	313069			Chr09	0	Chr09	218102
Chr09	0	Chr09	314123			Chr09	0	Chr09	218682
Chr09	0	Chr09	314517			Chr09	0	Chr09	219267
Chr09	0	Chr09	315048			Chr09	0	Chr09	219652
Chr09	0	Chr09	315606			Chr09	0	Chr09	220135
Chr09	0	Chr09	316100			Chr09	0	Chr09	222215
Chr09	0	Chr09	316597			Chr09	0	Chr09	222909
Chr09	0	Chr09	317085			Chr09	0	Chr09	223099
Chr09	0	Chr09	317566			Chr09	0	Chr09	223778
Chr09	0	Chr09	318454			Chr09	0	Chr09	224133
Chr09	0	Chr09	319000			Chr09	0	Chr09	225098
Chr09	0	Chr09	319818			Chr09	0	Chr09	226177
Chr09	0	Chr09	320756			Chr09	0	Chr09	226641
Chr09	0	Chr09	321048			Chr09	0	Chr09	227174
Chr09	0	Chr09	321574			Chr09	0	Chr09	227528
Chr09	0	Chr09	322320			Chr09	0	Chr09	228250
Chr09	0	Chr09	322476			Chr09	0	Chr09	228760
Chr09	0	Chr09	323747			Chr09	0	Chr09	229193
Chr09	0	Chr09	324048			Chr09	0	Chr09	229766
Chr09	0	Chr09	324572			Chr09	0	Chr09	230659
Chr09	0	Chr09	325131			Chr09	0	Chr09	231038
Chr09	0	Chr09	325660			Chr09	0	Chr09	231679
Chr09	0	Chr09	326167			Chr09	0	Chr09	232214
Chr09	0	Chr09	326556			Chr09	0	Chr09	232577
Chr09	0	Chr09	326993			Chr09	0	Chr09	233312
Chr09	0	Chr09	327682			Chr09	0	Chr09	234483
Chr09	0	Chr09	327869			Chr09	0	Chr09	234961
Chr09	0	Chr09	328514			Chr09	0	Chr09	236155
Chr09	0	Chr09	328959			Chr09	0	Chr09	236619
Chr09	0	Chr09	329545			Chr09	0	Chr09	237017
Chr09	0	Chr09	330132			Chr09	0	Chr09	237567
Chr09	0	Chr09	330515			Chr09	0	Chr09	237848
Chr09	0	Chr09	330998			Chr09	0	Chr09	238593
Chr09	0	Chr09	333093			Chr09	0	Chr09	240188
Chr09	0	Chr09	333787			Chr09	0	Chr09	240467
Chr09	0	Chr09	333977			Chr09	0	Chr09	240927
Chr09	0	Chr09	334658			Chr09	0	Chr09	241694
Chr09	0	Chr09	335013			Chr09	0	Chr09	241951
Chr09	0	Chr09	335978			Chr09	0	Chr09	242645
Chr09	0	Chr09	337057			Chr09	0	Chr09	243353
Chr09	0	Chr09	337522			Chr09	0	Chr09	243945
Chr09	0	Chr09	338054			Chr09	0	Chr09	244394
Chr09	0	Chr09	338408			Chr09	0	Chr09	245064
Chr09	0	Chr09	339134			Chr09	0	Chr09	246612
Chr09	0	Chr09	339643			Chr09	0	Chr09	247014
Chr09	0	Chr09	340076			Chr09	0	Chr09	252184
Chr09	0	Chr09	340649			Chr09	0	Chr09	252700
Chr09	0	Chr09	341171			Chr09	0	Chr09	253531
Chr09	0	Chr09	341494			Chr09	0	Chr09	254182
Chr09	0	Chr09	341899			Chr09	0	Chr09	256300
Chr09	0	Chr09	342545			Chr09	0	Chr09	256545
Chr09	0	Chr09	343080			Chr09	0	Chr09	257155
Chr09	0	Chr09	343434			Chr09	0	Chr09	258966
Chr09	0	Chr09	344127			Chr09	0	Chr09	260004
Chr09	0	Chr09	344366			Chr09	0	Chr09	260579
Chr09	0	Chr09	344936			Chr09	0	Chr09	261272
Chr09	0	Chr09	345652			Chr09	0	Chr09	261760
Chr09	0	Chr09	346131			Chr09	0	Chr09	262490
Chr09	0	Chr09	346582			Chr09	0	Chr09	263214
Chr09	0	Chr09	347229			Chr09	0	Chr09	263794
Chr09	0	Chr09	347714			Chr09	0	Chr09	264510
Chr09	0	Chr09	348113			Chr09	0	Chr09	265055
Chr09	0	Chr09	348667			Chr09	0	Chr09	266052
Chr09	0	Chr09	348940			Chr09	0	Chr09	266546
Chr09	0	Chr09	349679			Chr09	0	Chr09	267782
Chr09	0	Chr09	350457			Chr09	0	Chr09	267889
Chr09	0	Chr09	351231			Chr09	0	Chr09	269241
Chr09	0	Chr09	351510			Chr09	0	Chr09	269645
Chr09	0	Chr09	351971			Chr09	0	Chr09	269933
Chr09	0	Chr09	352742			Chr09	0	Chr09	270473
Chr09	0	Chr09	352999			Chr09	0	Chr09	271287
Chr09	0	Chr09	353676			Chr09	0	Chr09	271576
Chr09	0	Chr09	354071			Chr09	0	Chr09	272198
Chr09	0	Chr09	354409			Chr09	0	Chr09	273239
Chr09	0	Chr09	354984			Chr09	0	Chr09	273612
Chr09	0	Chr09	355433			Chr09	0	Chr09	273988
Chr09	0	Chr09	356100			Chr09	0	Chr09	275699
Chr09	0	Chr09	356504			Chr09	0	Chr09	275988
Chr09	0	Chr09	357619			Chr09	0	Chr09	276643
Chr09	0	Chr09	358015			Chr09	0	Chr09	277079
Chr09	0	Chr09	358536			Chr09	0	Chr09	277597
Chr09	0	Chr09	359017			Chr09	0	Chr09	278218
Chr09	0	Chr09	359400			Chr09	0	Chr09	278530
Chr09	0	Chr09	361793			Chr09	0	Chr09	279463
Chr09	0	Chr09	362106			Chr09	0	Chr09	280129
Chr09	0	Chr09	362627			Chr09	0	Chr09	280406
Chr09	0	Chr09	363078			Chr09	0	Chr09	281097
Chr09	0	Chr09	363520			Chr09	0	Chr09	281518
Chr09	0	Chr09	363883			Chr09	0	Chr09	282000
Chr09	0	Chr09	364528			Chr09	0	Chr09	283032
Chr09	0	Chr09	365476			Chr09	0	Chr09	283532
Chr09	0	Chr09	366153			Chr09	0	Chr09	284474
Chr09	0	Chr09	366671			Chr09	0	Chr09	285451
Chr09	0	Chr09	366916			Chr09	0	Chr09	286105
Chr09	0	Chr09	367518			Chr09	0	Chr09	286516
Chr09	0	Chr09	374261			Chr09	0	Chr09	287090
Chr09	0	Chr09	374530			Chr09	0	Chr09	287703
Chr09	0	Chr09	375553			Chr09	0	Chr09	288816
Chr09	0	Chr09	376112			Chr09	0	Chr09	289143
Chr09	0	Chr09	376817			Chr09	0	Chr09	289737
Chr09	0	Chr09	377305			Chr09	0	Chr09	289987
Chr09	0	Chr09	377470			Chr09	0	Chr09	290757
Chr09	0	Chr09	378057			Chr09	0	Chr09	291271
Chr09	0	Chr09	378786			Chr09	0	Chr09	293560
Chr09	0	Chr09	379371			Chr09	0	Chr09	293971
Chr09	0	Chr09	380087			Chr09	0	Chr09	295425
Chr09	0	Chr09	380630			Chr09	0	Chr09	296564
Chr09	0	Chr09	381627			Chr09	0	Chr09	297840
Chr09	0	Chr09	382121			Chr09	0	Chr09	298295
Chr09	0	Chr09	383357			Chr09	0	Chr09	299267
Chr09	0	Chr09	383464			Chr09	0	Chr09	299875
Chr09	0	Chr09	384826			Chr09	0	Chr09	300452
Chr09	0	Chr09	385230			Chr09	0	Chr09	300800
Chr09	0	Chr09	385516			Chr09	0	Chr09	301273
Chr09	0	Chr09	386823			Chr09	0	Chr09	301886
Chr09	0	Chr09	387112			Chr09	0	Chr09	302369
Chr09	0	Chr09	387726			Chr09	0	Chr09	302869
Chr09	0	Chr09	388767			Chr09	0	Chr09	303175
Chr09	0	Chr09	389139			Chr09	0	Chr09	303867
Chr09	0	Chr09	389515			Chr09	0	Chr09	304764
Chr09	0	Chr09	391226			Chr09	0	Chr09	305486
Chr09	0	Chr09	391515			Chr09	0	Chr09	305677
Chr09	0	Chr09	392170			Chr09	0	Chr09	306930
Chr09	0	Chr09	392603			Chr09	0	Chr09	307230
Chr09	0	Chr09	393121			Chr09	0	Chr09	308488
Chr09	0	Chr09	393746			Chr09	0	Chr09	309458
Chr09	0	Chr09	394058			Chr09	0	Chr09	310876
Chr09	0	Chr09	394991			Chr09	0	Chr09	311606
Chr09	0	Chr09	395658			Chr09	0	Chr09	311992
Chr09	0	Chr09	395935			Chr09	0	Chr09	312263
Chr09	0	Chr09	396625			Chr09	0	Chr09	314457
Chr09	0	Chr09	397046			Chr09	0	Chr09	315093
Chr09	0	Chr09	397528			Chr09	0	Chr09	315594
Chr09	0	Chr09	398561			Chr09	0	Chr09	315949
Chr09	0	Chr09	399061			Chr09	0	Chr09	317041
Chr09	0	Chr09	400002			Chr09	0	Chr09	317272
Chr09	0	Chr09	400962			Chr09	0	Chr09	317957
Chr09	0	Chr09	401615			Chr09	0	Chr09	319733
Chr09	0	Chr09	402026			Chr09	0	Chr09	320204
Chr09	0	Chr09	402600			Chr09	0	Chr09	320867
Chr09	0	Chr09	403200			Chr09	0	Chr09	321093
Chr09	0	Chr09	404316			Chr09	0	Chr09	321731
Chr09	0	Chr09	404643			Chr09	0	Chr09	322152
Chr09	0	Chr09	405237			Chr09	0	Chr09	322636
Chr09	0	Chr09	405486			Chr09	0	Chr09	323545
Chr09	0	Chr09	406257			Chr09	0	Chr09	324701
Chr09	0	Chr09	406867			Chr09	0	Chr09	325583
Chr09	0	Chr09	407905			Chr09	0	Chr09	328361
Chr09	0	Chr09	408969			Chr09	0	Chr09	329040
Chr09	0	Chr09	409378			Chr09	0	Chr09	329480
Chr09	0	Chr09	410788			Chr09	0	Chr09	330038
Chr09	0	Chr09	411043			Chr09	0	Chr09	330286
Chr09	0	Chr09	411529			Chr09	0	Chr09	332660
Chr09	0	Chr09	412535			Chr09	0	Chr09	333365
Chr09	0	Chr09	413518			Chr09	0	Chr09	333590
Chr09	0	Chr09	414209			Chr09	0	Chr09	334312
Chr09	0	Chr09	414613			Chr09	0	Chr09	336048
Chr09	0	Chr09	415580			Chr09	0	Chr09	336650
Chr09	0	Chr09	416225			Chr09	0	Chr09	337281
Chr09	0	Chr09	416802			Chr09	0	Chr09	339258
Chr09	0	Chr09	417150			Chr09	0	Chr09	340054
Chr09	0	Chr09	417623			Chr09	0	Chr09	340571
Chr09	0	Chr09	418244			Chr09	0	Chr09	341031
Chr09	0	Chr09	418727			Chr09	0	Chr09	341534
Chr09	0	Chr09	419225			Chr09	0	Chr09	341980
Chr09	0	Chr09	419527			Chr09	0	Chr09	342604
Chr09	0	Chr09	420219			Chr09	0	Chr09	343049
Chr09	0	Chr09	421116			Chr09	0	Chr09	344409
Chr09	0	Chr09	421844			Chr09	0	Chr09	345014
Chr09	0	Chr09	422037			Chr09	0	Chr09	345528
Chr09	0	Chr09	423290			Chr09	0	Chr09	345946
Chr09	0	Chr09	423590			Chr09	0	Chr09	346404
Chr09	0	Chr09	424107			Chr09	0	Chr09	347015
Chr09	0	Chr09	424673			Chr09	0	Chr09	348487
Chr09	0	Chr09	425070			Chr09	0	Chr09	349018
Chr09	0	Chr09	426191			Chr09	0	Chr09	349552
Chr09	0	Chr09	426506			Chr09	0	Chr09	350016
Chr09	0	Chr09	427264			Chr09	0	Chr09	350419
Chr09	0	Chr09	428625			Chr09	0	Chr09	350851
Chr09	0	Chr09	430144			Chr09	0	Chr09	351777
Chr09	0	Chr09	430780			Chr09	0	Chr09	352268
Chr09	0	Chr09	431281			Chr09	0	Chr09	353388
Chr09	0	Chr09	431640			Chr09	0	Chr09	353781
Chr09	0	Chr09	432235			Chr09	0	Chr09	354116
Chr09	0	Chr09	432674			Chr09	0	Chr09	354584
Chr09	0	Chr09	432907			Chr09	0	Chr09	355539
Chr09	0	Chr09	433604			Chr09	0	Chr09	355765
Chr09	0	Chr09	435070			Chr09	0	Chr09	356432
Chr09	0	Chr09	435571			Chr09	0	Chr09	356825
Chr09	0	Chr09	436245			Chr09	0	Chr09	357869
Chr09	0	Chr09	436471			Chr09	0	Chr09	358303
Chr09	0	Chr09	437108			Chr09	0	Chr09	358716
Chr09	0	Chr09	437529			Chr09	0	Chr09	359114
Chr09	0	Chr09	438013			Chr09	0	Chr09	359646
Chr09	0	Chr09	438923			Chr09	0	Chr09	360321
Chr09	0	Chr09	440080			Chr09	0	Chr09	360853
Chr09	0	Chr09	440592			Chr09	0	Chr09	361279
Chr09	0	Chr09	440901			Chr09	0	Chr09	361768
Chr09	0	Chr09	442288			Chr09	0	Chr09	362139
Chr09	0	Chr09	443341			Chr09	0	Chr09	362844
Chr09	0	Chr09	443453			Chr09	0	Chr09	363794
Chr09	0	Chr09	443986			Chr09	0	Chr09	364230
Chr09	0	Chr09	444653			Chr09	0	Chr09	364620
Chr09	0	Chr09	445316			Chr09	0	Chr09	365293
Chr09	0	Chr09	445757			Chr09	0	Chr09	365665
Chr09	0	Chr09	446288			Chr09	0	Chr09	366310
Chr09	0	Chr09	446536			Chr09	0	Chr09	367391
Chr09	0	Chr09	448308			Chr09	0	Chr09	367796
Chr09	0	Chr09	448614			Chr09	0	Chr09	368835
Chr09	0	Chr09	449016			Chr09	0	Chr09	369179
Chr09	0	Chr09	450053			Chr09	0	Chr09	369917
Chr09	0	Chr09	450753			Chr09	0	Chr09	370258
Chr09	0	Chr09	450978			Chr09	0	Chr09	371214
Chr09	0	Chr09	451700			Chr09	0	Chr09	371807
Chr09	0	Chr09	453434			Chr09	0	Chr09	372899
Chr09	0	Chr09	454263			Chr09	0	Chr09	373484
Chr09	0	Chr09	454451			Chr09	0	Chr09	373896
Chr09	0	Chr09	455085			Chr09	0	Chr09	374938
Chr09	0	Chr09	459682			Chr09	0	Chr09	377265
Chr09	0	Chr09	460420			Chr09	0	Chr09	377699
Chr09	0	Chr09	461216			Chr09	0	Chr09	379001
Chr09	0	Chr09	461728			Chr09	0	Chr09	379311
Chr09	0	Chr09	462188			Chr09	0	Chr09	379741
Chr09	0	Chr09	462691			Chr09	0	Chr09	380929
Chr09	0	Chr09	463137			Chr09	0	Chr09	381831
Chr09	0	Chr09	463761			Chr09	0	Chr09	382144
Chr09	0	Chr09	464242			Chr09	0	Chr09	382626
Chr09	0	Chr09	465601			Chr09	0	Chr09	383201
Chr09	0	Chr09	466206			Chr09	0	Chr09	384553
Chr09	0	Chr09	466720			Chr09	0	Chr09	385043
Chr09	0	Chr09	467138			Chr09	0	Chr09	385395
Chr09	0	Chr09	467596			Chr09	0	Chr09	386470
Chr09	0	Chr09	468201			Chr09	0	Chr09	387136
Chr09	0	Chr09	469704			Chr09	0	Chr09	387574
Chr09	0	Chr09	470238			Chr09	0	Chr09	388158
Chr09	0	Chr09	470772			Chr09	0	Chr09	388359
Chr09	0	Chr09	471299			Chr09	0	Chr09	389065
Chr09	0	Chr09	471702			Chr09	0	Chr09	389434
Chr09	0	Chr09	472134			Chr09	0	Chr09	390178
Chr09	0	Chr09	473060			Chr09	0	Chr09	390523
Chr09	0	Chr09	473551			Chr09	0	Chr09	391481
Chr09	0	Chr09	474112			Chr09	0	Chr09	400371
Chr09	0	Chr09	474685			Chr09	0	Chr09	400901
Chr09	0	Chr09	475078			Chr09	0	Chr09	401119
Chr09	0	Chr09	475413			Chr09	0	Chr09	401773
Chr09	0	Chr09	475878			Chr09	0	Chr09	402871
Chr09	0	Chr09	476833			Chr09	0	Chr09	403107
Chr09	0	Chr09	477059			Chr09	0	Chr09	403573
Chr09	0	Chr09	477726			Chr09	0	Chr09	404133
Chr09	0	Chr09	478133			Chr09	0	Chr09	404841
Chr09	0	Chr09	478379			Chr09	0	Chr09	405078
Chr09	0	Chr09	479233			Chr09	0	Chr09	405599
Chr09	0	Chr09	479667			Chr09	0	Chr09	406323
Chr09	0	Chr09	480081			Chr09	0	Chr09	406671
Chr09	0	Chr09	480476			Chr09	0	Chr09	407046
Chr09	0	Chr09	481008			Chr09	0	Chr09	407851
Chr09	0	Chr09	481682			Chr09	0	Chr09	408337
Chr09	0	Chr09	482214			Chr09	0	Chr09	408985
Chr09	0	Chr09	482637			Chr09	0	Chr09	409715
Chr09	0	Chr09	483128			Chr09	0	Chr09	410086
Chr09	0	Chr09	483489			Chr09	0	Chr09	411220
Chr09	0	Chr09	484194			Chr09	0	Chr09	412246
Chr09	0	Chr09	485153			Chr09	0	Chr09	412396
Chr09	0	Chr09	485588			Chr09	0	Chr09	413008
Chr09	0	Chr09	485978			Chr09	0	Chr09	413692
Chr09	0	Chr09	486651			Chr09	0	Chr09	413827
Chr09	0	Chr09	487028			Chr09	0	Chr09	414476
Chr09	0	Chr09	487659			Chr09	0	Chr09	415389
Chr09	0	Chr09	488746			Chr09	0	Chr09	415995
Chr09	0	Chr09	489154			Chr09	0	Chr09	416535
Chr09	0	Chr09	490152			Chr09	0	Chr09	417130
Chr09	0	Chr09	490504			Chr09	0	Chr09	417601
Chr09	0	Chr09	491269			Chr09	0	Chr09	429152
Chr09	0	Chr09	491610			Chr09	0	Chr09	429955
Chr09	0	Chr09	491988			Chr09	0	Chr09	430512
Chr09	0	Chr09	492516			Chr09	0	Chr09	430762
Chr09	0	Chr09	493136			Chr09	0	Chr09	431471
Chr09	0	Chr09	494215			Chr09	0	Chr09	431799
Chr09	0	Chr09	494798			Chr09	0	Chr09	432310
Chr09	0	Chr09	495214			Chr09	0	Chr09	432589
Chr09	0	Chr09	496283			Chr09	0	Chr09	433202
Chr09	0	Chr09	498591			Chr09	0	Chr09	433771
Chr09	0	Chr09	499025			Chr09	0	Chr09	434521
Chr09	0	Chr09	500327			Chr09	0	Chr09	434802
Chr09	0	Chr09	500637			Chr09	0	Chr09	435332
Chr09	0	Chr09	501069			Chr09	0	Chr09	435628
Chr09	0	Chr09	502260			Chr09	0	Chr09	436341
Chr09	0	Chr09	503164			Chr09	0	Chr09	436600
Chr09	0	Chr09	503478			Chr09	0	Chr09	437344
Chr09	0	Chr09	503964			Chr09	0	Chr09	438753
Chr09	0	Chr09	504539			Chr09	0	Chr09	439130
Chr09	0	Chr09	504957			Chr09	0	Chr09	439875
Chr09	0	Chr09	505712			Chr09	0	Chr09	440378
Chr09	0	Chr09	506193			Chr09	0	Chr09	440665
Chr09	0	Chr09	506551			Chr09	0	Chr09	441184
Chr09	0	Chr09	507580			Chr09	0	Chr09	441755
Chr09	0	Chr09	508224			Chr09	0	Chr09	442405
Chr09	0	Chr09	508662			Chr09	0	Chr09	443205
Chr09	0	Chr09	509246			Chr09	0	Chr09	443748
Chr09	0	Chr09	509447			Chr09	0	Chr09	444270
Chr09	0	Chr09	510159			Chr09	0	Chr09	444819
Chr09	0	Chr09	510528			Chr09	0	Chr09	445254
Chr09	0	Chr09	511264			Chr09	0	Chr09	445543
Chr09	0	Chr09	511609			Chr09	0	Chr09	446900
Chr09	0	Chr09	512256			Chr09	0	Chr09	447817
Chr09	0	Chr09	512567			Chr09	0	Chr09	448338
Chr09	0	Chr09	512931			Chr09	0	Chr09	449041
Chr09	0	Chr09	513903			Chr09	0	Chr09	449239
Chr09	0	Chr09	514752			Chr09	0	Chr09	449910
Chr09	0	Chr09	515276			Chr09	0	Chr09	450325
Chr09	0	Chr09	515494			Chr09	0	Chr09	451271
Chr09	0	Chr09	516148			Chr09	0	Chr09	451766
Chr09	0	Chr09	517245			Chr09	0	Chr09	452964
Chr09	0	Chr09	517481			Chr09	0	Chr09	453287
Chr09	0	Chr09	517942			Chr09	0	Chr09	453622
Chr09	0	Chr09	518511			Chr09	0	Chr09	454126
Chr09	0	Chr09	519219			Chr09	0	Chr09	455176
Chr09	0	Chr09	519456			Chr09	0	Chr09	455840
Chr09	0	Chr09	519977			Chr09	0	Chr09	456340
Chr09	0	Chr09	520701			Chr09	0	Chr09	456842
Chr09	0	Chr09	521049			Chr09	0	Chr09	457868
Chr09	0	Chr09	521425			Chr09	0	Chr09	458196
Chr09	0	Chr09	522211			Chr09	0	Chr09	458608
Chr09	0	Chr09	522696			Chr09	0	Chr09	459399
Chr09	0	Chr09	523037			Chr09	0	Chr09	459643
Chr09	0	Chr09	523766			Chr09	0	Chr09	461078
Chr09	0	Chr09	524137			Chr09	0	Chr09	461766
Chr09	0	Chr09	524685			Chr09	0	Chr09	462089
Chr09	0	Chr09	525246			Chr09	0	Chr09	462577
Chr09	0	Chr09	529298			Chr09	0	Chr09	463248
Chr09	0	Chr09	529448			Chr09	0	Chr09	463775
Chr09	0	Chr09	530061			Chr09	0	Chr09	464721
Chr09	0	Chr09	530750			Chr09	0	Chr09	465280
Chr09	0	Chr09	530885			Chr09	0	Chr09	465428
Chr09	0	Chr09	531534			Chr09	0	Chr09	466219
Chr09	0	Chr09	532448			Chr09	0	Chr09	466516
Chr09	0	Chr09	533052			Chr09	0	Chr09	468911
Chr09	0	Chr09	533592			Chr09	0	Chr09	469761
Chr09	0	Chr09	534186			Chr09	0	Chr09	470141
Chr09	0	Chr09	534657			Chr09	0	Chr09	470744
Chr09	0	Chr09	537479			Chr09	0	Chr09	471182
Chr09	0	Chr09	538281			Chr09	0	Chr09	471526
Chr09	0	Chr09	538844			Chr09	0	Chr09	472081
Chr09	0	Chr09	539094			Chr09	0	Chr09	473763
Chr09	0	Chr09	539803			Chr09	0	Chr09	474732
Chr09	0	Chr09	540130			Chr09	0	Chr09	475137
Chr09	0	Chr09	540641			Chr09	0	Chr09	475630
Chr09	0	Chr09	540921			Chr09	0	Chr09	476078
Chr09	0	Chr09	541534			Chr09	0	Chr09	476760
Chr09	0	Chr09	542118			Chr09	0	Chr09	490944
Chr09	0	Chr09	542866			Chr09	0	Chr09	491647
Chr09	0	Chr09	543147			Chr09	0	Chr09	491781
Chr09	0	Chr09	543648			Chr09	0	Chr09	497824
Chr09	0	Chr09	543944			Chr09	0	Chr09	498024
Chr09	0	Chr09	544657			Chr09	0	Chr09	498700
Chr09	0	Chr09	544916			Chr09	0	Chr09	499144
Chr09	0	Chr09	545660			Chr09	0	Chr09	500761
Chr09	0	Chr09	546155			Chr09	0	Chr09	501248
Chr09	0	Chr09	546641			Chr09	0	Chr09	501692
Chr09	0	Chr09	547018			Chr09	0	Chr09	502385
Chr09	0	Chr09	547763			Chr09	0	Chr09	502610
Chr09	0	Chr09	548266			Chr09	0	Chr09	503157
Chr09	0	Chr09	548553			Chr09	0	Chr09	503693
Chr09	0	Chr09	549066			Chr09	0	Chr09	504672
Chr09	0	Chr09	549639			Chr09	0	Chr09	505038
Chr09	0	Chr09	550278			Chr09	0	Chr09	505488
Chr09	0	Chr09	551078			Chr09	0	Chr09	505902
Chr09	0	Chr09	551621			Chr09	0	Chr09	506463
Chr09	0	Chr09	552142			Chr09	0	Chr09	507073
Chr09	0	Chr09	552691			Chr09	0	Chr09	507531
Chr09	0	Chr09	553126			Chr09	0	Chr09	508127
Chr09	0	Chr09	553415			Chr09	0	Chr09	508444
Chr09	0	Chr09	554699			Chr09	0	Chr09	508934
Chr09	0	Chr09	555609			Chr09	0	Chr09	509595
Chr09	0	Chr09	556130			Chr09	0	Chr09	509865
Chr09	0	Chr09	556835			Chr09	0	Chr09	510525
Chr09	0	Chr09	557033			Chr09	0	Chr09	511536
Chr09	0	Chr09	557703			Chr09	0	Chr09	511955
Chr09	0	Chr09	558111			Chr09	0	Chr09	512704
Chr09	0	Chr09	559073			Chr09	0	Chr09	512892
Chr09	0	Chr09	559613			Chr09	0	Chr09	513445
Chr09	0	Chr09	560108			Chr09	0	Chr09	513939
Chr09	0	Chr09	561300			Chr09	0	Chr09	514484
Chr09	0	Chr09	561622			Chr09	0	Chr09	515163
Chr09	0	Chr09	561957			Chr09	0	Chr09	515520
Chr09	0	Chr09	562467			Chr09	0	Chr09	516667
Chr09	0	Chr09	563514			Chr09	0	Chr09	516955
Chr09	0	Chr09	564181			Chr09	0	Chr09	517733
Chr09	0	Chr09	564680			Chr09	0	Chr09	519020
Chr09	0	Chr09	565184			Chr09	0	Chr09	519397
Chr09	0	Chr09	565715			Chr09	0	Chr09	520076
Chr09	0	Chr09	566195			Chr09	0	Chr09	520174
Chr09	0	Chr09	566523			Chr09	0	Chr09	522223
Chr09	0	Chr09	566932			Chr09	0	Chr09	522761
Chr09	0	Chr09	567721			Chr09	0	Chr09	540808
Chr09	0	Chr09	567965			Chr09	0	Chr09	541345
Chr09	0	Chr09	568605			Chr09	0	Chr09	542022
Chr09	0	Chr09	569293			Chr09	0	Chr09	542515
Chr09	0	Chr09	569616			Chr09	0	Chr09	542886
Chr09	0	Chr09	570104			Chr09	0	Chr09	543495
Chr09	0	Chr09	570775			Chr09	0	Chr09	544816
Chr09	0	Chr09	571302			Chr09	0	Chr09	545568
Chr09	0	Chr09	572226			Chr09	0	Chr09	546029
Chr09	0	Chr09	572785			Chr09	0	Chr09	546627
Chr09	0	Chr09	572933			Chr09	0	Chr09	546980
Chr09	0	Chr09	573722			Chr09	0	Chr09	548279
Chr09	0	Chr09	574018			Chr09	0	Chr09	548899
Chr09	0	Chr09	576410			Chr09	0	Chr09	549328
Chr09	0	Chr09	577258			Chr09	0	Chr09	549957
Chr09	0	Chr09	577638			Chr09	0	Chr09	550686
Chr09	0	Chr09	578242			Chr09	0	Chr09	552637
Chr09	0	Chr09	578674			Chr09	0	Chr09	553793
Chr09	0	Chr09	579023			Chr09	0	Chr09	555792
Chr09	0	Chr09	579575			Chr09	0	Chr09	556203
Chr09	0	Chr09	581163			Chr09	0	Chr09	556616
Chr09	0	Chr09	581671			Chr09	0	Chr09	558149
Chr09	0	Chr09	582145			Chr09	0	Chr09	558591
Chr09	0	Chr09	582550			Chr09	0	Chr09	559029
Chr09	0	Chr09	583044			Chr09	0	Chr09	559612
Chr09	0	Chr09	583488			Chr09	0	Chr09	560202
Chr09	0	Chr09	584089			Chr09	0	Chr09	560829
Chr09	0	Chr09	585562			Chr09	0	Chr09	561941
Chr09	0	Chr09	586281			Chr09	0	Chr09	562745
Chr09	0	Chr09	586414			Chr09	0	Chr09	563050
Chr09	0	Chr09	587485			Chr09	0	Chr09	563783
Chr09	0	Chr09	588229			Chr09	0	Chr09	564169
Chr09	0	Chr09	588497			Chr09	0	Chr09	564722
Chr09	0	Chr09	588943			Chr09	0	Chr09	565893
Chr09	0	Chr09	590556			Chr09	0	Chr09	566209
Chr09	0	Chr09	591041			Chr09	0	Chr09	566834
Chr09	0	Chr09	591487			Chr09	0	Chr09	567128
Chr09	0	Chr09	592184			Chr09	0	Chr09	568148
Chr09	0	Chr09	592409			Chr09	0	Chr09	569075
Chr09	0	Chr09	592950			Chr09	0	Chr09	569515
Chr09	0	Chr09	593498			Chr09	0	Chr09	570022
Chr09	0	Chr09	594225			Chr09	0	Chr09	570377
Chr09	0	Chr09	594821			Chr09	0	Chr09	571001
Chr09	0	Chr09	595187			Chr09	0	Chr09	572036
Chr09	0	Chr09	595637			Chr09	0	Chr09	572754
Chr09	0	Chr09	596043			Chr09	0	Chr09	573148
Chr09	0	Chr09	596604			Chr09	0	Chr09	584078
Chr09	0	Chr09	597183			Chr09	0	Chr09	584681
Chr09	0	Chr09	597641			Chr09	0	Chr09	585027
Chr09	0	Chr09	598234			Chr09	0	Chr09	585484
Chr09	0	Chr09	598551			Chr09	0	Chr09	587909
Chr09	0	Chr09	599041			Chr09	0	Chr09	588227
Chr09	0	Chr09	599706			Chr09	0	Chr09	589084
Chr09	0	Chr09	599976			Chr09	0	Chr09	589526
Chr09	0	Chr09	600635			Chr09	0	Chr09	590088
Chr09	0	Chr09	601646			Chr09	0	Chr09	590366
Chr09	0	Chr09	602031			Chr09	0	Chr09	590764
Chr09	0	Chr09	602738			Chr09	0	Chr09	592204
Chr09	0	Chr09	602926			Chr09	0	Chr09	592669
Chr09	0	Chr09	603480			Chr09	0	Chr09	593095
Chr09	0	Chr09	603961			Chr09	0	Chr09	593719
Chr09	0	Chr09	604506			Chr09	0	Chr09	594968
Chr09	0	Chr09	605185			Chr09	0	Chr09	595148
Chr09	0	Chr09	605541			Chr09	0	Chr09	595877
Chr09	0	Chr09	606687			Chr09	0	Chr09	597272
Chr09	0	Chr09	606975			Chr09	0	Chr09	598042
Chr09	0	Chr09	607753			Chr09	0	Chr09	600916
Chr09	0	Chr09	608065			Chr09	0	Chr09	603201
Chr09	0	Chr09	608644			Chr09	0	Chr09	603734
Chr09	0	Chr09	609277			Chr09	0	Chr09	604108
Chr09	0	Chr09	609654			Chr09	0	Chr09	605314
Chr09	0	Chr09	610316			Chr09	0	Chr09	607965
Chr09	0	Chr09	610414			Chr09	0	Chr09	608439
Chr09	0	Chr09	612501			Chr09	0	Chr09	608932
Chr09	0	Chr09	613066			Chr09	0	Chr09	609446
Chr09	0	Chr09	616746			Chr09	0	Chr09	609982
Chr09	0	Chr09	616953			Chr09	0	Chr09	610125
Chr09	0	Chr09	617490			Chr09	0	Chr09	610886
Chr09	0	Chr09	618167			Chr09	0	Chr09	611426
Chr09	0	Chr09	618660			Chr09	0	Chr09	611731
Chr09	0	Chr09	619031			Chr09	0	Chr09	612263
Chr09	0	Chr09	619641			Chr09	0	Chr09	613352
Chr09	0	Chr09	620959			Chr09	0	Chr09	613908
Chr09	0	Chr09	621709			Chr09	0	Chr09	614199
Chr09	0	Chr09	622190			Chr09	0	Chr09	614866
Chr09	0	Chr09	622788			Chr09	0	Chr09	615147
Chr09	0	Chr09	623138			Chr09	0	Chr09	615814
Chr09	0	Chr09	624090			Chr09	0	Chr09	616931
Chr09	0	Chr09	624577			Chr09	0	Chr09	617474
Chr09	0	Chr09	625173			Chr09	0	Chr09	617774
Chr09	0	Chr09	625602			Chr09	0	Chr09	618924
Chr09	0	Chr09	626184			Chr09	0	Chr09	619325
Chr09	0	Chr09	626419			Chr09	0	Chr09	619975
Chr09	0	Chr09	627151			Chr09	0	Chr09	620460
Chr09	0	Chr09	629102			Chr09	0	Chr09	620740
Chr09	0	Chr09	631571			Chr09	0	Chr09	621256
Chr09	0	Chr09	632244			Chr09	0	Chr09	621702
Chr09	0	Chr09	632655			Chr09	0	Chr09	622223
Chr09	0	Chr09	633068			Chr09	0	Chr09	623145
Chr09	0	Chr09	633809			Chr09	0	Chr09	623797
Chr09	0	Chr09	634144			Chr09	0	Chr09	624295
Chr09	0	Chr09	634521			Chr09	0	Chr09	624618
Chr09	0	Chr09	634995			Chr09	0	Chr09	625301
Chr09	0	Chr09	635433			Chr09	0	Chr09	625556
Chr09	0	Chr09	636016			Chr09	0	Chr09	626313
Chr09	0	Chr09	636607			Chr09	0	Chr09	627103
Chr09	0	Chr09	637236			Chr09	0	Chr09	627789
Chr09	0	Chr09	638332			Chr09	0	Chr09	628133
Chr09	0	Chr09	639153			Chr09	0	Chr09	628537
Chr09	0	Chr09	639462			Chr09	0	Chr09	629165
Chr09	0	Chr09	640197			Chr09	0	Chr09	629689
Chr09	0	Chr09	640585			Chr09	0	Chr09	629954
Chr09	0	Chr09	641137			Chr09	0	Chr09	630640
Chr09	0	Chr09	641491			Chr09	0	Chr09	632272
Chr09	0	Chr09	642306			Chr09	0	Chr09	632788
Chr09	0	Chr09	642620			Chr09	0	Chr09	633354
Chr09	0	Chr09	643245			Chr09	0	Chr09	633748
Chr09	0	Chr09	643539			Chr09	0	Chr09	634330
Chr09	0	Chr09	644122			Chr09	0	Chr09	635067
Chr09	0	Chr09	644783			Chr09	0	Chr09	635416
Chr09	0	Chr09	644952			Chr09	0	Chr09	635806
Chr09	0	Chr09	645601			Chr09	0	Chr09	636283
Chr09	0	Chr09	646041			Chr09	0	Chr09	636809
Chr09	0	Chr09	646548			Chr09	0	Chr09	637346
Chr09	0	Chr09	646902			Chr09	0	Chr09	637851
Chr09	0	Chr09	647527			Chr09	0	Chr09	638417
Chr09	0	Chr09	648186			Chr09	0	Chr09	638892
Chr09	0	Chr09	648572			Chr09	0	Chr09	639341
Chr09	0	Chr09	649279			Chr09	0	Chr09	639819
Chr09	0	Chr09	649673			Chr09	0	Chr09	640340
Chr09	0	Chr09	650202			Chr09	0	Chr09	640756
Chr09	0	Chr09	650449			Chr09	0	Chr09	641306
Chr09	0	Chr09	650971			Chr09	0	Chr09	641674
Chr09	0	Chr09	651659			Chr09	0	Chr09	642757
Chr09	0	Chr09	652059			Chr09	0	Chr09	643417
Chr09	0	Chr09	652789			Chr09	0	Chr09	644000
Chr09	0	Chr09	653068			Chr09	0	Chr09	644841
Chr09	0	Chr09	653675			Chr09	0	Chr09	649268
Chr09	0	Chr09	654021			Chr09	0	Chr09	649629
Chr09	0	Chr09	654482			Chr09	0	Chr09	650078
Chr09	0	Chr09	658173			Chr09	0	Chr09	650690
Chr09	0	Chr09	658485			Chr09	0	Chr09	651279
Chr09	0	Chr09	659345			Chr09	0	Chr09	651569
Chr09	0	Chr09	659787			Chr09	0	Chr09	652252
Chr09	0	Chr09	660350			Chr09	0	Chr09	652828
Chr09	0	Chr09	660628			Chr09	0	Chr09	653107
Chr09	0	Chr09	661018			Chr09	0	Chr09	653925
Chr09	0	Chr09	662043			Chr09	0	Chr09	654600
Chr09	0	Chr09	662591			Chr09	0	Chr09	655337
Chr09	0	Chr09	663044			Chr09	0	Chr09	655673
Chr09	0	Chr09	663470			Chr09	0	Chr09	656307
Chr09	0	Chr09	664093			Chr09	0	Chr09	656636
Chr09	0	Chr09	664578			Chr09	0	Chr09	657183
Chr09	0	Chr09	666255			Chr09	0	Chr09	658098
Chr09	0	Chr09	666650			Chr09	0	Chr09	658881
Chr09	0	Chr09	666966			Chr09	0	Chr09	659884
Chr09	0	Chr09	667569			Chr09	0	Chr09	660284
Chr09	0	Chr09	668314			Chr09	0	Chr09	661246
Chr09	0	Chr09	668603			Chr09	0	Chr09	662485
Chr09	0	Chr09	669228			Chr09	0	Chr09	663130
Chr09	0	Chr09	670609			Chr09	0	Chr09	663569
Chr09	0	Chr09	670935			Chr09	0	Chr09	663922
Chr09	0	Chr09	671416			Chr09	0	Chr09	664518
Chr09	0	Chr09	672717			Chr09	0	Chr09	665088
Chr09	0	Chr09	673150			Chr09	0	Chr09	665547
Chr09	0	Chr09	673623			Chr09	0	Chr09	666044
Chr09	0	Chr09	673988			Chr09	0	Chr09	666557
Chr09	0	Chr09	674753			Chr09	0	Chr09	667168
Chr09	0	Chr09	675197			Chr09	0	Chr09	667380
Chr09	0	Chr09	675648			Chr09	0	Chr09	668122
Chr09	0	Chr09	675925			Chr09	0	Chr09	668486
Chr09	0	Chr09	693753			Chr09	0	Chr09	669007
Chr09	0	Chr09	694133			Chr09	0	Chr09	669551
Chr09	0	Chr09	694630			Chr09	0	Chr09	671692
Chr09	0	Chr09	695123			Chr09	0	Chr09	672632
Chr09	0	Chr09	695638			Chr09	0	Chr09	674920
Chr09	0	Chr09	696175			Chr09	0	Chr09	675541
Chr09	0	Chr09	696318			Chr09	0	Chr09	676069
Chr09	0	Chr09	697079			Chr09	0	Chr09	676874
Chr09	0	Chr09	697619			Chr09	0	Chr09	677133
Chr09	0	Chr09	697923			Chr09	0	Chr09	677554
Chr09	0	Chr09	698455			Chr09	0	Chr09	678393
Chr09	0	Chr09	699543			Chr09	0	Chr09	678724
Chr09	0	Chr09	700098			Chr09	0	Chr09	679099
Chr09	0	Chr09	700389			Chr09	0	Chr09	679728
Chr09	0	Chr09	701057			Chr09	0	Chr09	680117
Chr09	0	Chr09	701338			Chr09	0	Chr09	680762
Chr09	0	Chr09	702005			Chr09	0	Chr09	681152
Chr09	0	Chr09	702396			Chr09	0	Chr09	681517
Chr09	0	Chr09	703122			Chr09	0	Chr09	681981
Chr09	0	Chr09	703667			Chr09	0	Chr09	683103
Chr09	0	Chr09	703952			Chr09	0	Chr09	683597
Chr09	0	Chr09	705102			Chr09	0	Chr09	684081
Chr09	0	Chr09	705503			Chr09	0	Chr09	684951
Chr09	0	Chr09	706153			Chr09	0	Chr09	685268
Chr09	0	Chr09	706638			Chr09	0	Chr09	685600
Chr09	0	Chr09	706918			Chr09	0	Chr09	686366
Chr09	0	Chr09	707425			Chr09	0	Chr09	686909
Chr09	0	Chr09	707872			Chr09	0	Chr09	687685
Chr09	0	Chr09	708392			Chr09	0	Chr09	688748
Chr09	0	Chr09	708971			Chr09	0	Chr09	689119
Chr09	0	Chr09	709507			Chr09	0	Chr09	689570
Chr09	0	Chr09	710136			Chr09	0	Chr09	690681
Chr09	0	Chr09	710634			Chr09	0	Chr09	691645
Chr09	0	Chr09	710957			Chr09	0	Chr09	692028
Chr09	0	Chr09	711641			Chr09	0	Chr09	692645
Chr09	0	Chr09	711896			Chr09	0	Chr09	693152
Chr09	0	Chr09	712653			Chr09	0	Chr09	693614
Chr09	0	Chr09	713489			Chr09	0	Chr09	694442
Chr09	0	Chr09	714175			Chr09	0	Chr09	694805
Chr09	0	Chr09	714519			Chr09	0	Chr09	695194
Chr09	0	Chr09	714916			Chr09	0	Chr09	695620
Chr09	0	Chr09	715544			Chr09	0	Chr09	696181
Chr09	0	Chr09	716068			Chr09	0	Chr09	696705
Chr09	0	Chr09	716333			Chr09	0	Chr09	697025
Chr09	0	Chr09	717019			Chr09	0	Chr09	698093
Chr09	0	Chr09	717508			Chr09	0	Chr09	698815
Chr09	0	Chr09	730962			Chr09	0	Chr09	699506
Chr09	0	Chr09	731435			Chr09	0	Chr09	699707
Chr09	0	Chr09	731977			Chr09	0	Chr09	700588
Chr09	0	Chr09	732542			Chr09	0	Chr09	700840
Chr09	0	Chr09	732936			Chr09	0	Chr09	701564
Chr09	0	Chr09	733518			Chr09	0	Chr09	702121
Chr09	0	Chr09	734238			Chr09	0	Chr09	702562
Chr09	0	Chr09	734588			Chr09	0	Chr09	703164
Chr09	0	Chr09	734973			Chr09	0	Chr09	703493
Chr09	0	Chr09	735450			Chr09	0	Chr09	704117
Chr09	0	Chr09	735976			Chr09	0	Chr09	705255
Chr09	0	Chr09	736514			Chr09	0	Chr09	705585
Chr09	0	Chr09	737020			Chr09	0	Chr09	706345
Chr09	0	Chr09	737586			Chr09	0	Chr09	706526
Chr09	0	Chr09	738061			Chr09	0	Chr09	706900
Chr09	0	Chr09	738510			Chr09	0	Chr09	707767
Chr09	0	Chr09	738988			Chr09	0	Chr09	708091
Chr09	0	Chr09	739509			Chr09	0	Chr09	708596
Chr09	0	Chr09	739923			Chr09	0	Chr09	709210
Chr09	0	Chr09	740455			Chr09	0	Chr09	709712
Chr09	0	Chr09	740813			Chr09	0	Chr09	712462
Chr09	0	Chr09	741899			Chr09	0	Chr09	712913
Chr09	0	Chr09	742565			Chr09	0	Chr09	713835
Chr09	0	Chr09	743153			Chr09	0	Chr09	714945
Chr09	0	Chr09	743980			Chr09	0	Chr09	715622
Chr09	0	Chr09	744494			Chr09	0	Chr09	716164
Chr09	0	Chr09	744960			Chr09	0	Chr09	717606
Chr09	0	Chr09	745406			Chr09	0	Chr09	718198
Chr09	0	Chr09	746018			Chr09	0	Chr09	718694
Chr09	0	Chr09	746607			Chr09	0	Chr09	719025
Chr09	0	Chr09	746897			Chr09	0	Chr09	719610
Chr09	0	Chr09	747486			Chr09	0	Chr09	720427
Chr09	0	Chr09	748063			Chr09	0	Chr09	721305
Chr09	0	Chr09	748345			Chr09	0	Chr09	721814
Chr09	0	Chr09	749164			Chr09	0	Chr09	722042
Chr09	0	Chr09	749839			Chr09	0	Chr09	722445
Chr09	0	Chr09	750576			Chr09	0	Chr09	723385
Chr09	0	Chr09	750912			Chr09	0	Chr09	723886
Chr09	0	Chr09	751546			Chr09	0	Chr09	724583
Chr09	0	Chr09	751875			Chr09	0	Chr09	724872
Chr09	0	Chr09	752439			Chr09	0	Chr09	737568
Chr09	0	Chr09	753354			Chr09	0	Chr09	738015
Chr09	0	Chr09	754141			Chr09	0	Chr09	738490
Chr09	0	Chr09	755093			Chr09	0	Chr09	739019
Chr09	0	Chr09	755495			Chr09	0	Chr09	739371
Chr09	0	Chr09	756458			Chr09	0	Chr09	739635
Chr09	0	Chr09	756923			Chr09	0	Chr09	740731
Chr09	0	Chr09	757473			Chr09	0	Chr09	741147
Chr09	0	Chr09	758101			Chr09	0	Chr09	741677
Chr09	0	Chr09	758539			Chr09	0	Chr09	742265
Chr09	0	Chr09	758892			Chr09	0	Chr09	742812
Chr09	0	Chr09	759487			Chr09	0	Chr09	743025
Chr09	0	Chr09	760057			Chr09	0	Chr09	744274
Chr09	0	Chr09	760516			Chr09	0	Chr09	744757
Chr09	0	Chr09	761013			Chr09	0	Chr09	745033
Chr09	0	Chr09	761527			Chr09	0	Chr09	745628
Chr09	0	Chr09	762137			Chr09	0	Chr09	746171
Chr09	0	Chr09	762349			Chr09	0	Chr09	746649
Chr09	0	Chr09	763091			Chr09	0	Chr09	747090
Chr09	0	Chr09	763455			Chr09	0	Chr09	747624
Chr09	0	Chr09	763976			Chr09	0	Chr09	748282
Chr09	0	Chr09	764542			Chr09	0	Chr09	748462
Chr09	0	Chr09	766461			Chr09	0	Chr09	749077
Chr09	0	Chr09	767061			Chr09	0	Chr09	749810
Chr09	0	Chr09	767986			Chr09	0	Chr09	750180
Chr09	0	Chr09	768413			Chr09	0	Chr09	750752
Chr09	0	Chr09	769353			Chr09	0	Chr09	751606
Chr09	0	Chr09	770124			Chr09	0	Chr09	752187
Chr09	0	Chr09	770299			Chr09	0	Chr09	752476
Chr09	0	Chr09	770826			Chr09	0	Chr09	753175
Chr09	0	Chr09	771657			Chr09	0	Chr09	753609
Chr09	0	Chr09	771937			Chr09	0	Chr09	754001
Chr09	0	Chr09	772357			Chr09	0	Chr09	756129
Chr09	0	Chr09	773196			Chr09	0	Chr09	756886
Chr09	0	Chr09	773527			Chr09	0	Chr09	757163
Chr09	0	Chr09	773900			Chr09	0	Chr09	757627
Chr09	0	Chr09	774528			Chr09	0	Chr09	758314
Chr09	0	Chr09	774933			Chr09	0	Chr09	758792
Chr09	0	Chr09	775578			Chr09	0	Chr09	759218
Chr09	0	Chr09	775969			Chr09	0	Chr09	760730
Chr09	0	Chr09	776334			Chr09	0	Chr09	761312
Chr09	0	Chr09	776800			Chr09	0	Chr09	762921
Chr09	0	Chr09	777921			Chr09	0	Chr09	763854
Chr09	0	Chr09	778414			Chr09	0	Chr09	764278
Chr09	0	Chr09	778898			Chr09	0	Chr09	764875
Chr09	0	Chr09	779768			Chr09	0	Chr09	765556
Chr09	0	Chr09	780085			Chr09	0	Chr09	765964
Chr09	0	Chr09	780415			Chr09	0	Chr09	766447
Chr09	0	Chr09	781182			Chr09	0	Chr09	766755
Chr09	0	Chr09	781725			Chr09	0	Chr09	767281
Chr09	0	Chr09	782502			Chr09	0	Chr09	767861
Chr09	0	Chr09	783565			Chr09	0	Chr09	768233
Chr09	0	Chr09	783936			Chr09	0	Chr09	768788
Chr09	0	Chr09	784402			Chr09	0	Chr09	769525
Chr09	0	Chr09	785513			Chr09	0	Chr09	769684
Chr09	0	Chr09	786478			Chr09	0	Chr09	770156
Chr09	0	Chr09	786857			Chr09	0	Chr09	770640
Chr09	0	Chr09	800028			Chr09	0	Chr09	771170
Chr09	0	Chr09	800326			Chr09	0	Chr09	771707
Chr09	0	Chr09	800834			Chr09	0	Chr09	772211
Chr09	0	Chr09	801296			Chr09	0	Chr09	772783
Chr09	0	Chr09	802124			Chr09	0	Chr09	773392
Chr09	0	Chr09	802487			Chr09	0	Chr09	773711
Chr09	0	Chr09	802863			Chr09	0	Chr09	774399
Chr09	0	Chr09	803289			Chr09	0	Chr09	775031
Chr09	0	Chr09	803850			Chr09	0	Chr09	775327
Chr09	0	Chr09	804374			Chr09	0	Chr09	775707
Chr09	0	Chr09	804693			Chr09	0	Chr09	776735
Chr09	0	Chr09	805758			Chr09	0	Chr09	777497
Chr09	0	Chr09	806480			Chr09	0	Chr09	777927
Chr09	0	Chr09	807171			Chr09	0	Chr09	779373
Chr09	0	Chr09	807372			Chr09	0	Chr09	779713
Chr09	0	Chr09	807739			Chr09	0	Chr09	780553
Chr09	0	Chr09	808436			Chr09	0	Chr09	780932
Chr09	0	Chr09	808710			Chr09	0	Chr09	781430
Chr09	0	Chr09	809451			Chr09	0	Chr09	781953
Chr09	0	Chr09	810008			Chr09	0	Chr09	782275
Chr09	0	Chr09	810434			Chr09	0	Chr09	783299
Chr09	0	Chr09	811036			Chr09	0	Chr09	784087
Chr09	0	Chr09	811365			Chr09	0	Chr09	784569
Chr09	0	Chr09	811988			Chr09	0	Chr09	784775
Chr09	0	Chr09	813047			Chr09	0	Chr09	785798
Chr09	0	Chr09	813377			Chr09	0	Chr09	787154
Chr09	0	Chr09	814134			Chr09	0	Chr09	787742
Chr09	0	Chr09	814315			Chr09	0	Chr09	788213
Chr09	0	Chr09	814690			Chr09	0	Chr09	788637
Chr09	0	Chr09	815556			Chr09	0	Chr09	789085
Chr09	0	Chr09	815875			Chr09	0	Chr09	789683
Chr09	0	Chr09	816385			Chr09	0	Chr09	789935
Chr09	0	Chr09	817016			Chr09	0	Chr09	790668
Chr09	0	Chr09	817514			Chr09	0	Chr09	791239
Chr09	0	Chr09	818299			Chr09	0	Chr09	791765
Chr09	0	Chr09	819087			Chr09	0	Chr09	792203
Chr09	0	Chr09	819323			Chr09	0	Chr09	792698
Chr09	0	Chr09	820324			Chr09	0	Chr09	793042
Chr09	0	Chr09	820805			Chr09	0	Chr09	793787
Chr09	0	Chr09	821256			Chr09	0	Chr09	794138
Chr09	0	Chr09	822933			Chr09	0	Chr09	794565
Chr09	0	Chr09	823200			Chr09	0	Chr09	794977
Chr09	0	Chr09	823611			Chr09	0	Chr09	795732
Chr09	0	Chr09	824314			Chr09	0	Chr09	795987
Chr09	0	Chr09	824995			Chr09	0	Chr09	796825
Chr09	0	Chr09	825134			Chr09	0	Chr09	797253
Chr09	0	Chr09	825508			Chr09	0	Chr09	798097
Chr09	0	Chr09	827197			Chr09	0	Chr09	798637
Chr09	0	Chr09	827788			Chr09	0	Chr09	799697
Chr09	0	Chr09	828284			Chr09	0	Chr09	800209
Chr09	0	Chr09	828615			Chr09	0	Chr09	800434
Chr09	0	Chr09	829200			Chr09	0	Chr09	801383
Chr09	0	Chr09	830017			Chr09	0	Chr09	801797
Chr09	0	Chr09	830895			Chr09	0	Chr09	808313
Chr09	0	Chr09	831422			Chr09	0	Chr09	809411
Chr09	0	Chr09	831643			Chr09	0	Chr09	810287
Chr09	0	Chr09	832025			Chr09	0	Chr09	811271
Chr09	0	Chr09	833135			Chr09	0	Chr09	811782
Chr09	0	Chr09	833638			Chr09	0	Chr09	812434
Chr09	0	Chr09	834334			Chr09	0	Chr09	813035
Chr09	0	Chr09	835431			Chr09	0	Chr09	813127
Chr09	0	Chr09	835878			Chr09	0	Chr09	813949
Chr09	0	Chr09	836369			Chr09	0	Chr09	814158
Chr09	0	Chr09	836896			Chr09	0	Chr09	814751
Chr09	0	Chr09	837247			Chr09	0	Chr09	815060
Chr09	0	Chr09	837511			Chr09	0	Chr09	815602
Chr09	0	Chr09	839320			Chr09	0	Chr09	816588
Chr09	0	Chr09	839711			Chr09	0	Chr09	817529
Chr09	0	Chr09	840241			Chr09	0	Chr09	817570
Chr09	0	Chr09	840824			Chr09	0	Chr09	818140
Chr09	0	Chr09	841356			Chr09	0	Chr09	818559
Chr09	0	Chr09	841565			Chr09	0	Chr09	819244
Chr09	0	Chr09	842830			Chr09	0	Chr09	819764
Chr09	0	Chr09	843301			Chr09	0	Chr09	820633
Chr09	0	Chr09	843579			Chr09	0	Chr09	821241
Chr09	0	Chr09	844170			Chr09	0	Chr09	821733
Chr09	0	Chr09	844715			Chr09	0	Chr09	822202
Chr09	0	Chr09	845194			Chr09	0	Chr09	822810
Chr09	0	Chr09	846219			Chr09	0	Chr09	823500
Chr09	0	Chr09	846877			Chr09	0	Chr09	823737
Chr09	0	Chr09	847057			Chr09	0	Chr09	824063
Chr09	0	Chr09	847679			Chr09	0	Chr09	824611
Chr09	0	Chr09	848412			Chr09	0	Chr09	825301
Chr09	0	Chr09	848781			Chr09	0	Chr09	826156
Chr09	0	Chr09	849353			Chr09	0	Chr09	826801
Chr09	0	Chr09	850213			Chr09	0	Chr09	827934
Chr09	0	Chr09	850794			Chr09	0	Chr09	828153
Chr09	0	Chr09	851083			Chr09	0	Chr09	828737
Chr09	0	Chr09	851784			Chr09	0	Chr09	829309
Chr09	0	Chr09	852217			Chr09	0	Chr09	829840
Chr09	0	Chr09	852609			Chr09	0	Chr09	830228
Chr09	0	Chr09	853295			Chr09	0	Chr09	830882
Chr09	0	Chr09	854300			Chr09	0	Chr09	831485
Chr09	0	Chr09	854624			Chr09	0	Chr09	831729
Chr09	0	Chr09	855399			Chr09	0	Chr09	832337
Chr09	0	Chr09	855670			Chr09	0	Chr09	832641
Chr09	0	Chr09	856134			Chr09	0	Chr09	833148
Chr09	0	Chr09	856817			Chr09	0	Chr09	833580
Chr09	0	Chr09	857296			Chr09	0	Chr09	834191
Chr09	0	Chr09	857722			Chr09	0	Chr09	834685
Chr09	0	Chr09	859234			Chr09	0	Chr09	835383
Chr09	0	Chr09	859816			Chr09	0	Chr09	836448
Chr09	0	Chr09	860253			Chr09	0	Chr09	836996
Chr09	0	Chr09	860661			Chr09	0	Chr09	837445
Chr09	0	Chr09	861316			Chr09	0	Chr09	837906
Chr09	0	Chr09	862267			Chr09	0	Chr09	838258
Chr09	0	Chr09	862691			Chr09	0	Chr09	838796
Chr09	0	Chr09	863288			Chr09	0	Chr09	840000
Chr09	0	Chr09	863969			Chr09	0	Chr09	840484
Chr09	0	Chr09	864377			Chr09	0	Chr09	840937
Chr09	0	Chr09	864859			Chr09	0	Chr09	841487
Chr09	0	Chr09	865188			Chr09	0	Chr09	841786
Chr09	0	Chr09	865714			Chr09	0	Chr09	842225
Chr09	0	Chr09	866294			Chr09	0	Chr09	842763
Chr09	0	Chr09	866666			Chr09	0	Chr09	844248
Chr09	0	Chr09	867222			Chr09	0	Chr09	844728
Chr09	0	Chr09	867959			Chr09	0	Chr09	845008
Chr09	0	Chr09	868118			Chr09	0	Chr09	845695
Chr09	0	Chr09	868587			Chr09	0	Chr09	846333
Chr09	0	Chr09	869072			Chr09	0	Chr09	846618
Chr09	0	Chr09	869602			Chr09	0	Chr09	847284
Chr09	0	Chr09	870141			Chr09	0	Chr09	847643
Chr09	0	Chr09	870645			Chr09	0	Chr09	848090
Chr09	0	Chr09	871217			Chr09	0	Chr09	848705
Chr09	0	Chr09	871826			Chr09	0	Chr09	849006
Chr09	0	Chr09	872145			Chr09	0	Chr09	849595
Chr09	0	Chr09	872777			Chr09	0	Chr09	850081
Chr09	0	Chr09	873367			Chr09	0	Chr09	850524
Chr09	0	Chr09	873663			Chr09	0	Chr09	851047
Chr09	0	Chr09	874044			Chr09	0	Chr09	857264
Chr09	0	Chr09	875072			Chr09	0	Chr09	857799
Chr09	0	Chr09	875834			Chr09	0	Chr09	857968
Chr09	0	Chr09	876264			Chr09	0	Chr09	858658
Chr09	0	Chr09	876760			Chr09	0	Chr09	859284
Chr09	0	Chr09	877687			Chr09	0	Chr09	859545
Chr09	0	Chr09	878864			Chr09	0	Chr09	859968
Chr09	0	Chr09	879244			Chr09	0	Chr09	860780
Chr09	0	Chr09	879741			Chr09	0	Chr09	861293
Chr09	0	Chr09	880264			Chr09	0	Chr09	861545
Chr09	0	Chr09	880586			Chr09	0	Chr09	862115
Chr09	0	Chr09	881612			Chr09	0	Chr09	863005
Chr09	0	Chr09	882399			Chr09	0	Chr09	863484
Chr09	0	Chr09	882881			Chr09	0	Chr09	864096
Chr09	0	Chr09	883087			Chr09	0	Chr09	864686
Chr09	0	Chr09	884113			Chr09	0	Chr09	865124
Chr09	0	Chr09	884745			Chr09	0	Chr09	866051
Chr09	0	Chr09	885321			Chr09	0	Chr09	866796
Chr09	0	Chr09	885793			Chr09	0	Chr09	867531
Chr09	0	Chr09	886241			Chr09	0	Chr09	868270
Chr09	0	Chr09	886689			Chr09	0	Chr09	868573
Chr09	0	Chr09	887284			Chr09	0	Chr09	875046
Chr09	0	Chr09	887536			Chr09	0	Chr09	875536
Chr09	0	Chr09	888240			Chr09	0	Chr09	877088
Chr09	0	Chr09	888809			Chr09	0	Chr09	879472
Chr09	0	Chr09	889335			Chr09	0	Chr09	879947
Chr09	0	Chr09	889760			Chr09	0	Chr09	880416
Chr09	0	Chr09	890255			Chr09	0	Chr09	880702
Chr09	0	Chr09	890601			Chr09	0	Chr09	881535
Chr09	0	Chr09	891346			Chr09	0	Chr09	899048
Chr09	0	Chr09	891697			Chr09	0	Chr09	900055
Chr09	0	Chr09	892124			Chr09	0	Chr09	900635
Chr09	0	Chr09	892557			Chr09	0	Chr09	900935
Chr09	0	Chr09	893311			Chr09	0	Chr09	901585
Chr09	0	Chr09	893566			Chr09	0	Chr09	901991
Chr09	0	Chr09	894412			Chr09	0	Chr09	902422
Chr09	0	Chr09	894840			Chr09	0	Chr09	903861
Chr09	0	Chr09	895684			Chr09	0	Chr09	904537
Chr09	0	Chr09	896224			Chr09	0	Chr09	905199
Chr09	0	Chr09	897284			Chr09	0	Chr09	905372
Chr09	0	Chr09	897796			Chr09	0	Chr09	906019
Chr09	0	Chr09	898004			Chr09	0	Chr09	906369
Chr09	0	Chr09	901437			Chr09	0	Chr09	907210
Chr09	0	Chr09	901727			Chr09	0	Chr09	911570
Chr09	0	Chr09	902142			Chr09	0	Chr09	912765
Chr09	0	Chr09	903775			Chr09	0	Chr09	915166
Chr09	0	Chr09	906370			Chr09	0	Chr09	915708
Chr09	0	Chr09	906741			Chr09	0	Chr09	916322
Chr09	0	Chr09	907244			Chr09	0	Chr09	916701
Chr09	0	Chr09	907801			Chr09	0	Chr09	917005
Chr09	0	Chr09	908233			Chr09	0	Chr09	917704
Chr09	0	Chr09	908744			Chr09	0	Chr09	918599
Chr09	0	Chr09	909399			Chr09	0	Chr09	919163
Chr09	0	Chr09	910000			Chr09	0	Chr09	919611
Chr09	0	Chr09	910092			Chr09	0	Chr09	920075
Chr09	0	Chr09	910914			Chr09	0	Chr09	920643
Chr09	0	Chr09	911123			Chr09	0	Chr09	921406
Chr09	0	Chr09	911715			Chr09	0	Chr09	921678
Chr09	0	Chr09	912024			Chr09	0	Chr09	922051
Chr09	0	Chr09	912566			Chr09	0	Chr09	922509
Chr09	0	Chr09	913552			Chr09	0	Chr09	923134
Chr09	0	Chr09	914490			Chr09	0	Chr09	923644
Chr09	0	Chr09	914531			Chr09	0	Chr09	924277
Chr09	0	Chr09	915101			Chr09	0	Chr09	924475
Chr09	0	Chr09	915520			Chr09	0	Chr09	924928
Chr09	0	Chr09	916204			Chr09	0	Chr09	925693
Chr09	0	Chr09	916725			Chr09	0	Chr09	926099
Chr09	0	Chr09	917593			Chr09	0	Chr09	926476
Chr09	0	Chr09	918201			Chr09	0	Chr09	927194
Chr09	0	Chr09	918687			Chr09	0	Chr09	927727
Chr09	0	Chr09	919156			Chr09	0	Chr09	928700
Chr09	0	Chr09	919766			Chr09	0	Chr09	929135
Chr09	0	Chr09	920456			Chr09	0	Chr09	929796
Chr09	0	Chr09	920693			Chr09	0	Chr09	930343
Chr09	0	Chr09	921019			Chr09	0	Chr09	931509
Chr09	0	Chr09	921562			Chr09	0	Chr09	932425
Chr09	0	Chr09	922252			Chr09	0	Chr09	933614
Chr09	0	Chr09	922645			Chr09	0	Chr09	934081
Chr09	0	Chr09	923129			Chr09	0	Chr09	934409
Chr09	0	Chr09	923780			Chr09	0	Chr09	939625
Chr09	0	Chr09	924913			Chr09	0	Chr09	940018
Chr09	0	Chr09	925132			Chr09	0	Chr09	940462
Chr09	0	Chr09	925716			Chr09	0	Chr09	941063
Chr09	0	Chr09	926288			Chr09	0	Chr09	941533
Chr09	0	Chr09	926818			Chr09	0	Chr09	943449
Chr09	0	Chr09	927206			Chr09	0	Chr09	944128
Chr09	0	Chr09	927859			Chr09	0	Chr09	945346
Chr09	0	Chr09	928462			Chr09	0	Chr09	946015
Chr09	0	Chr09	928706			Chr09	0	Chr09	946479
Chr09	0	Chr09	929314			Chr09	0	Chr09	947484
Chr09	0	Chr09	929615			Chr09	0	Chr09	947856
Chr09	0	Chr09	930121			Chr09	0	Chr09	948400
Chr09	0	Chr09	930553			Chr09	0	Chr09	949001
Chr09	0	Chr09	931187			Chr09	0	Chr09	949430
Chr09	0	Chr09	931682			Chr09	0	Chr09	949752
Chr09	0	Chr09	932381			Chr09	0	Chr09	950333
Chr09	0	Chr09	932795			Chr09	0	Chr09	950813
Chr09	0	Chr09	933344			Chr09	0	Chr09	951733
Chr09	0	Chr09	933792			Chr09	0	Chr09	952730
Chr09	0	Chr09	934253			Chr09	0	Chr09	953226
Chr09	0	Chr09	934605			Chr09	0	Chr09	953673
Chr09	0	Chr09	935140			Chr09	0	Chr09	954194
Chr09	0	Chr09	936346			Chr09	0	Chr09	954651
Chr09	0	Chr09	936830			Chr09	0	Chr09	955093
Chr09	0	Chr09	937283			Chr09	0	Chr09	956234
Chr09	0	Chr09	937804			Chr09	0	Chr09	956707
Chr09	0	Chr09	938103			Chr09	0	Chr09	957251
Chr09	0	Chr09	938545			Chr09	0	Chr09	958367
Chr09	0	Chr09	939083			Chr09	0	Chr09	958660
Chr09	0	Chr09	940326			Chr09	0	Chr09	959421
Chr09	0	Chr09	940806			Chr09	0	Chr09	959671
Chr09	0	Chr09	941086			Chr09	0	Chr09	959983
Chr09	0	Chr09	941759			Chr09	0	Chr09	960718
Chr09	0	Chr09	942397			Chr09	0	Chr09	961395
Chr09	0	Chr09	942682			Chr09	0	Chr09	961524
Chr09	0	Chr09	943347			Chr09	0	Chr09	962165
Chr09	0	Chr09	943705			Chr09	0	Chr09	963014
Chr09	0	Chr09	944152			Chr09	0	Chr09	992065
Chr09	0	Chr09	944767			Chr09	0	Chr09	993359
Chr09	0	Chr09	945068			Chr09	0	Chr09	993690
Chr09	0	Chr09	945657			Chr09	0	Chr09	994240
Chr09	0	Chr09	946127			Chr09	0	Chr09	994949
Chr09	0	Chr09	946570			Chr09	0	Chr09	995505
Chr09	0	Chr09	947095			Chr09	0	Chr09	996474
Chr09	0	Chr09	953317			Chr09	0	Chr09	996770
Chr09	0	Chr09	953847			Chr09	0	Chr09	997199
Chr09	0	Chr09	954016			Chr09	0	Chr09	998382
Chr09	0	Chr09	954706			Chr09	0	Chr09	998545
Chr09	0	Chr09	955332			Chr09	0	Chr09	999083
Chr09	0	Chr09	955599			Chr09	0	Chr09	999973
Chr09	0	Chr09	956024			Chr09	0	Chr09	1000373
Chr09	0	Chr09	956888			Chr09	0	Chr09	1000777
Chr09	0	Chr09	957401			Chr09	0	Chr09	1001153
Chr09	0	Chr09	957653			Chr09	0	Chr09	1002201
Chr09	0	Chr09	958226			Chr09	0	Chr09	1002928
Chr09	0	Chr09	959106			Chr09	0	Chr09	1004329
Chr09	0	Chr09	959585			Chr09	0	Chr09	1004962
Chr09	0	Chr09	960197			Chr09	0	Chr09	1005223
Chr09	0	Chr09	960788			Chr09	0	Chr09	1005754
Chr09	0	Chr09	961226			Chr09	0	Chr09	1006322
Chr09	0	Chr09	962154			Chr09	0	Chr09	1006879
Chr09	0	Chr09	962899			Chr09	0	Chr09	1007186
Chr09	0	Chr09	963634			Chr09	0	Chr09	1009056
Chr09	0	Chr09	964373			Chr09	0	Chr09	1009424
Chr09	0	Chr09	964676			Chr09	0	Chr09	1009620
Chr09	0	Chr09	965263			Chr09	0	Chr09	1010546
Chr09	0	Chr09	965753			Chr09	0	Chr09	1010747
Chr09	0	Chr09	966130			Chr09	0	Chr09	1012308
Chr09	0	Chr09	967169			Chr09	0	Chr09	1012765
Chr09	0	Chr09	967878			Chr09	0	Chr09	1013534
Chr09	0	Chr09	968683			Chr09	0	Chr09	1014832
Chr09	0	Chr09	969127			Chr09	0	Chr09	1015405
Chr09	0	Chr09	969775			Chr09	0	Chr09	1015709
Chr09	0	Chr09	970370			Chr09	0	Chr09	1016138
Chr09	0	Chr09	970845			Chr09	0	Chr09	1016809
Chr09	0	Chr09	971312			Chr09	0	Chr09	1017356
Chr09	0	Chr09	971598			Chr09	0	Chr09	1017749
Chr09	0	Chr09	972448			Chr09	0	Chr09	1018269
Chr09	0	Chr09	973365			Chr09	0	Chr09	1019445
Chr09	0	Chr09	973824			Chr09	0	Chr09	1020660
Chr09	0	Chr09	974339			Chr09	0	Chr09	1021096
Chr09	0	Chr09	974920			Chr09	0	Chr09	1021583
Chr09	0	Chr09	975219			Chr09	0	Chr09	1022195
Chr09	0	Chr09	975857			Chr09	0	Chr09	1022619
Chr09	0	Chr09	976263			Chr09	0	Chr09	1023289
Chr09	0	Chr09	976694			Chr09	0	Chr09	1023711
Chr09	0	Chr09	978133			Chr09	0	Chr09	1024099
Chr09	0	Chr09	978809			Chr09	0	Chr09	1024697
Chr09	0	Chr09	979472			Chr09	0	Chr09	1025128
Chr09	0	Chr09	979645			Chr09	0	Chr09	1025523
Chr09	0	Chr09	980289			Chr09	0	Chr09	1026029
Chr09	0	Chr09	980626			Chr09	0	Chr09	1026802
Chr09	0	Chr09	981400			Chr09	0	Chr09	1026986
Chr09	0	Chr09	981607			Chr09	0	Chr09	1027757
Chr09	0	Chr09	1002642			Chr09	0	Chr09	1027998
Chr09	0	Chr09	1002969			Chr09	0	Chr09	1028840
Chr09	0	Chr09	1004145			Chr09	0	Chr09	1029226
Chr09	0	Chr09	1004473			Chr09	0	Chr09	1030585
Chr09	0	Chr09	1004971			Chr09	0	Chr09	1030993
Chr09	0	Chr09	1005601			Chr09	0	Chr09	1031622
Chr09	0	Chr09	1006537			Chr09	0	Chr09	1032078
Chr09	0	Chr09	1007079			Chr09	0	Chr09	1032465
Chr09	0	Chr09	1007693			Chr09	0	Chr09	1033176
Chr09	0	Chr09	1008082			Chr09	0	Chr09	1033600
Chr09	0	Chr09	1008386			Chr09	1.3655	Chr09	1034202
Chr09	0	Chr09	1009085			Chr09	0	Chr09	1034620
Chr09	0	Chr09	1009725			Chr09	0	Chr09	1035195
Chr09	0	Chr09	1009971			Chr09	0	Chr09	1035520
Chr09	0	Chr09	1010538			Chr09	0	Chr09	1036809
Chr09	0	Chr09	1010986			Chr09	0	Chr09	1037009
Chr09	0	Chr09	1011450			Chr09	0	Chr09	1038146
Chr09	0	Chr09	1012008			Chr09	0	Chr09	1039107
Chr09	0	Chr09	1012784			Chr09	0	Chr09	1039445
Chr09	0	Chr09	1013056			Chr09	0	Chr09	1042028
Chr09	0	Chr09	1013429			Chr09	0	Chr09	1042425
Chr09	0	Chr09	1013925			Chr09	0	Chr09	1042882
Chr09	0	Chr09	1014558			Chr09	0	Chr09	1043211
Chr09	0	Chr09	1015067			Chr09	0	Chr09	1043835
Chr09	0	Chr09	1015700			Chr09	0	Chr09	1044543
Chr09	0	Chr09	1015911			Chr09	0	Chr09	1044831
Chr09	0	Chr09	1016363			Chr09	0	Chr09	1045639
Chr09	0	Chr09	1017073			Chr09	0	Chr09	1046073
Chr09	0	Chr09	1017478			Chr09	0	Chr09	1046384
Chr09	0	Chr09	1017855			Chr09	0	Chr09	1047636
Chr09	0	Chr09	1018574			Chr09	0	Chr09	1047688
Chr09	0	Chr09	1019107			Chr09	0	Chr09	1048301
Chr09	0	Chr09	1019407			Chr09	0	Chr09	1049018
Chr09	0	Chr09	1019967			Chr09	0	Chr09	1049327
Chr09	0	Chr09	1020402			Chr09	0	Chr09	1049879
Chr09	0	Chr09	1021063			Chr09	0	Chr09	1050328
Chr09	0	Chr09	1021611			Chr09	0	Chr09	1050938
Chr09	0	Chr09	1022515			Chr09	0	Chr09	1051246
Chr09	0	Chr09	1023422			Chr09	0	Chr09	1051774
Chr09	0	Chr09	1024611			Chr09	0	Chr09	1053416
Chr09	0	Chr09	1025078			Chr09	0	Chr09	1053842
Chr09	0	Chr09	1025406			Chr09	0	Chr09	1054811
Chr09	0	Chr09	1030139			Chr09	0	Chr09	1055387
Chr09	0	Chr09	1030531			Chr09	0	Chr09	1055820
Chr09	0	Chr09	1030974			Chr09	0	Chr09	1056132
Chr09	0	Chr09	1031570			Chr09	0	Chr09	1056881
Chr09	0	Chr09	1032039			Chr09	0	Chr09	1057366
Chr09	0	Chr09	1032762			Chr09	0	Chr09	1057829
Chr09	0	Chr09	1033055			Chr09	0	Chr09	1058484
Chr09	0	Chr09	1033399			Chr09	0	Chr09	1058710
Chr09	0	Chr09	1033977			Chr09	0	Chr09	1059332
Chr09	0	Chr09	1034656			Chr09	0	Chr09	1060066
Chr09	0	Chr09	1035180			Chr09	0	Chr09	1060475
Chr09	0	Chr09	1035503			Chr09	0	Chr09	1060967
Chr09	0	Chr09	1035944			Chr09	1.3655	Chr09	1061533
Chr09	0	Chr09	1036605			Chr09	0	Chr09	1062073
Chr09	0	Chr09	1037069			Chr09	1.3655	Chr09	1062853
Chr09	0	Chr09	1038078			Chr09	0	Chr09	1063360
Chr09	0	Chr09	1038521			Chr09	0	Chr09	1063772
Chr09	0	Chr09	1039068			Chr09	0	Chr09	1064243
Chr09	0	Chr09	1039669			Chr09	0	Chr09	1064970
Chr09	0	Chr09	1040097			Chr09	0	Chr09	1065329
Chr09	0	Chr09	1040420			Chr09	0	Chr09	1065956
Chr09	0	Chr09	1041011			Chr09	1.3655	Chr09	1066819
Chr09	0	Chr09	1041491			Chr09	0	Chr09	1067174
Chr09	0	Chr09	1041875			Chr09	1.3655	Chr09	1067823
Chr09	0	Chr09	1042576			Chr09	0	Chr09	1068134
Chr09	0	Chr09	1043570			Chr09	0	Chr09	1068780
Chr09	0	Chr09	1044065			Chr09	1.3655	Chr09	1069219
Chr09	0	Chr09	1044512			Chr09	0	Chr09	1069775
Chr09	0	Chr09	1045033			Chr09	0	Chr09	1070451
Chr09	0	Chr09	1045490			Chr09	0	Chr09	1071030
Chr09	0	Chr09	1045932			Chr09	0	Chr09	1071435
Chr09	0	Chr09	1047073			Chr09	0	Chr09	1071907
Chr09	0	Chr09	1047546			Chr09	0	Chr09	1072519
Chr09	0	Chr09	1048090			Chr09	0	Chr09	1072754
Chr09	0	Chr09	1048529			Chr09	0	Chr09	1073328
Chr09	0	Chr09	1049219			Chr09	0	Chr09	1073800
Chr09	0	Chr09	1049542			Chr09	0	Chr09	1074243
Chr09	0	Chr09	1050303			Chr09	0	Chr09	1074857
Chr09	0	Chr09	1050548			Chr09	0	Chr09	1075491
Chr09	0	Chr09	1050860			Chr09	0	Chr09	1076073
Chr09	0	Chr09	1051595			Chr09	0	Chr09	1076295
Chr09	0	Chr09	1052272			Chr09	0	Chr09	1076690
Chr09	0	Chr09	1052401			Chr09	0	Chr09	1077384
Chr09	0	Chr09	1053042			Chr09	0	Chr09	1077723
Chr09	0	Chr09	1053900			Chr09	0	Chr09	1078753
Chr09	0	Chr09	1056226			Chr09	0	Chr09	1079490
Chr09	0	Chr09	1056994			Chr09	0	Chr09	1080603
Chr09	0	Chr09	1057472			Chr09	0	Chr09	1080749
Chr09	0	Chr09	1058764			Chr09	0	Chr09	1081338
Chr09	0	Chr09	1059095			Chr09	0	Chr09	1081977
Chr09	0	Chr09	1059602			Chr09	0	Chr09	1082168
Chr09	0	Chr09	1060271			Chr09	0	Chr09	1082898
Chr09	0	Chr09	1060822			Chr09	0	Chr09	1083355
Chr09	0	Chr09	1061792			Chr09	0	Chr09	1083928
Chr09	0	Chr09	1062087			Chr09	0	Chr09	1084316
Chr09	0	Chr09	1062516			Chr09	0	Chr09	1084777
Chr09	0	Chr09	1062996			Chr09	0	Chr09	1085430
Chr09	0	Chr09	1063707			Chr09	0	Chr09	1085890
Chr09	0	Chr09	1063870			Chr09	0	Chr09	1086300
Chr09	0	Chr09	1064408			Chr09	0	Chr09	1087075
Chr09	0	Chr09	1065216			Chr09	0	Chr09	1087563
Chr09	0	Chr09	1065616			Chr09	0	Chr09	1087704
Chr09	0	Chr09	1066020			Chr09	0	Chr09	1088605
Chr09	0	Chr09	1066396			Chr09	0	Chr09	1089133
Chr09	0	Chr09	1067429			Chr09	0	Chr09	1089666
Chr09	0	Chr09	1068157			Chr09	0	Chr09	1090348
Chr09	0	Chr09	1069557			Chr09	0	Chr09	1090652
Chr09	0	Chr09	1070190			Chr09	0	Chr09	1091028
Chr09	0	Chr09	1070451			Chr09	0	Chr09	1091611
Chr09	0	Chr09	1070963			Chr09	0	Chr09	1092789
Chr09	0	Chr09	1071531			Chr09	0	Chr09	1093516
Chr09	0	Chr09	1072087			Chr09	0	Chr09	1093588
Chr09	0	Chr09	1072395			Chr09	0	Chr09	1094293
Chr09	0	Chr09	1074263			Chr09	0	Chr09	1094599
Chr09	0	Chr09	1074631			Chr09	0	Chr09	1095329
Chr09	0	Chr09	1074839			Chr09	0	Chr09	1095747
Chr09	0	Chr09	1075765			Chr09	0	Chr09	1096245
Chr09	0	Chr09	1075966			Chr09	0	Chr09	1096674
Chr09	0	Chr09	1077525			Chr09	0	Chr09	1098613
Chr09	0	Chr09	1077977			Chr09	0	Chr09	1099350
Chr09	0	Chr09	1078495			Chr09	0	Chr09	1100495
Chr09	0	Chr09	1080142			Chr09	0	Chr09	1101074
Chr09	0	Chr09	1080715			Chr09	0	Chr09	1101428
Chr09	0	Chr09	1081019			Chr09	0	Chr09	1101930
Chr09	0	Chr09	1081448			Chr09	0	Chr09	1102715
Chr09	0	Chr09	1082119			Chr09	0	Chr09	1103358
Chr09	0	Chr09	1082666			Chr09	0	Chr09	1103716
Chr09	0	Chr09	1083059			Chr09	0	Chr09	1104263
Chr09	0	Chr09	1083579			Chr09	0	Chr09	1104563
Chr09	0	Chr09	1084752			Chr09	0	Chr09	1105795
Chr09	0	Chr09	1085209			Chr09	0	Chr09	1106235
Chr09	0	Chr09	1085692			Chr09	0	Chr09	1107378
Chr09	0	Chr09	1086018			Chr09	0	Chr09	1108557
Chr09	0	Chr09	1086452			Chr09	0	Chr09	1108886
Chr09	0	Chr09	1086975			Chr09	0	Chr09	1109723
Chr09	0	Chr09	1087589			Chr09	0	Chr09	1110582
Chr09	0	Chr09	1088013			Chr09	0	Chr09	1110777
Chr09	0	Chr09	1088709			Chr09	1.3655	Chr09	1111526
Chr09	0	Chr09	1089128			Chr09	0	Chr09	1112083
Chr09	0	Chr09	1089519			Chr09	0	Chr09	1112716
Chr09	0	Chr09	1090118			Chr09	0	Chr09	1113039
Chr09	0	Chr09	1090548			Chr09	0	Chr09	1113842
Chr09	0	Chr09	1090943			Chr09	0	Chr09	1114525
Chr09	0	Chr09	1091449			Chr09	0	Chr09	1115106
Chr09	0	Chr09	1092221			Chr09	0	Chr09	1115756
Chr09	0	Chr09	1092400			Chr09	0	Chr09	1116077
Chr09	0	Chr09	1093176			Chr09	0	Chr09	1116664
Chr09	0	Chr09	1093417			Chr09	0	Chr09	1116999
Chr09	0	Chr09	1094267			Chr09	0	Chr09	1117369
Chr09	0	Chr09	1094653			Chr09	0	Chr09	1118584
Chr09	0	Chr09	1095109			Chr09	0	Chr09	1119238
Chr09	0	Chr09	1095375			Chr09	0	Chr09	1119434
Chr09	0	Chr09	1096014			Chr09	0	Chr09	1120046
Chr09	0	Chr09	1096422			Chr09	0	Chr09	1120669
Chr09	0	Chr09	1097066			Chr09	0	Chr09	1121023
Chr09	0	Chr09	1097522			Chr09	0	Chr09	1121678
Chr09	0	Chr09	1097909			Chr09	0	Chr09	1121943
Chr09	0	Chr09	1098619			Chr09	0	Chr09	1122590
Chr09	0	Chr09	1099042			Chr09	0	Chr09	1123062
Chr09	1.3655	Chr09	1099650			Chr09	0	Chr09	1123642
Chr09	0	Chr09	1100064			Chr09	0	Chr09	1125631
Chr09	0	Chr09	1100665			Chr09	0	Chr09	1126152
Chr09	0	Chr09	1100990			Chr09	0	Chr09	1127003
Chr09	0	Chr09	1102280			Chr09	0	Chr09	1127237
Chr09	0	Chr09	1102480			Chr09	0	Chr09	1127711
Chr09	0	Chr09	1103617			Chr09	0	Chr09	1128724
Chr09	0	Chr09	1104576			Chr09	1.3655	Chr09	1129119
Chr09	0	Chr09	1104914			Chr09	0	Chr09	1130946
Chr09	0	Chr09	1106215			Chr09	0	Chr09	1131370
Chr09	0	Chr09	1106585			Chr09	0	Chr09	1132591
Chr09	0	Chr09	1107042			Chr09	0	Chr09	1139915
Chr09	0	Chr09	1107372			Chr09	0	Chr09	1140490
Chr09	0	Chr09	1107996			Chr09	0	Chr09	1148066
Chr09	0	Chr09	1108712			Chr09	0	Chr09	1148640
Chr09	0	Chr09	1109000			Chr09	0	Chr09	1149233
Chr09	0	Chr09	1109809			Chr09	0	Chr09	1149493
Chr09	0	Chr09	1110247			Chr09	0	Chr09	1150154
Chr09	0	Chr09	1110558			Chr09	0	Chr09	1150801
Chr09	0	Chr09	1111797			Chr09	0	Chr09	1151094
Chr09	0	Chr09	1111849			Chr09	0	Chr09	1151614
Chr09	0	Chr09	1112462			Chr09	0	Chr09	1151964
Chr09	0	Chr09	1113179			Chr09	1.3655	Chr09	1152488
Chr09	0	Chr09	1113487			Chr09	0	Chr09	1153243
Chr09	0	Chr09	1114039			Chr09	0	Chr09	1153931
Chr09	0	Chr09	1114498			Chr09	0	Chr09	1154352
Chr09	0	Chr09	1115108			Chr09	0	Chr09	1154700
Chr09	0	Chr09	1115416			Chr09	0	Chr09	1155032
Chr09	0	Chr09	1115944			Chr09	0	Chr09	1155889
Chr09	0	Chr09	1116697			Chr09	0	Chr09	1156214
Chr09	0	Chr09	1117121			Chr09	0	Chr09	1156760
Chr09	0	Chr09	1118091			Chr09	0	Chr09	1156962
Chr09	0	Chr09	1118667			Chr09	0	Chr09	1157753
Chr09	0	Chr09	1119097			Chr09	0	Chr09	1158173
Chr09	0	Chr09	1119409			Chr09	1.3655	Chr09	1158777
Chr09	0	Chr09	1120158			Chr09	1.3655	Chr09	1159460
Chr09	0	Chr09	1120648			Chr09	1.3655	Chr09	1160091
Chr09	0	Chr09	1121087			Chr09	0	Chr09	1160925
Chr09	0	Chr09	1121743			Chr09	1.3655	Chr09	1161872
Chr09	0	Chr09	1121969			Chr09	0	Chr09	1162230
Chr09	0	Chr09	1122591			Chr09	1.3655	Chr09	1162827
Chr09	0	Chr09	1123323			Chr09	1.3655	Chr09	1163102
Chr09	0	Chr09	1123732			Chr09	1.3655	Chr09	1163953
Chr09	0	Chr09	1124189			Chr09	1.3655	Chr09	1165075
Chr09	1.3655	Chr09	1124753			Chr09	0	Chr09	1165865
Chr09	0	Chr09	1125293			Chr09	1.3655	Chr09	1166394
Chr09	1.3655	Chr09	1126071			Chr09	1.3655	Chr09	1166936
Chr09	0	Chr09	1126578			Chr09	0	Chr09	1167112
Chr09	0	Chr09	1126990			Chr09	0	Chr09	1167846
Chr09	0	Chr09	1127461			Chr09	1.3655	Chr09	1168266
Chr09	0	Chr09	1128198			Chr09	1.3655	Chr09	1168578
Chr09	0	Chr09	1128562			Chr09	1.3655	Chr09	1169246
Chr09	0	Chr09	1129189			Chr09	1.3655	Chr09	1171001
Chr09	1.3655	Chr09	1130051			Chr09	1.3655	Chr09	1171400
Chr09	0	Chr09	1130406			Chr09	1.3655	Chr09	1172117
Chr09	1.3655	Chr09	1131055			Chr09	1.3655	Chr09	1175486
Chr09	0	Chr09	1131366			Chr09	1.3655	Chr09	1176429
Chr09	0	Chr09	1132009			Chr09	1.3655	Chr09	1176858
Chr09	1.3655	Chr09	1132448			Chr09	1.3655	Chr09	1177265
Chr09	0	Chr09	1133005			Chr09	1.3655	Chr09	1178001
Chr09	0	Chr09	1133652			Chr09	1.3655	Chr09	1178422
Chr09	0	Chr09	1134231			Chr09	1.3655	Chr09	1178925
Chr09	0	Chr09	1134643			Chr09	1.3655	Chr09	1179500
Chr09	0	Chr09	1135108			Chr09	1.3655	Chr09	1179859
Chr09	0	Chr09	1135722			Chr09	1.3655	Chr09	1180610
Chr09	0	Chr09	1135957			Chr09	1.3655	Chr09	1181082
Chr09	0	Chr09	1136530			Chr09	1.3655	Chr09	1181957
Chr09	0	Chr09	1137002			Chr09	1.3655	Chr09	1184290
Chr09	0	Chr09	1137445			Chr09	1.3655	Chr09	1184606
Chr09	0	Chr09	1138040			Chr09	1.3655	Chr09	1185372
Chr09	0	Chr09	1138674			Chr09	1.3655	Chr09	1185675
Chr09	0	Chr09	1139256			Chr09	0	Chr09	1186299
Chr09	0	Chr09	1139478			Chr09	0	Chr09	1187397
Chr09	0	Chr09	1139873			Chr09	1.3655	Chr09	1187751
Chr09	0	Chr09	1140573			Chr09	0	Chr09	1188349
Chr09	0	Chr09	1140907			Chr09	1.3655	Chr09	1188780
Chr09	0	Chr09	1141537			Chr09	1.3655	Chr09	1189251
Chr09	0	Chr09	1141927			Chr09	1.3655	Chr09	1189778
Chr09	0	Chr09	1142700			Chr09	1.3655	Chr09	1190179
Chr09	0	Chr09	1143797			Chr09	0	Chr09	1190793
Chr09	0	Chr09	1143943			Chr09	1.3655	Chr09	1191214
Chr09	0	Chr09	1144533			Chr09	1.3655	Chr09	1196239
Chr09	0	Chr09	1145177			Chr09	0	Chr09	1196945
Chr09	0	Chr09	1145349			Chr09	0	Chr09	1197815
Chr09	0	Chr09	1146077			Chr09	0	Chr09	1198579
Chr09	0	Chr09	1146534			Chr09	1.3655	Chr09	1199086
Chr09	0	Chr09	1147107			Chr09	0	Chr09	1199368
Chr09	0	Chr09	1147495			Chr09	1.3655	Chr09	1200081
Chr09	0	Chr09	1147956			Chr09	1.3655	Chr09	1200320
Chr09	0	Chr09	1148609			Chr09	1.3655	Chr09	1200809
Chr09	0	Chr09	1149069			Chr09	1.3655	Chr09	1201599
Chr09	0	Chr09	1149479			Chr09	1.3655	Chr09	1202332
Chr09	0	Chr09	1150254			Chr09	0	Chr09	1202876
Chr09	0	Chr09	1150733			Chr09	1.3655	Chr09	1203413
Chr09	0	Chr09	1150874			Chr09	1.3655	Chr09	1203758
Chr09	0	Chr09	1151937			Chr09	1.3655	Chr09	1204223
Chr09	0	Chr09	1152465			Chr09	1.3655	Chr09	1206773
Chr09	0	Chr09	1152998			Chr09	1.3655	Chr09	1207374
Chr09	0	Chr09	1153661			Chr09	1.3655	Chr09	1208020
Chr09	0	Chr09	1153969			Chr09	1.3655	Chr09	1208496
Chr09	0	Chr09	1154345			Chr09	1.3655	Chr09	1209065
Chr09	0	Chr09	1154928			Chr09	0	Chr09	1209521
Chr09	0	Chr09	1156103			Chr09	1.3655	Chr09	1209942
Chr09	0	Chr09	1156830			Chr09	0	Chr09	1210448
Chr09	0	Chr09	1156902			Chr09	0	Chr09	1211081
Chr09	0	Chr09	1157607			Chr09	1.3655	Chr09	1211528
Chr09	0	Chr09	1157914			Chr09	1.3655	Chr09	1212040
Chr09	0	Chr09	1158655			Chr09	1.3655	Chr09	1212613
Chr09	0	Chr09	1159073			Chr09	0	Chr09	1213034
Chr09	0	Chr09	1159570			Chr09	1.3655	Chr09	1213632
Chr09	0	Chr09	1160000			Chr09	1.3655	Chr09	1213919
Chr09	0	Chr09	1160529			Chr09	1.3655	Chr09	1215206
Chr09	0	Chr09	1161223			Chr09	0	Chr09	1215688
Chr09	0	Chr09	1161818			Chr09	1.3655	Chr09	1216004
Chr09	0	Chr09	1162430			Chr09	1.3655	Chr09	1216572
Chr09	0	Chr09	1162807			Chr09	1.3655	Chr09	1217170
Chr09	0	Chr09	1163543			Chr09	0	Chr09	1217530
Chr09	0	Chr09	1164016			Chr09	1.3655	Chr09	1217965
Chr09	0	Chr09	1164615			Chr09	1.3655	Chr09	1218474
Chr09	0	Chr09	1164969			Chr09	1.3655	Chr09	1218837
Chr09	0	Chr09	1165471			Chr09	0	Chr09	1219548
Chr09	0	Chr09	1166255			Chr09	1.3655	Chr09	1219853
Chr09	0	Chr09	1166898			Chr09	1.3655	Chr09	1226397
Chr09	0	Chr09	1167256			Chr09	1.3655	Chr09	1226965
Chr09	0	Chr09	1167806			Chr09	1.3655	Chr09	1227115
Chr09	0	Chr09	1168107			Chr09	1.3655	Chr09	1227680
Chr09	0	Chr09	1169271			Chr09	1.3655	Chr09	1228169
Chr09	0	Chr09	1169714			Chr09	1.3655	Chr09	1228860
Chr09	0	Chr09	1169987			Chr09	0	Chr09	1229030
Chr09	0	Chr09	1172050			Chr09	1.3655	Chr09	1230943
Chr09	0	Chr09	1173229			Chr09	1.3655	Chr09	1231189
Chr09	0	Chr09	1173562			Chr09	1.3655	Chr09	1231940
Chr09	0	Chr09	1174400			Chr09	1.3655	Chr09	1232319
Chr09	0	Chr09	1175262			Chr09	1.3655	Chr09	1232783
Chr09	0	Chr09	1175457			Chr09	1.3655	Chr09	1233231
Chr09	1.3655	Chr09	1176164			Chr09	1.3655	Chr09	1234011
Chr09	0	Chr09	1176721			Chr09	1.3655	Chr09	1234191
Chr09	0	Chr09	1177354			Chr09	1.3655	Chr09	1234737
Chr09	0	Chr09	1177677			Chr09	1.3655	Chr09	1235561
Chr09	0	Chr09	1178480			Chr09	1.3655	Chr09	1235851
Chr09	0	Chr09	1179163			Chr09	1.3655	Chr09	1236490
Chr09	0	Chr09	1179744			Chr09	1.3655	Chr09	1236724
Chr09	0	Chr09	1180394			Chr09	1.3655	Chr09	1237789
Chr09	0	Chr09	1180715			Chr09	1.3655	Chr09	1238644
Chr09	0	Chr09	1181302			Chr09	1.3655	Chr09	1239459
Chr09	0	Chr09	1181637			Chr09	1.3655	Chr09	1239969
Chr09	0	Chr09	1182006			Chr09	1.3655	Chr09	1240589
Chr09	0	Chr09	1182856			Chr09	1.3655	Chr09	1240923
Chr09	0	Chr09	1183200			Chr09	1.3655	Chr09	1241824
Chr09	0	Chr09	1183852			Chr09	1.3655	Chr09	1242533
Chr09	0	Chr09	1184048			Chr09	1.3655	Chr09	1243352
Chr09	0	Chr09	1184660			Chr09	1.3655	Chr09	1243551
Chr09	0	Chr09	1185283			Chr09	1.3655	Chr09	1243957
Chr09	0	Chr09	1185637			Chr09	1.3655	Chr09	1244639
Chr09	0	Chr09	1186292			Chr09	0	Chr09	1245069
Chr09	0	Chr09	1186552			Chr09	1.3655	Chr09	1245509
Chr09	0	Chr09	1187201			Chr09	0	Chr09	1246075
Chr09	0	Chr09	1187673			Chr09	1.3655	Chr09	1246809
Chr09	0	Chr09	1188253			Chr09	1.3655	Chr09	1247236
Chr09	0	Chr09	1188790			Chr09	1.3655	Chr09	1247587
Chr09	0	Chr09	1189645			Chr09	1.3655	Chr09	1248044
Chr09	0	Chr09	1190197			Chr09	1.3655	Chr09	1248476
Chr09	0	Chr09	1190590			Chr09	1.3655	Chr09	1249801
Chr09	0	Chr09	1191458			Chr09	0	Chr09	1250459
Chr09	0	Chr09	1191692			Chr09	1.3655	Chr09	1251110
Chr09	0	Chr09	1192164			Chr09	1.3655	Chr09	1251345
Chr09	0	Chr09	1193177			Chr09	1.3655	Chr09	1251942
Chr09	1.3655	Chr09	1193589			Chr09	1.3655	Chr09	1252485
Chr09	0	Chr09	1195305			Chr09	1.3655	Chr09	1253528
Chr09	0	Chr09	1195730			Chr09	1.3655	Chr09	1254103
Chr09	0	Chr09	1196969			Chr09	1.3655	Chr09	1254431
Chr09	0	Chr09	1201490			Chr09	1.3655	Chr09	1254853
Chr09	0	Chr09	1202065			Chr09	1.3655	Chr09	1255312
Chr09	0	Chr09	1209600			Chr09	1.3655	Chr09	1255920
Chr09	0	Chr09	1210172			Chr09	1.3655	Chr09	1256274
Chr09	0	Chr09	1210764			Chr09	1.3655	Chr09	1257632
Chr09	0	Chr09	1211010			Chr09	1.3655	Chr09	1258464
Chr09	0	Chr09	1211688			Chr09	1.3655	Chr09	1258739
Chr09	0	Chr09	1212334			Chr09	1.3655	Chr09	1259883
Chr09	0	Chr09	1212627			Chr09	1.3655	Chr09	1260336
Chr09	0	Chr09	1213147			Chr09	1.3655	Chr09	1260863
Chr09	0	Chr09	1213497			Chr09	1.3655	Chr09	1261399
Chr09	1.3655	Chr09	1214021			Chr09	1.3655	Chr09	1262044
Chr09	0	Chr09	1214784			Chr09	1.3655	Chr09	1262256
Chr09	0	Chr09	1215472			Chr09	0	Chr09	1263025
Chr09	0	Chr09	1215893			Chr09	1.3655	Chr09	1263587
Chr09	0	Chr09	1216241			Chr09	1.3655	Chr09	1263975
Chr09	0	Chr09	1216573			Chr09	1.3655	Chr09	1264517
Chr09	0	Chr09	1217430			Chr09	1.3655	Chr09	1264945
Chr09	0	Chr09	1217755			Chr09	1.3655	Chr09	1265391
Chr09	0	Chr09	1218301			Chr09	1.3655	Chr09	1296037
Chr09	0	Chr09	1218503			Chr09	1.3655	Chr09	1297322
Chr09	0	Chr09	1219255			Chr09	1.3655	Chr09	1297657
Chr09	0	Chr09	1219675			Chr09	1.3655	Chr09	1298154
Chr09	1.3655	Chr09	1220279			Chr09	1.3655	Chr09	1298622
Chr09	1.3655	Chr09	1220962			Chr09	1.3655	Chr09	1299177
Chr09	0	Chr09	1221355			Chr09	1.3655	Chr09	1299626
Chr09	1.3655	Chr09	1221592			Chr09	0	Chr09	1300302
Chr09	0	Chr09	1222443			Chr09	1.3655	Chr09	1300934
Chr09	1.3655	Chr09	1222545			Chr09	0	Chr09	1301231
Chr09	0	Chr09	1225775			Chr09	1.3655	Chr09	1301720
Chr09	1.3655	Chr09	1226309			Chr09	1.3655	Chr09	1302251
Chr09	0	Chr09	1226664			Chr09	1.3655	Chr09	1302660
Chr09	1.3655	Chr09	1227261			Chr09	1.3655	Chr09	1303748
Chr09	1.3655	Chr09	1227536			Chr09	1.3655	Chr09	1304441
Chr09	1.3655	Chr09	1228381			Chr09	1.3655	Chr09	1304773
Chr09	1.3655	Chr09	1229503			Chr09	1.3655	Chr09	1305324
Chr09	0	Chr09	1230293			Chr09	1.3655	Chr09	1305924
Chr09	1.3655	Chr09	1230822			Chr09	1.3655	Chr09	1306155
Chr09	1.3655	Chr09	1231364			Chr09	1.3655	Chr09	1306886
Chr09	0	Chr09	1231540			Chr09	1.3655	Chr09	1307071
Chr09	0	Chr09	1232284			Chr09	1.3655	Chr09	1308280
Chr09	1.3655	Chr09	1232697			Chr09	1.3655	Chr09	1308882
Chr09	1.3655	Chr09	1233008			Chr09	1.3655	Chr09	1309182
Chr09	1.3655	Chr09	1233676			Chr09	1.3655	Chr09	1309873
Chr09	1.3655	Chr09	1234185			Chr09	1.3655	Chr09	1310427
Chr09	1.3655	Chr09	1235742			Chr09	1.3655	Chr09	1310964
Chr09	1.3655	Chr09	1236141			Chr09	1.3655	Chr09	1311416
Chr09	1.3655	Chr09	1236863			Chr09	1.3655	Chr09	1311869
Chr09	0	Chr09	1237232			Chr09	1.3655	Chr09	1312940
Chr09	1.3655	Chr09	1237782			Chr09	1.3655	Chr09	1313420
Chr09	1.3655	Chr09	1238229			Chr09	1.3655	Chr09	1313771
Chr09	1.3655	Chr09	1239780			Chr09	1.3655	Chr09	1314195
Chr09	1.3655	Chr09	1240248			Chr09	1.3655	Chr09	1314827
Chr09	0	Chr09	1240813			Chr09	1.3655	Chr09	1315381
Chr09	1.3655	Chr09	1241205			Chr09	1.3655	Chr09	1315896
Chr09	1.3655	Chr09	1241651			Chr09	1.3655	Chr09	1316277
Chr09	1.3655	Chr09	1242058			Chr09	1.3655	Chr09	1316751
Chr09	1.3655	Chr09	1242789			Chr09	1.3655	Chr09	1317407
Chr09	1.3655	Chr09	1243187			Chr09	1.3655	Chr09	1317893
Chr09	1.3655	Chr09	1243696			Chr09	1.3655	Chr09	1318371
Chr09	1.3655	Chr09	1244184			Chr09	1.3655	Chr09	1318616
Chr09	1.3655	Chr09	1244535			Chr09	1.3655	Chr09	1319261
Chr09	1.3655	Chr09	1245309			Chr09	1.3655	Chr09	1319977
Chr09	1.3655	Chr09	1245781			Chr09	1.3655	Chr09	1320393
Chr09	1.3655	Chr09	1254310			Chr09	1.3655	Chr09	1320913
Chr09	1.3655	Chr09	1254807			Chr09	1.3655	Chr09	1321408
Chr09	1.3655	Chr09	1255704			Chr09	1.3655	Chr09	1321586
Chr09	1.3655	Chr09	1256527			Chr09	1.3655	Chr09	1322359
Chr09	1.3655	Chr09	1257250			Chr09	1.3655	Chr09	1322617
Chr09	1.3655	Chr09	1257552			Chr09	1.3655	Chr09	1323145
Chr09	0	Chr09	1258223			Chr09	1.3655	Chr09	1324409
Chr09	0	Chr09	1258643			Chr09	1.3655	Chr09	1324896
Chr09	0	Chr09	1259309			Chr09	1.3655	Chr09	1325260
Chr09	1.3655	Chr09	1259663			Chr09	1.3655	Chr09	1325881
Chr09	0	Chr09	1260262			Chr09	1.3655	Chr09	1326432
Chr09	1.3655	Chr09	1260693			Chr09	1.3655	Chr09	1326809
Chr09	1.3655	Chr09	1261164			Chr09	1.3655	Chr09	1327440
Chr09	1.3655	Chr09	1261692			Chr09	1.3655	Chr09	1327739
Chr09	1.3655	Chr09	1262093			Chr09	1.3655	Chr09	1328500
Chr09	0	Chr09	1262708			Chr09	1.3655	Chr09	1328639
Chr09	1.3655	Chr09	1263129			Chr09	1.3655	Chr09	1329204
Chr09	1.3655	Chr09	1263630			Chr09	1.3655	Chr09	1329751
Chr09	0	Chr09	1264352			Chr09	1.3655	Chr09	1330301
Chr09	0	Chr09	1265562			Chr09	1.3655	Chr09	1330933
Chr09	0	Chr09	1266318			Chr09	1.3655	Chr09	1331233
Chr09	1.3655	Chr09	1266843			Chr09	1.3655	Chr09	1331973
Chr09	0	Chr09	1267125			Chr09	1.3655	Chr09	1332503
Chr09	1.3655	Chr09	1267887			Chr09	1.3655	Chr09	1333011
Chr09	1.3655	Chr09	1268126			Chr09	0	Chr09	1333339
Chr09	1.3655	Chr09	1268615			Chr09	1.3655	Chr09	1333788
Chr09	1.3655	Chr09	1269057			Chr09	1.3655	Chr09	1334159
Chr09	1.3655	Chr09	1269790			Chr09	1.3655	Chr09	1335312
Chr09	0	Chr09	1270333			Chr09	0	Chr09	1335811
Chr09	1.3655	Chr09	1270872			Chr09	1.3655	Chr09	1336314
Chr09	1.3655	Chr09	1271216			Chr09	0	Chr09	1336544
Chr09	1.3655	Chr09	1271681			Chr09	1.3655	Chr09	1337079
Chr09	0	Chr09	1273598			Chr09	1.3655	Chr09	1337680
Chr09	1.3655	Chr09	1274057			Chr09	1.3655	Chr09	1338094
Chr09	1.3655	Chr09	1274614			Chr09	1.3655	Chr09	1338747
Chr09	1.3655	Chr09	1275262			Chr09	1.3655	Chr09	1339155
Chr09	1.3655	Chr09	1275741			Chr09	1.3655	Chr09	1340042
Chr09	1.3655	Chr09	1276310			Chr09	1.3655	Chr09	1340540
Chr09	0	Chr09	1276766			Chr09	1.3655	Chr09	1340880
Chr09	1.3655	Chr09	1277187			Chr09	1.3655	Chr09	1341465
Chr09	0	Chr09	1277624			Chr09	1.3655	Chr09	1342361
Chr09	0	Chr09	1278257			Chr09	1.3655	Chr09	1343176
Chr09	1.3655	Chr09	1278695			Chr09	1.3655	Chr09	1343839
Chr09	1.3655	Chr09	1279799			Chr09	1.3655	Chr09	1344348
Chr09	0	Chr09	1280220			Chr09	1.3655	Chr09	1344912
Chr09	1.3655	Chr09	1280807			Chr09	1.3655	Chr09	1345083
Chr09	1.3655	Chr09	1281093			Chr09	1.3655	Chr09	1346259
Chr09	1.3655	Chr09	1282376			Chr09	1.3655	Chr09	1346577
Chr09	0	Chr09	1282863			Chr09	1.3655	Chr09	1347640
Chr09	1.3655	Chr09	1283170			Chr09	1.3655	Chr09	1348087
Chr09	1.3655	Chr09	1283515			Chr09	1.3655	Chr09	1348688
Chr09	1.3655	Chr09	1284141			Chr09	1.3655	Chr09	1349124
Chr09	1.3655	Chr09	1284897			Chr09	1.3655	Chr09	1349850
Chr09	0	Chr09	1285256			Chr09	1.3655	Chr09	1350306
Chr09	1.3655	Chr09	1285694			Chr09	1.3655	Chr09	1350964
Chr09	1.3655	Chr09	1286203			Chr09	1.3655	Chr09	1351158
Chr09	1.3655	Chr09	1286566			Chr09	1.3655	Chr09	1352485
Chr09	0	Chr09	1287275			Chr09	1.3655	Chr09	1352858
Chr09	1.3655	Chr09	1287580			Chr09	2.7705	Chr09	1353236
Chr09	1.3655	Chr09	1288285			Chr09	1.3655	Chr09	1353950
Chr09	1.3655	Chr09	1288965			Chr09	1.3655	Chr09	1354645
Chr09	1.3655	Chr09	1289115			Chr09	1.3655	Chr09	1354908
Chr09	1.3655	Chr09	1289680			Chr09	0	Chr09	1355261
Chr09	1.3655	Chr09	1290168			Chr09	2.7705	Chr09	1355943
Chr09	1.3655	Chr09	1290883			Chr09	2.7705	Chr09	1356264
Chr09	0	Chr09	1291052			Chr09	2.7705	Chr09	1357062
Chr09	1.3655	Chr09	1292365			Chr09	2.7705	Chr09	1357548
Chr09	1.3655	Chr09	1292821			Chr09	2.7705	Chr09	1358037
Chr09	1.3655	Chr09	1293085			Chr09	2.7705	Chr09	1359185
Chr09	1.3655	Chr09	1293836			Chr09	2.7705	Chr09	1359571
Chr09	1.3655	Chr09	1294215			Chr09	2.7705	Chr09	1359795
Chr09	1.3655	Chr09	1294678			Chr09	2.7705	Chr09	1361239
Chr09	1.3655	Chr09	1295147			Chr09	0	Chr09	1361770
Chr09	1.3655	Chr09	1295923			Chr09	2.7705	Chr09	1362329
Chr09	1.3655	Chr09	1296103			Chr09	1.3655	Chr09	1362718
Chr09	1.3655	Chr09	1296646			Chr09	2.7705	Chr09	1363437
Chr09	1.3655	Chr09	1297468			Chr09	0	Chr09	1364029
Chr09	1.3655	Chr09	1297758			Chr09	0	Chr09	1364472
Chr09	1.3655	Chr09	1298400			Chr09	2.7705	Chr09	1365291
Chr09	1.3655	Chr09	1298621			Chr09	2.7705	Chr09	1365500
Chr09	1.3655	Chr09	1299224			Chr09	2.7705	Chr09	1366253
Chr09	1.3655	Chr09	1299657			Chr09	1.3655	Chr09	1366948
Chr09	1.3655	Chr09	1300409			Chr09	2.7705	Chr09	1368068
Chr09	1.3655	Chr09	1300620			Chr09	0	Chr09	1368593
Chr09	1.3655	Chr09	1301415			Chr09	0	Chr09	1368966
Chr09	1.3655	Chr09	1301925			Chr09	2.7705	Chr09	1369472
Chr09	1.3655	Chr09	1302430			Chr09	2.7705	Chr09	1369928
Chr09	1.3655	Chr09	1302709			Chr09	1.3655	Chr09	1370775
Chr09	1.3655	Chr09	1303042			Chr09	1.3655	Chr09	1371205
Chr09	1.3655	Chr09	1303943			Chr09	2.7705	Chr09	1371510
Chr09	1.3655	Chr09	1304214			Chr09	2.7705	Chr09	1372149
Chr09	1.3655	Chr09	1304647			Chr09	0	Chr09	1372798
Chr09	1.3655	Chr09	1305468			Chr09	2.7705	Chr09	1373089
Chr09	1.3655	Chr09	1305667			Chr09	1.3655	Chr09	1373745
Chr09	1.3655	Chr09	1306073			Chr09	1.3655	Chr09	1374414
Chr09	1.3655	Chr09	1306756			Chr09	1.3655	Chr09	1375247
Chr09	0	Chr09	1307185			Chr09	1.3655	Chr09	1375946
Chr09	1.3655	Chr09	1307627			Chr09	2.7705	Chr09	1376101
Chr09	0	Chr09	1308193			Chr09	2.7705	Chr09	1376687
Chr09	1.3655	Chr09	1308927			Chr09	1.3655	Chr09	1377080
Chr09	1.3655	Chr09	1309354			Chr09	1.3655	Chr09	1377626
Chr09	1.3655	Chr09	1309705			Chr09	1.3655	Chr09	1378047
Chr09	1.3655	Chr09	1310162			Chr09	1.3655	Chr09	1378542
Chr09	1.3655	Chr09	1310603			Chr09	1.3655	Chr09	1379102
Chr09	1.3655	Chr09	1312090			Chr09	2.7705	Chr09	1379814
Chr09	0	Chr09	1312749			Chr09	2.7705	Chr09	1380236
Chr09	1.3655	Chr09	1313398			Chr09	1.3655	Chr09	1380598
Chr09	1.3655	Chr09	1313633			Chr09	1.3655	Chr09	1381181
Chr09	1.3655	Chr09	1314231			Chr09	1.3655	Chr09	1381667
Chr09	1.3655	Chr09	1314774			Chr09	1.3655	Chr09	1382026
Chr09	1.3655	Chr09	1315827			Chr09	2.7705	Chr09	1382658
Chr09	1.3655	Chr09	1316400			Chr09	1.3655	Chr09	1383197
Chr09	1.3655	Chr09	1316728			Chr09	2.7705	Chr09	1384001
Chr09	1.3655	Chr09	1317150			Chr09	2.7705	Chr09	1385625
Chr09	1.3655	Chr09	1317608			Chr09	1.3655	Chr09	1386119
Chr09	1.3655	Chr09	1318209			Chr09	2.7705	Chr09	1386303
Chr09	1.3655	Chr09	1318560			Chr09	1.3655	Chr09	1386962
Chr09	1.3655	Chr09	1319917			Chr09	1.3655	Chr09	1387881
Chr09	1.3655	Chr09	1320748			Chr09	1.3655	Chr09	1388366
Chr09	1.3655	Chr09	1321023			Chr09	1.3655	Chr09	1389155
Chr09	1.3655	Chr09	1322168			Chr09	2.7705	Chr09	1389438
Chr09	1.3655	Chr09	1322591			Chr09	1.3655	Chr09	1389997
Chr09	1.3655	Chr09	1323118			Chr09	2.7705	Chr09	1390709
Chr09	1.3655	Chr09	1323654			Chr09	2.7705	Chr09	1391181
Chr09	1.3655	Chr09	1324299			Chr09	2.7705	Chr09	1391508
Chr09	1.3655	Chr09	1324511			Chr09	2.7705	Chr09	1392011
Chr09	0	Chr09	1325280			Chr09	2.7705	Chr09	1392599
Chr09	1.3655	Chr09	1325842			Chr09	2.7705	Chr09	1393076
Chr09	1.3655	Chr09	1326230			Chr09	1.3655	Chr09	1393893
Chr09	1.3655	Chr09	1326761			Chr09	2.7705	Chr09	1395750
Chr09	1.3655	Chr09	1327200			Chr09	1.3655	Chr09	1396560
Chr09	1.3655	Chr09	1327592			Chr09	2.7705	Chr09	1396752
Chr09	1.3655	Chr09	1328880			Chr09	2.7705	Chr09	1397652
Chr09	1.3655	Chr09	1329384			Chr09	2.7705	Chr09	1397904
Chr09	1.3655	Chr09	1329524			Chr09	2.7705	Chr09	1398930
Chr09	1.3655	Chr09	1330442			Chr09	2.7705	Chr09	1399516
Chr09	1.3655	Chr09	1330788			Chr09	2.7705	Chr09	1403416
Chr09	1.3655	Chr09	1331132			Chr09	2.7705	Chr09	1406335
Chr09	1.3655	Chr09	1331611			Chr09	2.7705	Chr09	1406662
Chr09	1.3655	Chr09	1332079			Chr09	2.7705	Chr09	1407381
Chr09	1.3655	Chr09	1332633			Chr09	2.7705	Chr09	1407816
Chr09	1.3655	Chr09	1333082			Chr09	2.7705	Chr09	1408161
Chr09	0	Chr09	1333759			Chr09	2.7705	Chr09	1408812
Chr09	1.3655	Chr09	1334391			Chr09	1.3655	Chr09	1409357
Chr09	0	Chr09	1334688			Chr09	2.7705	Chr09	1409765
Chr09	1.3655	Chr09	1335177			Chr09	1.3655	Chr09	1410757
Chr09	1.3655	Chr09	1335708			Chr09	2.7705	Chr09	1411211
Chr09	1.3655	Chr09	1336115			Chr09	2.7705	Chr09	1411872
Chr09	1.3655	Chr09	1337201			Chr09	1.3655	Chr09	1412366
Chr09	1.3655	Chr09	1337894			Chr09	2.7705	Chr09	1413423
Chr09	1.3655	Chr09	1338226			Chr09	2.7705	Chr09	1414034
Chr09	1.3655	Chr09	1338755			Chr09	2.7705	Chr09	1414610
Chr09	1.3655	Chr09	1339362			Chr09	2.7705	Chr09	1415092
Chr09	1.3655	Chr09	1339589			Chr09	2.7705	Chr09	1416531
Chr09	1.3655	Chr09	1340320			Chr09	2.7705	Chr09	1416871
Chr09	1.3655	Chr09	1340505			Chr09	2.7705	Chr09	1417523
Chr09	1.3655	Chr09	1341724			Chr09	2.7705	Chr09	1418046
Chr09	1.3655	Chr09	1342326			Chr09	2.7705	Chr09	1418388
Chr09	1.3655	Chr09	1343314			Chr09	2.7705	Chr09	1419195
Chr09	1.3655	Chr09	1343868			Chr09	2.7705	Chr09	1419475
Chr09	1.3655	Chr09	1344406			Chr09	1.3655	Chr09	1420922
Chr09	1.3655	Chr09	1344858			Chr09	2.7705	Chr09	1421500
Chr09	1.3655	Chr09	1345310			Chr09	2.7705	Chr09	1422109
Chr09	1.3655	Chr09	1346392			Chr09	2.7705	Chr09	1423271
Chr09	1.3655	Chr09	1346872			Chr09	2.7705	Chr09	1423650
Chr09	1.3655	Chr09	1347224			Chr09	2.7705	Chr09	1424020
Chr09	1.3655	Chr09	1347648			Chr09	2.7705	Chr09	1424554
Chr09	1.3655	Chr09	1348279			Chr09	2.7705	Chr09	1425700
Chr09	1.3655	Chr09	1348852			Chr09	2.7705	Chr09	1426112
Chr09	1.3655	Chr09	1349361			Chr09	2.7705	Chr09	1426495
Chr09	1.3655	Chr09	1349742			Chr09	2.7705	Chr09	1426943
Chr09	1.3655	Chr09	1350853			Chr09	2.7705	Chr09	1428345
Chr09	1.3655	Chr09	1351340			Chr09	1.3655	Chr09	1428758
Chr09	1.3655	Chr09	1351818			Chr09	2.7705	Chr09	1429491
Chr09	1.3655	Chr09	1352051			Chr09	2.7705	Chr09	1429591
Chr09	1.3655	Chr09	1352696			Chr09	2.7705	Chr09	1430296
Chr09	1.3655	Chr09	1353410			Chr09	2.7705	Chr09	1430830
Chr09	1.3655	Chr09	1353839			Chr09	2.7705	Chr09	1431117
Chr09	1.3655	Chr09	1354359			Chr09	2.7705	Chr09	1431852
Chr09	1.3655	Chr09	1354853			Chr09	2.7705	Chr09	1432710
Chr09	1.3655	Chr09	1355031			Chr09	2.7705	Chr09	1433306
Chr09	1.3655	Chr09	1355804			Chr09	2.7705	Chr09	1433653
Chr09	1.3655	Chr09	1356062			Chr09	2.7705	Chr09	1434189
Chr09	1.3655	Chr09	1356589			Chr09	2.7705	Chr09	1434744
Chr09	1.3655	Chr09	1357782			Chr09	2.7705	Chr09	1435896
Chr09	1.3655	Chr09	1358269			Chr09	2.7705	Chr09	1436168
Chr09	1.3655	Chr09	1358633			Chr09	1.3655	Chr09	1436798
Chr09	1.3655	Chr09	1359249			Chr09	2.7705	Chr09	1437416
Chr09	1.3655	Chr09	1359801			Chr09	2.7705	Chr09	1437705
Chr09	1.3655	Chr09	1360178			Chr09	2.7705	Chr09	1438412
Chr09	1.3655	Chr09	1360809			Chr09	1.3655	Chr09	1438662
Chr09	1.3655	Chr09	1361108			Chr09	2.7705	Chr09	1439252
Chr09	1.3655	Chr09	1361875			Chr09	2.7705	Chr09	1439796
Chr09	1.3655	Chr09	1362014			Chr09	2.7705	Chr09	1440807
Chr09	1.3655	Chr09	1362578			Chr09	2.7705	Chr09	1441304
Chr09	1.3655	Chr09	1363125			Chr09	2.7705	Chr09	1441595
Chr09	1.3655	Chr09	1363675			Chr09	2.7705	Chr09	1442124
Chr09	1.3655	Chr09	1364307			Chr09	2.7705	Chr09	1442699
Chr09	1.3655	Chr09	1364607			Chr09	2.7705	Chr09	1443351
Chr09	1.3655	Chr09	1365348			Chr09	2.7705	Chr09	1443671
Chr09	1.3655	Chr09	1365878			Chr09	2.7705	Chr09	1444166
Chr09	1.3655	Chr09	1366384			Chr09	2.7705	Chr09	1446746
Chr09	0	Chr09	1366712			Chr09	2.7705	Chr09	1447350
Chr09	1.3655	Chr09	1367155			Chr09	2.7705	Chr09	1447666
Chr09	1.3655	Chr09	1367532			Chr09	2.7705	Chr09	1447974
Chr09	1.3655	Chr09	1368325			Chr09	2.7705	Chr09	1448734
Chr09	0	Chr09	1368801			Chr09	2.7705	Chr09	1449529
Chr09	1.3655	Chr09	1369304			Chr09	2.7705	Chr09	1450788
Chr09	0	Chr09	1369535			Chr09	2.7705	Chr09	1451234
Chr09	1.3655	Chr09	1370070			Chr09	2.7705	Chr09	1451982
Chr09	1.3655	Chr09	1370671			Chr09	2.7705	Chr09	1452505
Chr09	1.3655	Chr09	1371085			Chr09	2.7705	Chr09	1452725
Chr09	1.3655	Chr09	1371685			Chr09	2.7705	Chr09	1453938
Chr09	1.3655	Chr09	1372093			Chr09	2.7705	Chr09	1454773
Chr09	1.3655	Chr09	1372969			Chr09	2.7705	Chr09	1455296
Chr09	1.3655	Chr09	1373457			Chr09	2.7705	Chr09	1455811
Chr09	1.3655	Chr09	1373799			Chr09	2.7705	Chr09	1456339
Chr09	1.3655	Chr09	1374386			Chr09	2.7705	Chr09	1456736
Chr09	1.3655	Chr09	1375273			Chr09	2.7705	Chr09	1457410
Chr09	1.3655	Chr09	1376087			Chr09	2.7705	Chr09	1457847
Chr09	1.3655	Chr09	1376754			Chr09	2.7705	Chr09	1458242
Chr09	1.3655	Chr09	1377263			Chr09	2.7705	Chr09	1459258
Chr09	1.3655	Chr09	1377827			Chr09	2.7705	Chr09	1459880
Chr09	1.3655	Chr09	1377998			Chr09	2.7705	Chr09	1460326
Chr09	1.3655	Chr09	1379008			Chr09	2.7705	Chr09	1460862
Chr09	1.3655	Chr09	1379749			Chr09	2.7705	Chr09	1461721
Chr09	1.3655	Chr09	1380072			Chr09	2.7705	Chr09	1462388
Chr09	1.3655	Chr09	1380648			Chr09	2.7705	Chr09	1462844
Chr09	1.3655	Chr09	1381120			Chr09	2.7705	Chr09	1463453
Chr09	1.3655	Chr09	1381569			Chr09	2.7705	Chr09	1464058
Chr09	1.3655	Chr09	1382170			Chr09	2.7705	Chr09	1464621
Chr09	1.3655	Chr09	1382606			Chr09	2.7705	Chr09	1464951
Chr09	1.3655	Chr09	1383331			Chr09	2.7705	Chr09	1465471
Chr09	1.3655	Chr09	1383787			Chr09	2.7705	Chr09	1466122
Chr09	1.3655	Chr09	1384445			Chr09	2.7705	Chr09	1466349
Chr09	1.3655	Chr09	1384640			Chr09	2.7705	Chr09	1466757
Chr09	1.3655	Chr09	1385348			Chr09	2.7705	Chr09	1467242
Chr09	1.3655	Chr09	1385533			Chr09	2.7705	Chr09	1480467
Chr09	1.3655	Chr09	1386250			Chr09	2.7705	Chr09	1481241
Chr09	1.3655	Chr09	1386623			Chr09	2.7705	Chr09	1481633
Chr09	2.7705	Chr09	1386987			Chr09	2.7705	Chr09	1482700
Chr09	1.3655	Chr09	1387698			Chr09	2.7705	Chr09	1483725
Chr09	1.3655	Chr09	1388393			Chr09	2.7705	Chr09	1484262
Chr09	1.3655	Chr09	1388656			Chr09	2.7705	Chr09	1486099
Chr09	0	Chr09	1389010			Chr09	2.7705	Chr09	1486546
Chr09	2.7705	Chr09	1389692			Chr09	2.7705	Chr09	1487208
Chr09	2.7705	Chr09	1390013			Chr09	2.7705	Chr09	1488291
Chr09	2.7705	Chr09	1390815			Chr09	2.7705	Chr09	1488836
Chr09	2.7705	Chr09	1391301			Chr09	2.7705	Chr09	1489235
Chr09	2.7705	Chr09	1391790			Chr09	2.7705	Chr09	1489721
Chr09	2.7705	Chr09	1393568			Chr09	2.7705	Chr09	1496026
Chr09	2.7705	Chr09	1393954			Chr09	2.7705	Chr09	1496625
Chr09	2.7705	Chr09	1394178			Chr09	2.7705	Chr09	1497234
Chr09	2.7705	Chr09	1424273			Chr09	2.7705	Chr09	1497550
Chr09	2.7705	Chr09	1425270			Chr09	2.7705	Chr09	1498294
Chr09	0	Chr09	1425801			Chr09	2.7705	Chr09	1498799
Chr09	2.7705	Chr09	1426361			Chr09	2.7705	Chr09	1499192
Chr09	1.3655	Chr09	1426749			Chr09	2.7705	Chr09	1499606
Chr09	2.7705	Chr09	1427513			Chr09	2.7705	Chr09	1503543
Chr09	0	Chr09	1428105			Chr09	2.7705	Chr09	1504118
Chr09	0	Chr09	1428545			Chr09	2.7705	Chr09	1504558
Chr09	2.7705	Chr09	1429364			Chr09	2.7705	Chr09	1505046
Chr09	2.7705	Chr09	1429573			Chr09	2.7705	Chr09	1505528
Chr09	2.7705	Chr09	1430324			Chr09	2.7705	Chr09	1505936
Chr09	1.3655	Chr09	1431019			Chr09	2.7705	Chr09	1506468
Chr09	2.7705	Chr09	1432143			Chr09	2.7705	Chr09	1506926
Chr09	0	Chr09	1432668			Chr09	2.7705	Chr09	1508416
Chr09	0	Chr09	1433041			Chr09	2.7705	Chr09	1510524
Chr09	2.7705	Chr09	1433547			Chr09	2.7705	Chr09	1510984
Chr09	2.7705	Chr09	1434003			Chr09	2.7705	Chr09	1511854
Chr09	1.3655	Chr09	1434862			Chr09	2.7705	Chr09	1512076
Chr09	1.3655	Chr09	1435294			Chr09	2.7705	Chr09	1517771
Chr09	2.7705	Chr09	1435588			Chr09	2.7705	Chr09	1518382
Chr09	2.7705	Chr09	1436216			Chr09	2.7705	Chr09	1518614
Chr09	0	Chr09	1436828			Chr09	2.7705	Chr09	1519230
Chr09	2.7705	Chr09	1437119			Chr09	2.7705	Chr09	1519745
Chr09	1.3655	Chr09	1437776			Chr09	2.7705	Chr09	1520617
Chr09	1.3655	Chr09	1438445			Chr09	2.7705	Chr09	1521954
Chr09	1.3655	Chr09	1439270			Chr09	2.7705	Chr09	1522318
Chr09	1.3655	Chr09	1439969			Chr09	2.7705	Chr09	1522946
Chr09	2.7705	Chr09	1440123			Chr09	2.7705	Chr09	1523215
Chr09	2.7705	Chr09	1440709			Chr09	2.7705	Chr09	1523796
Chr09	1.3655	Chr09	1441102			Chr09	2.7705	Chr09	1524395
Chr09	1.3655	Chr09	1441648			Chr09	2.7705	Chr09	1524826
Chr09	1.3655	Chr09	1442075			Chr09	2.7705	Chr09	1525474
Chr09	1.3655	Chr09	1442570			Chr09	2.7705	Chr09	1525628
Chr09	1.3655	Chr09	1443130			Chr09	2.7705	Chr09	1526296
Chr09	2.7705	Chr09	1443846			Chr09	2.7705	Chr09	1527109
Chr09	2.7705	Chr09	1444268			Chr09	2.7705	Chr09	1527670
Chr09	1.3655	Chr09	1444598			Chr09	2.7705	Chr09	1528182
Chr09	1.3655	Chr09	1445183			Chr09	2.7705	Chr09	1528639
Chr09	1.3655	Chr09	1445674			Chr09	2.7705	Chr09	1529190
Chr09	1.3655	Chr09	1446034			Chr09	2.7705	Chr09	1529708
Chr09	2.7705	Chr09	1446666			Chr09	2.7705	Chr09	1530242
Chr09	1.3655	Chr09	1447203			Chr09	2.7705	Chr09	1530972
Chr09	2.7705	Chr09	1447546			Chr09	2.7705	Chr09	1531679
Chr09	1.3655	Chr09	1448885			Chr09	2.7705	Chr09	1532037
Chr09	2.7705	Chr09	1449200			Chr09	2.7705	Chr09	1532911
Chr09	1.3655	Chr09	1449799			Chr09	2.7705	Chr09	1533522
Chr09	1.3655	Chr09	1451324			Chr09	2.7705	Chr09	1534674
Chr09	2.7705	Chr09	1451923			Chr09	2.7705	Chr09	1535115
Chr09	1.3655	Chr09	1452419			Chr09	2.7705	Chr09	1536200
Chr09	2.7705	Chr09	1452603			Chr09	2.7705	Chr09	1543500
Chr09	1.3655	Chr09	1453262			Chr09	2.7705	Chr09	1544582
Chr09	1.3655	Chr09	1453740			Chr09	2.7705	Chr09	1545031
Chr09	1.3655	Chr09	1454159			Chr09	2.7705	Chr09	1546788
Chr09	1.3655	Chr09	1454554			Chr09	2.7705	Chr09	1547303
Chr09	1.3655	Chr09	1455347			Chr09	2.7705	Chr09	1547624
Chr09	2.7705	Chr09	1455612			Chr09	2.7705	Chr09	1548692
Chr09	1.3655	Chr09	1456169			Chr09	2.7705	Chr09	1549417
Chr09	2.7705	Chr09	1456882			Chr09	2.7705	Chr09	1549859
Chr09	2.7705	Chr09	1457361			Chr09	2.7705	Chr09	1550180
Chr09	2.7705	Chr09	1457689			Chr09	2.7705	Chr09	1600663
Chr09	2.7705	Chr09	1458192			Chr09	2.7705	Chr09	1601318
Chr09	2.7705	Chr09	1458780			Chr09	2.7705	Chr09	1601571
Chr09	2.7705	Chr09	1459258			Chr09	2.7705	Chr09	1602280
Chr09	2.7705	Chr09	1459831			Chr09	2.7705	Chr09	1602582
Chr09	1.3655	Chr09	1460116			Chr09	2.7705	Chr09	1603284
Chr09	2.7705	Chr09	1460822			Chr09	2.7705	Chr09	1603646
Chr09	1.3655	Chr09	1462070			Chr09	2.7705	Chr09	1603910
Chr09	2.7705	Chr09	1462579			Chr09	2.7705	Chr09	1604787
Chr09	1.3655	Chr09	1463378			Chr09	2.7705	Chr09	1605218
Chr09	2.7705	Chr09	1463570			Chr09	2.7705	Chr09	1606043
Chr09	2.7705	Chr09	1464470			Chr09	2.7705	Chr09	1607145
Chr09	2.7705	Chr09	1464722			Chr09	2.7705	Chr09	1607505
Chr09	2.7705	Chr09	1465816			Chr09	2.7705	Chr09	1607978
Chr09	2.7705	Chr09	1466220			Chr09	2.7705	Chr09	1608553
Chr09	2.7705	Chr09	1466824			Chr09	2.7705	Chr09	1609028
Chr09	2.7705	Chr09	1467148			Chr09	2.7705	Chr09	1609813
Chr09	2.7705	Chr09	1468909			Chr09	2.7705	Chr09	1610207
Chr09	1.3655	Chr09	1469099			Chr09	2.7705	Chr09	1610864
Chr09	2.7705	Chr09	1471289			Chr09	2.7705	Chr09	1611119
Chr09	2.7705	Chr09	1471865			Chr09	2.7705	Chr09	1612670
Chr09	2.7705	Chr09	1472242			Chr09	2.7705	Chr09	1613345
Chr09	2.7705	Chr09	1472606			Chr09	2.7705	Chr09	1613597
Chr09	2.7705	Chr09	1473325			Chr09	2.7705	Chr09	1614312
Chr09	2.7705	Chr09	1473760			Chr09	2.7705	Chr09	1616378
Chr09	2.7705	Chr09	1474105			Chr09	2.7705	Chr09	1620451
Chr09	2.7705	Chr09	1474756			Chr09	2.7705	Chr09	1620827
Chr09	1.3655	Chr09	1475301			Chr09	2.7705	Chr09	1621151
Chr09	2.7705	Chr09	1475679			Chr09	2.7705	Chr09	1622192
Chr09	1.3655	Chr09	1476667			Chr09	2.7705	Chr09	1622617
Chr09	2.7705	Chr09	1477115			Chr09	2.7705	Chr09	1624198
Chr09	2.7705	Chr09	1477775			Chr09	2.7705	Chr09	1632125
Chr09	1.3655	Chr09	1478271			Chr09	2.7705	Chr09	1632666
Chr09	2.7705	Chr09	1479325			Chr09	2.7705	Chr09	1633623
Chr09	2.7705	Chr09	1479939			Chr09	2.7705	Chr09	1634215
Chr09	2.7705	Chr09	1480157			Chr09	2.7705	Chr09	1634739
Chr09	2.7705	Chr09	1480639			Chr09	2.7705	Chr09	1635000
Chr09	2.7705	Chr09	1482118			Chr09	2.7705	Chr09	1635701
Chr09	2.7705	Chr09	1482458			Chr09	2.7705	Chr09	1636601
Chr09	2.7705	Chr09	1483110			Chr09	2.7705	Chr09	1637357
Chr09	2.7705	Chr09	1483633			Chr09	2.7705	Chr09	1637582
[truncated: 315,103+ more rows]

## Sheet: Supplementary Figure 4A
id1	id2	block.id	chr1	start1	end1	genome1	og1	chr2	start2	end2	genome2	og2	perc.iden	align.length	n.mismatch	n.gapOpen	q.start	q.end	s.start	s.end	eval	score	mapping	rank1	rank2
PhHAL.1G000100	Pahal.1G000100	1	Chr01	14202	17135	PhalliiHAL	20556	Chr01	10253	14037	Phallii	20556	98.7	469	6	0	1	469	1	469	1.5e-255	879	PhalliiHAL Phallii	1	1
PhHAL.1G000200	Pahal.1G000200	1	Chr01	16321	23563	PhalliiHAL	18758	Chr01	12339	19507	Phallii	18758	95.6	572	25	0	1	572	1	572	1.4e-295	1012.3	PhalliiHAL Phallii	2	2
PhHAL.1G000300	Pahal.1G000300	1	Chr01	44240	48034	PhalliiHAL	19779	Chr01	26741	30384	Phallii	19779	94.8	401	19	1	1	399	1	401	5.5e-78	288.9	PhalliiHAL Phallii	3	3
PhHAL.1G000400	Pahal.1G000400	1	Chr01	48536	49174	PhalliiHAL	19669	Chr01	31044	31679	Phallii	19669	96.7	214	4	2	1	213	1	212	9.5e-93	337	PhalliiHAL Phallii	4	4
PhHAL.1G000600	Pahal.1G000500	1	Chr01	50779	52325	PhalliiHAL	20616	Chr01	33295	34839	Phallii	20616	99.4	358	2	0	1	358	1	358	8.2e-209	723.4	PhalliiHAL Phallii	5	5
PhHAL.1G000700	Pahal.1G000600	1	Chr01	52848	54616	PhalliiHAL	19358	Chr01	35931	36950	Phallii	19358	80.1	342	66	1	1	342	1	340	9.8e-137	483.8	PhalliiHAL Phallii	6	6
PhHAL.1G000800	Pahal.1G000700	1	Chr01	57574	58068	PhalliiHAL	18700	Chr01	40070	40552	Phallii	18700	73.3	165	18	1	1	165	1	139	6.8e-38	154.5	PhalliiHAL Phallii	7	7
PhHAL.1G000900	Pahal.1G000800	1	Chr01	77158	78047	PhalliiHAL	19547	Chr01	138102	138991	Phallii	19547	99.2	256	2	0	1	256	1	256	2.3e-149	525.4	PhalliiHAL Phallii	8	8
PhHAL.1G001000	Pahal.1G000900	1	Chr01	78304	83671	PhalliiHAL	1378	Chr01	139252	144599	Phallii	1378	98.9	569	6	0	1	569	1	569	1.6e-280	962.2	PhalliiHAL Phallii	9	9
PhHAL.1G001300	Pahal.1G001100	1	Chr01	143444	145535	PhalliiHAL	19905	Chr01	206549	208527	Phallii	19905	99.2	387	1	1	1	387	1	385	8.3e-188	653.7	PhalliiHAL Phallii	10	10
PhHAL.1G001400	Pahal.1G001200	1	Chr01	145598	148783	PhalliiHAL	19230	Chr01	208531	211643	Phallii	19230	99.7	387	1	0	1	387	1	387	6.1e-223	770.4	PhalliiHAL Phallii	11	11
PhHAL.1G001500	Pahal.1G001300	1	Chr01	148927	149700	PhalliiHAL	19526	Chr01	211818	212381	Phallii	19526	97.1	70	2	0	1	70	1	70	5.3e-29	123.6	PhalliiHAL Phallii	12	12
PhHAL.1G001600	Pahal.1G001400	1	Chr01	183735	192054	PhalliiHAL	20770	Chr01	257858	267529	Phallii	20770	99.6	1687	6	0	163	1849	1	1687	0	3158.6	PhalliiHAL Phallii	13	13
PhHAL.1G001700	Pahal.1G001500	1	Chr01	192735	202420	PhalliiHAL	20078	Chr01	267902	280892	Phallii	20078	98	915	18	0	34	948	34	948	0	1679.1	PhalliiHAL Phallii	14	14
PhHAL.1G001800	Pahal.1G001700	1	Chr01	203409	205123	PhalliiHAL	19219	Chr01	281874	283635	Phallii	19219	100	358	0	0	3	360	4	361	9.7e-167	583.6	PhalliiHAL Phallii	15	15
PhHAL.1G001900	Pahal.1G001800	1	Chr01	205334	206631	PhalliiHAL	19314	Chr01	283673	285169	Phallii	19314	95.6	225	8	1	74	298	74	296	7e-123	437.6	PhalliiHAL Phallii	16	16
PhHAL.1G002100	Pahal.1G001900	1	Chr01	211607	212372	PhalliiHAL	20810	Chr01	289174	290650	Phallii	20810	93	128	8	1	25	152	30	156	5.2e-64	241.1	PhalliiHAL Phallii	17	17
PhHAL.1G002200	Pahal.1G002000	1	Chr01	213533	215260	PhalliiHAL	20642	Chr01	292285	293497	Phallii	20642	98.4	249	4	0	10	258	6	254	3.8e-141	498	PhalliiHAL Phallii	18	18
PhHAL.1G002300	Pahal.1G002100	1	Chr01	215034	219077	PhalliiHAL	19752	Chr01	293388	297304	Phallii	19752	99	511	5	0	1	511	1	511	2.2e-265	911.8	PhalliiHAL Phallii	19	19
PhHAL.1G002400	Pahal.1G002200	1	Chr01	219078	221664	PhalliiHAL	20687	Chr01	297687	299454	Phallii	20687	100	166	0	0	1	166	1	166	8.8e-54	207.2	PhalliiHAL Phallii	20	20
PhHAL.1G002500	Pahal.1G002300	1	Chr01	222201	224472	PhalliiHAL	1184	Chr01	300480	302663	Phallii	1184	100	133	0	0	1	133	1	133	2.3e-52	202.2	PhalliiHAL Phallii	21	21
PhHAL.1G002700	Pahal.1G002500	1	Chr01	230654	235676	PhalliiHAL	1521	Chr01	309410	313826	Phallii	1521	99.7	599	2	0	1	599	1	599	0	1123.2	PhalliiHAL Phallii	22	22
PhHAL.1G002800	Pahal.1G002600	1	Chr01	235683	241015	PhalliiHAL	1430	Chr01	313429	319206	Phallii	1430	98.9	854	9	0	1	854	1	854	0	1700.6	PhalliiHAL Phallii	23	23
PhHAL.1G002900	Pahal.1G002700	1	Chr01	242794	258848	PhalliiHAL	2326	Chr01	321159	342548	Phallii	2326	99.9	1152	1	0	1	1152	1	1152	0	2326.2	PhalliiHAL Phallii	24	24
PhHAL.1G003000	Pahal.1G002800	1	Chr01	259039	259497	PhalliiHAL	20657	Chr01	342738	343283	Phallii	20657	99.3	153	1	0	1	153	30	182	9.2e-82	300.1	PhalliiHAL Phallii	25	25
PhHAL.1G003100	Pahal.1G002900	1	Chr01	260125	261673	PhalliiHAL	19895	Chr01	343737	344937	Phallii	19895	100	204	0	0	1	204	1	204	9.1e-93	337	PhalliiHAL Phallii	26	26
PhHAL.1G003200	Pahal.1G003000	1	Chr01	261859	264311	PhalliiHAL	18767	Chr01	345358	347990	Phallii	18767	99.7	361	1	0	1	361	1	361	2e-180	629	PhalliiHAL Phallii	27	27
PhHAL.1G003300	Pahal.1G003100	1	Chr01	265953	268693	PhalliiHAL	1469	Chr01	349246	352374	Phallii	1469	100	191	0	0	1	191	1	191	6.3e-104	374	PhalliiHAL Phallii	28	28
PhHAL.1G003400	Pahal.1G003200	1	Chr01	268694	270934	PhalliiHAL	19105	Chr01	352375	354645	Phallii	19105	100	361	0	0	1	361	1	361	1e-200	696.4	PhalliiHAL Phallii	29	29
PhHAL.1G003500	Pahal.1G003300	1	Chr01	272837	275334	PhalliiHAL	20417	Chr01	356805	359037	Phallii	20417	99.4	358	2	0	1	358	1	358	6.8e-197	683.7	PhalliiHAL Phallii	30	30
PhHAL.1G003600	Pahal.1G003400	1	Chr01	278613	281927	PhalliiHAL	19191	Chr01	362537	365918	Phallii	19191	98.5	393	2	1	1	389	1	393	8e-191	663.7	PhalliiHAL Phallii	31	31
PhHAL.1G003700	Pahal.1G003500	1	Chr01	283034	289998	PhalliiHAL	18915	Chr01	367031	373913	Phallii	18915	98.5	471	7	0	1	471	1	471	2.2e-230	795.4	PhalliiHAL Phallii	32	32
PhHAL.1G003800	Pahal.1G003600	1	Chr01	287896	289241	PhalliiHAL	19459	Chr01	371823	373156	Phallii	19459	100	53	0	0	1	53	1	53	1.9e-26	114.8	PhalliiHAL Phallii	33	33
PhHAL.1G003900	Pahal.1G003700	1	Chr01	297694	301203	PhalliiHAL	20632	Chr01	381878	385388	Phallii	20632	97.2	690	14	2	1	685	1	690	4.2e-156	549.3	PhalliiHAL Phallii	34	34
PhHAL.1G004000	Pahal.1G003800	1	Chr01	313521	317358	PhalliiHAL	20046	Chr01	393835	397676	Phallii	20046	99.5	554	3	0	1	554	1	554	1.5e-302	1035.4	PhalliiHAL Phallii	35	35
PhHAL.1G004100	Pahal.1G003900	1	Chr01	317359	320972	PhalliiHAL	19572	Chr01	397677	402075	Phallii	19572	99.2	241	2	0	44	284	44	284	2.5e-101	365.9	PhalliiHAL Phallii	36	36
PhHAL.1G004200	Pahal.1G004000	1	Chr01	321095	323562	PhalliiHAL	19557	Chr01	402203	404621	Phallii	19557	100	223	0	0	1	223	1	223	4.6e-122	434.5	PhalliiHAL Phallii	37	37
PhHAL.1G004300	Pahal.1G004100	1	Chr01	324119	331208	PhalliiHAL	19601	Chr01	405238	412313	Phallii	19601	97.3	1508	41	0	1	1508	1	1508	0	2468.3	PhalliiHAL Phallii	38	38
PhHAL.1G004400	Pahal.1G004200	1	Chr01	331509	338168	PhalliiHAL	18325	Chr01	412578	419360	Phallii	18325	99.8	540	1	0	1	540	1	540	1.5e-288	988.8	PhalliiHAL Phallii	39	39
PhHAL.1G004500	Pahal.1G004400	1	Chr01	338206	340635	PhalliiHAL	345	Chr01	429820	431528	Phallii	345	89.3	355	37	1	1	354	1	355	7.4e-175	610.5	PhalliiHAL Phallii	40	41
PhHAL.1G004600	Pahal.1G004300	1	Chr01	359746	361327	PhalliiHAL	345	Chr01	419361	421746	Phallii	345	89.3	355	37	1	1	355	1	354	7.3e-175	610.5	PhalliiHAL Phallii	41	40
PhHAL.1G004700	Pahal.1G004500	1	Chr01	362033	365205	PhalliiHAL	18560	Chr01	432285	435514	Phallii	18560	97.8	409	8	1	1	408	1	409	9.7e-179	623.6	PhalliiHAL Phallii	42	42
PhHAL.1G005100	Pahal.1G004700	1	Chr01	378427	384130	PhalliiHAL	20781	Chr01	457082	460497	Phallii	20781	99.6	569	2	0	105	673	105	673	0	1198.3	PhalliiHAL Phallii	43	43
PhHAL.1G005200	Pahal.1G004800	1	Chr01	381911	385419	PhalliiHAL	18893	Chr01	460527	463863	Phallii	18893	99.7	633	2	0	116	748	48	680	0	1180.6	PhalliiHAL Phallii	44	44
PhHAL.1G005300	Pahal.1G005100	1	Chr01	389148	391425	PhalliiHAL	18945	Chr01	521702	524076	Phallii	18945	100	173	0	0	20	192	18	190	6.2e-56	214.5	PhalliiHAL Phallii	45	45
PhHAL.1G005400	Pahal.1G005200	1	Chr01	396573	403069	PhalliiHAL	18937	Chr01	529274	534866	Phallii	18937	98.6	277	4	0	1	277	1	277	2.3e-139	492.3	PhalliiHAL Phallii	46	46
PhHAL.1G005500	Pahal.1G005300	1	Chr01	403250	406450	PhalliiHAL	18510	Chr01	535711	539172	Phallii	18510	94.7	431	5	1	1	413	1	431	7.6e-240	826.6	PhalliiHAL Phallii	47	47
PhHAL.1G005600	Pahal.1G005400	1	Chr01	407281	412033	PhalliiHAL	19200	Chr01	539173	543956	Phallii	19200	100	315	0	0	43	357	45	359	1.2e-177	619.8	PhalliiHAL Phallii	48	48
PhHAL.1G005700	Pahal.1G005500	1	Chr01	412281	414947	PhalliiHAL	18435	Chr01	544271	546882	Phallii	18435	99.7	389	1	0	1	389	1	389	3.3e-216	748	PhalliiHAL Phallii	49	49
PhHAL.1G005800	Pahal.1G005600	1	Chr01	418952	428082	PhalliiHAL	19176	Chr01	550591	559216	Phallii	19176	99.9	2179	3	0	1	2179	1	2179	0	4249.5	PhalliiHAL Phallii	50	50
PhHAL.1G005900	Pahal.1G005800	1	Chr01	440611	442316	PhalliiHAL	20207	Chr01	572106	573904	Phallii	20207	99.8	416	1	0	1	416	1	416	6.2e-173	604.4	PhalliiHAL Phallii	51	51
PhHAL.1G006000	Pahal.1G005900	1	Chr01	443892	445060	PhalliiHAL	18857	Chr01	575333	576516	Phallii	18857	94.2	52	3	0	1	52	1	52	4e-22	101.7	PhalliiHAL Phallii	52	52
PhHAL.1G006100	Pahal.1G006000	1	Chr01	445061	451927	PhalliiHAL	19109	Chr01	576517	583446	Phallii	19109	97.4	940	24	0	52	991	33	972	0	1820.8	PhalliiHAL Phallii	53	53
PhHAL.1G006300	Pahal.1G006100	1	Chr01	458771	462211	PhalliiHAL	20694	Chr01	584207	588373	Phallii	20694	100	603	0	0	1	603	1	603	2.2e-256	882.1	PhalliiHAL Phallii	54	54
PhHAL.1G006400	Pahal.1G006200	1	Chr01	467047	471942	PhalliiHAL	20998	Chr01	590087	593817	Phallii	20998	97.3	636	17	0	1	636	1	636	0	1112.1	PhalliiHAL Phallii	55	55
PhHAL.1G006500	Pahal.1G006300	1	Chr01	471942	473731	PhalliiHAL	21027	Chr01	595115	596460	Phallii	21027	93.1	320	17	2	1	320	1	315	8.4e-170	593.6	PhalliiHAL Phallii	56	56
PhHAL.1G006600	Pahal.1G006400	1	Chr01	474210	475345	PhalliiHAL	19965	Chr01	599925	601966	Phallii	19965	94.3	261	10	1	1	256	1	261	6.1e-118	421	PhalliiHAL Phallii	57	57
PhHAL.1G006800	Pahal.1G006500	1	Chr01	477179	479210	PhalliiHAL	20703	Chr01	603202	605328	Phallii	20703	99.4	498	3	0	1	498	1	498	2.1e-292	1001.5	PhalliiHAL Phallii	58	58
PhHAL.1G006900	Pahal.1G006700	1	Chr01	481428	483889	PhalliiHAL	20698	Chr01	607607	609942	Phallii	20698	100	753	0	0	1	753	1	753	1.3e-258	889.8	PhalliiHAL Phallii	59	59
PhHAL.1G007000	Pahal.1G006800	1	Chr01	486066	489701	PhalliiHAL	19804	Chr01	612267	618893	Phallii	19804	99.7	636	2	0	1	636	1	636	0	1137.5	PhalliiHAL Phallii	60	60
PhHAL.1G007100	Pahal.1G006900	1	Chr01	492795	504922	PhalliiHAL	20246	Chr01	619012	631442	Phallii	20246	96.2	2239	85	1	1	2238	1	2239	0	4159.4	PhalliiHAL Phallii	61	61
PhHAL.1G007300	Pahal.1G007000	1	Chr01	507126	511743	PhalliiHAL	19812	Chr01	633049	638503	Phallii	19812	99.6	548	2	0	1	548	1	548	0	1097	PhalliiHAL Phallii	62	62
PhHAL.1G007400	Pahal.1G007200	1	Chr01	518913	521318	PhalliiHAL	18535	Chr01	655666	658230	Phallii	18535	98.9	95	1	0	1	95	1	95	2.6e-50	194.9	PhalliiHAL Phallii	63	63
PhHAL.1G007600	Pahal.1G007400	1	Chr01	522497	526355	PhalliiHAL	18869	Chr01	659302	662782	Phallii	18869	99.4	1033	6	0	1	1033	1	1033	1.7e-264	909.8	PhalliiHAL Phallii	64	64
PhHAL.1G007800	Pahal.1G007800	1	Chr01	542020	544192	PhalliiHAL	61	Chr01	696130	698118	Phallii	61	80.3	528	98	3	5	531	7	529	8.7e-249	856.7	PhalliiHAL Phallii	65	68
PhHAL.1G007800	Pahal.1G007900	1	Chr01	542020	544192	PhalliiHAL	61	Chr01	700953	702783	Phallii	61	80.3	528	98	3	5	531	6	528	8.7e-249	856.7	PhalliiHAL Phallii	65	69
PhHAL.1G007800	Pahal.1G008100	1	Chr01	542020	544192	PhalliiHAL	61	Chr01	740830	742371	Phallii	61	75.5	497	118	1	15	511	1	493	6.1e-223	770.8	PhalliiHAL Phallii	65	70
PhHAL.1G007900	Pahal.1G007600	1	Chr01	545078	551028	PhalliiHAL	19964	Chr01	686572	692809	Phallii	19964	99.7	315	1	0	1	315	1	315	7.5e-187	650.2	PhalliiHAL Phallii	66	66
PhHAL.1G008000	Pahal.1G007700	1	Chr01	550686	552156	PhalliiHAL	19185	Chr01	692151	693631	Phallii	19185	89.1	201	22	0	1	201	1	201	1.2e-76	283.5	PhalliiHAL Phallii	67	67
PhHAL.1G008100	Pahal.1G007500	1	Chr01	554470	556512	PhalliiHAL	61	Chr01	684286	686324	Phallii	61	79.5	528	102	3	7	529	5	531	2.4e-246	848.6	PhalliiHAL Phallii	68	65
PhHAL.1G008400	Pahal.1G007500	1	Chr01	571969	573611	PhalliiHAL	61	Chr01	684286	686324	Phallii	61	80.7	471	90	1	1	471	62	531	1.8e-224	775.8	PhalliiHAL Phallii	69	65
PhHAL.1G008400	Pahal.1G008100	1	Chr01	571969	573611	PhalliiHAL	61	Chr01	740830	742371	Phallii	61	93.9	429	26	0	1	429	44	472	2e-236	815.5	PhalliiHAL Phallii	69	70
PhHAL.1G008500	Pahal.1G008500	1	Chr01	577900	579189	PhalliiHAL	925	Chr01	763469	764743	Phallii	925	98.4	430	2	2	1	430	1	425	2.6e-254	874.8	PhalliiHAL Phallii	70	71
PhHAL.1G008600	Pahal.1G008600	1	Chr01	579511	590338	PhalliiHAL	20883	Chr01	765177	775977	Phallii	20883	99	2172	22	0	1	2172	1	2172	0	3722.2	PhalliiHAL Phallii	71	72
PhHAL.1G008900	Pahal.1G009400	1	Chr01	636987	639742	PhalliiHAL	18597	Chr01	941848	943561	Phallii	18597	83.9	199	15	1	1	199	1	182	4.5e-97	351.3	PhalliiHAL Phallii	72	73
PhHAL.1G009000	Pahal.1G009500	1	Chr01	639587	640360	PhalliiHAL	1721	Chr01	944444	945232	Phallii	1721	97.6	127	3	0	111	237	137	263	4.6e-48	188.7	PhalliiHAL Phallii	73	74
PhHAL.1G009100	Pahal.1G009700	1	Chr01	641896	642639	PhalliiHAL	19394	Chr01	950173	950931	Phallii	19394	97.6	253	1	1	1	248	1	253	7.2e-84	307.8	PhalliiHAL Phallii	74	75
PhHAL.1G009200	Pahal.1G010000	1	Chr01	664299	669957	PhalliiHAL	19051	Chr01	964744	970626	Phallii	19051	99.6	504	2	0	1	504	1	504	2.7e-300	1027.7	PhalliiHAL Phallii	75	76
PhHAL.1G009300	Pahal.1G010100	1	Chr01	671683	672973	PhalliiHAL	20639	Chr01	972101	973390	Phallii	20639	88.8	421	12	4	1	386	1	421	8.8e-214	740	PhalliiHAL Phallii	76	77
PhHAL.1G009400	Pahal.1G010200	1	Chr01	677272	679994	PhalliiHAL	20177	Chr01	989998	992825	Phallii	20177	99.5	435	2	0	87	521	87	521	1e-246	849.7	PhalliiHAL Phallii	77	78
PhHAL.1G009500	Pahal.1G010300	1	Chr01	681065	686062	PhalliiHAL	19904	Chr01	993549	997823	Phallii	19904	99.7	347	1	0	1	347	1	347	3.9e-213	737.6	PhalliiHAL Phallii	78	79
PhHAL.1G009600	Pahal.1G010400	1	Chr01	686139	689525	PhalliiHAL	20323	Chr01	998293	1001641	Phallii	20323	98.6	586	8	0	1	586	1	586	2e-299	1025	PhalliiHAL Phallii	79	80
PhHAL.1G009700	Pahal.1G010500	1	Chr01	689605	691306	PhalliiHAL	20206	Chr01	1001647	1003400	Phallii	20206	100	293	0	0	1	293	1	293	3.5e-154	541.6	PhalliiHAL Phallii	80	81
PhHAL.1G009900	Pahal.1G010800	1	Chr01	702337	703617	PhalliiHAL	20669	Chr01	1013307	1015852	Phallii	20669	100	375	0	0	53	427	53	427	2.3e-183	639	PhalliiHAL Phallii	81	82
PhHAL.1G010000	Pahal.1G010900	1	Chr01	710712	716600	PhalliiHAL	20604	Chr01	1022001	1027924	Phallii	20604	97.3	803	10	1	1	791	1	803	0	1335.9	PhalliiHAL Phallii	82	83
PhHAL.1G010100	Pahal.1G011000	1	Chr01	716903	718147	PhalliiHAL	19840	Chr01	1027943	1029680	Phallii	19840	92.3	300	8	3	1	296	1	289	1.5e-149	526.2	PhalliiHAL Phallii	83	84
PhHAL.1G010200	Pahal.1G011100	1	Chr01	718301	722047	PhalliiHAL	19324	Chr01	1029681	1033317	Phallii	19324	99.8	494	1	0	1	494	1	494	1.4e-304	1042	PhalliiHAL Phallii	84	85
PhHAL.1G010300	Pahal.1G011200	1	Chr01	723841	727816	PhalliiHAL	1302	Chr01	1042626	1046623	Phallii	1302	98.9	666	7	0	1	666	1	666	0	1246.1	PhalliiHAL Phallii	85	86
PhHAL.1G010400	Pahal.1G011300	1	Chr01	729133	735206	PhalliiHAL	20007	Chr01	1047915	1053956	Phallii	20007	98.1	420	8	0	1	420	1	420	1.2e-221	766.1	PhalliiHAL Phallii	86	87
PhHAL.1G010500	Pahal.1G011400	1	Chr01	733148	734752	PhalliiHAL	19088	Chr01	1047915	1053974	Phallii	19088	99.3	535	4	0	1	535	1	535	7.4e-272	933.3	PhalliiHAL Phallii	87	87
PhHAL.1G010600	Pahal.1G011500	1	Chr01	736363	739229	PhalliiHAL	19189	Chr01	1055091	1057929	Phallii	19189	98.2	679	12	0	1	679	1	679	0	1305	PhalliiHAL Phallii	88	88
PhHAL.1G010700	Pahal.1G011600	1	Chr01	739835	742426	PhalliiHAL	18706	Chr01	1058468	1061068	Phallii	18706	99.4	688	4	0	1	688	1	688	0	1343.6	PhalliiHAL Phallii	89	89
PhHAL.1G010800	Pahal.1G011700	1	Chr01	742872	745632	PhalliiHAL	19617	Chr01	1061490	1064361	Phallii	19617	100	689	0	0	1	689	1	689	0	1359	PhalliiHAL Phallii	90	90
PhHAL.1G010900	Pahal.1G011800	1	Chr01	746667	749203	PhalliiHAL	18941	Chr01	1065423	1067985	Phallii	18941	98.7	154	2	0	1	154	1	154	9.5e-63	236.9	PhalliiHAL Phallii	91	91
PhHAL.1G011000	Pahal.1G011900	1	Chr01	749442	754164	PhalliiHAL	19578	Chr01	1068041	1072988	Phallii	19578	98.9	468	5	0	1	468	1	468	8.3e-227	783.5	PhalliiHAL Phallii	92	92
PhHAL.1G011100	Pahal.1G012000	1	Chr01	754909	758451	PhalliiHAL	20517	Chr01	1073347	1076663	Phallii	20517	100	399	0	0	1	399	1	399	1.5e-229	792.3	PhalliiHAL Phallii	93	93
PhHAL.1G011200	Pahal.1G012100	1	Chr01	758354	761420	PhalliiHAL	19641	Chr01	1076811	1079591	Phallii	19641	99.2	239	2	0	1	239	1	239	2e-83	306.2	PhalliiHAL Phallii	94	94
PhHAL.1G011300	Pahal.1G012300	1	Chr01	767030	771139	PhalliiHAL	20368	Chr01	1091055	1094905	Phallii	20368	96.1	1079	42	0	1	1079	1	1079	0	1258	PhalliiHAL Phallii	95	95
PhHAL.1G011400	Pahal.1G012400	1	Chr01	773219	777133	PhalliiHAL	19362	Chr01	1097468	1101351	Phallii	19362	96.3	515	17	1	1	515	1	513	2.8e-220	761.9	PhalliiHAL Phallii	96	96
PhHAL.1G011500	Pahal.1G012500	1	Chr01	777315	778600	PhalliiHAL	20235	Chr01	1101470	1102805	Phallii	20235	100	144	0	0	1	144	1	144	1.1e-76	283.1	PhalliiHAL Phallii	97	97
PhHAL.1G011600	Pahal.1G012600	1	Chr01	778768	782212	PhalliiHAL	20769	Chr01	1103026	1106439	Phallii	20769	100	382	0	0	1	382	1	382	5.1e-198	687.6	PhalliiHAL Phallii	98	98
PhHAL.1G011700	Pahal.1G012700	1	Chr01	782252	786514	PhalliiHAL	20257	Chr01	1106440	1110169	Phallii	20257	100	188	0	0	1	188	1	188	6e-91	330.9	PhalliiHAL Phallii	99	99
PhHAL.1G011800	Pahal.1G012900	1	Chr01	787819	793622	PhalliiHAL	18781	Chr01	1118630	1124362	Phallii	18781	100	346	0	0	1	346	1	346	2.6e-188	655.2	PhalliiHAL Phallii	100	100
PhHAL.1G011900	Pahal.1G013000	1	Chr01	795765	801290	PhalliiHAL	20893	Chr01	1126542	1132100	Phallii	20893	99.1	919	8	0	1	919	1	919	0	1814.7	PhalliiHAL Phallii	101	101
PhHAL.1G012000	Pahal.1G013100	1	Chr01	801697	803659	PhalliiHAL	19826	Chr01	1132521	1134234	Phallii	19826	99.1	224	2	0	1	224	1	224	8.1e-111	397.1	PhalliiHAL Phallii	102	102
PhHAL.1G012100	Pahal.1G013200	1	Chr01	802907	807295	PhalliiHAL	1712	Chr01	1133736	1138126	Phallii	1712	99.8	468	1	0	1	468	1	468	1.9e-271	931.8	PhalliiHAL Phallii	103	103
PhHAL.1G012200	Pahal.1G013300	1	Chr01	807733	811387	PhalliiHAL	19879	Chr01	1138543	1142132	Phallii	19879	98.9	368	4	0	1	368	1	368	4.9e-214	740.7	PhalliiHAL Phallii	104	104
PhHAL.1G012300	Pahal.1G013400	1	Chr01	811681	813950	PhalliiHAL	942	Chr01	1142378	1144514	Phallii	942	99.1	340	3	0	80	419	80	419	2.7e-208	721.8	PhalliiHAL Phallii	105	105
PhHAL.1G012400	Pahal.1G013500	1	Chr01	820441	824747	PhalliiHAL	18389	Chr01	1152655	1156855	Phallii	18389	97.5	438	11	0	1	438	1	438	2.2e-221	765.4	PhalliiHAL Phallii	106	106
PhHAL.1G012500	Pahal.1G013600	1	Chr01	825612	830006	PhalliiHAL	18448	Chr01	1157462	1162557	Phallii	18448	99.1	450	4	0	1	450	1	450	5.4e-263	903.7	PhalliiHAL Phallii	107	107
PhHAL.1G012600	Pahal.1G013700	1	Chr01	830114	832664	PhalliiHAL	19002	Chr01	1163573	1164503	Phallii	19002	96.2	104	4	0	1	104	1	104	8.1e-42	166.8	PhalliiHAL Phallii	108	108
PhHAL.1G012700	Pahal.1G013800	1	Chr01	832613	836671	PhalliiHAL	20950	Chr01	1164560	1169974	Phallii	20950	99.3	454	3	0	1	454	1	454	4e-226	781.2	PhalliiHAL Phallii	109	109
PhHAL.1G012800	Pahal.1G013900	1	Chr01	837366	840183	PhalliiHAL	19721	Chr01	1169565	1172453	Phallii	19721	99.6	558	2	0	1	558	1	558	0	1078.9	PhalliiHAL Phallii	110	110
PhHAL.1G012900	Pahal.1G014000	1	Chr01	841054	846646	PhalliiHAL	20259	Chr01	1172976	1178730	Phallii	20259	98.8	428	4	1	1	427	1	428	4.1e-244	840.9	PhalliiHAL Phallii	111	111
PhHAL.1G013000	Pahal.1G014400	1	Chr01	853117	856780	PhalliiHAL	19468	Chr01	1195029	1198467	Phallii	19468	98.4	429	7	0	1	429	1	429	5.7e-206	714.1	PhalliiHAL Phallii	112	112
PhHAL.1G013100	Pahal.1G014500	1	Chr01	858720	859516	PhalliiHAL	20139	Chr01	1202623	1203704	Phallii	20139	99.2	130	1	0	1	130	1	130	4.9e-69	257.7	PhalliiHAL Phallii	113	113
PhHAL.1G013200	Pahal.1G014600	1	Chr01	860393	862182	PhalliiHAL	19153	Chr01	1204608	1206315	Phallii	19153	78.5	195	42	0	1	195	1	195	6e-58	222.2	PhalliiHAL Phallii	114	114
PhHAL.1G013400	Pahal.1G014700	1	Chr01	869106	869551	PhalliiHAL	19143	Chr01	1215203	1216794	Phallii	19143	100	99	0	0	1	99	1	99	1.9e-35	145.6	PhalliiHAL Phallii	115	115
PhHAL.1G013500	Pahal.1G014800	1	Chr01	870622	872768	PhalliiHAL	19247	Chr01	1217662	1221801	Phallii	19247	83.8	377	34	3	1	362	1	365	1.2e-161	566.6	PhalliiHAL Phallii	116	116
PhHAL.1G013600	Pahal.1G014900	1	Chr01	872827	874763	PhalliiHAL	20064	Chr01	1221860	1224024	Phallii	20064	94.8	479	25	0	1	479	1	479	1.3e-238	822.8	PhalliiHAL Phallii	117	117
PhHAL.1G013700	Pahal.1G015000	1	Chr01	875478	881292	PhalliiHAL	19087	Chr01	1224469	1230216	Phallii	19087	96.7	575	17	1	1	573	1	575	0	1110.1	PhalliiHAL Phallii	118	118
PhHAL.1G013800	Pahal.1G015100	1	Chr01	885771	889035	PhalliiHAL	21022	Chr01	1241363	1244511	Phallii	21022	98.3	903	6	3	1	903	1	894	0	1743.8	PhalliiHAL Phallii	119	119
PhHAL.1G013900	Pahal.1G015200	1	Chr01	889189	891411	PhalliiHAL	20485	Chr01	1244782	1246867	Phallii	20485	97.8	231	3	1	1	231	1	229	9.5e-131	463.4	PhalliiHAL Phallii	120	120
PhHAL.1G014000	Pahal.1G015300	1	Chr01	891336	894116	PhalliiHAL	19987	Chr01	1246838	1249717	Phallii	19987	100	201	0	0	1	201	1	201	2.4e-114	408.7	PhalliiHAL Phallii	121	121
PhHAL.1G014100	Pahal.1G015400	1	Chr01	894199	900099	PhalliiHAL	20204	Chr01	1251118	1254509	Phallii	20204	99.1	560	5	0	1	560	1	560	1.2e-280	962.6	PhalliiHAL Phallii	122	122
PhHAL.1G014200	Pahal.1G015500	1	Chr01	906476	909456	PhalliiHAL	18990	Chr01	1261111	1264371	Phallii	18990	98.3	823	13	1	1	822	1	823	0	1618.2	PhalliiHAL Phallii	123	123
PhHAL.1G014300	Pahal.1G015600	1	Chr01	912869	914474	PhalliiHAL	20050	Chr01	1268034	1268724	Phallii	20050	100	149	0	0	1	149	1	149	2.4e-87	318.5	PhalliiHAL Phallii	124	124
PhHAL.1G014600	Pahal.1G015800	1	Chr01	919780	923921	PhalliiHAL	19710	Chr01	1274394	1278395	Phallii	19710	100	370	0	0	1	370	1	370	1e-203	706.4	PhalliiHAL Phallii	125	125
PhHAL.1G014700	Pahal.1G015900	1	Chr01	924300	928757	PhalliiHAL	18370	Chr01	1278681	1283128	Phallii	18370	98.2	569	3	1	1	569	1	562	0	1110.5	PhalliiHAL Phallii	126	126
PhHAL.1G014800	Pahal.1G016000	1	Chr01	932443	933158	PhalliiHAL	20133	Chr01	1287253	1288420	Phallii	20133	99	96	1	0	1	96	1	96	4.1e-51	198	PhalliiHAL Phallii	127	127
PhHAL.1G014900	Pahal.1G016100	1	Chr01	935380	938071	PhalliiHAL	19598	Chr01	1290115	1292410	Phallii	19598	100	141	0	0	1	141	1	141	5.3e-47	185.3	PhalliiHAL Phallii	128	128
PhHAL.1G015000	Pahal.1G016200	1	Chr01	938411	943743	PhalliiHAL	20967	Chr01	1292949	1298854	Phallii	20967	99.4	468	3	0	1	468	1	468	1.5e-268	922.2	PhalliiHAL Phallii	129	129
PhHAL.1G015100	Pahal.1G016300	1	Chr01	945451	947258	PhalliiHAL	1675	Chr01	1300142	1301022	Phallii	1675	98.8	173	2	0	1	173	1	173	5e-100	360.9	PhalliiHAL Phallii	130	130
PhHAL.1G015200	Pahal.1G016400	1	Chr01	952310	954706	PhalliiHAL	18948	Chr01	1302543	1305233	Phallii	18948	98.5	271	3	1	1	271	1	270	3.5e-76	282.3	PhalliiHAL Phallii	131	131
PhHAL.1G015300	Pahal.1G016500	1	Chr01	955251	961984	PhalliiHAL	19367	Chr01	1305234	1312259	Phallii	19367	99.4	629	4	0	1	629	1	629	0	1184.5	PhalliiHAL Phallii	132	132
PhHAL.1G015400	Pahal.1G016700	1	Chr01	962977	968280	PhalliiHAL	20823	Chr01	1313266	1317800	Phallii	20823	99.3	284	2	0	1	284	1	284	1e-107	387.1	PhalliiHAL Phallii	133	133
PhHAL.1G015600	Pahal.1G017000	1	Chr01	973822	976962	PhalliiHAL	1715	Chr01	1328140	1331770	Phallii	1715	79.6	558	106	6	1	552	1	556	8.9e-252	866.7	PhalliiHAL Phallii	134	135
PhHAL.1G015600	Pahal.1G016900	1	Chr01	973822	976962	PhalliiHAL	1715	Chr01	1319206	1324554	Phallii	1715	98.4	555	8	1	1	554	1	555	0	1086.6	PhalliiHAL Phallii	134	134
PhHAL.1G015700	Pahal.1G016900	1	Chr01	980623	984050	PhalliiHAL	1715	Chr01	1319206	1324554	Phallii	1715	80.9	559	98	7	1	556	1	553	2.1e-253	872.1	PhalliiHAL Phallii	135	134
PhHAL.1G015700	Pahal.1G017000	1	Chr01	980623	984050	PhalliiHAL	1715	Chr01	1328140	1331770	Phallii	1715	97.1	559	16	0	1	559	1	559	0	1089.3	PhalliiHAL Phallii	135	135
PhHAL.1G015800	Pahal.1G017100	1	Chr01	1007630	1010801	PhalliiHAL	20208	Chr01	1341157	1344330	Phallii	20208	97.9	624	13	0	1	624	1	624	4.6e-225	778.1	PhalliiHAL Phallii	136	136
PhHAL.1G016000	Pahal.1G017200	1	Chr01	1026758	1030447	PhalliiHAL	20505	Chr01	1346725	1350553	Phallii	20505	100	153	0	0	1	153	1	153	1.4e-74	276.2	PhalliiHAL Phallii	137	137
PhHAL.1G016100	Pahal.1G017300	1	Chr01	1031412	1034528	PhalliiHAL	21044	Chr01	1351523	1355261	Phallii	21044	98.3	593	10	0	1	593	1	593	4.7e-291	997.3	PhalliiHAL Phallii	138	138
PhHAL.1G016200	Pahal.1G017400	1	Chr01	1033921	1041539	PhalliiHAL	20367	Chr01	1354190	1361874	Phallii	20367	99.6	525	1	1	1	525	1	524	2.8e-276	948	PhalliiHAL Phallii	139	139
PhHAL.1G016400	Pahal.1G017500	1	Chr01	1041704	1045049	PhalliiHAL	19750	Chr01	1362234	1364794	Phallii	19750	88.4	232	27	0	1	232	1	232	1.2e-80	297	PhalliiHAL Phallii	140	140
PhHAL.1G016500	Pahal.1G017600	1	Chr01	1045050	1050466	PhalliiHAL	20161	Chr01	1363819	1370244	Phallii	20161	99.3	763	5	0	1	763	1	763	0	1489.2	PhalliiHAL Phallii	141	141
PhHAL.1G016600	Pahal.1G017700	1	Chr01	1050877	1051920	PhalliiHAL	18474	Chr01	1370251	1372231	Phallii	18474	100	284	0	0	1	284	1	284	4.6e-103	371.7	PhalliiHAL Phallii	142	142
PhHAL.1G016700	Pahal.1G017800	1	Chr01	1056064	1057278	PhalliiHAL	19894	Chr01	1376320	1376769	Phallii	19894	100	150	0	0	58	207	1	150	1.9e-74	276.2	PhalliiHAL Phallii	143	143
PhHAL.1G016800	Pahal.1G017900	1	Chr01	1058272	1060132	PhalliiHAL	19336	Chr01	1377456	1379714	Phallii	19336	100	361	0	0	1	361	1	361	4.5e-188	654.4	PhalliiHAL Phallii	144	144
PhHAL.1G016900	Pahal.1G018000	1	Chr01	1060582	1064597	PhalliiHAL	19918	Chr01	1380481	1384449	Phallii	19918	100	198	0	0	1	198	1	198	3.6e-111	398.7	PhalliiHAL Phallii	145	145
PhHAL.1G017000	Pahal.1G018100	1	Chr01	1064828	1069312	PhalliiHAL	18494	Chr01	1384761	1389071	Phallii	18494	98	342	7	0	1	342	1	342	3.8e-173	604.7	PhalliiHAL Phallii	146	146
PhHAL.1G017100	Pahal.1G018200	1	Chr01	1069834	1074265	PhalliiHAL	20536	Chr01	1389704	1394261	Phallii	20536	100	293	0	0	1	293	1	293	1.1e-171	599.7	PhalliiHAL Phallii	147	147
PhHAL.1G017200	Pahal.1G018300	1	Chr01	1075293	1079260	PhalliiHAL	18295	Chr01	1395147	1399236	Phallii	18295	99.7	375	1	0	1	375	1	375	1.5e-215	745.7	PhalliiHAL Phallii	148	148
PhHAL.1G017300	Pahal.1G018400	1	Chr01	1079328	1082591	PhalliiHAL	20818	Chr01	1399060	1402461	Phallii	20818	99.1	806	6	1	1	806	1	805	0	1444.5	PhalliiHAL Phallii	149	149
PhHAL.1G017400	Pahal.1G018500	1	Chr01	1084073	1087377	PhalliiHAL	18546	Chr01	1403891	1407287	Phallii	18546	100	191	0	0	1	191	1	191	6.7e-106	380.6	PhalliiHAL Phallii	150	150
PhHAL.1G017500	Pahal.1G018700	1	Chr01	1087730	1091775	PhalliiHAL	1693	Chr01	1412432	1416099	Phallii	1693	84.6	299	46	0	68	366	19	317	2.2e-153	539.3	PhalliiHAL Phallii	151	152
PhHAL.1G017500	Pahal.1G018600	1	Chr01	1087730	1091775	PhalliiHAL	1693	Chr01	1407636	1411897	Phallii	1693	100	366	0	0	1	366	1	366	4.8e-185	644.4	PhalliiHAL Phallii	151	151
PhHAL.1G017600	Pahal.1G018600	1	Chr01	1092567	1096251	PhalliiHAL	1693	Chr01	1407636	1411897	Phallii	1693	84.6	299	46	0	19	317	68	366	2.1e-153	539.3	PhalliiHAL Phallii	152	151
PhHAL.1G017600	Pahal.1G018700	1	Chr01	1092567	1096251	PhalliiHAL	1693	Chr01	1412432	1416099	Phallii	1693	100	317	0	0	1	317	1	317	4.4e-187	651	PhalliiHAL Phallii	152	152
PhHAL.1G017700	Pahal.1G018800	1	Chr01	1097878	1100590	PhalliiHAL	20242	Chr01	1417709	1420022	Phallii	20242	97.2	530	15	0	1	530	1	530	5.3e-286	980.3	PhalliiHAL Phallii	153	153
PhHAL.1G017800	Pahal.1G018900	1	Chr01	1102321	1102575	PhalliiHAL	20638	Chr01	1422366	1422620	Phallii	20638	98.8	85	1	0	1	85	1	85	2.3e-42	168.3	PhalliiHAL Phallii	154	154
PhHAL.1G017900	Pahal.1G019000	1	Chr01	1104743	1104990	PhalliiHAL	20282	Chr01	1424785	1425033	Phallii	20282	81.9	83	3	1	1	71	1	83	1.8e-31	132.1	PhalliiHAL Phallii	155	155
PhHAL.1G018000	Pahal.1G019100	1	Chr01	1107599	1107811	PhalliiHAL	19828	Chr01	1427492	1427704	Phallii	19828	100	71	0	0	1	71	1	71	1.8e-35	145.2	PhalliiHAL Phallii	156	156
PhHAL.1G018200	Pahal.1G019200	1	Chr01	1114156	1114368	PhalliiHAL	20768	Chr01	1434171	1434383	Phallii	20768	100	71	0	0	1	71	1	71	1.3e-35	145.6	PhalliiHAL Phallii	157	157
PhHAL.1G018300	Pahal.1G019300	1	Chr01	1115496	1115717	PhalliiHAL	19412	Chr01	1435516	1435737	Phallii	19412	100	74	0	0	1	74	1	74	5.2e-38	153.7	PhalliiHAL Phallii	158	158
PhHAL.1G018400	Pahal.1G019400	1	Chr01	1123692	1126819	PhalliiHAL	18723	Chr01	1440580	1443368	Phallii	18723	99.6	246	1	0	1	246	1	246	7.4e-73	271.2	PhalliiHAL Phallii	159	159
PhHAL.1G018500	Pahal.1G019500	1	Chr01	1130031	1131987	PhalliiHAL	18926	Chr01	1446497	1448384	Phallii	18926	99.1	227	2	0	1	227	1	227	3.4e-109	391.7	PhalliiHAL Phallii	160	160
PhHAL.1G018700	Pahal.1G019600	1	Chr01	1138297	1138512	PhalliiHAL	19621	Chr01	1454869	1455084	Phallii	19621	100	72	0	0	1	72	1	72	3.5e-39	157.5	PhalliiHAL Phallii	161	161
PhHAL.1G018800	Pahal.1G019700	1	Chr01	1140861	1141106	PhalliiHAL	19445	Chr01	1457429	1457674	Phallii	19445	98.8	82	1	0	1	82	1	82	5.5e-41	163.7	PhalliiHAL Phallii	162	162
PhHAL.1G019200	Pahal.1G019800	1	Chr01	1159024	1159236	PhalliiHAL	19417	Chr01	1465933	1466145	Phallii	19417	98.6	71	1	0	1	71	1	71	6.7e-35	143.3	PhalliiHAL Phallii	163	163
PhHAL.1G019300	Pahal.1G019900	1	Chr01	1165346	1167606	PhalliiHAL	20625	Chr01	1473754	1475992	Phallii	20625	99.7	596	2	0	1	596	1	596	0	1184.9	PhalliiHAL Phallii	164	164
PhHAL.1G019400	Pahal.1G020000	1	Chr01	1168992	1180559	PhalliiHAL	19483	Chr01	1477381	1488984	Phallii	19483	99.6	1908	7	0	1	1908	1	1908	0	3531.1	PhalliiHAL Phallii	165	165
PhHAL.1G019500	Pahal.1G020100	1	Chr01	1180560	1181154	PhalliiHAL	19852	Chr01	1488985	1489594	Phallii	19852	100	49	0	0	1	49	1	49	1.5e-23	105.1	PhalliiHAL Phallii	166	166
PhHAL.1G019600	Pahal.1G020200	1	Chr01	1181207	1182410	PhalliiHAL	1656	Chr01	1489896	1490681	Phallii	1656	95.1	263	12	1	1	263	1	262	4.7e-62	235.3	PhalliiHAL Phallii	167	167
PhHAL.1G019700	Pahal.1G020300	1	Chr01	1185754	1189851	PhalliiHAL	20308	Chr01	1494228	1497952	Phallii	20308	98.8	421	5	0	73	493	1	421	2.2e-247	851.7	PhalliiHAL Phallii	168	168
PhHAL.1G019800	Pahal.1G020400	1	Chr01	1192486	1194773	PhalliiHAL	18415	Chr01	1500692	1503004	Phallii	18415	100	176	0	0	1	176	1	176	1.6e-66	249.6	PhalliiHAL Phallii	169	169
PhHAL.1G019900	Pahal.1G020500	1	Chr01	1194889	1196212	PhalliiHAL	18992	Chr01	1503257	1504186	Phallii	18992	98.7	310	2	1	1	308	1	310	1.1e-153	540	PhalliiHAL Phallii	170	170
PhHAL.1G020000	Pahal.1G020700	1	Chr01	1196396	1200950	PhalliiHAL	21000	Chr01	1508766	1513527	Phallii	21000	99.8	510	1	0	1	510	1	510	2.4e-288	988	PhalliiHAL Phallii	171	171
PhHAL.1G020100	Pahal.1G020800	1	Chr01	1204431	1209202	PhalliiHAL	20285	Chr01	1517171	1522108	Phallii	20285	98.9	372	4	0	1	372	1	372	3.9e-174	608.2	PhalliiHAL Phallii	172	172
PhHAL.1G020600	Pahal.1G020900	1	Chr01	1256040	1259140	PhalliiHAL	19495	Chr01	1524366	1532454	Phallii	19495	89.4	517	42	1	1	517	1	504	1.3e-262	902.5	PhalliiHAL Phallii	173	173
PhHAL.1G020700	Pahal.1G021000	1	Chr01	1267448	1270959	PhalliiHAL	20803	Chr01	1540172	1543884	Phallii	20803	100	248	0	0	1	248	1	248	5.2e-135	477.6	PhalliiHAL Phallii	174	174
PhHAL.1G020800	Pahal.1G021100	1	Chr01	1271091	1280532	PhalliiHAL	18786	Chr01	1544006	1546393	Phallii	18786	98	251	0	2	1	250	1	247	2.4e-103	372.5	PhalliiHAL Phallii	175	175
PhHAL.1G020900	Pahal.1G021200	1	Chr01	1281618	1286174	PhalliiHAL	20678	Chr01	1547467	1551961	Phallii	20678	97.4	346	9	0	1	346	157	502	1.4e-158	557	PhalliiHAL Phallii	176	176
PhHAL.1G021000	Pahal.1G021300	1	Chr01	1290238	1297944	PhalliiHAL	18601	Chr01	1555586	1563249	Phallii	18601	99.8	567	1	0	1	567	1	567	0	1164.4	PhalliiHAL Phallii	177	177
PhHAL.1G021100	Pahal.1G021400	1	Chr01	1298234	1299372	PhalliiHAL	18331	Chr01	1563350	1564580	Phallii	18331	79.7	379	8	3	1	310	1	379	2.6e-163	572	PhalliiHAL Phallii	178	178
PhHAL.1G021200	Pahal.1G021500	1	Chr01	1300165	1302371	PhalliiHAL	18321	Chr01	1565198	1567425	Phallii	18321	100	253	0	0	1	253	1	253	9.1e-127	450.3	PhalliiHAL Phallii	179	179
PhHAL.1G021300	Pahal.1G021600	1	Chr01	1302372	1306436	PhalliiHAL	18749	Chr01	1567426	1571506	Phallii	18749	99.3	292	2	0	1	292	1	292	4.5e-162	567.8	PhalliiHAL Phallii	180	180
PhHAL.1G021400	Pahal.1G021700	1	Chr01	1306989	1310256	PhalliiHAL	19725	Chr01	1572067	1575325	Phallii	19725	99.8	558	1	0	1	558	1	558	3.9e-255	877.9	PhalliiHAL Phallii	181	181
PhHAL.1G021500	Pahal.1G021800	1	Chr01	1314562	1321337	PhalliiHAL	1713	Chr01	1579837	1586339	Phallii	1713	100	481	0	0	47	527	48	528	9.3e-283	969.5	PhalliiHAL Phallii	182	182
PhHAL.1G021600	Pahal.1G021900	1	Chr01	1321788	1323813	PhalliiHAL	19236	Chr01	1586711	1588627	Phallii	19236	99.5	414	2	0	1	414	1	414	6.6e-236	813.5	PhalliiHAL Phallii	183	183
PhHAL.1G021700	Pahal.1G022000	1	Chr01	1324617	1326247	PhalliiHAL	18342	Chr01	1589549	1591038	Phallii	18342	97.7	172	4	0	1	172	1	172	4.6e-94	341.3	PhalliiHAL Phallii	184	184
PhHAL.1G021800	Pahal.1G022100	1	Chr01	1326248	1328226	PhalliiHAL	1689	Chr01	1591039	1593020	Phallii	1689	100	89	0	0	1	89	1	89	7.6e-44	173.3	PhalliiHAL Phallii	185	185
PhHAL.1G021900	Pahal.1G022200	1	Chr01	1328765	1330841	PhalliiHAL	20121	Chr01	1593608	1595742	Phallii	20121	100	246	0	0	1	246	1	246	1.2e-120	429.9	PhalliiHAL Phallii	186	186
PhHAL.1G022000	Pahal.1G022300	1	Chr01	1331123	1335034	PhalliiHAL	18832	Chr01	1595729	1599854	Phallii	18832	89.7	370	38	0	1	370	1	370	2.4e-144	509.2	PhalliiHAL Phallii	187	187
PhHAL.1G022100	Pahal.1G022400	1	Chr01	1336507	1341253	PhalliiHAL	18460	Chr01	1601328	1606047	Phallii	18460	98.7	915	12	0	1	915	1	915	0	1391.7	PhalliiHAL Phallii	188	188
PhHAL.1G022200	Pahal.1G022500	1	Chr01	1341488	1345539	PhalliiHAL	1083	Chr01	1606580	1610459	Phallii	1083	98.7	393	5	0	1	393	1	393	5.9e-221	763.8	PhalliiHAL Phallii	189	189
PhHAL.1G022300	Pahal.1G022600	1	Chr01	1346791	1348489	PhalliiHAL	18663	Chr01	1611668	1613138	Phallii	18663	96.9	325	10	0	1	325	1	325	1.9e-178	622.5	PhalliiHAL Phallii	190	190
PhHAL.1G022400	Pahal.1G022700	1	Chr01	1348751	1352284	PhalliiHAL	18402	Chr01	1613708	1616926	Phallii	18402	99.5	193	1	0	1	193	1	193	9.2e-105	377.5	PhalliiHAL Phallii	191	191
PhHAL.1G022500	Pahal.1G022800	1	Chr01	1352836	1354035	PhalliiHAL	20197	Chr01	1617714	1618972	Phallii	20197	100	170	0	0	1	170	1	170	5.4e-91	330.9	PhalliiHAL Phallii	192	192
PhHAL.1G022600	Pahal.1G022900	1	Chr01	1354269	1358172	PhalliiHAL	19620	Chr01	1619508	1623045	Phallii	19620	91.5	176	1	1	1	176	1	162	2.3e-52	202.6	PhalliiHAL Phallii	193	193
PhHAL.1G022700	Pahal.1G023000	1	Chr01	1359583	1362890	PhalliiHAL	18645	Chr01	1624506	1627761	Phallii	18645	99.4	362	2	0	1	362	1	362	4.2e-149	525	PhalliiHAL Phallii	194	194
PhHAL.1G022800	Pahal.1G023100	1	Chr01	1362954	1370422	PhalliiHAL	18521	Chr01	1627893	1635447	Phallii	18521	98.5	826	9	2	1	823	1	826	0	1156	PhalliiHAL Phallii	195	195
PhHAL.1G022900	Pahal.1G023200	1	Chr01	1370718	1375185	PhalliiHAL	19082	Chr01	1635628	1640077	Phallii	19082	98.5	341	5	0	1	341	1	341	2.2e-192	668.7	PhalliiHAL Phallii	196	196
PhHAL.1G023000	Pahal.1G023300	1	Chr01	1377240	1381327	PhalliiHAL	20530	Chr01	1642131	1645898	Phallii	20530	100	195	0	0	1	195	1	195	1.7e-109	392.5	PhalliiHAL Phallii	197	197
PhHAL.1G023100	Pahal.1G023400	1	Chr01	1381777	1385637	PhalliiHAL	20545	Chr01	1646632	1650485	Phallii	20545	99.4	317	2	0	1	317	1	317	4.5e-192	667.5	PhalliiHAL Phallii	198	198
PhHAL.1G023300	Pahal.1G023500	1	Chr01	1405440	1406810	PhalliiHAL	888	Chr01	1660939	1662309	Phallii	888	91.7	457	38	0	1	457	1	457	2.5e-236	815.1	PhalliiHAL Phallii	199	199
PhHAL.1G023400	Pahal.1G023600	1	Chr01	1427661	1431480	PhalliiHAL	18379	Chr01	1683994	1687803	Phallii	18379	99.7	325	1	0	1	325	1	325	2.4e-188	655.2	PhalliiHAL Phallii	200	200
PhHAL.1G023500	Pahal.1G023700	1	Chr01	1432005	1434882	PhalliiHAL	20275	Chr01	1688325	1691061	Phallii	20275	99.6	273	1	0	243	515	389	661	6e-141	498.4	PhalliiHAL Phallii	201	201
PhHAL.1G023600	Pahal.1G023800	1	Chr01	1434721	1440337	PhalliiHAL	20717	Chr01	1690969	1696334	Phallii	20717	95.4	656	25	3	1	656	1	651	0	1194.5	PhalliiHAL Phallii	202	202
PhHAL.1G023700	Pahal.1G023900	1	Chr01	1440552	1445108	PhalliiHAL	19501	Chr01	1697214	1701590	Phallii	19501	99.2	120	1	0	1	120	1	120	4.7e-57	217.6	PhalliiHAL Phallii	203	203
PhHAL.1G023800	Pahal.1G024000	1	Chr01	1447325	1448281	PhalliiHAL	18816	Chr01	1723920	1724785	Phallii	18816	99	105	1	0	1	105	1	105	1.1e-43	172.9	PhalliiHAL Phallii	204	204
PhHAL.1G023900	Pahal.1G024100	1	Chr01	1449985	1452726	PhalliiHAL	19021	Chr01	1726467	1729274	Phallii	19021	98.4	306	5	0	1	306	1	306	6.2e-178	620.5	PhalliiHAL Phallii	205	205
PhHAL.1G024000	Pahal.1G024200	1	Chr01	1452862	1455270	PhalliiHAL	20788	Chr01	1729390	1731604	Phallii	20788	98.4	129	2	0	1	129	1	129	2.1e-63	238.8	PhalliiHAL Phallii	206	206
PhHAL.1G024100	Pahal.1G024300	1	Chr01	1455528	1458658	PhalliiHAL	19963	Chr01	1732020	1735129	Phallii	19963	99.6	254	1	0	1	254	1	254	1.6e-142	502.7	PhalliiHAL Phallii	207	207
PhHAL.1G024200	Pahal.1G024400	1	Chr01	1459108	1462999	PhalliiHAL	19053	Chr01	1735506	1739302	Phallii	19053	96.5	432	15	0	85	516	85	516	2.3e-249	858.6	PhalliiHAL Phallii	208	208
PhHAL.1G024300	Pahal.1G024500	1	Chr01	1463528	1467119	PhalliiHAL	20022	Chr01	1740073	1743621	Phallii	20022	99.7	354	1	0	1	354	1	354	1.7e-195	679.1	PhalliiHAL Phallii	209	209
PhHAL.1G024400	Pahal.1G024600	1	Chr01	1469420	1484706	PhalliiHAL	20628	Chr01	1744352	1758054	Phallii	20628	100	356	0	0	1	356	1	356	1.4e-184	642.9	PhalliiHAL Phallii	210	210
PhHAL.1G024800	Pahal.1G024700	1	Chr01	1505167	1505904	PhalliiHAL	19226	Chr01	1763690	1764740	Phallii	19226	100	147	0	0	1	147	1	147	5.9e-86	313.9	PhalliiHAL Phallii	211	211
PhHAL.1G025300	Pahal.1G025100	1	Chr01	1534959	1538203	PhalliiHAL	20766	Chr01	1796169	1798242	Phallii	20766	93.5	385	9	2	141	509	18	402	1.2e-186	650.2	PhalliiHAL Phallii	212	212
PhHAL.1G025400	Pahal.1G025200	1	Chr01	1538729	1542906	PhalliiHAL	18313	Chr01	1798711	1802799	Phallii	18313	100	243	0	0	1	243	1	243	7.9e-128	453.8	PhalliiHAL Phallii	213	213
PhHAL.1G025500	Pahal.1G025300	1	Chr01	1543125	1547405	PhalliiHAL	20459	Chr01	1803029	1807728	Phallii	20459	99.7	587	2	0	1	587	1	587	0	1105.1	PhalliiHAL Phallii	214	214
PhHAL.1G025600	Pahal.1G025400	1	Chr01	1548438	1562370	PhalliiHAL	19080	Chr01	1808342	1822282	Phallii	19080	94.3	3356	162	2	1	3356	1	3328	0	4865.1	PhalliiHAL Phallii	215	215
PhHAL.1G025700	Pahal.1G025500	1	Chr01	1563920	1564265	PhalliiHAL	19847	Chr01	1820528	1824492	Phallii	19847	100	70	0	0	1	70	1	70	6e-36	146.7	PhalliiHAL Phallii	216	216
PhHAL.1G025800	Pahal.1G025600	1	Chr01	1567201	1567650	PhalliiHAL	18727	Chr01	1824831	1827691	Phallii	18727	89.4	151	15	1	1	150	1	151	1.6e-70	262.7	PhalliiHAL Phallii	217	217
PhHAL.1G025900	Pahal.1G025700	1	Chr01	1571282	1576053	PhalliiHAL	18710	Chr01	1831376	1835865	Phallii	18710	99	595	6	0	1	595	1	595	0	1175.6	PhalliiHAL Phallii	218	218
PhHAL.1G026200	Pahal.1G025800	1	Chr01	1581524	1583495	PhalliiHAL	18632	Chr01	1842355	1845898	Phallii	18632	97.9	188	4	0	1	188	34	221	2.4e-107	385.6	PhalliiHAL Phallii	219	219
PhHAL.1G026300	Pahal.1G025900	1	Chr01	1584773	1586599	PhalliiHAL	20025	Chr01	1851816	1853579	Phallii	20025	98.8	260	3	0	1	260	1	260	3.1e-151	531.6	PhalliiHAL Phallii	220	220
PhHAL.1G026500	Pahal.1G026000	1	Chr01	1593741	1597521	PhalliiHAL	20537	Chr01	1855726	1858641	Phallii	20537	99.3	867	6	0	1	867	1	867	4.5e-226	781.9	PhalliiHAL Phallii	221	221
PhHAL.1G026600	Pahal.1G026100	1	Chr01	1597818	1601683	PhalliiHAL	18308	Chr01	1859048	1862710	Phallii	18308	98.6	560	8	0	1	560	1	560	0	1099.7	PhalliiHAL Phallii	222	222
PhHAL.1G026800	Pahal.1G026200	1	Chr01	1604689	1611196	PhalliiHAL	18423	Chr01	1864151	1873342	Phallii	18423	98.9	273	3	0	1	273	1	273	5.3e-157	550.8	PhalliiHAL Phallii	223	223
PhHAL.1G026900	Pahal.1G026400	1	Chr01	1615825	1617191	PhalliiHAL	19535	Chr01	1879373	1879888	Phallii	19535	100	142	0	0	31	172	31	172	1.1e-54	210.3	PhalliiHAL Phallii	224	224
PhHAL.1G027100	Pahal.1G026600	1	Chr01	1626602	1634397	PhalliiHAL	19778	Chr01	1889343	1897264	Phallii	19778	98.6	904	11	1	1	904	1	902	0	1676	PhalliiHAL Phallii	225	225
PhHAL.1G027200	Pahal.1G026700	1	Chr01	1634943	1640159	PhalliiHAL	18892	Chr01	1897871	1901684	Phallii	18892	98.8	562	7	0	228	789	1	562	8.3e-258	886.7	PhalliiHAL Phallii	226	226
PhHAL.1G027300	Pahal.1G026900	1	Chr01	1645537	1650114	PhalliiHAL	19596	Chr01	1907046	1911730	Phallii	19596	99.8	625	1	0	1	625	1	625	0	1217.6	PhalliiHAL Phallii	227	227
PhHAL.1G027400	Pahal.1G027000	1	Chr01	1650469	1653755	PhalliiHAL	18338	Chr01	1912088	1915484	Phallii	18338	99	604	1	1	1	599	1	604	0	1153.7	PhalliiHAL Phallii	228	228
PhHAL.1G027500	Pahal.1G027100	1	Chr01	1654929	1657943	PhalliiHAL	19183	Chr01	1916320	1919533	Phallii	19183	99.6	268	1	0	1	268	1	268	2.1e-150	528.9	PhalliiHAL Phallii	229	229
PhHAL.1G027700	Pahal.1G027200	1	Chr01	1658713	1663926	PhalliiHAL	1650	Chr01	1920077	1925543	Phallii	1650	99.4	483	3	0	1	483	1	483	9e-285	976.1	PhalliiHAL Phallii	230	230
PhHAL.1G027800	Pahal.1G027300	1	Chr01	1665117	1668527	PhalliiHAL	19158	Chr01	1926595	1930399	Phallii	19158	99.5	369	2	0	20	388	20	388	6.7e-214	740.3	PhalliiHAL Phallii	231	231
PhHAL.1G027900	Pahal.1G027400	1	Chr01	1669175	1671510	PhalliiHAL	20986	Chr01	1930498	1933328	Phallii	20986	98.6	146	2	0	64	209	64	209	2.3e-76	282.7	PhalliiHAL Phallii	232	232
PhHAL.1G028100	Pahal.1G027500	1	Chr01	1674839	1675141	PhalliiHAL	19606	Chr01	1936893	1937153	Phallii	19606	85.7	98	1	1	1	98	1	85	8.3e-39	156.8	PhalliiHAL Phallii	233	233
PhHAL.1G028200	Pahal.1G027600	1	Chr01	1676079	1677834	PhalliiHAL	20329	Chr01	1938170	1939801	Phallii	20329	99	288	3	0	1	288	4	291	2.5e-136	482.3	PhalliiHAL Phallii	234	234
PhHAL.1G028300	Pahal.1G027700	1	Chr01	1680078	1685125	PhalliiHAL	18621	Chr01	1940787	1947570	Phallii	18621	100	650	0	0	1	650	1	650	0	1306.2	PhalliiHAL Phallii	235	235
PhHAL.1G028400	Pahal.1G027800	1	Chr01	1684254	1687944	PhalliiHAL	19563	Chr01	1947141	1950171	Phallii	19563	94.9	354	14	1	1	350	1	354	9.4e-114	407.5	PhalliiHAL Phallii	236	236
PhHAL.1G028500	Pahal.1G027900	1	Chr01	1695736	1696514	PhalliiHAL	19329	Chr01	1957707	1958420	Phallii	19329	86.4	103	14	0	1	103	1	103	1.2e-24	109.8	PhalliiHAL Phallii	237	237
PhHAL.1G028600	Pahal.1G028000	1	Chr01	1696567	1704139	PhalliiHAL	18666	Chr01	1958712	1966098	Phallii	18666	98.5	527	7	1	1	526	1	527	6.5e-305	1043.1	PhalliiHAL Phallii	238	238
PhHAL.1G028700	Pahal.1G028100	1	Chr01	1704928	1710008	PhalliiHAL	19871	Chr01	1967093	1971852	Phallii	19871	99.4	533	2	1	104	636	1	532	1e-304	1042.7	PhalliiHAL Phallii	239	239
PhHAL.1G028800	Pahal.1G028200	1	Chr01	1712770	1715030	PhalliiHAL	20652	Chr01	1975231	1977575	Phallii	20652	100	485	0	0	1	485	1	485	6e-260	893.6	PhalliiHAL Phallii	240	240
PhHAL.1G028900	Pahal.1G028300	1	Chr01	1715031	1717358	PhalliiHAL	20529	Chr01	1977750	1978261	Phallii	20529	78.4	171	18	1	1	171	1	152	1.6e-42	169.9	PhalliiHAL Phallii	241	241
PhHAL.1G029000	Pahal.1G028400	1	Chr01	1720351	1725215	PhalliiHAL	20425	Chr01	1982616	1987617	Phallii	20425	98.8	336	4	0	1	336	1	336	1.4e-183	639.4	PhalliiHAL Phallii	242	242
PhHAL.1G029100	Pahal.1G028500	1	Chr01	1725145	1733333	PhalliiHAL	19068	Chr01	1987515	1994752	Phallii	19068	99.1	1272	11	0	1	1272	1	1272	0	2109.7	PhalliiHAL Phallii	243	243
PhHAL.1G029200	Pahal.1G028600	1	Chr01	1738811	1741355	PhalliiHAL	19813	Chr01	2010457	2012787	Phallii	19813	99	195	2	0	1	195	1	195	5.2e-106	380.9	PhalliiHAL Phallii	244	244
PhHAL.1G029300	Pahal.1G028700	1	Chr01	1741424	1745522	PhalliiHAL	18394	Chr01	2012841	2017027	Phallii	18394	99.3	302	2	0	1	302	43	344	5.3e-166	580.9	PhalliiHAL Phallii	245	245
PhHAL.1G029500	Pahal.1G028800	1	Chr01	1748806	1752935	PhalliiHAL	19069	Chr01	2020381	2024536	Phallii	19069	98.5	755	10	1	1	754	1	755	0	1407.5	PhalliiHAL Phallii	246	246
PhHAL.1G029700	Pahal.1G028900	1	Chr01	1755714	1758823	PhalliiHAL	20333	Chr01	2026567	2030289	Phallii	20333	99	500	5	0	50	549	193	692	1.7e-265	912.5	PhalliiHAL Phallii	247	247
PhHAL.1G029800	Pahal.1G029000	1	Chr01	1758963	1769773	PhalliiHAL	19167	Chr01	2030719	2041541	Phallii	19167	99.6	1306	5	0	1	1306	1	1306	0	2580.1	PhalliiHAL Phallii	248	248
PhHAL.1G029900	Pahal.1G029100	1	Chr01	1770259	1774658	PhalliiHAL	20992	Chr01	2042006	2046328	Phallii	20992	99.1	323	3	0	1	323	1	323	2.6e-179	625.2	PhalliiHAL Phallii	249	249
PhHAL.1G030000	Pahal.1G029200	1	Chr01	1774873	1776869	PhalliiHAL	19960	Chr01	2046588	2048603	Phallii	19960	99.6	263	1	0	1	263	1	263	5.9e-145	510.8	PhalliiHAL Phallii	250	250
PhHAL.1G030100	Pahal.1G029300	1	Chr01	1776966	1782878	PhalliiHAL	1166	Chr01	2048686	2053980	Phallii	1166	97.9	1231	25	1	1	1230	1	1231	0	2382.1	PhalliiHAL Phallii	251	251
PhHAL.1G030200	Pahal.1G029600	1	Chr01	1782912	1787389	PhalliiHAL	18573	Chr01	2057112	2059018	Phallii	18573	98.1	105	2	0	147	251	1	105	1.3e-52	203	PhalliiHAL Phallii	252	252
PhHAL.1G030300	Pahal.1G029700	1	Chr01	1794921	1806053	PhalliiHAL	19737	Chr01	2066639	2081538	Phallii	19737	99	1721	14	1	1	1721	1	1717	0	3243.4	PhalliiHAL Phallii	253	253
PhHAL.1G030400	Pahal.1G029900	1	Chr01	1806493	1809294	PhalliiHAL	18766	Chr01	2082178	2084903	Phallii	18766	96.1	439	14	1	1	436	1	439	8.9e-239	823.2	PhalliiHAL Phallii	254	254
PhHAL.1G030500	Pahal.1G030000	1	Chr01	1809423	1813413	PhalliiHAL	1508	Chr01	2085026	2089012	Phallii	1508	99	605	6	0	1	605	1	605	0	1141.7	PhalliiHAL Phallii	255	255
PhHAL.1G030600	Pahal.1G030100	1	Chr01	1813418	1817213	PhalliiHAL	19036	Chr01	2089027	2092737	Phallii	19036	98.7	769	10	0	65	833	295	1063	4.8e-265	911.4	PhalliiHAL Phallii	256	256
PhHAL.1G030800	Pahal.1G030200	1	Chr01	1840337	1843127	PhalliiHAL	18536	Chr01	2097538	2100572	Phallii	18536	99.3	152	1	0	1	152	1	152	2.3e-80	295.4	PhalliiHAL Phallii	257	257
PhHAL.1G030900	Pahal.1G030300	1	Chr01	1843982	1854093	PhalliiHAL	20841	Chr01	2101482	2111092	Phallii	20841	97.1	1248	10	1	1	1222	1	1248	0	2347.4	PhalliiHAL Phallii	258	258
PhHAL.1G031000	Pahal.1G030400	1	Chr01	1862832	1865673	PhalliiHAL	19942	Chr01	2120096	2122900	Phallii	19942	99.6	461	2	0	1	461	1	461	2.2e-136	483.8	PhalliiHAL Phallii	259	259
PhHAL.1G031100	Pahal.1G030700	1	Chr01	1871061	1871783	PhalliiHAL	20309	Chr01	2145218	2146505	Phallii	20309	90.2	164	2	1	1	150	1	164	1.7e-65	246.1	PhalliiHAL Phallii	260	260
PhHAL.1G031200	Pahal.1G030800	1	Chr01	1872152	1875606	PhalliiHAL	19086	Chr01	2146789	2149961	Phallii	19086	98.9	551	6	0	14	564	15	565	5.1e-287	983.8	PhalliiHAL Phallii	261	261
PhHAL.1G031300	Pahal.1G030900	1	Chr01	1875761	1879575	PhalliiHAL	19074	Chr01	2150127	2153968	Phallii	19074	99.3	436	3	0	1	436	1	436	1.1e-234	809.7	PhalliiHAL Phallii	262	262
PhHAL.1G031400	Pahal.1G031000	1	Chr01	1878699	1882669	PhalliiHAL	18438	Chr01	2153205	2156720	Phallii	18438	99.5	429	2	0	1	429	1	429	7.5e-198	687.2	PhalliiHAL Phallii	263	263
PhHAL.1G031500	Pahal.1G031100	1	Chr01	1884945	1887791	PhalliiHAL	18853	Chr01	2159304	2162183	Phallii	18853	99.5	202	1	0	1	202	1	202	2.3e-96	349	PhalliiHAL Phallii	264	264
PhHAL.1G031600	Pahal.1G031200	1	Chr01	1887992	1894975	PhalliiHAL	19317	Chr01	2162413	2169361	Phallii	19317	99.5	654	3	0	1	654	1	654	0	1347	PhalliiHAL Phallii	265	265
PhHAL.1G031700	Pahal.1G031300	1	Chr01	1897833	1902362	PhalliiHAL	19911	Chr01	2171619	2176158	Phallii	19911	97.1	490	14	0	1	490	1	490	1.9e-282	968.4	PhalliiHAL Phallii	266	266
PhHAL.1G031800	Pahal.1G031400	1	Chr01	1908609	1914088	PhalliiHAL	18804	Chr01	2185153	2190437	Phallii	18804	99.4	475	3	0	1	475	1	475	6.7e-272	933.3	PhalliiHAL Phallii	267	267
PhHAL.1G032000	Pahal.1G031700	1	Chr01	1922873	1931903	PhalliiHAL	20957	Chr01	2194073	2208572	Phallii	20957	99.6	758	3	0	1	758	1	758	0	1609	PhalliiHAL Phallii	268	268
PhHAL.1G032100	Pahal.1G031900	1	Chr01	1937479	1945711	PhalliiHAL	1685	Chr01	2224376	2234935	Phallii	1685	99.1	779	7	0	1	779	1	779	0	1542.7	PhalliiHAL Phallii	269	269
PhHAL.1G032300	Pahal.1G032100	1	Chr01	1951216	1952725	PhalliiHAL	18813	Chr01	2241760	2243441	Phallii	18813	99.5	196	1	0	1	196	1	196	1.2e-91	333.2	PhalliiHAL Phallii	270	270
PhHAL.1G032400	Pahal.1G032200	1	Chr01	1953234	1955811	PhalliiHAL	18789	Chr01	2243638	2245324	Phallii	18789	99.4	155	1	0	1	155	1	155	6.1e-86	313.9	PhalliiHAL Phallii	271	271
PhHAL.1G032500	Pahal.1G032300	1	Chr01	1955233	1963322	PhalliiHAL	1393	Chr01	2245277	2253481	Phallii	1393	99	1145	6	1	1	1140	1	1145	0	1916.7	PhalliiHAL Phallii	272	272
PhHAL.1G032600	Pahal.1G032400	1	Chr01	1976496	1985854	PhalliiHAL	1394	Chr01	2267625	2276411	Phallii	1394	99.7	991	3	0	54	1044	1	991	0	2007.3	PhalliiHAL Phallii	273	273
PhHAL.1G032700	Pahal.1G032500	1	Chr01	1986047	1989224	PhalliiHAL	19695	Chr01	2276769	2279953	Phallii	19695	99.3	292	2	0	25	316	30	321	6.8e-164	573.9	PhalliiHAL Phallii	274	274
PhHAL.1G032900	Pahal.1G032600	1	Chr01	2000051	2014105	PhalliiHAL	20731	Chr01	2285750	2299682	Phallii	20731	99.4	1502	9	0	79	1580	1	1502	0	2986.1	PhalliiHAL Phallii	275	275
PhHAL.1G033000	Pahal.1G032700	1	Chr01	2014613	2021875	PhalliiHAL	18659	Chr01	2299762	2308429	Phallii	18659	97.8	1042	10	3	1	1042	1	1029	0	1960.7	PhalliiHAL Phallii	276	276
PhHAL.1G033100	Pahal.1G032900	1	Chr01	2023898	2027556	PhalliiHAL	18978	Chr01	2311472	2313890	Phallii	18978	100	126	0	0	1	126	1	126	1.3e-70	262.7	PhalliiHAL Phallii	277	277
PhHAL.1G033200	Pahal.1G033000	1	Chr01	2028050	2030359	PhalliiHAL	20454	Chr01	2315457	2317517	Phallii	20454	100	429	0	0	1	429	1	429	3.3e-201	698.4	PhalliiHAL Phallii	278	278
PhHAL.1G033300	Pahal.1G033100	1	Chr01	2030161	2035325	PhalliiHAL	18505	Chr01	2317711	2322842	Phallii	18505	100	1280	0	0	1	1280	1	1280	0	2197.2	PhalliiHAL Phallii	279	279
PhHAL.1G033400	Pahal.1G033200	1	Chr01	2036205	2040848	PhalliiHAL	19401	Chr01	2323776	2328351	Phallii	19401	100	576	0	0	1	576	1	576	3.8e-306	1047.3	PhalliiHAL Phallii	280	280
PhHAL.1G033600	Pahal.1G033900	1	Chr01	2047107	2048573	PhalliiHAL	2321	Chr01	2349884	2351350	Phallii	2321	98.2	489	9	0	1	489	1	489	4.6e-276	947.2	PhalliiHAL Phallii	281	282
PhHAL.1G033600	Pahal.1G033400	1	Chr01	2047107	2048573	PhalliiHAL	2321	Chr01	2334053	2336071	Phallii	2321	99.4	489	3	0	1	489	1	489	1.5e-279	958.7	PhalliiHAL Phallii	281	281
PhHAL.1G033700	Pahal.1G034000	1	Chr01	2057322	2064346	PhalliiHAL	19707	Chr01	2352530	2359557	Phallii	19707	99.7	890	3	0	1	890	1	890	0	1468.4	PhalliiHAL Phallii	282	283
PhHAL.1G033800	Pahal.1G034100	1	Chr01	2065182	2071148	PhalliiHAL	19333	Chr01	2360575	2366336	Phallii	19333	99.7	318	1	0	1	318	1	318	6.5e-174	607.4	PhalliiHAL Phallii	283	284
PhHAL.1G033900	Pahal.1G034200	1	Chr01	2071336	2072541	PhalliiHAL	19264	Chr01	2366546	2367001	Phallii	19264	85.1	114	17	0	12	125	1	114	2.9e-28	122.5	PhalliiHAL Phallii	284	285
PhHAL.1G034000	Pahal.1G034300	1	Chr01	2072555	2084562	PhalliiHAL	20409	Chr01	2367048	2374225	Phallii	20409	98.7	743	9	1	1	743	1	742	0	1314.3	PhalliiHAL Phallii	285	286
PhHAL.1G034100	Pahal.1G034500	1	Chr01	2090876	2094595	PhalliiHAL	19469	Chr01	2380491	2384313	Phallii	19469	99.4	481	3	0	1	481	1	481	8.4e-222	766.9	PhalliiHAL Phallii	286	287
PhHAL.1G034300	Pahal.1G034700	1	Chr01	2101776	2104255	PhalliiHAL	1415	Chr01	2394592	2397080	Phallii	1415	100	371	0	0	1	371	1	371	6.5e-198	687.2	PhalliiHAL Phallii	287	288
PhHAL.1G034400	Pahal.1G034900	1	Chr01	2108780	2118845	PhalliiHAL	19356	Chr01	2399905	2409674	Phallii	19356	96.2	2604	100	0	86	2689	85	2688	0	4048.4	PhalliiHAL Phallii	288	289
PhHAL.1G034500	Pahal.1G035100	1	Chr01	2118846	2124427	PhalliiHAL	19647	Chr01	2410958	2415655	Phallii	19647	96.8	442	14	0	1	442	1	442	1.9e-236	815.5	PhalliiHAL Phallii	289	290
PhHAL.1G034600	Pahal.1G035200	1	Chr01	2124522	2127326	PhalliiHAL	20100	Chr01	2415656	2419030	Phallii	20100	98.8	251	3	0	1	251	85	335	1e-125	446.8	PhalliiHAL Phallii	290	291
PhHAL.1G034700	Pahal.1G035300	1	Chr01	2127883	2132816	PhalliiHAL	18882	Chr01	2423816	2428404	Phallii	18882	96.7	615	19	1	1	614	1	615	1.6e-271	932.6	PhalliiHAL Phallii	291	292
PhHAL.1G034800	Pahal.1G035400	1	Chr01	2134146	2137645	PhalliiHAL	19674	Chr01	2429878	2433609	Phallii	19674	99.6	455	2	0	1	455	1	455	1.4e-162	570.1	PhalliiHAL Phallii	292	293
PhHAL.1G034900	Pahal.1G035500	1	Chr01	2139101	2141880	PhalliiHAL	20794	Chr01	2435035	2437790	Phallii	20794	99.6	668	2	1	1	667	1	668	0	1299.6	PhalliiHAL Phallii	293	294
PhHAL.1G035000	Pahal.1G035600	1	Chr01	2145183	2148675	PhalliiHAL	1516	Chr01	2441490	2444968	Phallii	1516	97.2	290	8	0	64	353	64	353	1.6e-150	529.6	PhalliiHAL Phallii	294	295
PhHAL.1G035200	Pahal.1G035800	1	Chr01	2157178	2158680	PhalliiHAL	20552	Chr01	2456092	2457779	Phallii	20552	95.9	244	6	1	1	244	1	240	8.4e-77	284.3	PhalliiHAL Phallii	295	296
PhHAL.1G035400	Pahal.1G036000	1	Chr01	2161950	2166112	PhalliiHAL	20132	Chr01	2461372	2464700	Phallii	20132	100	595	0	0	27	621	27	621	0	1113.6	PhalliiHAL Phallii	296	297
PhHAL.1G035500	Pahal.1G036100	1	Chr01	2166822	2169113	PhalliiHAL	18324	Chr01	2465399	2467337	Phallii	18324	87.7	382	47	0	1	382	1	382	1.8e-110	396.7	PhalliiHAL Phallii	297	298
PhHAL.1G035600	Pahal.1G036200	1	Chr01	2169360	2172550	PhalliiHAL	18904	Chr01	2467775	2471023	Phallii	18904	100	359	0	0	1	359	1	359	6.5e-203	703.7	PhalliiHAL Phallii	298	299
PhHAL.1G035700	Pahal.1G036300	1	Chr01	2174990	2180095	PhalliiHAL	19066	Chr01	2473699	2478824	Phallii	19066	99.8	593	1	0	1	593	1	593	0	1111.7	PhalliiHAL Phallii	299	300
PhHAL.1G035800	Pahal.1G036500	1	Chr01	2182799	2188626	PhalliiHAL	1486	Chr01	2498775	2503530	Phallii	1486	99.5	615	3	0	1	615	1	615	0	1226.8	PhalliiHAL Phallii	300	301
PhHAL.1G035900	Pahal.1G036600	1	Chr01	2187920	2189892	PhalliiHAL	19893	Chr01	2503652	2507107	Phallii	19893	100	322	0	0	1	322	1	322	1.1e-190	662.9	PhalliiHAL Phallii	301	302
PhHAL.1G036100	Pahal.1G036800	1	Chr01	2202478	2206510	PhalliiHAL	19325	Chr01	2524586	2528757	Phallii	19325	98.9	535	6	0	1	535	1	535	2.99999999999046e-313	1070.8	PhalliiHAL Phallii	302	303
PhHAL.1G036200	Pahal.1G036900	1	Chr01	2211698	2215913	PhalliiHAL	18873	Chr01	2533790	2538035	Phallii	18873	99.4	819	4	1	1	819	1	818	0	1645.2	PhalliiHAL Phallii	303	304
PhHAL.1G036300	Pahal.1G037000	1	Chr01	2216246	2216991	PhalliiHAL	19379	Chr01	2538376	2539121	Phallii	19379	99.5	185	1	0	1	185	1	185	4.2e-105	377.9	PhalliiHAL Phallii	304	305
PhHAL.1G036400	Pahal.1G037100	1	Chr01	2217099	2223511	PhalliiHAL	20815	Chr01	2539620	2545755	Phallii	20815	99.7	748	2	0	1	748	1	748	0	1496.5	PhalliiHAL Phallii	305	306
PhHAL.1G036500	Pahal.1G037200	1	Chr01	2226028	2226732	PhalliiHAL	19581	Chr01	2548244	2548861	Phallii	19581	95.1	81	4	0	1	81	29	109	1e-39	159.5	PhalliiHAL Phallii	306	307
PhHAL.1G036600	Pahal.1G037300	1	Chr01	2233111	2236636	PhalliiHAL	45	Chr01	2555989	2558634	Phallii	45	100	382	0	0	77	458	1	382	1e-211	733	PhalliiHAL Phallii	307	308
PhHAL.1G036700	Pahal.1G037400	1	Chr01	2237535	2242371	PhalliiHAL	20262	Chr01	2559305	2564230	Phallii	20262	99.3	273	2	0	1	273	1	273	5.4e-157	550.8	PhalliiHAL Phallii	308	309
PhHAL.1G036800	Pahal.1G037500	1	Chr01	2242449	2253824	PhalliiHAL	19268	Chr01	2564231	2577912	Phallii	19268	96.9	1891	55	1	1	1891	1	1888	0	3179.8	PhalliiHAL Phallii	309	310
PhHAL.1G036900	Pahal.1G037700	1	Chr01	2261969	2265004	PhalliiHAL	18717	Chr01	2584959	2587869	Phallii	18717	100	157	0	0	1	157	1	157	1e-67	253.4	PhalliiHAL Phallii	310	311
PhHAL.1G037000	Pahal.1G037800	1	Chr01	2265753	2270636	PhalliiHAL	18928	Chr01	2588627	2593520	Phallii	18928	99.6	676	3	0	1	676	1	676	0	1170.2	PhalliiHAL Phallii	311	312
PhHAL.1G037100	Pahal.1G037900	1	Chr01	2271924	2275076	PhalliiHAL	19269	Chr01	2594696	2597932	Phallii	19269	99.6	1051	4	0	1	1051	1	1051	0	1380.5	PhalliiHAL Phallii	312	313
PhHAL.1G037300	Pahal.1G038200	1	Chr01	2284135	2287294	PhalliiHAL	19386	Chr01	2607039	2610206	Phallii	19386	97.1	1056	8	2	1	1033	1	1056	0	1289.2	PhalliiHAL Phallii	313	314
PhHAL.1G037500	Pahal.1G038300	1	Chr01	2292824	2295300	PhalliiHAL	19263	Chr01	2615977	2618370	Phallii	19263	98.5	798	12	0	1	798	1	798	1.00000000001329e-313	1072.8	PhalliiHAL Phallii	314	315
PhHAL.1G037600	Pahal.1G038400	1	Chr01	2298281	2301951	PhalliiHAL	20608	Chr01	2621502	2625565	Phallii	20608	98.5	1066	16	0	1	1066	1	1066	0	1281.9	PhalliiHAL Phallii	315	316
PhHAL.1G037800	Pahal.1G038600	1	Chr01	2314015	2314410	PhalliiHAL	20862	Chr01	2650068	2650463	Phallii	20862	98.5	132	2	0	1	132	1	132	7.6e-69	256.9	PhalliiHAL Phallii	316	317
PhHAL.1G038000	Pahal.1G038700	1	Chr01	2317358	2320012	PhalliiHAL	19839	Chr01	2653650	2655857	Phallii	19839	98.6	736	10	0	1	736	1	736	2.7e-195	679.5	PhalliiHAL Phallii	317	318
PhHAL.1G038400	Pahal.1G039100	1	Chr01	2344312	2346433	PhalliiHAL	18839	Chr01	2704084	2706321	Phallii	18839	99.6	508	2	0	1	508	1	508	1.3e-292	1002.3	PhalliiHAL Phallii	318	319
PhHAL.1G038600	Pahal.1G039200	1	Chr01	2355341	2356032	PhalliiHAL	19755	Chr01	2712516	2712993	Phallii	19755	67.4	129	15	1	24	125	1	129	5.2e-38	154.5	PhalliiHAL Phallii	319	320
PhHAL.1G038800	Pahal.1G039700	1	Chr01	2359151	2359876	PhalliiHAL	1701	Chr01	2729080	2729805	Phallii	1701	85.1	242	36	0	1	242	1	242	2.3e-103	372.5	PhalliiHAL Phallii	320	323
PhHAL.1G038800	Pahal.1G039400	1	Chr01	2359151	2359876	PhalliiHAL	1701	Chr01	2716932	2717657	Phallii	1701	97.1	242	7	0	1	242	1	242	2.7e-120	428.7	PhalliiHAL Phallii	320	321
PhHAL.1G039000	Pahal.1G039400	1	Chr01	2369075	2369800	PhalliiHAL	1701	Chr01	2716932	2717657	Phallii	1701	85.5	242	35	0	1	242	1	242	3.6e-104	375.2	PhalliiHAL Phallii	321	321
PhHAL.1G039000	Pahal.1G039700	1	Chr01	2369075	2369800	PhalliiHAL	1701	Chr01	2729080	2729805	Phallii	1701	97.1	242	7	0	1	242	1	242	1.5e-118	422.9	PhalliiHAL Phallii	321	323
PhHAL.1G039100	Pahal.1G039800	1	Chr01	2371217	2371936	PhalliiHAL	2327	Chr01	2731223	2731942	Phallii	2327	96.2	240	9	0	1	240	1	240	9.6e-118	420.2	PhalliiHAL Phallii	322	324
PhHAL.1G039100	Pahal.1G039500	1	Chr01	2371217	2371936	PhalliiHAL	2327	Chr01	2719124	2719844	Phallii	2327	89.2	240	10	1	1	240	1	224	9.3e-105	377.1	PhalliiHAL Phallii	322	322
PhHAL.1G039200	Pahal.1G040100	1	Chr01	2372803	2373704	PhalliiHAL	159	Chr01	2739377	2742223	Phallii	159	91.2	238	21	0	1	238	1	238	9.4e-110	393.7	PhalliiHAL Phallii	323	326
PhHAL.1G039200	Pahal.1G040000	1	Chr01	2372803	2373704	PhalliiHAL	159	Chr01	2736949	2737662	Phallii	159	92	238	19	0	1	238	1	238	7.3e-110	394	PhalliiHAL Phallii	323	325
PhHAL.1G039300	Pahal.1G040100	1	Chr01	2381035	2382148	PhalliiHAL	159	Chr01	2739377	2742223	Phallii	159	89.1	238	26	0	1	238	1	238	6.3e-106	380.9	PhalliiHAL Phallii	324	326
PhHAL.1G039300	Pahal.1G040300	1	Chr01	2381035	2382148	PhalliiHAL	159	Chr01	2743866	2744579	Phallii	159	92.4	238	18	0	1	238	1	238	2.1e-109	392.5	PhalliiHAL Phallii	324	328
PhHAL.1G039400	Pahal.1G040000	1	Chr01	2383920	2384633	PhalliiHAL	159	Chr01	2736949	2737662	Phallii	159	89.9	238	24	0	1	238	1	238	1.3e-106	383.3	PhalliiHAL Phallii	325	325
PhHAL.1G039400	Pahal.1G040300	1	Chr01	2383920	2384633	PhalliiHAL	159	Chr01	2743866	2744579	Phallii	159	92.9	238	17	0	1	238	1	238	3e-111	398.7	PhalliiHAL Phallii	325	328
PhHAL.1G039500	Pahal.1G040200	1	Chr01	2386648	2387004	PhalliiHAL	20596	Chr01	2742326	2742721	Phallii	20596	84	119	19	0	1	119	1	119	1.1e-53	206.5	PhalliiHAL Phallii	326	327
PhHAL.1G039700	Pahal.1G040400	1	Chr01	2392663	2394822	PhalliiHAL	19353	Chr01	2748163	2750271	Phallii	19353	98.4	703	11	0	18	720	1	703	1.8e-201	699.9	PhalliiHAL Phallii	327	329
PhHAL.1G040000	Pahal.1G040600	1	Chr01	2411073	2413599	PhalliiHAL	19886	Chr01	2766068	2768212	Phallii	19886	99.4	715	4	0	1	715	1	715	8.3e-170	594.7	PhalliiHAL Phallii	328	330
PhHAL.1G040100	Pahal.1G040700	1	Chr01	2416340	2418937	PhalliiHAL	18339	Chr01	2771758	2773709	Phallii	18339	88	651	40	2	1	651	1	613	4.9e-108	389.4	PhalliiHAL Phallii	329	331
PhHAL.1G040200	Pahal.1G040800	1	Chr01	2420262	2421421	PhalliiHAL	20219	Chr01	2775467	2776455	Phallii	20219	86.7	218	10	1	57	274	1	199	2.2e-72	269.2	PhalliiHAL Phallii	330	332
PhHAL.1G040300	Pahal.1G041000	1	Chr01	2429132	2431563	PhalliiHAL	19614	Chr01	2783974	2787140	Phallii	19614	88.3	367	43	0	1	367	1	367	4.2e-165	578.2	PhalliiHAL Phallii	331	333
PhHAL.1G040400	Pahal.1G041100	1	Chr01	2432054	2434212	PhalliiHAL	20955	Chr01	2787818	2789050	Phallii	20955	99.2	132	1	0	1	132	1	132	8.3e-71	263.5	PhalliiHAL Phallii	332	334
PhHAL.1G040500	Pahal.1G041200	1	Chr01	2433843	2442730	PhalliiHAL	20226	Chr01	2788965	2797823	Phallii	20226	99.9	675	1	0	1	675	1	675	0	1309.3	PhalliiHAL Phallii	333	335
PhHAL.1G040600	Pahal.1G041300	1	Chr01	2442759	2445176	PhalliiHAL	19043	Chr01	2798134	2799954	Phallii	19043	86.7	226	4	1	38	263	38	237	2.1e-113	406	PhalliiHAL Phallii	334	336
PhHAL.1G040700	Pahal.1G041400	1	Chr01	2446948	2450900	PhalliiHAL	1171	Chr01	2803210	2807201	Phallii	1171	98.3	234	3	1	1	234	1	233	2e-120	429.1	PhalliiHAL Phallii	335	337
PhHAL.1G040800	Pahal.1G041500	1	Chr01	2454923	2457468	PhalliiHAL	20269	Chr01	2810741	2813266	Phallii	20269	88.2	372	38	1	1	372	1	366	3.6e-161	565.1	PhalliiHAL Phallii	336	338
PhHAL.1G040900	Pahal.1G042200	1	Chr01	2466774	2469823	PhalliiHAL	2344	Chr01	2845657	2847824	Phallii	2344	96.2	394	15	0	589	982	177	570	1.5e-217	753.8	PhalliiHAL Phallii	337	343
PhHAL.1G040900	Pahal.1G041700	1	Chr01	2466774	2469823	PhalliiHAL	2344	Chr01	2824014	2827090	Phallii	2344	99.2	983	7	1	1	982	1	983	5.8e-294	1007.7	PhalliiHAL Phallii	337	339
PhHAL.1G041000	Pahal.1G041800	1	Chr01	2472801	2473181	PhalliiHAL	19149	Chr01	2829627	2830547	Phallii	19149	100	127	0	0	1	127	1	127	7.2e-48	187.2	PhalliiHAL Phallii	338	340
PhHAL.1G041100	Pahal.1G041900	1	Chr01	2474781	2477675	PhalliiHAL	20366	Chr01	2831124	2833387	Phallii	20366	99.6	279	0	1	1	279	1	278	2.6e-42	169.9	PhalliiHAL Phallii	339	341
PhHAL.1G041400	Pahal.1G042100	1	Chr01	2496682	2502613	PhalliiHAL	1399	Chr01	2839309	2845328	Phallii	1399	99.8	533	1	0	1	533	1	533	7.3e-302	1033.1	PhalliiHAL Phallii	340	342
PhHAL.1G041800	Pahal.1G042500	1	Chr01	2565429	2568634	PhalliiHAL	18584	Chr01	2935591	2938790	Phallii	18584	99.7	346	1	0	1	346	1	346	7.7e-193	670.2	PhalliiHAL Phallii	341	344
PhHAL.1G041900	Pahal.1G042600	1	Chr01	2568584	2572140	PhalliiHAL	20122	Chr01	2938819	2942445	Phallii	20122	99.6	230	1	0	1	230	1	230	4.7e-130	461.1	PhalliiHAL Phallii	342	345
PhHAL.1G042000	Pahal.1G042700	1	Chr01	2573044	2575728	PhalliiHAL	18959	Chr01	2943435	2945262	Phallii	18959	99.4	330	2	0	21	350	1	330	4.2e-169	591.3	PhalliiHAL Phallii	343	346
PhHAL.1G042100	Pahal.1G042800	1	Chr01	2575835	2579677	PhalliiHAL	19591	Chr01	2946227	2950058	Phallii	19591	99.4	175	1	0	1	175	1	175	7.3e-75	277.3	PhalliiHAL Phallii	344	347
PhHAL.1G042200	Pahal.1G042900	1	Chr01	2580988	2587102	PhalliiHAL	1428	Chr01	2951461	2957415	Phallii	1428	99.1	570	5	0	1	570	1	570	0	1115.5	PhalliiHAL Phallii	345	348
PhHAL.1G042300	Pahal.1G043000	1	Chr01	2587270	2591163	PhalliiHAL	20198	Chr01	2957416	2961924	Phallii	20198	95.4	435	20	0	1	435	1	435	3.2e-209	724.9	PhalliiHAL Phallii	346	349
PhHAL.1G042400	Pahal.1G043300	1	Chr01	2597772	2602061	PhalliiHAL	19682	Chr01	2968818	2973121	Phallii	19682	99.7	692	2	0	1	692	1	692	0	1316.6	PhalliiHAL Phallii	347	350
PhHAL.1G042500	Pahal.1G043400	1	Chr01	2602503	2603085	PhalliiHAL	20451	Chr01	2973783	2974037	Phallii	20451	100	72	0	0	2	73	14	85	6.9e-35	143.3	PhalliiHAL Phallii	348	351
PhHAL.1G042600	Pahal.1G043500	1	Chr01	2604179	2604995	PhalliiHAL	19409	Chr01	2975186	2976168	Phallii	19409	98.7	151	2	0	1	151	1	151	4e-85	311.2	PhalliiHAL Phallii	349	352
PhHAL.1G042800	Pahal.1G043600	1	Chr01	2606536	2611464	PhalliiHAL	20009	Chr01	2977740	2982541	Phallii	20009	99.4	309	2	0	1	309	1	309	5e-143	504.6	PhalliiHAL Phallii	350	353
PhHAL.1G042900	Pahal.1G043700	1	Chr01	2611996	2625194	PhalliiHAL	19313	Chr01	2983124	2996309	Phallii	19313	97.9	1387	22	1	1	1387	1	1380	0	2679	PhalliiHAL Phallii	351	354
PhHAL.1G043000	Pahal.1G043800	1	Chr01	2625848	2629260	PhalliiHAL	18529	Chr01	2997024	3000159	Phallii	18529	97.9	95	2	0	1	95	1	95	2e-48	189.1	PhalliiHAL Phallii	352	355
PhHAL.1G043100	Pahal.1G044000	1	Chr01	2629261	2632023	PhalliiHAL	19524	Chr01	3001181	3001948	Phallii	19524	87.2	203	26	0	94	296	13	215	3.7e-81	298.5	PhalliiHAL Phallii	353	356
PhHAL.1G043200	Pahal.1G044100	1	Chr01	2632824	2640610	PhalliiHAL	18967	Chr01	3004309	3006654	Phallii	18967	99.8	479	1	0	24	502	24	502	3.9e-275	944.1	PhalliiHAL Phallii	354	357
PhHAL.1G043300	Pahal.1G044200	1	Chr01	2641246	2641726	PhalliiHAL	20965	Chr01	3012413	3012918	Phallii	20965	84.4	160	21	1	1	156	1	160	4.9e-70	261.2	PhalliiHAL Phallii	355	358
PhHAL.1G043400	Pahal.1G044300	1	Chr01	2643139	2645925	PhalliiHAL	19402	Chr01	3014074	3017083	Phallii	19402	90.1	172	0	1	1	155	1	172	5.9e-84	307.4	PhalliiHAL Phallii	356	359
PhHAL.1G043500	Pahal.1G044400	1	Chr01	2645323	2646657	PhalliiHAL	20264	Chr01	3015257	3017581	Phallii	20264	67	109	24	3	1	98	1	108	1.4e-25	113.2	PhalliiHAL Phallii	357	360
PhHAL.1G043600	Pahal.1G044600	1	Chr01	2647820	2650985	PhalliiHAL	2337	Chr01	3019469	3021794	Phallii	2337	99.8	522	1	0	1	522	1	522	1.9e-296	1015	PhalliiHAL Phallii	358	361
PhHAL.1G043700	Pahal.1G044700	1	Chr01	2651004	2651836	PhalliiHAL	20860	Chr01	3022096	3023039	Phallii	20860	94	117	6	1	1	116	1	117	1.6e-30	129.4	PhalliiHAL Phallii	359	362
PhHAL.1G043800	Pahal.1G044800	1	Chr01	2653787	2654062	PhalliiHAL	19284	Chr01	3024387	3026001	Phallii	19284	96.7	92	3	0	1	92	1	92	4e-40	161	PhalliiHAL Phallii	360	363
PhHAL.1G043900	Pahal.1G044900	1	Chr01	2662215	2665564	PhalliiHAL	1319	Chr01	3031894	3035957	Phallii	1319	99.6	460	2	0	1	460	1	460	5.9e-265	910.2	PhalliiHAL Phallii	361	364
PhHAL.1G044000	Pahal.1G045000	1	Chr01	2665455	2670217	PhalliiHAL	18838	Chr01	3034408	3040472	Phallii	18838	95.5	530	16	1	1	530	1	522	5.2e-265	910.6	PhalliiHAL Phallii	362	365
PhHAL.1G044200	Pahal.1G045200	1	Chr01	2685162	2691070	PhalliiHAL	1694	Chr01	3049904	3056130	Phallii	1694	79.4	442	90	1	1	442	1	441	3.7e-184	641.7	PhalliiHAL Phallii	363	367
PhHAL.1G044200	Pahal.1G045100	1	Chr01	2685162	2691070	PhalliiHAL	1694	Chr01	3041965	3047824	Phallii	1694	99.5	442	2	0	1	442	1	442	4e-218	754.6	PhalliiHAL Phallii	363	366
PhHAL.1G044300	Pahal.1G045100	1	Chr01	2694699	2701059	PhalliiHAL	1694	Chr01	3041965	3047824	Phallii	1694	81.4	442	81	1	1	441	1	442	7.6e-190	660.6	PhalliiHAL Phallii	364	366
PhHAL.1G044300	Pahal.1G045200	1	Chr01	2694699	2701059	PhalliiHAL	1694	Chr01	3049904	3056130	Phallii	1694	96.8	441	14	0	1	441	1	441	1.3e-224	776.2	PhalliiHAL Phallii	364	367
PhHAL.1G044400	Pahal.1G045300	1	Chr01	2707654	2710392	PhalliiHAL	19885	Chr01	3059498	3062262	Phallii	19885	99.4	351	2	0	1	351	1	351	9.2e-186	646.7	PhalliiHAL Phallii	365	368
PhHAL.1G044500	Pahal.1G045500	1	Chr01	2711420	2715073	PhalliiHAL	45	Chr01	3068830	3071870	Phallii	45	100	382	0	0	77	458	1	382	1e-211	733	PhalliiHAL Phallii	366	369
PhHAL.1G044700	Pahal.1G045900	1	Chr01	2723631	2725715	PhalliiHAL	20734	Chr01	3154692	3156787	Phallii	20734	99.4	161	1	0	1	161	1	161	2.7e-68	255.4	PhalliiHAL Phallii	367	370
PhHAL.1G044800	Pahal.1G046100	1	Chr01	2726500	2727912	PhalliiHAL	1684	Chr01	3159858	3161037	Phallii	1684	76.9	121	27	1	1	121	1	120	2e-48	190.3	PhalliiHAL Phallii	368	372
PhHAL.1G044800	Pahal.1G046000	1	Chr01	2726500	2727912	PhalliiHAL	1684	Chr01	3157755	3159051	Phallii	1684	96.6	294	3	1	1	294	1	287	3e-65	246.1	PhalliiHAL Phallii	368	371
PhHAL.1G044900	Pahal.1G046000	1	Chr01	2728810	2729883	PhalliiHAL	1684	Chr01	3157755	3159051	Phallii	1684	77.7	121	26	1	1	120	1	121	5.9e-50	195.3	PhalliiHAL Phallii	369	371
PhHAL.1G044900	Pahal.1G046100	1	Chr01	2728810	2729883	PhalliiHAL	1684	Chr01	3159858	3161037	Phallii	1684	98.5	205	3	0	1	205	1	205	3.7e-78	288.5	PhalliiHAL Phallii	369	372
PhHAL.1G045200	Pahal.1G046300	1	Chr01	2733395	2733685	PhalliiHAL	19593	Chr01	3164361	3165592	Phallii	19593	99	97	1	0	1	97	1	97	7.5e-37	150.2	PhalliiHAL Phallii	370	373
PhHAL.1G045500	Pahal.1G046400	1	Chr01	2735947	2736876	PhalliiHAL	20778	Chr01	3167632	3168647	Phallii	20778	86.8	174	23	0	1	174	1	174	4.6e-74	274.6	PhalliiHAL Phallii	371	374
PhHAL.1G045700	Pahal.1G046500	1	Chr01	2742792	2743669	PhalliiHAL	19504	Chr01	3173162	3174203	Phallii	19504	100	103	0	0	1	103	1	103	2.7e-35	145.6	PhalliiHAL Phallii	372	375
PhHAL.1G045800	Pahal.1G046600	1	Chr01	2745142	2745769	PhalliiHAL	20503	Chr01	3175724	3176398	Phallii	20503	98.6	69	1	0	1	69	1	69	1.5e-31	132.1	PhalliiHAL Phallii	373	376
PhHAL.1G045900	Pahal.1G046700	1	Chr01	2747314	2770946	PhalliiHAL	1497	Chr01	3177866	3201447	Phallii	1497	99.3	3222	23	0	1	3222	1	3222	0	6272.6	PhalliiHAL Phallii	374	377
PhHAL.1G046000	Pahal.1G046800	1	Chr01	2772283	2774395	PhalliiHAL	20462	Chr01	3204293	3207885	Phallii	20462	98.5	270	4	0	109	378	110	379	1.4e-152	536.6	PhalliiHAL Phallii	375	378
PhHAL.1G046100	Pahal.1G046900	1	Chr01	2777591	2781262	PhalliiHAL	1424	Chr01	3209707	3213721	Phallii	1424	99.5	402	2	0	1	402	1	402	4.7e-239	823.9	PhalliiHAL Phallii	376	379
PhHAL.1G046200	Pahal.1G047000	1	Chr01	2781354	2782870	PhalliiHAL	19635	Chr01	3214099	3215067	Phallii	19635	86.3	102	14	0	1	102	1	102	2.6e-40	161.8	PhalliiHAL Phallii	377	380
PhHAL.1G046400	Pahal.1G047100	1	Chr01	2783529	2787562	PhalliiHAL	20806	Chr01	3216048	3218914	Phallii	20806	99.1	445	4	0	6	450	1	445	2.2e-253	871.7	PhalliiHAL Phallii	378	381
PhHAL.1G046500	Pahal.1G047200	1	Chr01	2786506	2787055	PhalliiHAL	20092	Chr01	3218770	3219612	Phallii	20092	98.4	123	2	0	1	123	1	123	9.2e-69	256.5	PhalliiHAL Phallii	379	382
PhHAL.1G046600	Pahal.1G047300	1	Chr01	2787563	2792578	PhalliiHAL	20588	Chr01	3220218	3224661	Phallii	20588	100	209	0	0	1	209	1	209	2.1e-121	432.2	PhalliiHAL Phallii	380	383
PhHAL.1G046700	Pahal.1G047400	1	Chr01	2802011	2808351	PhalliiHAL	1408	Chr01	3233668	3240034	Phallii	1408	98.7	905	12	0	1	905	1	905	0	1738	PhalliiHAL Phallii	381	384
PhHAL.1G046800	Pahal.1G047500	1	Chr01	2814148	2816960	PhalliiHAL	20490	Chr01	3243338	3251781	Phallii	20490	99.2	400	3	0	1	400	1	400	5e-228	787.3	PhalliiHAL Phallii	382	385
PhHAL.1G046900	Pahal.1G047600	1	Chr01	2830900	2832807	PhalliiHAL	20752	Chr01	3281055	3283046	Phallii	20752	98.4	431	7	0	1	431	1	431	4.9e-125	445.3	PhalliiHAL Phallii	383	386
PhHAL.1G047000	Pahal.1G047700	1	Chr01	2836673	2837011	PhalliiHAL	20319	Chr01	3287030	3287368	Phallii	20319	98.2	113	2	0	1	113	1	113	9.3e-55	209.9	PhalliiHAL Phallii	384	387
PhHAL.1G047100	Pahal.1G047900	1	Chr01	2853872	2855183	PhalliiHAL	20914	Chr01	3312750	3312965	Phallii	20914	100	69	0	0	1	69	1	69	1.1e-33	139.4	PhalliiHAL Phallii	385	388
PhHAL.1G047300	Pahal.1G048100	1	Chr01	2862222	2864868	PhalliiHAL	19422	Chr01	3320781	3323574	Phallii	19422	99.2	265	2	0	1	265	1	265	1.2e-105	380.2	PhalliiHAL Phallii	386	389
PhHAL.1G047400	Pahal.1G048200	1	Chr01	2868473	2871749	PhalliiHAL	19615	Chr01	3327468	3330795	Phallii	19615	99.2	386	3	0	1	386	1	386	8.9e-182	633.6	PhalliiHAL Phallii	387	390
PhHAL.1G047500	Pahal.1G048300	1	Chr01	2872316	2878050	PhalliiHAL	20953	Chr01	3331400	3336617	Phallii	20953	100	308	0	0	1	308	1	308	3.6e-186	647.9	PhalliiHAL Phallii	388	391
PhHAL.1G047600	Pahal.1G048400	1	Chr01	2878066	2880892	PhalliiHAL	20446	Chr01	3336647	3338758	Phallii	20446	99	572	6	0	136	707	4	575	0	1139	PhalliiHAL Phallii	389	392
PhHAL.1G047700	Pahal.1G048500	1	Chr01	2881735	2882515	PhalliiHAL	18849	Chr01	3340214	3340994	Phallii	18849	99.1	224	2	0	1	224	1	224	3.6e-119	424.9	PhalliiHAL Phallii	390	393
PhHAL.1G048000	Pahal.1G048800	1	Chr01	2888192	2896086	PhalliiHAL	19447	Chr01	3347979	3355927	Phallii	19447	98.8	1043	5	1	1	1035	1	1043	0	1679.8	PhalliiHAL Phallii	391	394
PhHAL.1G048100	Pahal.1G048900	1	Chr01	2900715	2901759	PhalliiHAL	18929	Chr01	3360178	3361235	Phallii	18929	98.2	112	2	0	1	112	1	112	4.4e-57	217.6	PhalliiHAL Phallii	392	395
PhHAL.1G048200	Pahal.1G049000	1	Chr01	2904093	2914904	PhalliiHAL	19881	Chr01	3366110	3379179	Phallii	19881	99.9	1220	1	0	1	1220	1	1220	0	2263.8	PhalliiHAL Phallii	393	396
PhHAL.1G048300	Pahal.1G049100	1	Chr01	2915079	2916936	PhalliiHAL	19003	Chr01	3379284	3381158	Phallii	19003	98.8	260	3	0	1	260	1	260	5.4e-143	504.2	PhalliiHAL Phallii	394	397
PhHAL.1G048600	Pahal.1G049200	1	Chr01	2953723	2954286	PhalliiHAL	19116	Chr01	3402949	3404502	Phallii	19116	95.7	188	8	0	1	188	23	210	7.1e-100	360.5	PhalliiHAL Phallii	395	398
PhHAL.1G048700	Pahal.1G049300	1	Chr01	2954428	2955239	PhalliiHAL	20930	Chr01	3405061	3405670	Phallii	20930	86.4	176	24	0	28	203	9	184	2.2e-70	262.7	PhalliiHAL Phallii	396	399
PhHAL.1G048800	Pahal.1G049400	1	Chr01	2956702	2958863	PhalliiHAL	18833	Chr01	3407261	3409355	Phallii	18833	99.1	440	4	0	1	440	1	440	3.3e-249	857.8	PhalliiHAL Phallii	397	400
PhHAL.1G049000	Pahal.1G049600	1	Chr01	2960154	2963840	PhalliiHAL	20716	Chr01	3410544	3414319	Phallii	20716	99.5	431	2	0	1	431	1	431	1.5e-246	849	PhalliiHAL Phallii	398	401
PhHAL.1G049100	Pahal.1G049700	1	Chr01	2967349	2972230	PhalliiHAL	18422	Chr01	3417655	3422432	Phallii	18422	98.5	872	11	1	1	870	1	872	0	1497.6	PhalliiHAL Phallii	399	402
PhHAL.1G049200	Pahal.1G049800	1	Chr01	2972468	2973560	PhalliiHAL	18851	Chr01	3422768	3423367	Phallii	18851	99.5	199	1	0	1	199	1	199	1.3e-108	389.8	PhalliiHAL Phallii	400	403
PhHAL.1G049300	Pahal.1G049900	1	Chr01	2973679	2975693	PhalliiHAL	20239	Chr01	3423801	3425833	Phallii	20239	99.5	443	2	0	1	443	1	443	3.3e-257	884.4	PhalliiHAL Phallii	401	404
PhHAL.1G049400	Pahal.1G050000	1	Chr01	2975803	2980044	PhalliiHAL	1475	Chr01	3426127	3430169	Phallii	1475	100	186	0	0	43	228	43	228	2.4e-110	395.6	PhalliiHAL Phallii	402	405
PhHAL.1G049500	Pahal.1G050100	1	Chr01	2980399	2982688	PhalliiHAL	21008	Chr01	3430742	3432894	Phallii	21008	99.5	208	1	0	1	208	1	208	3.4e-111	398.3	PhalliiHAL Phallii	403	406
PhHAL.1G049600	Pahal.1G050200	1	Chr01	2983556	2987214	PhalliiHAL	20083	Chr01	3433899	3437555	Phallii	20083	100	357	0	0	1	357	1	357	1.3e-200	696	PhalliiHAL Phallii	404	407
PhHAL.1G049700	Pahal.1G050300	1	Chr01	2987425	2989329	PhalliiHAL	18822	Chr01	3438225	3439739	Phallii	18822	98.8	166	0	1	1	164	49	214	5.8e-90	327.4	PhalliiHAL Phallii	405	408
PhHAL.1G049800	Pahal.1G050400	1	Chr01	2990182	2991192	PhalliiHAL	18326	Chr01	3440638	3441457	Phallii	18326	93.8	144	9	0	1	144	1	144	4.2e-77	284.6	PhalliiHAL Phallii	406	409
PhHAL.1G049900	Pahal.1G050600	1	Chr01	2992451	2995703	PhalliiHAL	19466	Chr01	3442755	3445958	Phallii	19466	98.2	398	0	1	1	391	1	398	9.9e-213	736.5	PhalliiHAL Phallii	407	410
PhHAL.1G050000	Pahal.1G050700	1	Chr01	2996834	2998892	PhalliiHAL	19407	Chr01	3446451	3449007	Phallii	19407	98.4	245	4	0	1	245	1	245	9.1e-124	440.3	PhalliiHAL Phallii	408	411
PhHAL.1G050100	Pahal.1G050800	1	Chr01	2999900	3000562	PhalliiHAL	18834	Chr01	3449714	3450422	Phallii	18834	100	148	0	0	1	148	1	148	9.6e-60	226.9	PhalliiHAL Phallii	409	412
PhHAL.1G050300	Pahal.1G051000	1	Chr01	3007820	3011380	PhalliiHAL	19798	Chr01	3457672	3461245	Phallii	19798	99.7	360	1	0	1	360	1	360	1.1e-207	719.5	PhalliiHAL Phallii	410	413
PhHAL.1G050400	Pahal.1G051100	1	Chr01	3011649	3014938	PhalliiHAL	20406	Chr01	3461533	3464764	Phallii	20406	100	589	0	0	1	589	1	589	4.3e-127	452.6	PhalliiHAL Phallii	411	414
PhHAL.1G050500	Pahal.1G051200	1	Chr01	3019159	3021446	PhalliiHAL	20261	Chr01	3475753	3482113	Phallii	20261	94.4	762	19	2	1	738	1	762	0	1332	PhalliiHAL Phallii	412	415
PhHAL.1G050800	Pahal.1G051400	1	Chr01	3029664	3031863	PhalliiHAL	18361	Chr01	3482404	3484606	Phallii	18361	100	46	0	0	115	160	115	160	1.5e-21	100.1	PhalliiHAL Phallii	413	416
PhHAL.1G050900	Pahal.1G051500	1	Chr01	3032581	3035272	PhalliiHAL	19290	Chr01	3485428	3488085	Phallii	19290	100	258	0	0	1	258	1	258	2.4e-146	515.4	PhalliiHAL Phallii	414	417
PhHAL.1G051100	Pahal.1G051600	1	Chr01	3045184	3049338	PhalliiHAL	20436	Chr01	3498756	3502576	Phallii	20436	100	203	0	0	1	203	1	203	1.1e-74	277.3	PhalliiHAL Phallii	415	418
PhHAL.1G051300	Pahal.1G051700	1	Chr01	3052271	3058901	PhalliiHAL	20236	Chr01	3505834	3512438	Phallii	20236	99.8	419	1	0	1	419	1	419	3e-252	867.8	PhalliiHAL Phallii	416	419
PhHAL.1G051500	Pahal.1G051900	1	Chr01	3061718	3067107	PhalliiHAL	20701	Chr01	3514586	3520239	Phallii	20701	99.8	411	1	0	1	411	1	411	6.5e-231	797	PhalliiHAL Phallii	417	420
PhHAL.1G051600	Pahal.1G052000	1	Chr01	3068468	3068779	PhalliiHAL	2240	Chr01	3521709	3522020	Phallii	2240	97.1	104	3	0	1	104	1	104	1.2e-56	216.1	PhalliiHAL Phallii	418	421
PhHAL.1G051700	Pahal.1G052100	1	Chr01	3071801	3072468	PhalliiHAL	2235	Chr01	3525035	3525675	Phallii	2235	91.5	94	3	1	1	94	1	89	3.5e-47	184.5	PhalliiHAL Phallii	419	422
PhHAL.1G051800	Pahal.1G052200	1	Chr01	3077125	3077561	PhalliiHAL	18605	Chr01	3542606	3543229	Phallii	18605	97.2	107	3	0	1	107	1	107	1.4e-49	192.6	PhalliiHAL Phallii	420	423
PhHAL.1G051900	Pahal.1G052300	1	Chr01	3080389	3080786	PhalliiHAL	20776	Chr01	3551350	3551747	Phallii	20776	100	101	0	0	1	101	1	101	2.7e-53	204.9	PhalliiHAL Phallii	421	424
PhHAL.1G052100	Pahal.1G052500	1	Chr01	3085395	3086065	PhalliiHAL	20031	Chr01	3556338	3556935	Phallii	20031	86.1	72	8	1	1	70	1	72	8.5e-27	117.1	PhalliiHAL Phallii	422	425
PhHAL.1G052200	Pahal.1G052600	1	Chr01	3086584	3091829	PhalliiHAL	1507	Chr01	3557501	3563105	Phallii	1507	98.7	999	9	1	1	995	1	999	0	1830.5	PhalliiHAL Phallii	423	426
PhHAL.1G052300	Pahal.1G052700	1	Chr01	3096563	3097686	PhalliiHAL	20176	Chr01	3567049	3568560	Phallii	20176	80.3	183	30	1	1	177	1	183	5.4e-65	244.6	PhalliiHAL Phallii	424	427
PhHAL.1G052400	Pahal.1G052800	1	Chr01	3104677	3108629	PhalliiHAL	20653	Chr01	3572353	3576204	Phallii	20653	98.8	254	3	0	1	254	1	254	9.3e-124	440.3	PhalliiHAL Phallii	425	428
PhHAL.1G052500	Pahal.1G052900	1	Chr01	3118707	3121795	PhalliiHAL	20365	Chr01	3586042	3589043	Phallii	20365	99.7	300	1	0	1	300	1	300	5.1e-169	590.9	PhalliiHAL Phallii	426	429
PhHAL.1G052600	Pahal.1G053000	1	Chr01	3127130	3132237	PhalliiHAL	18585	Chr01	3599455	3604397	Phallii	18585	97.4	586	14	1	1	585	1	586	0	1078.9	PhalliiHAL Phallii	427	430
PhHAL.1G052700	Pahal.1G053200	1	Chr01	3137094	3138610	PhalliiHAL	19523	Chr01	3609258	3610681	Phallii	19523	94.8	231	9	1	1	231	1	228	1.9e-99	359.4	PhalliiHAL Phallii	428	431
PhHAL.1G052800	Pahal.1G053300	1	Chr01	3142471	3146491	PhalliiHAL	18552	Chr01	3614812	3618379	Phallii	18552	99.4	319	2	0	1	319	1	319	4e-180	627.9	PhalliiHAL Phallii	429	432
PhHAL.1G052900	Pahal.1G053400	1	Chr01	3146492	3148568	PhalliiHAL	19250	Chr01	3618498	3621088	Phallii	19250	99.6	275	1	0	1	275	1	275	3.8e-163	571.2	PhalliiHAL Phallii	430	433
PhHAL.1G053000	Pahal.1G053500	1	Chr01	3148790	3152972	PhalliiHAL	18808	Chr01	3621270	3625331	Phallii	18808	100	461	0	0	1	461	1	461	1.2e-244	842.8	PhalliiHAL Phallii	431	434
PhHAL.1G053100	Pahal.1G053600	1	Chr01	3152247	3155500	PhalliiHAL	20597	Chr01	3624591	3627864	Phallii	20597	99.7	349	1	0	1	349	1	349	1.4e-197	686	PhalliiHAL Phallii	432	435
PhHAL.1G053200	Pahal.1G053700	1	Chr01	3157144	3166310	PhalliiHAL	20520	Chr01	3629490	3638748	Phallii	20520	98.9	526	6	0	1	526	1	526	2.7e-295	1011.1	PhalliiHAL Phallii	433	436
PhHAL.1G053300	Pahal.1G053800	1	Chr01	3166311	3167475	PhalliiHAL	18887	Chr01	3638886	3640108	Phallii	18887	84.7	157	24	0	1	157	1	157	2.6e-62	235.7	PhalliiHAL Phallii	434	437
PhHAL.1G053400	Pahal.1G053900	1	Chr01	3169456	3172364	PhalliiHAL	18455	Chr01	3641741	3644586	Phallii	18455	100	358	0	0	1	358	1	358	1.2e-193	672.9	PhalliiHAL Phallii	435	438
PhHAL.1G053500	Pahal.1G054000	1	Chr01	3180857	3184317	PhalliiHAL	18629	Chr01	3653122	3656541	Phallii	18629	99.7	332	1	0	1	332	1	332	2.3e-194	675.2	PhalliiHAL Phallii	436	439
PhHAL.1G053600	Pahal.1G054100	1	Chr01	3184775	3187702	PhalliiHAL	20449	Chr01	3657027	3659968	Phallii	20449	99.5	423	2	0	1	423	1	423	4.5e-248	854	PhalliiHAL Phallii	437	440
PhHAL.1G053700	Pahal.1G054200	1	Chr01	3190096	3193277	PhalliiHAL	19549	Chr01	3662394	3665830	Phallii	19549	95.7	394	17	0	1	394	1	394	3e-140	495.7	PhalliiHAL Phallii	438	441
PhHAL.1G053800	Pahal.1G054300	1	Chr01	3193806	3196511	PhalliiHAL	19193	Chr01	3666165	3668954	Phallii	19193	97.5	643	16	0	1	643	1	643	1e-302	1036.2	PhalliiHAL Phallii	439	442
PhHAL.1G053900	Pahal.1G054700	1	Chr01	3197758	3201763	PhalliiHAL	20919	Chr01	3702758	3704538	Phallii	20919	97.7	354	8	0	78	431	1	354	1.9e-116	416.8	PhalliiHAL Phallii	440	443
PhHAL.1G054000	Pahal.1G054800	1	Chr01	3205511	3209960	PhalliiHAL	21006	Chr01	3708111	3711029	Phallii	21006	98.6	213	3	0	1	213	1	213	4.2e-117	417.9	PhalliiHAL Phallii	441	444
PhHAL.1G054100	Pahal.1G054900	1	Chr01	3210713	3213329	PhalliiHAL	1662	Chr01	3711118	3715506	Phallii	1662	99	397	4	0	1	397	148	544	2.5e-224	775	PhalliiHAL Phallii	442	445
PhHAL.1G054200	Pahal.1G055000	1	Chr01	3217053	3220019	PhalliiHAL	19361	Chr01	3719343	3722436	Phallii	19361	99.7	308	1	0	1	308	1	308	8.8e-169	590.1	PhalliiHAL Phallii	443	446
PhHAL.1G054300	Pahal.1G055100	1	Chr01	3218987	3222942	PhalliiHAL	19016	Chr01	3722405	3725387	Phallii	19016	98.6	630	7	1	1	628	1	630	1.4e-290	995.7	PhalliiHAL Phallii	444	447
PhHAL.1G054400	Pahal.1G055200	1	Chr01	3227196	3233754	PhalliiHAL	1500	Chr01	3729607	3735594	Phallii	1500	100	622	0	0	1	622	1	622	0	1243.8	PhalliiHAL Phallii	445	448
PhHAL.1G054500	Pahal.1G055300	1	Chr01	3237738	3243219	PhalliiHAL	1461	Chr01	3740465	3745161	Phallii	1461	99.2	389	3	0	1	389	1	389	1.4e-235	812.4	PhalliiHAL Phallii	446	449
PhHAL.1G054600	Pahal.1G055400	1	Chr01	3243358	3247448	PhalliiHAL	19502	Chr01	3745332	3749250	Phallii	19502	98.4	574	9	0	1	574	1	574	3.4e-291	997.7	PhalliiHAL Phallii	447	450
PhHAL.1G054800	Pahal.1G055500	1	Chr01	3251603	3254004	PhalliiHAL	19330	Chr01	3749570	3751968	Phallii	19330	100	92	0	0	1	92	1	92	3.3e-50	194.5	PhalliiHAL Phallii	448	451
PhHAL.1G054900	Pahal.1G055600	1	Chr01	3254326	3258096	PhalliiHAL	20497	Chr01	3752280	3756625	Phallii	20497	99.7	350	1	0	135	484	135	484	1.1e-107	387.9	PhalliiHAL Phallii	449	452
PhHAL.1G055000	Pahal.1G055700	1	Chr01	3258668	3260959	PhalliiHAL	19396	Chr01	3758011	3758667	Phallii	19396	95.4	219	10	0	1	219	1	219	9.4e-56	214.2	PhalliiHAL Phallii	450	453
PhHAL.1G055100	Pahal.1G055800	1	Chr01	3264331	3273676	PhalliiHAL	20837	Chr01	3762314	3771717	Phallii	20837	99.4	790	4	1	1	790	1	789	1.5e-300	1029.2	PhalliiHAL Phallii	451	454
PhHAL.1G055200	Pahal.1G056000	1	Chr01	3278427	3279971	PhalliiHAL	20911	Chr01	3777277	3778834	Phallii	20911	94.9	78	2	1	1	76	1	78	2.6e-37	151.4	PhalliiHAL Phallii	452	455
PhHAL.1G055400	Pahal.1G056100	1	Chr01	3286772	3288429	PhalliiHAL	18413	Chr01	3781449	3783182	Phallii	18413	100	104	0	0	1	104	1	104	1.2e-53	206.1	PhalliiHAL Phallii	453	456
PhHAL.1G055500	Pahal.1G056200	1	Chr01	3293769	3294158	PhalliiHAL	20635	Chr01	3786023	3786412	Phallii	20635	100	130	0	0	1	130	1	130	1.9e-67	252.3	PhalliiHAL Phallii	454	457
PhHAL.1G055600	Pahal.1G056300	1	Chr01	3305169	3321146	PhalliiHAL	1596	Chr01	3793712	3809646	Phallii	1596	99.6	1091	4	0	1	1091	1	1091	0	2069.7	PhalliiHAL Phallii	455	458
PhHAL.1G055800	Pahal.1G056500	1	Chr01	3332927	3334432	PhalliiHAL	18445	Chr01	3820769	3822170	Phallii	18445	90.6	117	11	0	8	124	1	117	1.6e-55	212.6	PhalliiHAL Phallii	456	459
PhHAL.1G055900	Pahal.1G056600	1	Chr01	3335304	3337118	PhalliiHAL	1127	Chr01	3823046	3824776	Phallii	1127	95.3	360	17	0	1	360	1	360	5.9e-188	654.1	PhalliiHAL Phallii	457	460
PhHAL.1G056000	Pahal.1G056700	1	Chr01	3337154	3341202	PhalliiHAL	19171	Chr01	3824854	3828846	Phallii	19171	97.6	456	11	0	1	456	1	456	1.3e-243	839.3	PhalliiHAL Phallii	458	461
PhHAL.1G056100	Pahal.1G056800	1	Chr01	3341355	3346475	PhalliiHAL	20312	Chr01	3829175	3834166	Phallii	20312	99.1	317	3	0	1	317	1	317	6.4e-186	647.1	PhalliiHAL Phallii	459	462
PhHAL.1G056200	Pahal.1G056900	1	Chr01	3355130	3358505	PhalliiHAL	20711	Chr01	3842938	3846319	Phallii	20711	97.4	492	13	0	1	492	1	492	6.7e-158	554.7	PhalliiHAL Phallii	460	463
PhHAL.1G056300	Pahal.1G057100	1	Chr01	3365930	3376736	PhalliiHAL	20178	Chr01	3857473	3868535	Phallii	20178	99.5	844	4	0	1	844	1	844	0	1448.7	PhalliiHAL Phallii	461	464
PhHAL.1G056400	Pahal.1G057200	1	Chr01	3377725	3381538	PhalliiHAL	20507	Chr01	3869722	3873440	Phallii	20507	96	298	8	1	61	358	61	354	1.1e-154	543.5	PhalliiHAL Phallii	462	465
PhHAL.1G056500	Pahal.1G057300	1	Chr01	3382013	3383147	PhalliiHAL	1729	Chr01	3874071	3875331	Phallii	1729	98.2	220	4	0	1	220	1	220	2.7e-115	412.5	PhalliiHAL Phallii	463	466
PhHAL.1G056600	Pahal.1G057400	1	Chr01	3388577	3390666	PhalliiHAL	21020	Chr01	3878042	3879976	Phallii	21020	97.1	204	5	1	1	203	1	204	7.5e-100	360.5	PhalliiHAL Phallii	464	467
PhHAL.1G056700	Pahal.1G057600	1	Chr01	3395150	3398043	PhalliiHAL	20990	Chr01	3901608	3904492	Phallii	20990	94.5	274	11	1	1	274	1	270	6.1e-107	384.8	PhalliiHAL Phallii	465	468
PhHAL.1G056900	Pahal.1G058000	1	Chr01	3401484	3406317	PhalliiHAL	1700	Chr01	3921917	3926754	Phallii	1700	99.7	575	2	0	1	575	1	575	0	1129.8	PhalliiHAL Phallii	466	471
PhHAL.1G056900	Pahal.1G057800	1	Chr01	3401484	3406317	PhalliiHAL	1700	Chr01	3907931	3912625	Phallii	1700	99	575	6	0	1	575	1	575	0	1124	PhalliiHAL Phallii	466	469
PhHAL.1G057000	Pahal.1G058100	1	Chr01	3406623	3410509	PhalliiHAL	1711	Chr01	3927349	3930997	Phallii	1711	95	518	26	0	1	518	1	518	1.6e-290	995.3	PhalliiHAL Phallii	467	472
PhHAL.1G057000	Pahal.1G057900	1	Chr01	3406623	3410509	PhalliiHAL	1711	Chr01	3913056	3916875	Phallii	1711	99.2	522	4	0	1	522	1	522	1.6e-306	1048.5	PhalliiHAL Phallii	467	470
PhHAL.1G057100	Pahal.1G057800	1	Chr01	3426476	3432704	PhalliiHAL	1700	Chr01	3907931	3912625	Phallii	1700	99	575	6	0	84	658	1	575	0	1123.6	PhalliiHAL Phallii	468	469
PhHAL.1G057100	Pahal.1G058000	1	Chr01	3426476	3432704	PhalliiHAL	1700	Chr01	3921917	3926754	Phallii	1700	99.7	575	2	0	84	658	1	575	0	1128.6	PhalliiHAL Phallii	468	471
PhHAL.1G057300	Pahal.1G058500	1	Chr01	3441078	3443798	PhalliiHAL	18466	Chr01	3956550	3958638	Phallii	18466	90.3	452	16	1	52	503	1	424	3.6e-207	718.4	PhalliiHAL Phallii	469	473
PhHAL.1G057400	Pahal.1G058600	1	Chr01	3444785	3446867	PhalliiHAL	19628	Chr01	3960069	3961819	Phallii	19628	85.3	191	28	0	1	191	1	191	4.6e-75	278.1	PhalliiHAL Phallii	470	474
PhHAL.1G057500	Pahal.1G058800	1	Chr01	3460161	3461894	PhalliiHAL	18344	Chr01	3970948	3971246	Phallii	18344	100	70	0	0	1	70	1	70	4.7e-33	137.1	PhalliiHAL Phallii	471	475
PhHAL.1G057600	Pahal.1G058900	1	Chr01	3461847	3466718	PhalliiHAL	20464	Chr01	3972517	3975916	Phallii	20464	98.1	648	12	0	1	648	1	648	0	1271.1	PhalliiHAL Phallii	472	476
PhHAL.1G057800	Pahal.1G059300	1	Chr01	3478493	3479995	PhalliiHAL	19872	Chr01	4007990	4008845	Phallii	19872	97.5	240	5	1	1	240	1	239	1.3e-119	426.4	PhalliiHAL Phallii	473	477
PhHAL.1G057900	Pahal.1G059500	1	Chr01	3484788	3489997	PhalliiHAL	1468	Chr01	4014696	4020219	Phallii	1468	99.7	627	2	0	1	627	1	627	0	1292.7	PhalliiHAL Phallii	474	478
PhHAL.1G058100	Pahal.1G059600	1	Chr01	3491797	3501538	PhalliiHAL	18970	Chr01	4021972	4026338	Phallii	18970	87.8	131	8	1	1	131	1	123	9.7e-60	226.9	PhalliiHAL Phallii	475	479
PhHAL.1G058200	Pahal.1G059700	1	Chr01	3504068	3504502	PhalliiHAL	20839	Chr01	4045066	4045404	Phallii	20839	96	50	2	0	1	50	1	50	3.1e-23	104.8	PhalliiHAL Phallii	476	480
PhHAL.1G058500	Pahal.1G060000	1	Chr01	3513225	3518121	PhalliiHAL	20700	Chr01	4073009	4078359	Phallii	20700	100	521	0	0	1	521	1	521	5.6e-304	1040	PhalliiHAL Phallii	477	481
PhHAL.1G058600	Pahal.1G060100	1	Chr01	3518616	3522108	PhalliiHAL	20523	Chr01	4078521	4081966	Phallii	20523	99.2	249	0	1	1	247	1	249	5.1e-114	407.9	PhalliiHAL Phallii	478	482
PhHAL.1G058800	Pahal.1G060400	1	Chr01	3532387	3533881	PhalliiHAL	1686	Chr01	4092086	4093802	Phallii	1686	97.7	484	9	1	1	484	1	482	3.6e-278	954.1	PhalliiHAL Phallii	479	483
PhHAL.1G058900	Pahal.1G060500	1	Chr01	3549376	3550935	PhalliiHAL	19543	Chr01	4100139	4101686	Phallii	19543	97.8	318	7	0	1	318	1	318	1.3e-181	632.9	PhalliiHAL Phallii	480	484
PhHAL.1G059000	Pahal.1G060600	1	Chr01	3552548	3553859	PhalliiHAL	20218	Chr01	4103255	4104603	Phallii	20218	98.9	350	4	0	1	350	1	350	5.6e-191	664.1	PhalliiHAL Phallii	481	485
PhHAL.1G059100	Pahal.1G060700	1	Chr01	3555463	3560508	PhalliiHAL	20067	Chr01	4107383	4112418	Phallii	20067	100	370	0	0	1	370	1	370	3.3e-165	578.6	PhalliiHAL Phallii	482	486
PhHAL.1G059200	Pahal.1G060800	1	Chr01	3560456	3562638	PhalliiHAL	18855	Chr01	4111958	4114729	Phallii	18855	99.3	404	3	0	1	404	1	404	1e-188	656.8	PhalliiHAL Phallii	483	487
PhHAL.1G059300	Pahal.1G060900	1	Chr01	3569544	3574061	PhalliiHAL	18604	Chr01	4123075	4127696	Phallii	18604	99.4	350	2	0	1	350	1	350	9.5e-199	689.9	PhalliiHAL Phallii	484	488
PhHAL.1G059400	Pahal.1G061000	1	Chr01	3575081	3577671	PhalliiHAL	1409	Chr01	4128620	4130102	Phallii	1409	99.3	403	3	0	261	663	1	403	5e-233	804.7	PhalliiHAL Phallii	485	489
PhHAL.1G059500	Pahal.1G061100	1	Chr01	3578384	3583876	PhalliiHAL	19484	Chr01	4131710	4137114	Phallii	19484	99.8	1135	2	0	1	1135	1	1135	0	2151.7	PhalliiHAL Phallii	486	490
PhHAL.1G059600	Pahal.1G061200	1	Chr01	3586969	3596018	PhalliiHAL	20410	Chr01	4139932	4148902	Phallii	20410	99.7	864	1	1	1	862	1	864	0	1555.4	PhalliiHAL Phallii	487	491
PhHAL.1G059700	Pahal.1G061300	1	Chr01	3596241	3602857	PhalliiHAL	1518	Chr01	4160115	4165589	Phallii	1518	98.9	360	4	0	1	360	1	360	1.6e-209	725.7	PhalliiHAL Phallii	488	492
PhHAL.1G059800	Pahal.1G061400	1	Chr01	3603719	3604338	PhalliiHAL	18571	Chr01	4166357	4167073	Phallii	18571	98.9	87	1	0	35	121	35	121	4.4e-28	122.1	PhalliiHAL Phallii	489	493
PhHAL.1G059900	Pahal.1G061600	1	Chr01	3610653	3614977	PhalliiHAL	19123	Chr01	4179688	4184109	Phallii	19123	99.5	187	1	0	1	187	1	187	2.4e-84	308.9	PhalliiHAL Phallii	490	494
PhHAL.1G060000	Pahal.1G061700	1	Chr01	3627399	3628984	PhalliiHAL	20306	Chr01	4196662	4198226	Phallii	20306	93.8	436	26	1	1	436	1	435	3e-231	798.1	PhalliiHAL Phallii	491	495
PhHAL.1G060100	Pahal.1G062000	1	Chr01	3637657	3640606	PhalliiHAL	20975	Chr01	4242380	4245013	Phallii	20975	95.8	261	11	0	81	341	1	261	2.9e-136	481.9	PhalliiHAL Phallii	492	496
PhHAL.1G060300	Pahal.1G062100	1	Chr01	3643108	3646630	PhalliiHAL	19805	Chr01	4247327	4250959	Phallii	19805	98.8	344	4	0	1	344	1	344	1.6e-198	689.1	PhalliiHAL Phallii	493	497
PhHAL.1G060400	Pahal.1G062200	1	Chr01	3655358	3657287	PhalliiHAL	18764	Chr01	4260171	4262098	Phallii	18764	96.6	174	6	0	1	174	1	174	1e-97	353.2	PhalliiHAL Phallii	494	498
PhHAL.1G060500	Pahal.1G062300	1	Chr01	3665618	3666452	PhalliiHAL	18658	Chr01	4270661	4271497	Phallii	18658	96.6	119	4	0	1	119	1	119	5.7e-65	244.2	PhalliiHAL Phallii	495	499
PhHAL.1G060600	Pahal.1G062500	1	Chr01	3679060	3681278	PhalliiHAL	20844	Chr01	4281209	4283256	Phallii	20844	100	355	0	0	1	355	1	355	7.7e-148	520.8	PhalliiHAL Phallii	496	500
PhHAL.1G060800	Pahal.1G062600	1	Chr01	3684710	3686824	PhalliiHAL	20830	Chr01	4287013	4288659	Phallii	20830	87.6	396	13	2	1	363	1	393	2.1e-153	539.3	PhalliiHAL Phallii	497	501
PhHAL.1G060900	Pahal.1G062700	1	Chr01	3687227	3691273	PhalliiHAL	536	Chr01	4289001	4293018	Phallii	536	95.2	312	15	0	1	312	1	312	4.7e-165	577.8	PhalliiHAL Phallii	498	502
PhHAL.1G061000	Pahal.1G062800	1	Chr01	3704464	3710279	PhalliiHAL	19044	Chr01	4305544	4311303	Phallii	19044	99.9	985	1	0	1	985	1	985	0	1855.5	PhalliiHAL Phallii	499	503
PhHAL.1G061100	Pahal.1G062900	1	Chr01	3710385	3715380	PhalliiHAL	19882	Chr01	4311409	4316559	Phallii	19882	99.5	638	3	0	1	638	1	638	0	1199.9	PhalliiHAL Phallii	500	504
PhHAL.1G061200	Pahal.1G063000	1	Chr01	3744940	3746020	PhalliiHAL	18444	Chr01	4333357	4334256	Phallii	18444	89.1	201	22	0	1	201	1	201	8.1e-78	287.3	PhalliiHAL Phallii	501	505
PhHAL.1G061300	Pahal.1G063100	1	Chr01	3746021	3749420	PhalliiHAL	1437	Chr01	4334129	4337993	Phallii	1437	100	205	0	0	1	205	1	205	6.9e-117	417.2	PhalliiHAL Phallii	502	506
PhHAL.1G061400	Pahal.1G063200	1	Chr01	3751812	3755434	PhalliiHAL	19197	Chr01	4340419	4344192	Phallii	19197	100	468	0	0	1	468	1	468	5.1e-224	774.2	PhalliiHAL Phallii	503	507
PhHAL.1G061500	Pahal.1G063300	1	Chr01	3764921	3770978	PhalliiHAL	20922	Chr01	4352201	4358342	Phallii	20922	98.7	237	3	0	1	237	1	237	4.4e-115	411.4	PhalliiHAL Phallii	504	508
PhHAL.1G061600	Pahal.1G063400	1	Chr01	3771965	3775476	PhalliiHAL	1440	Chr01	4359304	4362932	Phallii	1440	100	302	0	0	1	302	1	302	1.5e-144	509.6	PhalliiHAL Phallii	505	509
PhHAL.1G061700	Pahal.1G063500	1	Chr01	3776495	3777300	PhalliiHAL	18541	Chr01	4363862	4364683	Phallii	18541	100	105	0	0	1	105	1	105	2.3e-55	211.8	PhalliiHAL Phallii	506	510
PhHAL.1G061800	Pahal.1G063600	1	Chr01	3779000	3779781	PhalliiHAL	19060	Chr01	4366642	4366953	Phallii	19060	99	104	1	0	1	104	1	104	1.7e-52	202.2	PhalliiHAL Phallii	507	511
PhHAL.1G061900	Pahal.1G063700	1	Chr01	3780433	3785268	PhalliiHAL	21043	Chr01	4368100	4372631	Phallii	21043	99.6	487	2	0	1	487	1	487	3.2e-285	977.6	PhalliiHAL Phallii	508	512
PhHAL.1G062000	Pahal.1G063800	1	Chr01	3785912	3792429	PhalliiHAL	20129	Chr01	4373297	4380715	Phallii	20129	94.6	56	3	0	1	56	1	56	3.1e-27	117.5	PhalliiHAL Phallii	509	513
PhHAL.1G062100	Pahal.1G063900	1	Chr01	3789329	3791174	PhalliiHAL	18416	Chr01	4376850	4378711	Phallii	18416	100	238	0	0	1	238	1	238	1.6e-141	499.2	PhalliiHAL Phallii	510	514
PhHAL.1G062200	Pahal.1G064000	1	Chr01	3800718	3803778	PhalliiHAL	18425	Chr01	4388306	4391508	Phallii	18425	98.4	505	6	1	32	536	32	534	3.7e-234	808.1	PhalliiHAL Phallii	511	515
PhHAL.1G062300	Pahal.1G064100	1	Chr01	3804296	3804613	PhalliiHAL	20728	Chr01	4392016	4392333	Phallii	20728	100	106	0	0	1	106	1	106	1.2e-40	162.9	PhalliiHAL Phallii	512	516
PhHAL.1G062400	Pahal.1G064200	1	Chr01	3804618	3811278	PhalliiHAL	19994	Chr01	4392420	4399000	Phallii	19994	98.3	639	11	0	1	639	1	639	5.7e-303	1036.9	PhalliiHAL Phallii	513	517
PhHAL.1G062600	Pahal.1G064400	1	Chr01	3830292	3836921	PhalliiHAL	1410	Chr01	4420998	4427345	Phallii	1410	100	965	0	0	1	965	1	965	0	1931.8	PhalliiHAL Phallii	514	518
PhHAL.1G062700	Pahal.1G064500	1	Chr01	3837728	3841528	PhalliiHAL	20610	Chr01	4428381	4432191	Phallii	20610	99.3	278	2	0	1	278	1	278	1.7e-121	433	PhalliiHAL Phallii	515	519
PhHAL.1G062800	Pahal.1G064600	1	Chr01	3842388	3844583	PhalliiHAL	20194	Chr01	4433291	4435267	Phallii	20194	99.2	517	4	0	1	517	1	517	2.7e-282	968	PhalliiHAL Phallii	516	520
PhHAL.1G062900	Pahal.1G064700	1	Chr01	3846154	3849696	PhalliiHAL	19956	Chr01	4437007	4439387	Phallii	19956	100	512	0	0	1	512	1	512	4.2e-296	1013.8	PhalliiHAL Phallii	517	521
PhHAL.1G063000	Pahal.1G064800	1	Chr01	3851960	3855213	PhalliiHAL	20041	Chr01	4442501	4446064	Phallii	20041	99.9	774	1	0	1	774	1	774	5.7e-124	442.6	PhalliiHAL Phallii	518	522
PhHAL.1G063200	Pahal.1G065000	1	Chr01	3862714	3865076	PhalliiHAL	18628	Chr01	4451203	4452194	Phallii	18628	96.5	173	6	0	186	358	8	180	2.9e-94	342.8	PhalliiHAL Phallii	519	523
PhHAL.1G063300	Pahal.1G065100	1	Chr01	3865265	3869587	PhalliiHAL	18903	Chr01	4452966	4457041	Phallii	18903	98.4	382	6	0	1	382	1	382	1.7e-217	752.3	PhalliiHAL Phallii	520	524
PhHAL.1G063400	Pahal.1G065200	1	Chr01	3877556	3879533	PhalliiHAL	20005	Chr01	4463188	4465180	Phallii	20005	100	179	0	0	1	179	1	179	5.2e-84	307.8	PhalliiHAL Phallii	521	525
PhHAL.1G063500	Pahal.1G065300	1	Chr01	3880342	3882785	PhalliiHAL	20725	Chr01	4466017	4468277	Phallii	20725	99.2	510	4	0	1	510	1	510	1.4e-288	988.8	PhalliiHAL Phallii	522	526
PhHAL.1G063600	Pahal.1G065400	1	Chr01	3884398	3887569	PhalliiHAL	20954	Chr01	4470643	4472643	Phallii	20954	96.5	453	16	0	1	453	1	453	6e-238	820.5	PhalliiHAL Phallii	523	527
PhHAL.1G063700	Pahal.1G065500	1	Chr01	3894923	3898846	PhalliiHAL	19182	Chr01	4479630	4483446	Phallii	19182	99.2	255	2	0	28	282	28	282	5.2e-147	517.7	PhalliiHAL Phallii	524	528
PhHAL.1G063800	Pahal.1G065600	1	Chr01	3908735	3911987	PhalliiHAL	18705	Chr01	4488275	4492121	Phallii	18705	99.5	412	2	0	1	412	1	412	5.6e-243	837	PhalliiHAL Phallii	525	529
PhHAL.1G063900	Pahal.1G065800	1	Chr01	3914949	3918464	PhalliiHAL	18683	Chr01	4499710	4503046	Phallii	18683	100	364	0	0	1	364	1	364	1.4e-197	686	PhalliiHAL Phallii	526	530
PhHAL.1G064000	Pahal.1G065900	1	Chr01	3918465	3922716	PhalliiHAL	19978	Chr01	4503226	4507458	Phallii	19978	100	755	0	0	1	755	1	755	0	1474.1	PhalliiHAL Phallii	527	531
PhHAL.1G064100	Pahal.1G066000	1	Chr01	3923341	3925000	PhalliiHAL	21015	Chr01	4507459	4509964	Phallii	21015	100	145	0	0	1	145	1	145	3.4e-86	314.7	PhalliiHAL Phallii	528	532
PhHAL.1G064200	Pahal.1G066100	1	Chr01	3927309	3930162	PhalliiHAL	20126	Chr01	4511803	4514969	Phallii	20126	99.6	265	1	0	1	265	1	265	1.3e-121	433.3	PhalliiHAL Phallii	529	533
PhHAL.1G064300	Pahal.1G066200	1	Chr01	3933418	3935262	PhalliiHAL	20328	Chr01	4517911	4519864	Phallii	20328	99.7	297	1	0	1	297	1	297	8.3e-156	547	PhalliiHAL Phallii	530	534
PhHAL.1G064400	Pahal.1G066300	1	Chr01	3936145	3940260	PhalliiHAL	21032	Chr01	4520724	4524976	Phallii	21032	99.7	366	1	0	1	366	1	366	5.1e-211	730.7	PhalliiHAL Phallii	531	535
PhHAL.1G064500	Pahal.1G066400	1	Chr01	3945673	3946794	PhalliiHAL	20876	Chr01	4528807	4531038	Phallii	20876	91.7	374	20	2	1	364	1	373	6.8e-200	693.7	PhalliiHAL Phallii	532	536
PhHAL.1G064600	Pahal.1G066500	1	Chr01	3957338	3958843	PhalliiHAL	18946	Chr01	4539638	4542157	Phallii	18946	99.4	502	3	0	1	502	1	502	6.7e-267	916.8	PhalliiHAL Phallii	533	537
PhHAL.1G064700	Pahal.1G066600	1	Chr01	3972837	3973034	PhalliiHAL	19625	Chr01	4549579	4549776	Phallii	19625	98.5	66	1	0	1	66	1	66	1e-29	125.9	PhalliiHAL Phallii	534	538
PhHAL.1G064800	Pahal.1G066700	1	Chr01	3973364	3975933	PhalliiHAL	20498	Chr01	4550135	4555393	Phallii	20498	100	263	0	0	1	263	1	263	2.2e-152	535.4	PhalliiHAL Phallii	535	539
PhHAL.1G065000	Pahal.1G066900	1	Chr01	3983496	3983780	PhalliiHAL	19999	Chr01	4574686	4574970	Phallii	19999	98.9	95	1	0	1	95	1	95	1.1e-45	179.5	PhalliiHAL Phallii	536	540
PhHAL.1G065200	Pahal.1G067000	1	Chr01	3987621	3989291	PhalliiHAL	19696	Chr01	4578767	4581935	Phallii	19696	98.7	79	1	0	1	79	1	79	9.1e-36	147.1	PhalliiHAL Phallii	537	541
PhHAL.1G065300	Pahal.1G067100	1	Chr01	3994995	3997366	PhalliiHAL	20106	Chr01	4581968	4584586	Phallii	20106	100	92	0	0	1	92	1	92	1.4e-45	179.1	PhalliiHAL Phallii	538	542
PhHAL.1G065400	Pahal.1G067200	1	Chr01	3997425	4001141	PhalliiHAL	20439	Chr01	4585408	4588307	Phallii	20439	100	116	0	0	1	116	44	159	6.2e-62	233.8	PhalliiHAL Phallii	539	543
PhHAL.1G065500	Pahal.1G067300	1	Chr01	4002877	4004289	PhalliiHAL	18624	Chr01	4589980	4591606	Phallii	18624	98.9	358	4	0	1	358	1	358	4.1e-205	711.1	PhalliiHAL Phallii	540	544
PhHAL.1G065600	Pahal.1G067400	1	Chr01	4009111	4011895	PhalliiHAL	19693	Chr01	4594525	4597455	Phallii	19693	99.1	331	3	0	33	363	33	363	1.9e-194	675.6	PhalliiHAL Phallii	541	545
PhHAL.1G065700	Pahal.1G067500	1	Chr01	4012246	4015434	PhalliiHAL	20981	Chr01	4597835	4601068	Phallii	20981	98.6	349	2	1	1	349	1	346	2.3e-75	280	PhalliiHAL Phallii	542	546
PhHAL.1G065800	Pahal.1G067600	1	Chr01	4015752	4021285	PhalliiHAL	20671	Chr01	4607138	4607758	Phallii	20671	88.9	207	23	0	1	207	1	207	1.9e-61	233	PhalliiHAL Phallii	543	547
PhHAL.1G066100	Pahal.1G067900	1	Chr01	4053710	4062408	PhalliiHAL	18866	Chr01	4646353	4652860	Phallii	18866	99.2	720	6	0	1	720	1	720	7.60000000000217e-312	1066.6	PhalliiHAL Phallii	544	548
PhHAL.1G066200	Pahal.1G068000	1	Chr01	4062412	4064346	PhalliiHAL	19609	Chr01	4652291	4654841	Phallii	19609	99.6	449	2	0	45	493	45	493	4e-264	907.5	PhalliiHAL Phallii	545	549
PhHAL.1G066300	Pahal.1G068100	1	Chr01	4065787	4066773	PhalliiHAL	20434	Chr01	4656038	4656928	Phallii	20434	94.2	121	7	0	1	121	1	121	1e-40	163.3	PhalliiHAL Phallii	546	550
PhHAL.1G066400	Pahal.1G068200	1	Chr01	4069392	4074509	PhalliiHAL	1501	Chr01	4659659	4664648	Phallii	1501	98.5	412	6	0	1	412	1	412	9.2e-169	590.5	PhalliiHAL Phallii	547	551
PhHAL.1G066500	Pahal.1G068300	1	Chr01	4075938	4079491	PhalliiHAL	20437	Chr01	4666433	4670038	Phallii	20437	99.5	215	1	0	1	215	1	215	6.8e-99	357.5	PhalliiHAL Phallii	548	552
PhHAL.1G066600	Pahal.1G068400	1	Chr01	4080302	4084143	PhalliiHAL	1441	Chr01	4670498	4674173	Phallii	1441	98.9	459	5	0	1	459	1	459	7.5e-249	856.7	PhalliiHAL Phallii	549	553
PhHAL.1G066700	Pahal.1G068500	1	Chr01	4084174	4087727	PhalliiHAL	19496	Chr01	4674369	4677971	Phallii	19496	81.5	367	32	1	1	367	1	331	1.8e-139	493	PhalliiHAL Phallii	550	554
PhHAL.1G066900	Pahal.1G068700	1	Chr01	4092435	4092911	PhalliiHAL	20987	Chr01	4681009	4681702	Phallii	20987	98.1	159	3	0	1	159	1	159	1e-62	236.9	PhalliiHAL Phallii	551	555
PhHAL.1G067000	Pahal.1G068800	1	Chr01	4095336	4101374	PhalliiHAL	18320	Chr01	4683955	4690050	Phallii	18320	99.3	545	4	0	1	545	1	545	0	1087	PhalliiHAL Phallii	552	556
PhHAL.1G067200	Pahal.1G068900	1	Chr01	4122300	4123471	PhalliiHAL	20971	Chr01	4699410	4700509	Phallii	20971	98.4	122	2	0	1	122	1	122	1.2e-60	229.9	PhalliiHAL Phallii	553	557
PhHAL.1G067300	Pahal.1G069000	1	Chr01	4125166	4126030	PhalliiHAL	18815	Chr01	4702169	4703157	Phallii	18815	95.2	63	3	0	1	63	1	63	1.8e-26	115.9	PhalliiHAL Phallii	554	558
PhHAL.1G067400	Pahal.1G069100	1	Chr01	4133070	4134132	PhalliiHAL	19233	Chr01	4710800	4711513	Phallii	19233	98.5	66	1	0	1	66	1	66	9e-36	146.4	PhalliiHAL Phallii	555	559
PhHAL.1G067500	Pahal.1G069200	1	Chr01	4135712	4140838	PhalliiHAL	19132	Chr01	4712327	4718364	Phallii	19132	98.5	399	6	0	1	399	1	399	1.2e-103	374.4	PhalliiHAL Phallii	556	560
PhHAL.1G067600	Pahal.1G069300	1	Chr01	4144897	4166117	PhalliiHAL	18522	Chr01	4721665	4740771	Phallii	18522	98.9	2143	20	2	1	2141	1	2142	0	4016.8	PhalliiHAL Phallii	557	561
PhHAL.1G067700	Pahal.1G069400	1	Chr01	4166877	4167388	PhalliiHAL	19689	Chr01	4741591	4742099	Phallii	19689	93.8	129	5	2	1	129	1	126	1.5e-66	249.2	PhalliiHAL Phallii	558	562
PhHAL.1G067800	Pahal.1G069500	1	Chr01	4172650	4178844	PhalliiHAL	20928	Chr01	4749076	4755198	Phallii	20928	100	522	0	0	1	522	1	522	2.7e-306	1047.7	PhalliiHAL Phallii	559	563
PhHAL.1G067900	Pahal.1G069600	1	Chr01	4184039	4184740	PhalliiHAL	20877	Chr01	4759627	4760948	Phallii	20877	94.4	234	13	0	1	234	1	234	7.9e-109	390.6	PhalliiHAL Phallii	560	564
PhHAL.1G068000	Pahal.1G069700	1	Chr01	4201355	4203924	PhalliiHAL	18619	Chr01	4764976	4767732	Phallii	18619	96.9	685	19	1	1	685	1	683	0	1090.5	PhalliiHAL Phallii	561	565
PhHAL.1G068100	Pahal.1G069800	1	Chr01	4204916	4205866	PhalliiHAL	20579	Chr01	4768475	4769714	Phallii	20579	95.2	209	9	1	1	209	1	208	9.4e-98	353.6	PhalliiHAL Phallii	562	566
PhHAL.1G068200	Pahal.1G070100	1	Chr01	4219205	4220162	PhalliiHAL	19120	Chr01	4782351	4783372	Phallii	19120	97.1	205	6	0	1	205	1	205	1.8e-93	339.3	PhalliiHAL Phallii	563	567
PhHAL.1G068300	Pahal.1G070200	1	Chr01	4222450	4227694	PhalliiHAL	20168	Chr01	4785635	4791140	Phallii	20168	100	221	0	0	1	221	1	221	2.3e-113	405.6	PhalliiHAL Phallii	564	568
PhHAL.1G068400	Pahal.1G070300	1	Chr01	4231329	4235294	PhalliiHAL	20833	Chr01	4794335	4798685	Phallii	20833	99	195	2	0	1	195	1	195	2.9e-109	391.7	PhalliiHAL Phallii	565	569
PhHAL.1G068500	Pahal.1G070500	1	Chr01	4265558	4267741	PhalliiHAL	19369	Chr01	4813817	4815976	Phallii	19369	87.4	247	31	0	1	247	1	247	2.4e-79	292.7	PhalliiHAL Phallii	566	570
PhHAL.1G068600	Pahal.1G070600	1	Chr01	4269767	4272684	PhalliiHAL	18450	Chr01	4818196	4821135	Phallii	18450	99.5	402	2	0	1	402	1	402	1.6e-226	782.3	PhalliiHAL Phallii	567	571
PhHAL.1G068700	Pahal.1G070700	1	Chr01	4273720	4274034	PhalliiHAL	20470	Chr01	4821996	4822723	Phallii	20470	100	105	0	0	1	105	1	105	2.3e-55	211.8	PhalliiHAL Phallii	568	572
PhHAL.1G068800	Pahal.1G070800	1	Chr01	4274682	4283187	PhalliiHAL	1492	Chr01	4823084	4831373	Phallii	1492	99.4	1701	10	0	1	1701	1	1701	0	3248.4	PhalliiHAL Phallii	569	573
PhHAL.1G068900	Pahal.1G070900	1	Chr01	4284527	4288651	PhalliiHAL	19690	Chr01	4832574	4836742	Phallii	19690	99.5	199	1	0	1	199	1	199	1.5e-109	392.9	PhalliiHAL Phallii	570	574
PhHAL.1G069000	Pahal.1G071000	1	Chr01	4288768	4292146	PhalliiHAL	18711	Chr01	4836630	4839843	Phallii	18711	98.7	313	4	0	1	313	1	313	3.1e-153	538.5	PhalliiHAL Phallii	571	575
PhHAL.1G069100	Pahal.1G071100	1	Chr01	4291808	4295927	PhalliiHAL	20641	Chr01	4839500	4844305	Phallii	20641	93	540	38	0	1	540	1	540	9.3e-254	873.2	PhalliiHAL Phallii	572	576
PhHAL.1G069200	Pahal.1G071200	1	Chr01	4296736	4299691	PhalliiHAL	18910	Chr01	4844815	4847756	Phallii	18910	100	268	0	0	1	268	8	275	2.5e-154	542	PhalliiHAL Phallii	573	577
PhHAL.1G069400	Pahal.1G071300	1	Chr01	4307815	4314292	PhalliiHAL	20441	Chr01	4855370	4861951	Phallii	20441	100	473	0	0	1	473	1	473	2.1e-278	954.9	PhalliiHAL Phallii	574	578
PhHAL.1G069500	Pahal.1G071400	1	Chr01	4315049	4318395	PhalliiHAL	19914	Chr01	4862593	4865901	Phallii	19914	99.7	297	0	1	1	297	1	296	2.4e-171	598.6	PhalliiHAL Phallii	575	579
PhHAL.1G069600	Pahal.1G071500	1	Chr01	4317849	4321670	PhalliiHAL	20672	Chr01	4865409	4869203	Phallii	20672	98.9	276	3	0	1	276	1	276	4.8e-150	528.1	PhalliiHAL Phallii	576	580
PhHAL.1G069700	Pahal.1G071600	1	Chr01	4322181	4327666	PhalliiHAL	19436	Chr01	4869827	4873653	Phallii	19436	96.9	482	15	0	472	953	368	849	3.6e-115	413.7	PhalliiHAL Phallii	577	581
PhHAL.1G069900	Pahal.1G071800	1	Chr01	4350406	4358235	PhalliiHAL	20561	Chr01	4898102	4905569	Phallii	20561	96.3	761	23	1	1	756	1	761	0	1192.9	PhalliiHAL Phallii	578	582
PhHAL.1G070000	Pahal.1G071900	1	Chr01	4359129	4362917	PhalliiHAL	19831	Chr01	4906631	4910325	Phallii	19831	98	901	12	1	1	901	1	895	0	1780.8	PhalliiHAL Phallii	579	583
PhHAL.1G070100	Pahal.1G072000	1	Chr01	4371663	4380459	PhalliiHAL	20735	Chr01	4918823	4927618	Phallii	20735	99.5	575	3	0	1	575	1	575	0	1127.5	PhalliiHAL Phallii	580	584
PhHAL.1G070200	Pahal.1G072300	1	Chr01	4381061	4386629	PhalliiHAL	19681	Chr01	4958630	4962092	Phallii	19681	37	297	137	9	2	271	39	312	2.8e-40	163.3	PhalliiHAL Phallii	581	586
PhHAL.1G070300	Pahal.1G072200	1	Chr01	4414235	4416260	PhalliiHAL	20732	Chr01	4958541	4962602	Phallii	20732	95.9	97	4	0	23	119	86	182	3e-51	198.7	PhalliiHAL Phallii	582	585
PhHAL.1G070400	Pahal.1G072400	1	Chr01	4420033	4427149	PhalliiHAL	19305	Chr01	4966497	4973707	Phallii	19305	99.4	482	3	0	1	482	1	482	2.1e-236	815.5	PhalliiHAL Phallii	583	587
PhHAL.1G070500	Pahal.1G072500	1	Chr01	4426248	4431000	PhalliiHAL	20567	Chr01	4972807	4977358	Phallii	20567	99.7	367	1	0	1	367	1	367	5.9e-220	760.4	PhalliiHAL Phallii	584	588
PhHAL.1G070600	Pahal.1G072600	1	Chr01	4432207	4438630	PhalliiHAL	1496	Chr01	4978699	4985170	Phallii	1496	98.7	875	8	1	1	875	1	872	0	1721.8	PhalliiHAL Phallii	585	589
PhHAL.1G070700	Pahal.1G072700	1	Chr01	4439164	4439499	PhalliiHAL	20268	Chr01	4985728	4986066	Phallii	20268	98.8	84	1	0	1	84	1	84	1.2e-43	172.6	PhalliiHAL Phallii	586	590
PhHAL.1G070800	Pahal.1G072800	1	Chr01	4439500	4441078	PhalliiHAL	18680	Chr01	4986071	4987635	Phallii	18680	98.9	266	3	0	1	266	1	266	3.1e-149	525	PhalliiHAL Phallii	587	591
PhHAL.1G070900	Pahal.1G072900	1	Chr01	4451647	4455385	PhalliiHAL	19889	Chr01	5005959	5009490	Phallii	19889	90.7	289	21	1	1	283	1	289	1.2e-135	479.9	PhalliiHAL Phallii	588	592
PhHAL.1G071100	Pahal.1G073100	1	Chr01	4456368	4462566	PhalliiHAL	19608	Chr01	5010766	5017267	Phallii	19608	100	278	0	0	1	278	1	278	8.7e-139	490.3	PhalliiHAL Phallii	589	593
PhHAL.1G071200	Pahal.1G073200	1	Chr01	4467424	4471470	PhalliiHAL	19281	Chr01	5016804	5020724	Phallii	19281	99.1	696	6	0	1	696	1	696	0	1385.5	PhalliiHAL Phallii	590	594
PhHAL.1G071300	Pahal.1G073300	1	Chr01	4471799	4479118	PhalliiHAL	19605	Chr01	5025629	5032929	Phallii	19605	99.4	662	4	0	1	662	1	662	0	1220.7	PhalliiHAL Phallii	591	595
PhHAL.1G071500	Pahal.1G073500	1	Chr01	4486237	4490725	PhalliiHAL	20010	Chr01	5040959	5045476	Phallii	20010	100	975	0	0	1	975	1	975	0	1885.5	PhalliiHAL Phallii	592	596
PhHAL.1G071600	Pahal.1G073600	1	Chr01	4491425	4493126	PhalliiHAL	20088	Chr01	5046052	5047717	Phallii	20088	99.5	416	2	0	1	416	1	416	1.7e-239	825.5	PhalliiHAL Phallii	593	597
PhHAL.1G071700	Pahal.1G073700	1	Chr01	4493091	4497260	PhalliiHAL	20364	Chr01	5047817	5051812	Phallii	20364	99.1	426	4	0	1	426	1	426	9.6e-262	899.4	PhalliiHAL Phallii	594	598
PhHAL.1G071800	Pahal.1G073800	1	Chr01	4497529	4502133	PhalliiHAL	20797	Chr01	5052081	5056640	Phallii	20797	99.2	471	4	0	1	471	1	471	1.3e-267	919.1	PhalliiHAL Phallii	595	599
PhHAL.1G071900	Pahal.1G073900	1	Chr01	4502414	4508141	PhalliiHAL	19203	Chr01	5056714	5062743	Phallii	19203	99	409	4	0	1	409	1	409	1.8e-222	768.8	PhalliiHAL Phallii	596	600
PhHAL.1G072000	Pahal.1G074000	1	Chr01	4509253	4513710	PhalliiHAL	20858	Chr01	5064376	5070802	Phallii	20858	99.3	152	1	0	1	152	1	152	2.2e-88	322	PhalliiHAL Phallii	597	601
PhHAL.1G072100	Pahal.1G074100	1	Chr01	4516526	4516839	PhalliiHAL	20316	Chr01	5071559	5071872	Phallii	20316	100	64	0	0	1	64	1	64	1.3e-29	125.6	PhalliiHAL Phallii	598	602
PhHAL.1G072200	Pahal.1G074200	1	Chr01	4517138	4520199	PhalliiHAL	19758	Chr01	5072172	5075231	Phallii	19758	98.2	445	8	0	1	445	1	445	3.9e-250	860.9	PhalliiHAL Phallii	599	603
PhHAL.1G072300	Pahal.1G074300	1	Chr01	4542244	4548196	PhalliiHAL	18798	Chr01	5083655	5089522	Phallii	18798	99.6	502	2	0	1	502	1	502	6.3e-289	989.9	PhalliiHAL Phallii	600	604
PhHAL.1G072400	Pahal.1G074400	1	Chr01	4548553	4553248	PhalliiHAL	20053	Chr01	5090042	5093505	Phallii	20053	100	217	0	0	1	217	1	217	1.1e-123	439.9	PhalliiHAL Phallii	601	605
PhHAL.1G072500	Pahal.1G074600	1	Chr01	4561974	4562612	PhalliiHAL	20455	Chr01	5115697	5116483	Phallii	20455	97.4	196	5	0	1	196	1	196	1.4e-61	233.4	PhalliiHAL Phallii	602	606
PhHAL.1G072600	Pahal.1G074700	1	Chr01	4568899	4572584	PhalliiHAL	20679	Chr01	5124345	5126897	Phallii	20679	99.8	416	1	0	638	1053	263	678	5.1e-240	828.6	PhalliiHAL Phallii	603	607
PhHAL.1G072700	Pahal.1G074900	1	Chr01	4573569	4573739	PhalliiHAL	19649	Chr01	5128963	5129133	Phallii	19649	93	57	4	0	1	57	1	57	5.4e-27	116.7	PhalliiHAL Phallii	604	608
PhHAL.1G072800	Pahal.1G075000	1	Chr01	4575492	4579832	PhalliiHAL	19733	Chr01	5129844	5133479	Phallii	19733	98.5	324	5	0	1	324	1	324	3e-183	638.3	PhalliiHAL Phallii	605	609
PhHAL.1G072900	Pahal.1G075100	1	Chr01	4581313	4588137	PhalliiHAL	18572	Chr01	5135578	5142393	Phallii	18572	99.3	1148	6	1	1	1148	1	1146	0	2261.1	PhalliiHAL Phallii	606	610
PhHAL.1G073000	Pahal.1G075200	1	Chr01	4589193	4590323	PhalliiHAL	20705	Chr01	5144364	5145312	Phallii	20705	97.6	84	2	0	1	84	1	84	1e-37	152.9	PhalliiHAL Phallii	607	611
PhHAL.1G073200	Pahal.1G075300	1	Chr01	4603615	4609304	PhalliiHAL	19282	Chr01	5163825	5173830	Phallii	19282	100	411	0	0	1	411	1	411	9.3e-222	766.5	PhalliiHAL Phallii	608	612
PhHAL.1G073300	Pahal.1G075400	1	Chr01	4609687	4615404	PhalliiHAL	19373	Chr01	5174302	5180047	Phallii	19373	97.7	809	19	0	1	809	1	809	0	1557.3	PhalliiHAL Phallii	609	613
PhHAL.1G073400	Pahal.1G075500	1	Chr01	4625543	4626983	PhalliiHAL	19795	Chr01	5190714	5191646	Phallii	19795	99.4	311	2	0	1	311	1	311	2.5e-182	635.2	PhalliiHAL Phallii	610	614
PhHAL.1G073500	Pahal.1G075600	1	Chr01	4627154	4629438	PhalliiHAL	19310	Chr01	5191892	5194194	Phallii	19310	100	193	0	0	1	193	1	193	1.1e-100	363.2	PhalliiHAL Phallii	611	615
PhHAL.1G073600	Pahal.1G075700	1	Chr01	4632244	4636476	PhalliiHAL	2340	Chr01	5197429	5198237	Phallii	2340	63	216	53	2	1	216	1	189	2.5e-33	139.4	PhalliiHAL Phallii	612	616
PhHAL.1G073800	Pahal.1G075900	1	Chr01	4639118	4642194	PhalliiHAL	20821	Chr01	5202666	5204957	Phallii	20821	98.1	215	4	0	1	215	83	297	2.5e-117	418.7	PhalliiHAL Phallii	613	617
PhHAL.1G073900	Pahal.1G076000	1	Chr01	4642607	4646920	PhalliiHAL	19843	Chr01	5206821	5210945	Phallii	19843	99.5	430	2	0	1	430	1	430	2.6e-251	864.8	PhalliiHAL Phallii	614	618
PhHAL.1G074000	Pahal.1G076100	1	Chr01	4646921	4650855	PhalliiHAL	18902	Chr01	5211253	5212749	Phallii	18902	95.4	518	5	2	1	518	1	499	9.2e-283	969.5	PhalliiHAL Phallii	615	619
PhHAL.1G074100	Pahal.1G076400	1	Chr01	4651209	4651651	PhalliiHAL	20181	Chr01	5227963	5228276	Phallii	20181	96.4	55	2	0	19	73	6	60	9.3e-24	106.3	PhalliiHAL Phallii	616	620
PhHAL.1G074400	Pahal.1G076500	1	Chr01	4655887	4658093	PhalliiHAL	20095	Chr01	5232638	5234900	Phallii	20095	98.5	605	9	0	1	605	1	605	0	1125.9	PhalliiHAL Phallii	617	621
PhHAL.1G074500	Pahal.1G076600	1	Chr01	4658094	4664425	PhalliiHAL	20801	Chr01	5234417	5240880	Phallii	20801	99.1	1089	10	0	1	1089	1	1089	0	2119.7	PhalliiHAL Phallii	618	622
PhHAL.1G074600	Pahal.1G076700	1	Chr01	4664827	4669217	PhalliiHAL	1386	Chr01	5241125	5246046	Phallii	1386	99.8	401	1	0	1	401	1	401	6e-226	780.4	PhalliiHAL Phallii	619	623
PhHAL.1G074700	Pahal.1G076800	1	Chr01	4671652	4677347	PhalliiHAL	19240	Chr01	5249494	5255191	Phallii	19240	98.5	328	5	0	1	328	1	328	6.4e-189	657.1	PhalliiHAL Phallii	620	624
PhHAL.1G074800	Pahal.1G076900	1	Chr01	4678614	4681183	PhalliiHAL	20347	Chr01	5256428	5259991	Phallii	20347	99.3	416	3	0	1	416	1	416	7.5e-227	783.5	PhalliiHAL Phallii	621	625
PhHAL.1G074900	Pahal.1G077000	1	Chr01	4688908	4692657	PhalliiHAL	19922	Chr01	5268362	5272474	Phallii	19922	99.5	394	2	0	1	394	1	394	2.6e-176	615.5	PhalliiHAL Phallii	622	626
PhHAL.1G075000	Pahal.1G077100	1	Chr01	4693580	4696931	PhalliiHAL	18616	Chr01	5273485	5276983	Phallii	18616	99.1	654	6	0	1	654	1	654	9.8e-226	780.4	PhalliiHAL Phallii	623	627
PhHAL.1G075100	Pahal.1G077200	1	Chr01	4702029	4704991	PhalliiHAL	1688	Chr01	5281356	5283126	Phallii	1688	86.3	212	13	2	1	210	128	325	1.5e-96	349.7	PhalliiHAL Phallii	624	628
PhHAL.1G075200	Pahal.1G077300	1	Chr01	4704336	4709010	PhalliiHAL	1376	Chr01	5282626	5286587	Phallii	1376	99.4	333	2	0	1	333	1	333	1.3e-178	622.9	PhalliiHAL Phallii	625	629
PhHAL.1G075300	Pahal.1G077400	1	Chr01	4708500	4709802	PhalliiHAL	18927	Chr01	5288292	5289574	Phallii	18927	100	212	0	0	1	212	1	212	1.3e-113	406.4	PhalliiHAL Phallii	626	630
PhHAL.1G075400	Pahal.1G077500	1	Chr01	4709803	4714187	PhalliiHAL	19815	Chr01	5289693	5291702	Phallii	19815	100	153	0	0	21	173	35	187	2.2e-84	308.9	PhalliiHAL Phallii	627	631
PhHAL.1G075500	Pahal.1G077800	1	Chr01	4716275	4719664	PhalliiHAL	41	Chr01	5318279	5319752	Phallii	41	88.6	385	44	0	1	385	1	385	6.3e-176	614.4	PhalliiHAL Phallii	628	633
PhHAL.1G075700	Pahal.1G077800	1	Chr01	4741713	4746964	PhalliiHAL	41	Chr01	5318279	5319752	Phallii	41	88.6	385	44	0	1	385	1	385	6.3e-176	614.4	PhalliiHAL Phallii	629	633
PhHAL.1G075700	Pahal.1G077900	1	Chr01	4741713	4746964	PhalliiHAL	41	Chr01	5319753	5321271	Phallii	41	88.7	212	21	2	597	805	101	312	2.6e-61	234.6	PhalliiHAL Phallii	629	634
PhHAL.1G076100	Pahal.1G077900	1	Chr01	4764445	4770454	PhalliiHAL	41	Chr01	5319753	5321271	Phallii	41	92.5	200	15	0	606	805	117	316	7.3e-61	233	PhalliiHAL Phallii	630	634
PhHAL.1G076200	Pahal.1G077700	1	Chr01	4776326	4777237	PhalliiHAL	41	Chr01	5311332	5316443	Phallii	41	87.2	281	35	1	1	280	1	281	4.4e-127	453	PhalliiHAL Phallii	631	632
PhHAL.1G076400	Pahal.1G078500	1	Chr01	4783985	4787100	PhalliiHAL	19544	Chr01	5398195	5399355	Phallii	19544	98.9	90	1	0	52	141	50	139	9.2e-44	173.7	PhalliiHAL Phallii	632	635
PhHAL.1G076700	Pahal.1G078600	1	Chr01	4796718	4804438	PhalliiHAL	1489	Chr01	5407677	5413975	Phallii	1489	97.5	520	13	0	1	520	1	520	2e-277	951.8	PhalliiHAL Phallii	633	636
PhHAL.1G076900	Pahal.1G078700	1	Chr01	4849592	4851661	PhalliiHAL	18911	Chr01	5422307	5425519	Phallii	18911	99.5	214	1	0	1	214	1	214	7.2e-117	417.2	PhalliiHAL Phallii	634	637
PhHAL.1G077000	Pahal.1G078800	1	Chr01	4854987	4857332	PhalliiHAL	20138	Chr01	5427187	5432202	Phallii	20138	99.3	540	4	0	1	540	1	540	6e-285	976.9	PhalliiHAL Phallii	635	638
PhHAL.1G077100	Pahal.1G079000	1	Chr01	4864966	4867633	PhalliiHAL	20802	Chr01	5441509	5444312	Phallii	20802	98.6	284	4	0	1	284	1	284	1.9e-152	535.8	PhalliiHAL Phallii	636	639
PhHAL.1G077200	Pahal.1G079100	1	Chr01	4867883	4889613	PhalliiHAL	18527	Chr01	5444384	5466029	Phallii	18527	99.6	1840	5	2	1	1838	1	1840	0	3559.6	PhalliiHAL Phallii	637	640
PhHAL.1G077300	Pahal.1G079200	1	Chr01	4893614	4895545	PhalliiHAL	19301	Chr01	5472785	5474680	Phallii	19301	98.8	429	5	0	1	429	1	429	3e-231	798.1	PhalliiHAL Phallii	638	641
PhHAL.1G077400	Pahal.1G079300	1	Chr01	4896315	4898892	PhalliiHAL	1443	Chr01	5475433	5478065	Phallii	1443	100	141	0	0	1	141	1	141	7e-60	227.3	PhalliiHAL Phallii	639	642
PhHAL.1G077600	Pahal.1G079500	1	Chr01	4908471	4912129	PhalliiHAL	20589	Chr01	5484649	5488453	Phallii	20589	100	261	0	0	25	285	25	285	5.4e-152	534.3	PhalliiHAL Phallii	640	643
PhHAL.1G077700	Pahal.1G079600	1	Chr01	4914005	4916934	PhalliiHAL	20221	Chr01	5490223	5493237	Phallii	20221	99.3	427	3	0	1	427	1	427	3.5e-216	748	PhalliiHAL Phallii	641	644
PhHAL.1G077800	Pahal.1G079700	1	Chr01	4920622	4923798	PhalliiHAL	19573	Chr01	5496988	5500039	Phallii	19573	99.4	168	1	0	1	168	1	168	1.6e-63	239.6	PhalliiHAL Phallii	642	645
PhHAL.1G078100	Pahal.1G080000	1	Chr01	4931377	4935885	PhalliiHAL	18759	Chr01	5502683	5507161	Phallii	18759	99.2	1045	8	0	1	1045	1	1045	0	1991.1	PhalliiHAL Phallii	643	646
PhHAL.1G078200	Pahal.1G080100	1	Chr01	4939084	4940146	PhalliiHAL	18620	Chr01	5510302	5511440	Phallii	18620	99.4	171	1	0	1	171	1	171	2.4e-91	332	PhalliiHAL Phallii	644	647
PhHAL.1G078300	Pahal.1G080200	1	Chr01	4946227	4949494	PhalliiHAL	19851	Chr01	5517789	5520747	Phallii	19851	99.6	232	1	0	1	232	1	232	3.3e-99	358.6	PhalliiHAL Phallii	645	648
PhHAL.1G078400	Pahal.1G080300	1	Chr01	4951459	4962056	PhalliiHAL	1529	Chr01	5522717	5533294	Phallii	1529	93.7	699	43	1	1	698	1	699	2.3e-155	547	PhalliiHAL Phallii	646	649
PhHAL.1G078500	Pahal.1G080400	1	Chr01	4962265	4966176	PhalliiHAL	20303	Chr01	5533497	5537400	Phallii	20303	99.1	544	5	0	1	544	1	544	0	1119.8	PhalliiHAL Phallii	647	650
PhHAL.1G078600	Pahal.1G080500	1	Chr01	4980516	4984316	PhalliiHAL	1407	Chr01	5552113	5555841	Phallii	1407	97.3	549	15	0	1	549	1	549	9.30000000000001e-310	1059.3	PhalliiHAL Phallii	648	651
PhHAL.1G078700	Pahal.1G080600	1	Chr01	5007688	5009640	PhalliiHAL	20212	Chr01	5575127	5576954	Phallii	20212	99.2	372	3	0	1	372	1	372	1.1e-210	729.6	PhalliiHAL Phallii	649	652
PhHAL.1G078800	Pahal.1G080700	1	Chr01	5013956	5018499	PhalliiHAL	1515	Chr01	5581358	5585848	Phallii	1515	100	423	0	0	1	423	1	423	2e-227	785.4	PhalliiHAL Phallii	650	653
PhHAL.1G078900	Pahal.1G080800	1	Chr01	5019999	5026114	PhalliiHAL	1403	Chr01	5587417	5593416	Phallii	1403	100	342	0	0	1	342	1	342	3.2e-207	718	PhalliiHAL Phallii	651	654
PhHAL.1G079100	Pahal.1G081000	1	Chr01	5038958	5041830	PhalliiHAL	19031	Chr01	5604902	5609015	Phallii	19031	96.5	395	14	0	1	395	1	395	1.9e-155	546.2	PhalliiHAL Phallii	652	655
PhHAL.1G079200	Pahal.1G081100	1	Chr01	5045374	5047560	PhalliiHAL	18879	Chr01	5622087	5624546	Phallii	18879	97.2	509	9	1	1	504	1	509	6.6e-278	953.4	PhalliiHAL Phallii	653	656
PhHAL.1G079300	Pahal.1G081200	1	Chr01	5047561	5049414	PhalliiHAL	19654	Chr01	5624547	5626416	Phallii	19654	99.1	117	1	0	27	143	69	185	1.9e-57	219.5	PhalliiHAL Phallii	654	657
PhHAL.1G079500	Pahal.1G081400	1	Chr01	5061121	5063104	PhalliiHAL	1686	Chr01	5668372	5669868	Phallii	1686	98.8	499	6	0	1	499	1	499	4e-291	997.3	PhalliiHAL Phallii	655	658
PhHAL.1G079700	Pahal.1G081500	1	Chr01	5107132	5107974	PhalliiHAL	20733	Chr01	5694055	5694318	Phallii	20733	100	87	0	0	1	87	1	87	1.3e-45	179.9	PhalliiHAL Phallii	656	659
PhHAL.1G079800	Pahal.1G081600	1	Chr01	5108090	5112833	PhalliiHAL	20332	Chr01	5695424	5698628	Phallii	20332	99.8	496	1	0	1	496	1	496	2e-287	984.9	PhalliiHAL Phallii	657	660
PhHAL.1G079900	Pahal.1G082000	1	Chr01	5112636	5113427	PhalliiHAL	1702	Chr01	5707547	5711243	Phallii	1702	94.9	255	13	0	1	255	677	931	5.6e-138	489.6	PhalliiHAL Phallii	658	664
PhHAL.1G079900	Pahal.1G081700	1	Chr01	5112636	5113427	PhalliiHAL	1702	Chr01	5698629	5700560	Phallii	1702	98.4	255	4	0	1	255	87	341	8.6e-144	506.9	PhalliiHAL Phallii	658	661
PhHAL.1G080000	Pahal.1G081800	1	Chr01	5113828	5116915	PhalliiHAL	20595	Chr01	5700820	5701824	Phallii	20595	71.1	121	34	1	206	325	206	326	9.3e-31	131.7	PhalliiHAL Phallii	659	662
PhHAL.1G080200	Pahal.1G081900	1	Chr01	5121737	5123532	PhalliiHAL	19108	Chr01	5705271	5706968	Phallii	19108	98.3	173	3	0	1	173	1	173	2.2e-92	335.5	PhalliiHAL Phallii	660	663
PhHAL.1G080300	Pahal.1G081700	1	Chr01	5123948	5127521	PhalliiHAL	1702	Chr01	5698629	5700560	Phallii	1702	95.8	289	12	0	637	925	60	348	2.4e-160	563.9	PhalliiHAL Phallii	661	661
PhHAL.1G080300	Pahal.1G082000	1	Chr01	5123948	5127521	PhalliiHAL	1702	Chr01	5707547	5711243	Phallii	1702	99.8	1054	2	0	4	1057	17	1070	0	1110.1	PhalliiHAL Phallii	661	664
PhHAL.1G080400	Pahal.1G082100	1	Chr01	5127532	5127975	PhalliiHAL	20985	Chr01	5711244	5715387	Phallii	20985	97.3	146	4	0	1	146	1	146	4.1e-76	281.6	PhalliiHAL Phallii	662	665
PhHAL.1G080500	Pahal.1G082200	1	Chr01	5151894	5153945	PhalliiHAL	18660	Chr01	5722347	5724533	Phallii	18660	99.1	340	3	0	1	340	1	340	4e-194	674.5	PhalliiHAL Phallii	663	666
PhHAL.1G080600	Pahal.1G082400	1	Chr01	5166145	5169904	PhalliiHAL	1266	Chr01	5731289	5735509	Phallii	1266	100	619	0	0	1	619	1	619	1.9e-304	1042	PhalliiHAL Phallii	664	667
PhHAL.1G080700	Pahal.1G082500	1	Chr01	5170889	5175483	PhalliiHAL	18477	Chr01	5736078	5740694	Phallii	18477	100	331	0	0	1	331	1	331	1.5e-137	486.5	PhalliiHAL Phallii	665	668
PhHAL.1G081000	Pahal.1G082800	1	Chr01	5196978	5203139	PhalliiHAL	19983	Chr01	5757528	5762636	Phallii	19983	99.3	412	3	0	1	412	1	412	4.3e-243	837.4	PhalliiHAL Phallii	666	669
PhHAL.1G081200	Pahal.1G083000	1	Chr01	5209999	5215721	PhalliiHAL	18351	Chr01	5768064	5774816	Phallii	18351	98.1	1122	20	1	1	1122	1	1121	0	1806.6	PhalliiHAL Phallii	667	670
PhHAL.1G081300	Pahal.1G083100	1	Chr01	5216172	5216648	PhalliiHAL	20442	Chr01	5774902	5776319	Phallii	20442	72.9	85	21	1	75	159	39	121	3.1e-24	108.6	PhalliiHAL Phallii	668	671
PhHAL.1G081400	Pahal.1G083200	1	Chr01	5236203	5237384	PhalliiHAL	18377	Chr01	5794921	5796215	Phallii	18377	97.7	394	8	1	1	394	1	393	6e-226	780.4	PhalliiHAL Phallii	669	672
PhHAL.1G081500	Pahal.1G083300	1	Chr01	5240620	5247014	PhalliiHAL	20155	Chr01	5801809	5808194	Phallii	20155	97.5	715	16	2	1	714	1	714	0	1216.8	PhalliiHAL Phallii	670	673
PhHAL.1G081800	Pahal.1G083600	1	Chr01	5264336	5264970	PhalliiHAL	19803	Chr01	5828537	5829357	Phallii	19803	98	151	3	0	5	155	2	152	5.3e-77	284.3	PhalliiHAL Phallii	671	674
PhHAL.1G081900	Pahal.1G083700	1	Chr01	5265275	5266079	PhalliiHAL	20979	Chr01	5829358	5830080	Phallii	20979	100	62	0	0	1	62	1	62	7.4e-30	126.3	PhalliiHAL Phallii	672	675
PhHAL.1G082000	Pahal.1G083800	1	Chr01	5271978	5274004	PhalliiHAL	18576	Chr01	5841285	5844408	Phallii	18576	93.6	409	21	2	5	411	50	455	1.1e-226	783.1	PhalliiHAL Phallii	673	676
PhHAL.1G082100	Pahal.1G083900	1	Chr01	5276992	5278624	PhalliiHAL	20473	Chr01	5846703	5848622	Phallii	20473	98.4	318	4	1	1	318	1	317	3.1e-148	521.9	PhalliiHAL Phallii	674	677
PhHAL.1G082200	Pahal.1G084000	1	Chr01	5280859	5289343	PhalliiHAL	19463	Chr01	5850609	5855874	Phallii	19463	98.4	514	8	0	11	524	12	525	2.1e-298	1021.5	PhalliiHAL Phallii	675	678
PhHAL.1G082500	Pahal.1G084100	1	Chr01	5289316	5289930	PhalliiHAL	18988	Chr01	5855875	5856879	Phallii	18988	97.7	133	3	0	1	133	1	133	3.3e-67	251.5	PhalliiHAL Phallii	676	679
PhHAL.1G082600	Pahal.1G084200	1	Chr01	5290191	5296930	PhalliiHAL	18458	Chr01	5857101	5863885	Phallii	18458	97.9	943	20	0	1	943	1	943	0	1814.7	PhalliiHAL Phallii	677	680
PhHAL.1G082700	Pahal.1G084300	1	Chr01	5298645	5304037	PhalliiHAL	18587	Chr01	5864513	5870642	Phallii	18587	98.7	556	7	0	1	556	1	556	2.70000000000129e-312	1067.8	PhalliiHAL Phallii	678	681
PhHAL.1G082900	Pahal.1G084500	1	Chr01	5321992	5324220	PhalliiHAL	20238	Chr01	5879730	5880766	Phallii	20238	100	109	0	0	1	109	1	109	1.6e-59	225.7	PhalliiHAL Phallii	679	682
PhHAL.1G083000	Pahal.1G084600	1	Chr01	5327647	5328882	PhalliiHAL	18625	Chr01	5884250	5885490	Phallii	18625	100	115	0	0	1	115	1	115	7.2e-63	236.9	PhalliiHAL Phallii	680	683
PhHAL.1G083200	Pahal.1G085300	1	Chr01	5338328	5342185	PhalliiHAL	440	Chr01	5920262	5924103	Phallii	440	70.4	409	120	1	726	1133	62	470	1.3e-167	588.2	PhalliiHAL Phallii	681	687
PhHAL.1G083300	Pahal.1G084700	1	Chr01	5345681	5347030	PhalliiHAL	19772	Chr01	5890317	5899452	Phallii	19772	96.8	94	3	0	1	94	1	94	9e-48	186.4	PhalliiHAL Phallii	682	684
PhHAL.1G083400	Pahal.1G084900	1	Chr01	5348907	5349748	PhalliiHAL	19437	Chr01	5901249	5902165	Phallii	19437	98.9	95	1	0	1	95	3	97	2e-50	195.3	PhalliiHAL Phallii	683	685
PhHAL.1G083600	Pahal.1G085000	1	Chr01	5359385	5360387	PhalliiHAL	18501	Chr01	5903086	5904762	Phallii	18501	86.8	144	2	1	1	127	1	144	3.3e-61	231.5	PhalliiHAL Phallii	684	686
PhHAL.1G083700	Pahal.1G085500	1	Chr01	5367622	5368513	PhalliiHAL	19503	Chr01	5937995	5938906	Phallii	19503	99.2	129	1	0	1	129	1	129	2.9e-68	255	PhalliiHAL Phallii	685	688
PhHAL.1G083800	Pahal.1G085600	1	Chr01	5369714	5370901	PhalliiHAL	19238	Chr01	5940611	5940957	Phallii	19238	100	82	0	0	1	82	1	82	1.5e-41	165.6	PhalliiHAL Phallii	686	689
PhHAL.1G083900	Pahal.1G085700	1	Chr01	5374035	5375069	PhalliiHAL	20359	Chr01	5944401	5945921	Phallii	20359	97.6	82	2	0	1	82	1	82	2.1e-29	125.2	PhalliiHAL Phallii	687	690
PhHAL.1G084100	Pahal.1G085900	1	Chr01	5390044	5397836	PhalliiHAL	1699	Chr01	5958477	5966177	Phallii	1699	99.6	808	3	0	1	808	12	819	0	1563.5	PhalliiHAL Phallii	688	691
PhHAL.1G084300	Pahal.1G086100	1	Chr01	5400217	5400788	PhalliiHAL	18480	Chr01	5968617	5969828	Phallii	18480	93.7	79	5	0	1	79	1	79	5.2e-36	147.1	PhalliiHAL Phallii	689	692
PhHAL.1G084400	Pahal.1G086200	1	Chr01	5405933	5407961	PhalliiHAL	20659	Chr01	5974242	5976217	Phallii	20659	98.2	444	7	1	1	443	1	444	2.1e-264	908.3	PhalliiHAL Phallii	690	693
PhHAL.1G084500	Pahal.1G086300	1	Chr01	5410482	5418610	PhalliiHAL	18387	Chr01	5978954	5986205	Phallii	18387	90.1	558	55	0	179	736	1	558	3.1e-244	841.6	PhalliiHAL Phallii	691	694
PhHAL.1G084600	Pahal.1G086400	1	Chr01	5419431	5424355	PhalliiHAL	1417	Chr01	5986844	5991985	Phallii	1417	99.8	518	1	0	1	518	1	518	1.6e-303	1038.5	PhalliiHAL Phallii	692	695
PhHAL.1G084700	Pahal.1G086500	1	Chr01	5424514	5429000	PhalliiHAL	18523	Chr01	5992245	5996528	Phallii	18523	99	1153	12	0	14	1166	1	1153	2.9e-308	1055.4	PhalliiHAL Phallii	693	696
PhHAL.1G084900	Pahal.1G086700	1	Chr01	5439148	5441675	PhalliiHAL	20773	Chr01	6010960	6013500	Phallii	20773	94.8	808	38	1	1	804	1	808	0	1372.8	PhalliiHAL Phallii	694	697
PhHAL.1G085000	Pahal.1G086800	1	Chr01	5453128	5453454	PhalliiHAL	18697	Chr01	6016485	6018120	Phallii	18697	96.3	109	4	0	1	109	1	109	9.6e-57	216.5	PhalliiHAL Phallii	695	698
PhHAL.1G085100	Pahal.1G087100	1	Chr01	5462908	5467728	PhalliiHAL	19849	Chr01	6028499	6033183	Phallii	19849	99.3	1120	8	0	1	1120	1	1120	0	1076.6	PhalliiHAL Phallii	696	699
PhHAL.1G085200	Pahal.1G087200	1	Chr01	5474929	5479128	PhalliiHAL	18914	Chr01	6036266	6040486	Phallii	18914	97.6	1124	27	0	1	1124	1	1124	0	1200.7	PhalliiHAL Phallii	697	700
PhHAL.1G085300	Pahal.1G087300	1	Chr01	5480351	5484841	PhalliiHAL	20179	Chr01	6043682	6044128	Phallii	20179	98	149	3	0	1	149	1	149	3.4e-81	298.1	PhalliiHAL Phallii	698	701
PhHAL.1G085400	Pahal.1G087400	1	Chr01	5487254	5488354	PhalliiHAL	20258	Chr01	6049040	6050130	Phallii	20258	95.8	144	6	0	1	144	1	144	5.3e-55	211.1	PhalliiHAL Phallii	699	702
PhHAL.1G085600	Pahal.1G087800	1	Chr01	5513090	5520095	PhalliiHAL	18795	Chr01	6074075	6079418	Phallii	18795	100	151	0	0	1	151	1	151	4.8e-83	304.3	PhalliiHAL Phallii	700	703
PhHAL.1G085700	Pahal.1G087900	1	Chr01	5521661	5521991	PhalliiHAL	19113	Chr01	6080208	6082985	Phallii	19113	97.2	71	2	0	1	71	35	105	7e-33	137.1	PhalliiHAL Phallii	701	704
PhHAL.1G086100	Pahal.1G088100	1	Chr01	5547273	5551855	PhalliiHAL	19381	Chr01	6110128	6114676	Phallii	19381	99.5	438	2	0	1	438	1	438	2.4e-252	868.2	PhalliiHAL Phallii	702	705
PhHAL.1G086200	Pahal.1G088200	1	Chr01	5551967	5558191	PhalliiHAL	1502	Chr01	6114709	6121233	Phallii	1502	100	307	0	0	1	307	1	307	2.1e-189	658.7	PhalliiHAL Phallii	703	706
PhHAL.1G086300	Pahal.1G088300	1	Chr01	5562151	5569912	PhalliiHAL	20079	Chr01	6125243	6132979	Phallii	20079	98.9	466	5	0	54	519	52	517	4.4e-253	870.9	PhalliiHAL Phallii	704	707
PhHAL.1G086400	Pahal.1G088400	1	Chr01	5569913	5570724	PhalliiHAL	21034	Chr01	6132980	6133871	Phallii	21034	96.2	184	5	1	1	184	1	182	5.5e-86	314.3	PhalliiHAL Phallii	705	708
PhHAL.1G086600	Pahal.1G088600	1	Chr01	5575376	5582600	PhalliiHAL	18784	Chr01	6155236	6162333	Phallii	18784	99.7	880	3	0	1	880	1	880	0	1749.6	PhalliiHAL Phallii	706	709
PhHAL.1G086800	Pahal.1G088700	1	Chr01	5584259	5589133	PhalliiHAL	19439	Chr01	6163261	6168872	Phallii	19439	99.2	725	6	0	1	725	1	725	0	1348.2	PhalliiHAL Phallii	707	710
PhHAL.1G086900	Pahal.1G088800	1	Chr01	5590711	5595191	PhalliiHAL	20739	Chr01	6172418	6175057	Phallii	20739	99.5	601	3	0	170	770	1	601	0	1171.8	PhalliiHAL Phallii	708	711
PhHAL.1G087000	Pahal.1G088900	1	Chr01	5611777	5613698	PhalliiHAL	19567	Chr01	6177704	6182933	Phallii	19567	98.6	504	7	0	1	504	1	504	2.5e-290	994.6	PhalliiHAL Phallii	709	712
PhHAL.1G087300	Pahal.1G089100	1	Chr01	5647161	5651762	PhalliiHAL	1448	Chr01	6261470	6266141	Phallii	1448	99.7	698	2	0	35	732	35	732	0	1489.9	PhalliiHAL Phallii	710	713
PhHAL.1G087400	Pahal.1G089200	1	Chr01	5655673	5665275	PhalliiHAL	20356	Chr01	6270058	6277624	Phallii	20356	97.1	308	9	0	193	500	1	308	1.1e-170	597	PhalliiHAL Phallii	711	714
PhHAL.1G087500	Pahal.1G089300	1	Chr01	5665816	5670491	PhalliiHAL	20590	Chr01	6279916	6283741	Phallii	20590	99.6	269	1	0	1	269	1	269	1.6e-153	539.3	PhalliiHAL Phallii	712	715
PhHAL.1G087600	Pahal.1G089400	1	Chr01	5668560	5671802	PhalliiHAL	18972	Chr01	6283436	6285598	Phallii	18972	98.9	182	2	0	1	182	1	182	3.5e-96	348.2	PhalliiHAL Phallii	713	716
PhHAL.1G087700	Pahal.1G089500	1	Chr01	5676100	5677402	PhalliiHAL	20109	Chr01	6289223	6291196	Phallii	20109	99.4	331	2	0	1	331	209	539	4e-193	671.8	PhalliiHAL Phallii	714	717
PhHAL.1G087900	Pahal.1G089600	1	Chr01	5686241	5689641	PhalliiHAL	19207	Chr01	6303710	6307108	Phallii	19207	98.8	340	4	0	1	340	1	340	8.2e-131	464.2	PhalliiHAL Phallii	715	718
PhHAL.1G088000	Pahal.1G089700	1	Chr01	5691324	5691853	PhalliiHAL	20099	Chr01	6308797	6309383	Phallii	20099	100	110	0	0	1	110	1	110	1.1e-61	233	PhalliiHAL Phallii	716	719
PhHAL.1G088200	Pahal.1G089900	1	Chr01	5703440	5712679	PhalliiHAL	19302	Chr01	6317516	6327367	Phallii	19302	98.8	855	10	0	1	855	1	855	0	1530	PhalliiHAL Phallii	717	720
PhHAL.1G088300	Pahal.1G090000	1	Chr01	5714436	5719018	PhalliiHAL	1301	Chr01	6328933	6333378	Phallii	1301	99.5	636	3	0	1	636	1	636	0	1281.5	PhalliiHAL Phallii	718	721
PhHAL.1G088400	Pahal.1G090100	1	Chr01	5718755	5726499	PhalliiHAL	1472	Chr01	6332742	6339504	Phallii	1472	98.3	357	6	0	1	357	1	357	8.2e-198	686.8	PhalliiHAL Phallii	719	722
PhHAL.1G088500	Pahal.1G090200	1	Chr01	5734362	5738161	PhalliiHAL	18840	Chr01	6348544	6352057	Phallii	18840	98.3	596	7	2	1	594	1	595	5e-245	844.3	PhalliiHAL Phallii	720	723
PhHAL.1G088600	Pahal.1G090300	1	Chr01	5738162	5738746	PhalliiHAL	19703	Chr01	6352511	6352795	Phallii	19703	96.8	95	3	0	1	95	1	95	4.4e-50	194.1	PhalliiHAL Phallii	721	724
PhHAL.1G088700	Pahal.1G090400	1	Chr01	5746182	5751858	PhalliiHAL	1473	Chr01	6358957	6364323	Phallii	1473	99.8	489	1	0	1	489	1	489	4.1e-285	977.2	PhalliiHAL Phallii	722	725
PhHAL.1G088800	Pahal.1G090900	1	Chr01	5760521	5761852	PhalliiHAL	19774	Chr01	6396359	6397614	Phallii	19774	95.5	200	8	1	1	200	1	199	8.7e-77	283.9	PhalliiHAL Phallii	723	726
PhHAL.1G088900	Pahal.1G091000	1	Chr01	5764459	5768379	PhalliiHAL	1495	Chr01	6400146	6404022	Phallii	1495	100	227	0	0	1	227	1	227	3.5e-117	419.1	PhalliiHAL Phallii	724	727
PhHAL.1G089000	Pahal.1G091100	1	Chr01	5769409	5771022	PhalliiHAL	18719	Chr01	6405086	6406655	Phallii	18719	91.1	158	14	0	1	158	1	158	4.5e-60	228	PhalliiHAL Phallii	725	728
PhHAL.1G089200	Pahal.1G091300	1	Chr01	5773886	5777842	PhalliiHAL	19700	Chr01	6409398	6414226	Phallii	19700	99	311	3	0	67	377	67	377	2.9e-166	582	PhalliiHAL Phallii	726	729
PhHAL.1G089300	Pahal.1G091400	1	Chr01	5777843	5780896	PhalliiHAL	18809	Chr01	6413340	6416598	Phallii	18809	99.5	557	3	0	1	557	1	557	0	1104.7	PhalliiHAL Phallii	727	730
PhHAL.1G089500	Pahal.1G091800	1	Chr01	5814233	5816801	PhalliiHAL	20291	Chr01	6455700	6458291	Phallii	20291	100	203	0	0	1	203	1	203	9e-101	363.6	PhalliiHAL Phallii	728	731
PhHAL.1G089600	Pahal.1G091900	1	Chr01	5840153	5843178	PhalliiHAL	18919	Chr01	6502876	6506278	Phallii	18919	98.7	386	5	0	1	386	1	386	1.9e-197	685.6	PhalliiHAL Phallii	729	732
PhHAL.1G089800	Pahal.1G092000	1	Chr01	5845514	5855020	PhalliiHAL	1506	Chr01	6505381	6517733	Phallii	1506	98.9	524	6	0	1	524	1	524	1.8e-299	1025	PhalliiHAL Phallii	730	733
PhHAL.1G090000	Pahal.1G092100	1	Chr01	5890388	5896310	PhalliiHAL	18599	Chr01	6531731	6537800	Phallii	18599	98.5	343	3	1	51	393	51	391	4e-116	416.4	PhalliiHAL Phallii	731	734
PhHAL.1G090100	Pahal.1G092300	1	Chr01	5897628	5905972	PhalliiHAL	18669	Chr01	6545664	6553364	Phallii	18669	99.4	504	3	0	1	504	1	504	2.5e-301	1031.2	PhalliiHAL Phallii	732	735
PhHAL.1G090200	Pahal.1G092400	1	Chr01	5905628	5907233	PhalliiHAL	19359	Chr01	6554517	6555143	Phallii	19359	89	200	6	3	1	200	1	184	1.1e-93	340.1	PhalliiHAL Phallii	733	736
PhHAL.1G090400	Pahal.1G092500	1	Chr01	5915773	5920565	PhalliiHAL	1388	Chr01	6564562	6569088	Phallii	1388	100	349	0	0	1	349	1	349	7.2e-207	716.8	PhalliiHAL Phallii	734	737
PhHAL.1G090500	Pahal.1G092600	1	Chr01	5928765	5930454	PhalliiHAL	18372	Chr01	6578415	6580315	Phallii	18372	98.8	428	5	0	1	428	85	512	3.1e-212	734.9	PhalliiHAL Phallii	735	738
PhHAL.1G090600	Pahal.1G092800	1	Chr01	5938791	5940613	PhalliiHAL	19951	Chr01	6600708	6602322	Phallii	19951	99.4	334	2	0	1	334	101	434	5.7e-169	590.9	PhalliiHAL Phallii	736	739
PhHAL.1G090700	Pahal.1G092900	1	Chr01	5941724	5945186	PhalliiHAL	19541	Chr01	6603648	6606939	Phallii	19541	100	205	0	0	1	205	1	205	8.5e-107	383.6	PhalliiHAL Phallii	737	740
PhHAL.1G090800	Pahal.1G093000	1	Chr01	5971635	5973390	PhalliiHAL	20148	Chr01	6622591	6624199	Phallii	20148	99.3	299	2	0	1	299	1	299	1.5e-160	562.8	PhalliiHAL Phallii	738	741
PhHAL.1G090900	Pahal.1G093100	1	Chr01	5974098	5977880	PhalliiHAL	19816	Chr01	6625456	6628905	Phallii	19816	98.1	161	3	0	1	161	1	161	2.1e-89	325.5	PhalliiHAL Phallii	739	742
PhHAL.1G091000	Pahal.1G093200	1	Chr01	5978587	5983072	PhalliiHAL	20651	Chr01	6630114	6634659	Phallii	20651	98.8	341	4	0	1	341	1	341	9.1e-191	663.3	PhalliiHAL Phallii	740	743
PhHAL.1G091100	Pahal.1G093300	1	Chr01	5989097	5992932	PhalliiHAL	20872	Chr01	6640901	6644222	Phallii	20872	99	519	5	0	1	519	1	519	1.9e-288	988.4	PhalliiHAL Phallii	741	744
PhHAL.1G091200	Pahal.1G093400	1	Chr01	5998586	6000488	PhalliiHAL	19589	Chr01	6649508	6651573	Phallii	19589	100	198	0	0	1	198	1	198	2.1e-110	395.6	PhalliiHAL Phallii	742	745
PhHAL.1G091300	Pahal.1G093500	1	Chr01	6004947	6008717	PhalliiHAL	20685	Chr01	6655979	6659537	Phallii	20685	99.8	400	1	0	1	400	1	400	1.9e-136	483.8	PhalliiHAL Phallii	743	746
PhHAL.1G091400	Pahal.1G093600	1	Chr01	6008253	6013587	PhalliiHAL	19917	Chr01	6659116	6664605	Phallii	19917	95.8	530	22	0	1	530	1	530	7.3e-272	933.3	PhalliiHAL Phallii	744	747
PhHAL.1G091500	Pahal.1G093700	1	Chr01	6013612	6015426	PhalliiHAL	20286	Chr01	6664630	6666297	Phallii	20286	98	199	4	0	1	199	1	199	5.3e-106	380.9	PhalliiHAL Phallii	745	748
PhHAL.1G091600	Pahal.1G093800	1	Chr01	6019848	6021832	PhalliiHAL	19473	Chr01	6670913	6673169	Phallii	19473	62.2	479	122	1	1	420	1	479	7.4e-122	434.9	PhalliiHAL Phallii	746	749
PhHAL.1G091700	Pahal.1G093900	1	Chr01	6022933	6030349	PhalliiHAL	20072	Chr01	6673845	6679721	Phallii	20072	98.5	260	4	0	1	260	1	260	2.3e-146	515.4	PhalliiHAL Phallii	747	750
PhHAL.1G091900	Pahal.1G094000	1	Chr01	6068565	6072730	PhalliiHAL	19461	Chr01	6697547	6701200	Phallii	19461	100	95	0	0	22	116	1	95	1.1e-45	179.9	PhalliiHAL Phallii	748	751
PhHAL.1G092000	Pahal.1G094100	1	Chr01	6076365	6081881	PhalliiHAL	19276	Chr01	6705895	6711399	Phallii	19276	99.3	696	5	0	1	696	1	696	0	1391.7	PhalliiHAL Phallii	749	752
PhHAL.1G092200	Pahal.1G094300	1	Chr01	6097304	6097880	PhalliiHAL	18681	Chr01	6725682	6726397	Phallii	18681	98.7	79	1	0	1	79	1	79	1.7e-45	178.7	PhalliiHAL Phallii	750	753
PhHAL.1G092400	Pahal.1G094600	1	Chr01	6108638	6112186	PhalliiHAL	19403	Chr01	6749086	6752597	Phallii	19403	97.8	1026	21	1	1	1026	1	1024	0	1099.7	PhalliiHAL Phallii	751	754
PhHAL.1G092800	Pahal.1G095200	1	Chr01	6177630	6182174	PhalliiHAL	19807	Chr01	6819579	6823795	Phallii	19807	98.9	273	3	0	1	273	1	273	2.6e-148	521.9	PhalliiHAL Phallii	752	755
PhHAL.1G092900	Pahal.1G095400	1	Chr01	6191290	6193670	PhalliiHAL	20868	Chr01	6834763	6835497	Phallii	20868	77.7	202	30	1	1	202	1	187	6.2e-64	241.5	PhalliiHAL Phallii	753	756
PhHAL.1G093200	Pahal.1G095700	1	Chr01	6202252	6202816	PhalliiHAL	20173	Chr01	6844612	6845481	Phallii	20173	95	60	3	0	1	60	77	136	3.9e-28	120.6	PhalliiHAL Phallii	754	757
PhHAL.1G093300	Pahal.1G095800	1	Chr01	6205369	6205569	PhalliiHAL	21029	Chr01	6847734	6848190	Phallii	21029	100	67	0	0	1	67	1	67	2.9e-32	134.4	PhalliiHAL Phallii	755	758
PhHAL.1G093400	Pahal.1G095900	1	Chr01	6209298	6209637	PhalliiHAL	18357	Chr01	6855118	6855852	Phallii	18357	87.8	115	0	1	1	101	1	115	1.4e-54	209.1	PhalliiHAL Phallii	756	759
PhHAL.1G093500	Pahal.1G096000	1	Chr01	6212518	6216531	PhalliiHAL	1058	Chr01	6857425	6862667	Phallii	1058	99.5	746	4	0	1	746	1	746	0	1432.5	PhalliiHAL Phallii	757	760
PhHAL.1G093600	Pahal.1G096100	1	Chr01	6216950	6224071	PhalliiHAL	20388	Chr01	6863802	6871190	Phallii	20388	98.2	1300	23	0	1	1300	1	1300	0	1861.3	PhalliiHAL Phallii	758	761
PhHAL.1G093700	Pahal.1G096200	1	Chr01	6226393	6227031	PhalliiHAL	19845	Chr01	6872736	6873865	Phallii	19845	97.9	95	2	0	1	95	1	95	7.6e-50	193.4	PhalliiHAL Phallii	759	762
PhHAL.1G093800	Pahal.1G096300	1	Chr01	6230558	6232696	PhalliiHAL	18827	Chr01	6877346	6879437	Phallii	18827	91.3	298	21	1	1	293	1	298	5.2e-134	474.6	PhalliiHAL Phallii	760	763
PhHAL.1G093900	Pahal.1G096400	1	Chr01	6236021	6237138	PhalliiHAL	20467	Chr01	6882847	6883968	Phallii	20467	99.5	210	1	0	1	210	1	210	2.4e-109	392.1	PhalliiHAL Phallii	761	764
PhHAL.1G094000	Pahal.1G096500	1	Chr01	6237151	6241351	PhalliiHAL	20200	Chr01	6884093	6888166	Phallii	20200	95.3	85	4	0	1	85	1	85	1.6e-33	139	PhalliiHAL Phallii	762	765
PhHAL.1G094100	Pahal.1G096600	1	Chr01	6241546	6245602	PhalliiHAL	18918	Chr01	6888283	6892469	Phallii	18918	95.3	344	16	0	1	344	1	344	3.1e-98	355.9	PhalliiHAL Phallii	763	766
PhHAL.1G094200	Pahal.1G096700	1	Chr01	6246225	6247164	PhalliiHAL	20011	Chr01	6892917	6893937	Phallii	20011	98.9	174	2	0	1	174	1	174	7.3e-91	330.5	PhalliiHAL Phallii	764	767
PhHAL.1G094300	Pahal.1G096800	1	Chr01	6315604	6316649	PhalliiHAL	20006	Chr01	6976972	6977697	Phallii	20006	100	242	0	0	1	242	1	242	1.1e-81	300.4	PhalliiHAL Phallii	765	768
PhHAL.1G094400	Pahal.1G097000	1	Chr01	6337163	6338582	PhalliiHAL	19731	Chr01	7009086	7010423	Phallii	19731	88.2	255	30	0	1	255	1	255	2.8e-88	322.4	PhalliiHAL Phallii	766	769
PhHAL.1G094500	Pahal.1G097400	1	Chr01	6379842	6381236	PhalliiHAL	19215	Chr01	7088451	7089934	Phallii	19215	84.1	207	1	1	23	229	25	199	1.6e-70	263.1	PhalliiHAL Phallii	767	770
PhHAL.1G094600	Pahal.1G097500	1	Chr01	6388156	6388623	PhalliiHAL	20743	Chr01	7095611	7096078	Phallii	20743	96.5	57	2	0	60	116	60	116	1.1e-21	100.5	PhalliiHAL Phallii	768	771
PhHAL.1G094700	Pahal.1G097600	1	Chr01	6392158	6393897	PhalliiHAL	18519	Chr01	7100022	7101693	Phallii	18519	99	203	2	0	1	203	1	203	1.7e-75	279.6	PhalliiHAL Phallii	769	772
PhHAL.1G094800	Pahal.1G097700	1	Chr01	6394636	6396693	PhalliiHAL	19455	Chr01	7103308	7104601	Phallii	19455	92.1	353	28	0	1	353	1	353	8.3e-174	607.1	PhalliiHAL Phallii	770	773
PhHAL.1G095100	Pahal.1G097900	1	Chr01	6409883	6411512	PhalliiHAL	19343	Chr01	7116557	7119292	Phallii	19343	98	395	8	0	1	395	1	395	1.7e-233	805.4	PhalliiHAL Phallii	771	774
PhHAL.1G095300	Pahal.1G098100	1	Chr01	6416479	6421658	PhalliiHAL	19423	Chr01	7124253	7129411	Phallii	19423	99.8	503	1	0	1	503	1	503	1.2e-290	995.7	PhalliiHAL Phallii	772	775
PhHAL.1G095400	Pahal.1G098200	1	Chr01	6427918	6430282	PhalliiHAL	18823	Chr01	7135710	7138048	Phallii	18823	98.4	188	3	0	1	188	1	188	3.4e-107	384.8	PhalliiHAL Phallii	773	776
PhHAL.1G095500	Pahal.1G098300	1	Chr01	6436567	6438495	PhalliiHAL	19017	Chr01	7142585	7146671	Phallii	19017	90.1	273	27	0	1	273	1	273	9.7e-127	450.3	PhalliiHAL Phallii	774	777
PhHAL.1G095600	Pahal.1G098400	1	Chr01	6441045	6442221	PhalliiHAL	20392	Chr01	7150144	7150470	Phallii	20392	97.3	73	2	0	1	73	1	73	2.1e-36	148.3	PhalliiHAL Phallii	775	778
PhHAL.1G095700	Pahal.1G098800	1	Chr01	6456734	6470287	PhalliiHAL	20612	Chr01	7187259	7200527	Phallii	20612	99.6	1036	4	0	1	1036	1	1036	0	1592	PhalliiHAL Phallii	776	779
PhHAL.1G095800	Pahal.1G098900	1	Chr01	6469732	6472423	PhalliiHAL	20165	Chr01	7200070	7202953	Phallii	20165	99.6	280	1	0	1	280	1	280	8.8e-155	543.5	PhalliiHAL Phallii	777	780
PhHAL.1G096000	Pahal.1G099500	1	Chr01	6497874	6501048	PhalliiHAL	20560	Chr01	7253647	7256987	Phallii	20560	99.6	527	2	0	1	527	1	527	2.8e-308	1054.3	PhalliiHAL Phallii	778	781
PhHAL.1G096100	Pahal.1G099600	1	Chr01	6501980	6506425	PhalliiHAL	20075	Chr01	7257875	7262059	Phallii	20075	99.4	511	3	0	1	511	1	511	1.4e-307	1052	PhalliiHAL Phallii	779	782
PhHAL.1G096200	Pahal.1G099700	1	Chr01	6506695	6507096	PhalliiHAL	19709	Chr01	7262443	7263053	Phallii	19709	99.3	134	1	0	1	134	1	134	3.5e-69	258.1	PhalliiHAL Phallii	780	783
PhHAL.1G096300	Pahal.1G099800	1	Chr01	6507920	6510236	PhalliiHAL	18440	Chr01	7263834	7266156	Phallii	18440	94.3	318	18	0	66	383	68	385	1.1e-134	477.2	PhalliiHAL Phallii	781	784
PhHAL.1G096400	Pahal.1G099900	1	Chr01	6533618	6539574	PhalliiHAL	18968	Chr01	7289339	7294987	Phallii	18968	99.2	493	2	1	1	493	1	491	3e-275	944.5	PhalliiHAL Phallii	782	785
PhHAL.1G096500	Pahal.1G100000	1	Chr01	6545568	6549780	PhalliiHAL	19595	Chr01	7300797	7303830	Phallii	19595	97.4	731	19	0	1	731	1	731	0	1248.8	PhalliiHAL Phallii	783	786
PhHAL.1G096600	Pahal.1G100100	1	Chr01	6551164	6553686	PhalliiHAL	18720	Chr01	7306709	7309231	Phallii	18720	99	841	8	0	1	841	1	841	0	1697.6	PhalliiHAL Phallii	784	787
PhHAL.1G096700	Pahal.1G100200	1	Chr01	6554848	6559651	PhalliiHAL	20829	Chr01	7310296	7315185	Phallii	20829	99.7	586	2	0	1	586	1	586	0	1159.4	PhalliiHAL Phallii	785	788
PhHAL.1G096800	Pahal.1G100300	1	Chr01	6569055	6570083	PhalliiHAL	19421	Chr01	7337702	7338652	Phallii	19421	96	99	1	1	1	99	1	96	8.3e-49	189.9	PhalliiHAL Phallii	786	789
PhHAL.1G096900	Pahal.1G100400	1	Chr01	6572028	6575769	PhalliiHAL	20976	Chr01	7341314	7344936	Phallii	20976	100	175	0	0	1	175	1	175	1.3e-100	362.8	PhalliiHAL Phallii	787	790
PhHAL.1G097100	Pahal.1G100500	1	Chr01	6576876	6579849	PhalliiHAL	223	Chr01	7345449	7348369	Phallii	223	100	225	0	0	1	225	1	225	9.3e-131	463.4	PhalliiHAL Phallii	788	791
PhHAL.1G097200	Pahal.1G100600	1	Chr01	6585552	6587954	PhalliiHAL	20880	Chr01	7353937	7356577	Phallii	20880	94.3	70	4	0	1	70	1	70	6e-31	131.3	PhalliiHAL Phallii	789	792
PhHAL.1G097300	Pahal.1G100800	1	Chr01	6592958	6594553	PhalliiHAL	19321	Chr01	7362153	7364372	Phallii	19321	90.3	185	18	0	31	215	1	185	1.6e-91	332.8	PhalliiHAL Phallii	790	793
PhHAL.1G097500	Pahal.1G101000	1	Chr01	6610263	6612953	PhalliiHAL	20461	Chr01	7387776	7391090	Phallii	20461	99.5	569	3	0	1	569	1	569	0	1149.4	PhalliiHAL Phallii	791	794
[truncated: 26,699 more rows]

## Sheet: Supplementary Figure 4B
id1	id2	block.id	chr1	start1	end1	genome1	og1	chr2	start2	end2	genome2	og2	perc.iden	align.length	n.mismatch	n.gapOpen	q.start	q.end	s.start	s.end	eval	score	mapping	rank1	rank2
[truncated: 17,560 more rows]

[truncated: 3 more sheets: Supplementary Figure 5, Supplementary Figure 6, Supplementary Figure 7]
