# Supplementary material for: The genomic landscape of molecular responses to natural drought stress in Panicum hallii
Source: Nat Commun. 2018 Dec 6;9:5213. doi: 10.1038/s41467-018-07669-x (PMC6283873; doi:10.1038/s41467-018-07669-x)
Supplement: Supplementary file 16 — Source Data 2 [file 41467_2018_7669_MOESM16_ESM.txt]

(((((((((SPJ.2.G1_hal_4:0.045101,ESE2_hal_4:0.033066):0.008518,(((LOS2_hal_6:0.040887,((SPR30_hal_6:0.030072,MCR19_hal_6:0.018815)100:0.021452,(((((PIN-1_hal_6:0.020445,PCR61_hal_6:0.025328)77:0.00716,(CKR15_hal_6:0.030889,((CNF2_hal_6:0.027458,ELG50_hal_6:0.025484)99:0.008497,(SNO7_hal_6:0.027735,(GEO1_hal_6:1e-06,ARR2-1_hal_6:1e-06)100:0.03068)99:0.009945)94:0.00555)85:0.005498)47:0.006199,GIL-42_hal_6:0.034967)58:0.013259,PRT50_hal_6:0.037278)100:0.019167,((((((((RAN.5.G1_hal_6:0.037209,CHA2_hal_6:0.03471)85:0.009648,(PDS.1.F_hal_6:0.045724,(PDB2_hal_6:0.034146,PDL.4.F_hal_6:0.032891)74:0.00883)31:0.004612)21:0.00435,(CLD3_hal_6:0.039276,PDF1_hal_6:0.036326)69:0.010137)14:0.003661,(CRC1_hal_6:0.038666,LME5_hal_6:0.032835)62:0.010497)2:0.003522,((BUS3_hal_6:0.047388,(CCO.3.F1_hal_6:0.036578,CCL.1.F_hal_6:0.034589)31:0.008079)7:0.003625,(SPE34_hal_6:0.054042,CCG5_hal_6:0.03599)8:0.009261)12:0.005154)15:0.00473,(SEV2_hal_6:0.042119,(LBY3_hal_6:0.029964,SVN3_hal_6:0.033953)83:0.009422)34:0.004835)40:0.008015,(ART1_hal_6:0.042685,(KNT14_2-5_hal_6:1e-06,KNT14-5_hal_6:2.7e-05)100:0.046381)56:0.007121)36:0.006185,((TNK2_hal_6:0.037822,GMO.4.F_hal_6:0.041693)63:0.008595,(CLA-1A_hal_6:0.033632,BME2_hal_6:0.033556)79:0.011921)84:0.008735)50:0.005653)63:0.005507)68:0.008671)100:0.023214,((((((KIC6_hal_5:0.015454,(SMT6_hal_5:0.035901,JHC.3.G1_hal_5:0.023076)97:0.008852)77:0.004461,SEM2-11_hal_5:0.034353)98:0.008357,COM12_hal_5:0.031415)100:0.011563,SAN9-7_hal_5:0.027635)100:0.054045,(DRB1_hal_5:0.017618,DOF11_hal_5:0.011405)100:0.050808)100:0.04326,(((NDP2_fil_2:0.010311,(AWR1_fil_2:0.017508,GNZ1_fil_2:0.015073)100:0.018513)100:0.084813,(EPS-1c_fil_1:0.007689,((MCM.1_fil_1:0.018067,(FIL5_fil_1:0.125083,ZAP.1_fil_1:0.020916)96:0.011322)76:0.014686,LAR-1a_fil_1:0.011842)56:0.00879)100:0.202273)100:0.354626,((NOH5_hal_3:0.037945,POI3-8_hal_3:0.045182)100:0.008727,(UVL1-3_hal_3:0.052952,(((HUE19-7_hal_3:0.031737,ATA.1_fil_3:0.030187)51:0.009298,BEE1_fil_3:0.034456)12:0.004729,(JWE.1_fil_3:0.027649,GNZ6_hal_3:0.03005)86:0.009584)25:0.004922)78:0.006554)100:0.088773)100:0.020314)100:0.099358)100:0.05636,SLS5_hal_4:0.015779)100:0.015865)31:0.003915,LMA10_hal_4:0.052887)8:0.005084,(ABI1_hal_4:0.043914,WBW16_hal_4:0.035094)13:0.009191)19:0.005919,((SMF.1.G1_hal_4:0.042232,CBS.1.F_hal_4:0.041205)55:0.011149,(ARB1_hal_4:0.041968,STW12_hal_4:0.04081)38:0.010933)21:0.005007)26:0.007124,GRA1_hal_4:0.040597)20:0.009747,MKF.1.F_hal_4:0.039105)80:0.070545,REF_hal_4:2e-06)100:0.51436,(PvirgatumN:1e-06,PvirgatumK:1e-06)100:1e-06,Sitalica:1e-06)100;
